# Supplementary material for: Fetal maturation revealed by amniotic fluid cell-free transcriptome in rhesus macaques
Source: JCI Insight. 2022 Sep 22;7(18):e162101. doi: 10.1172/jci.insight.162101 (PMC9675452; doi:10.1172/jci.insight.162101)
Supplement: Supplemental table 2 [file jciinsight-7-162101-s231.xlsx]

## Sheet: Lung-Sex-Associated RNA
#Sex-Associated Genes in Lung
gene_17	symbol	Comp_17	AveExpr_17	logFC_17	P.Value_17	adj.P.Val_17	B_17	Comp_18	AveExpr_18	logFC_18	P.Value_18	adj.P.Val_18	B_18	BothSig	Step
ENSMMUG00000038331	RPS4Y1	MvF	19.3709	2.44956	8.0034e-12	4.49391e-08	10.6827	MvF	19.556	2.30544	5.96266e-23	2.23202e-19	35.008	Y	1
ENSMMUG00000043966	DDX3Y	MvF	19.1536	2.12084	3.16057e-12	3.54932e-08	10.5315	MvF	19.3041	2.07796	1.85549e-22	5.2093e-19	34.1496	Y	1
ENSMMUG00000045991	USP9Y	MvF	18.9205	1.75432	2.27647e-11	8.01317e-08	9.99367	MvF	18.9799	1.643	7.71685e-21	1.7332e-17	31.9454	Y	1
ENSMMUG00000045017	KDM5D	MvF	18.6448	1.25258	2.8542e-11	8.01317e-08	9.7287	MvF	18.7148	1.20217	7.57917e-25	7.85149e-21	35.2647	Y	1
ENSMMUG00000038824	RPS4Y2	MvF	18.6277	1.17583	5.7985e-10	1.30234e-06	9.14627	MvF	18.7112	1.17457	1.39831e-24	7.85149e-21	35.1044	Y	1
ENSMMUG00000046378	ZFY	MvF	18.4967	1.01889	5.79645e-09	8.13677e-06	8.49442	MvF	18.6011	1.06197	4.71833e-17	6.62335e-14	26.7492	Y	1
ENSMMUG00000038182	UTY	MvF	18.704	1.04004	1.63543e-09	3.06098e-06	8.85417	MvF	18.7053	0.944756	9.9142e-17	1.23707e-13	26.1891	Y	1
ENSMMUG00000049104	CYorf15A	MvF	18.4112	0.859593	7.16544e-09	8.94087e-06	8.52169	MvF	18.4665	0.86137	2.34468e-15	2.63307e-12	23.9625	Y	4
ENSMMUG00000006353		MvF	18.8356	0.298189	0.083145	0.999285	-4.57966	MvF	18.7251	0.697338	0.00744301	0.999833	-2.88273	N
ENSMMUG00000043715	EIF1AY	MvF	18.317	0.688689	3.447e-09	5.52998e-06	8.98447	MvF	18.3472	0.656377	3.30955e-20	6.19437e-17	31.8381	Y	1
ENSMMUG00000007887	HNRNPA1L2	MvF	19.2524	0.42009	0.224557	0.999285	-5.38341	MvF	19.2966	0.607506	0.013556	0.999833	-3.31694	N	1
ENSMMUG00000007928		MvF	19.2759	0.3794	0.260441	0.999285	-5.50013	MvF	19.2997	0.595273	0.012005	0.999833	-3.20399	N
ENSMMUG00000046495	TBL1Y	MvF	18.1944	0.472474	9.61241e-07	0.00107947	5.93737	MvF	18.2268	0.467652	2.04839e-17	3.2862e-14	28.031	Y	1
ENSMMUG00000000558		MvF	18.9954	0.678259	0.0196132	0.999285	-3.20394	MvF	19.6695	0.357693	0.0965607	0.999833	-5.05177	N
ENSMMUG00000045257	GOLGA6A	MvF	19.2851	-0.150539	0.167993	0.999285	-5.13133	MvF	19.2031	-0.158021	0.0642532	0.999833	-4.68068	N	1
ENSMMUG00000019410	OFD1	MvF	19.0786	-0.193131	0.00566101	0.999285	-1.97513	MvF	19.069	-0.163163	3.45501e-07	0.000258665	6.80215	Y	1
ENSMMUG00000020553	KDM5C	MvF	20.095	-0.209358	0.000266192	0.249111	0.908895	MvF	20.031	-0.164596	4.21785e-07	0.00029604	6.62206	Y	1
ENSMMUG00000003405	MMP7	MvF	19.7125	-0.450014	0.176659	0.999285	-5.22785	MvF	19.968	-0.167954	0.305333	0.999833	-6.0007	N	1
ENSMMUG00000017569	DDX3X	MvF	20.554	-0.22277	0.000416657	0.311938	0.483621	MvF	20.5748	-0.193641	3.10685e-06	0.00205235	4.66076	Y	1
ENSMMUG00000003295	RPS4X	MvF	20.8431	-0.216719	0.000296982	0.256547	0.803581	MvF	20.8077	-0.220131	3.32023e-12	3.38966e-09	17.7549	Y	1
ENSMMUG00000047461		MvF	19.8211	-0.180631	0.760356	0.999285	-6.23095	MvF	19.2151	-0.235817	0.258791	0.999833	-5.81349	N
ENSMMUG00000002324		MvF	18.5544	-0.156075	0.449065	0.999285	-6.00775	MvF	18.6617	-0.2396	0.0389383	0.999833	-4.33435	N
ENSMMUG00000003317	KDM6A	MvF	18.9714	-0.230392	0.00102016	0.58112	-0.351886	MvF	18.984	-0.268304	2.1563e-10	1.86271e-07	13.6316	Y	1
ENSMMUG00000047411	PABPC1	MvF	18.4047	-0.161405	0.574411	0.999285	-6.27854	MvF	18.5669	-0.502469	0.0202167	0.999833	-3.77055	N	3

## Sheet: AF-Sex-Associated RNA
#Sex-Associated Genes in AF
gene_17	symbol	Comp_17	AveExpr_17	logFC_17	P.Value_17	adj.P.Val_17	B_17	Comp_18	AveExpr_18	logFC_18	P.Value_18	adj.P.Val_18	B_18	BothSig	Step
ENSMMUG00000038331	RPS4Y1	MvF	19.2379	2.05756	2.17904e-12	1.58722e-08	12.7068	MvF	19.2232	1.76859	1.9361e-20	1.41025e-16	20.4671	Y	1
ENSMMUG00000038182	UTY	MvF	18.8109	1.14006	2.30518e-07	0.000559698	6.30063	MvF	18.7394	1.11537	1.74348e-14	6.34976e-11	15.2126	Y	1
ENSMMUG00000045991	USP9Y	MvF	18.6303	1.06641	7.28667e-08	0.000265381	7.19318	MvF	18.5199	0.908594	6.06912e-13	1.47358e-09	13.7029	Y	1
ENSMMUG00000038824	RPS4Y2	MvF	18.5493	0.60422	4.09699e-05	0.0358996	2.23215	MvF	18.4291	0.649103	6.26334e-10	7.60369e-07	9.81649	Y	1
ENSMMUG00000043966	DDX3Y	MvF	18.4203	0.74645	3.36419e-06	0.00589304	4.35649	MvF	18.3452	0.619289	5.71678e-10	7.60369e-07	10.0124	Y	1
ENSMMUG00000046378	ZFY	MvF	18.3601	0.669842	5.70825e-06	0.00692982	3.93917	MvF	18.3254	0.599235	2.34627e-10	4.27256e-07	10.6205	Y	1
ENSMMUG00000006353		MvF	18.6778	0.430851	0.0155901	0.758064	-2.95791	MvF	18.4908	0.432002	0.0271053	0.999977	-3.39864	Y
ENSMMUG00000041468	MXRA5	MvF	18.249	0.407023	0.00185204	0.374729	-1.13211	MvF	18.1745	0.374312	1.48871e-05	0.0154911	2.75699	Y	1
ENSMMUG00000013029	SFTPC	MvF	18.9999	0.438354	0.0329556	0.79627	-3.54042	MvF	19.1692	0.368161	0.0220117	0.999977	-3.22549	Y	1
ENSMMUG00000021591	CTSE	MvF	18.3913	0.440327	0.0067338	0.605544	-2.27119	MvF	18.489	0.334442	0.0112645	0.999977	-2.71582	Y	1
ENSMMUG00000006269	CSTA	MvF	19.5638	0.300302	0.174623	0.900938	-4.82235	MvF	19.5313	0.305479	0.0298551	0.999977	-3.44587	N	3
ENSMMUG00000002694	KRTDAP	MvF	18.628	0.265513	0.369177	0.926632	-5.4762	MvF	18.6457	0.295982	0.097594	0.999977	-4.31107	N	1
ENSMMUG00000018647	KRT15	MvF	19.6357	0.707135	0.000228586	0.104064	0.569827	MvF	19.3457	0.26999	0.134277	0.999977	-4.48929	N	3
ENSMMUG00000040529	VSNL1	MvF	19.1668	0.276438	0.331212	0.925925	-5.28216	MvF	19.1457	0.256494	0.0441934	0.999977	-3.72465	N	1
ENSMMUG00000001760	DYM	MvF	18.9691	-0.221555	0.260021	0.908814	-5.13413	MvF	18.8761	-0.200859	0.0164594	0.999977	-3.01343	N	1
ENSMMUG00000040355	CST3	MvF	19.4275	-0.206805	0.319978	0.925925	-5.24823	MvF	19.0477	-0.203446	0.121353	0.999977	-4.42344	N	3
ENSMMUG00000041198	MRAS	MvF	18.9623	-0.309989	0.0860181	0.858162	-4.30717	MvF	18.7526	-0.204224	0.0545964	0.999977	-3.88159	N	1
ENSMMUG00000042014	HIST1H4L	MvF	19.3602	-0.382402	0.0579098	0.842383	-3.97645	MvF	19.4046	-0.206749	0.244441	0.999977	-4.87258	N	3
ENSMMUG00000022472	MRO	MvF	18.3748	-0.26815	0.0301247	0.794174	-3.56222	MvF	18.4869	-0.211474	0.0233485	0.999977	-3.27504	Y	1
ENSMMUG00000007849	HNMT	MvF	18.6922	-0.366187	0.0197872	0.758064	-3.13012	MvF	18.637	-0.211734	0.096595	0.999977	-4.291	N	3
ENSMMUG00000006661	SH3BP5	MvF	18.9382	-0.214069	0.207463	0.908814	-4.9719	MvF	18.9065	-0.215192	0.128536	0.999977	-4.46994	N	1
ENSMMUG00000018178	MYO7A	MvF	18.4091	-0.222455	0.136486	0.891027	-4.80209	MvF	18.2588	-0.215916	0.00439718	0.999977	-1.96034	N	1
ENSMMUG00000044121	MKI67	MvF	18.7785	-0.336059	0.0663538	0.842383	-4.11986	MvF	18.8245	-0.216772	0.102985	0.999977	-4.31869	N	1
ENSMMUG00000020537	AK9	MvF	18.6031	-0.2519	0.0839141	0.858162	-4.34416	MvF	18.6611	-0.217156	0.0900144	0.999977	-4.24202	N	1
ENSMMUG00000004327	CD44	MvF	19.7022	-0.297774	0.0934676	0.868904	-4.3625	MvF	19.3396	-0.217251	0.0673444	0.999977	-4.02031	N	1
ENSMMUG00000039681	SMR3B	MvF	18.3081	-0.295468	0.0177023	0.758064	-3.13835	MvF	18.3068	-0.247316	0.135096	0.999977	-4.61183	N	3
ENSMMUG00000039082	HLA-DRA	MvF	18.9278	-0.580876	0.00124707	0.28058	-0.787513	MvF	18.4876	-0.264761	0.0706324	0.999977	-4.11039	N	1
ENSMMUG00000023812	TRAK2	MvF	19.5119	-0.243511	0.271926	0.922548	-5.14645	MvF	19.866	-0.266783	0.0238967	0.999977	-3.28624	N	1
ENSMMUG00000010544	MUC5B	MvF	20.4101	-0.279059	0.0886962	0.861456	-4.38852	MvF	20.3315	-0.27755	0.0411836	0.999977	-3.71671	N	1
ENSMMUG00000010157		MvF	18.2443	-0.221566	0.121792	0.877477	-4.78102	MvF	18.3342	-0.27846	0.0215215	0.999977	-3.22583	N
ENSMMUG00000007758	EPB41L2	MvF	19.3156	-0.224397	0.340843	0.925925	-5.28268	MvF	19.4283	-0.358749	0.0374316	0.999977	-3.60844	N	1
ENSMMUG00000007939		MvF	18.218	-0.507285	0.000217072	0.104064	0.781624	MvF	18.8083	-0.407481	0.0660803	0.999977	-4.01479	N
ENSMMUG00000047411	PABPC1	MvF	19.9848	-0.224593	0.693018	0.98076	-5.67552	MvF	20.2404	-0.882805	0.00297362	0.999977	-1.66109	N	3

## Sheet: Brain-Sex-Associated RNA
#Sex-Associated Genes in Hippocampus
gene_17	Comp_17	AveExpr_17	logFC_17	P.Value_17	adj.P.Val_17	B_17	Comp_18	AveExpr_18	logFC_18	P.Value_18	adj.P.Val_18	B_18	BothSig	Hs.Gene.name	Step
ENSMMUG00000038331	MvF	18.9197	1.70111	5.602e-10	4.76e-06	5.93035	MvF	18.9639	1.62993	1.013e-28	1.137e-24	41.7586	Y	RPS4Y1	1
ENSMMUG00000043966	MvF	18.782	1.44432	8.48e-10	4.76e-06	5.84679	MvF	18.9025	1.53413	1.216e-25	4.208e-22	39.6643	Y	DDX3Y	1
ENSMMUG00000045991	MvF	18.7186	1.34905	1.874e-08	7.013e-05	5.41369	MvF	18.8394	1.45596	2.566e-28	1.44e-24	41.4386	Y	USP9Y	1
ENSMMUG00000038824	MvF	18.4505	0.835351	3.25e-08	9.121e-05	5.52703	MvF	18.4696	0.821369	3.158e-23	7.091e-20	37.6533	Y	RPS4Y2	1
ENSMMUG00000038182	MvF	18.3876	0.642537	3.44e-07	0.0004827	4.96559	MvF	18.4781	0.751934	2.38e-21	4.452e-18	35.2423	Y	UTY	1
ENSMMUG00000045017	MvF	18.3141	0.661964	5.385e-08	0.0001209	5.65928	MvF	18.3749	0.702811	1.5e-25	4.208e-22	40.4548	Y	KDM5D	1
ENSMMUG00000040210	MvF	18.6474	0.493636	2.77e-06	0.0034543	3.69416	MvF	18.6965	0.627012	2.834e-11	3.535e-08	15.9175	Y	NLGN4Y	1
ENSMMUG00000046378	MvF	18.2123	0.48531	2.378e-07	0.0004449	5.50323	MvF	18.2916	0.582129	1.527e-20	2.449e-17	34.5351	Y	ZFY	1
ENSMMUG00000007928	MvF	18.8979	0.371823	0.247125	0.870326	-5.11765	MvF	18.9716	0.558312	0.0046012	0.645648	-2.47632	N
ENSMMUG00000043715	MvF	18.2628	0.576563	3.129e-07	0.0004827	5.18268	MvF	18.2773	0.550995	6.57e-19	9.219e-16	31.8194	Y	EIF1AY	1
ENSMMUG00000007887	MvF	18.8716	0.403788	0.204483	0.865318	-4.9835	MvF	18.9323	0.508032	0.0134057	0.875033	-3.49119	N	HNRNPA1L2	1
ENSMMUG00000000558	MvF	18.5018	0.380494	0.107924	0.832687	-4.54913	MvF	19.0762	0.307988	0.0781582	0.94175	-5.03646	N
ENSMMUG00000023155	MvF	19.4311	0.974104	0.0755385	0.824795	-4.12378	MvF	20.1313	0.285028	0.126603	0.975496	-5.47624	N	NTS	1
ENSMMUG00000023712	MvF	19.0703	0.253858	0.514429	0.924945	-5.58034	MvF	19.2715	0.257562	0.243997	0.975496	-5.92692	N	HBG1	3
ENSMMUG00000016503	MvF	18.4647	-0.285167	0.0024993	0.686378	-1.14274	MvF	18.5504	-0.152542	0.12187	0.975496	-5.52285	N	LINS1	1
ENSMMUG00000003317	MvF	18.623	-0.152406	0.0094134	0.74033	-2.32537	MvF	18.653	-0.159998	6.414e-09	6.545e-06	10.6708	Y	KDM6A	1
ENSMMUG00000008520	MvF	19.2473	-0.428135	0.0047529	0.730082	-1.74401	MvF	19.3754	-0.164221	0.0102135	0.846393	-3.17038	Y	ATP8A2	1
ENSMMUG00000017569	MvF	20.2812	-0.223067	0.0010675	0.537473	-0.484854	MvF	20.3184	-0.173453	4.81e-06	0.0033745	4.18195	Y	DDX3X	1
ENSMMUG00000011310	MvF	19.0072	-0.323143	0.0039063	0.730082	-1.57776	MvF	19.1364	-0.235653	2.471e-06	0.001981	4.8851	Y	NLGN4X	1

## Sheet: Final removed Sex-Associated
#Sex-Associated genes removed
UID	Symbol	Lung	Brain	AF
ENSMMUG00000038331	RPS4Y1	Y	Y	Y
ENSMMUG00000043966	DDX3Y	Y	Y	Y
ENSMMUG00000045991	USP9Y	Y	Y	Y
ENSMMUG00000038182	UTY	Y	Y	Y
ENSMMUG00000038824	RPS4Y2	Y	Y	Y
ENSMMUG00000046378	ZFY	Y	Y	Y
ENSMMUG00000045017	KDM5D	Y	Y
ENSMMUG00000043715	EIF1AY	Y	Y
ENSMMUG00000007887	HNRNPA1L2	Y	Y
ENSMMUG00000007928		Y	Y
ENSMMUG00000000558		Y	Y
ENSMMUG00000006353		Y		Y
ENSMMUG00000049104	CYorf15A	Y
ENSMMUG00000046495	TBL1Y	Y
ENSMMUG00000040210	NLGN4Y		Y
ENSMMUG00000017569	DDX3X	Y	Y
ENSMMUG00000003317	KDM6A	Y	Y
