# Supplementary material for: Fetal maturation revealed by amniotic fluid cell-free transcriptome in rhesus macaques
Source: JCI Insight. 2022 Sep 22;7(18):e162101. doi: 10.1172/jci.insight.162101 (PMC9675452; doi:10.1172/jci.insight.162101)
Supplement: Supplemental table 3 [file jciinsight-7-162101-s232.xlsx]

## Sheet: Sheet1
# Amniotic Fluid Marker Genes (Ranked by MarkerFinder Rho)					# Lung Marker Genes (Ranked by MarkerFinder Rho)					# Hippocampus Marker Genes (Ranked by MarkerFinder Rho)
UID	Pearson rho	Pearson p-value	Sample Group		UID	Pearson rho	Pearson p-value	Sample Group		UID	Pearson rho	Pearson p-value	Sample Group
BPTF	0.811873	3.24525e-09	B060		INTS10	0.630782	2.00807e-06	B060		VSTM2B	0.789602	6.96e-11	B060
KIAA1217	0.792648	1.38543e-08	B060		TMEM11	0.600419	8.14175e-06	B060		SLC6A11	0.739109	4.48e-09	B060
RAB3GAP2	0.790907	1.56829e-08	B060		DNAJB1	0.552352	5.68895e-05	B060		KIFC2	0.684593	1.55e-07	B060
ZCCHC14	0.778157	3.7569e-08	B060		TBCC	0.545757	7.26008e-05	B060		SBK1	0.682389	1.76e-07	B060
CHD8	0.770006	6.37725e-08	B060		LRIG3	0.544027	7.73344e-05	B060		ADGRB1	0.670526	3.43e-07	B060
DNMT3A	0.76893	6.82785e-08	B060		ARFGAP1	0.532861	0.000115288	B060		INPP5E	0.663536	5.01e-07	B060
ZNF33A	0.768423	7.05012e-08	B060		MYO5A	0.524698	0.000153028	B060		SOX12	0.65955	6.19e-07	B060
PHACTR4	0.763936	9.32879e-08	B060		TMEM86B	0.521564	0.000170276	B060		C8orf82	0.658897	6.41e-07	B060
RNF111	0.758879	1.26988e-07	B060		FAM120C	0.510884	0.000243167	B060		GRIP2	0.64588	1.25e-06	B060
GTF2I	0.757973	1.34099e-07	B060		NSUN4	0.510575	0.000245645	B060		B4GALNT4	0.640844	1.61e-06	B060
ST3GAL4	0.757409	1.38708e-07	B060		KANSL2	0.500541	0.000339603	B060		MICALL2	0.637231	1.92e-06	B060
SCAF4	0.750348	2.10149e-07	B060		FAM131A	0.500159	0.000343749	B060		SOX1	0.63042	2.66e-06	B060
OSBP	0.750094	2.13263e-07	B060		ENSMMUG00000044198	0.500104	0.000344348	B060		TRNP1	0.629316	2.8e-06	B060
NFXL1	0.747047	2.54032e-07	B060		ENSMMUG00000039469	0.499195	0.000354417	B060		AJM1	0.627807	3.01e-06	B060
SEC31A	0.742487	3.28537e-07	B060		ZXDC	0.496907	0.000380945	B060		CASKIN1	0.624762	3.47e-06	B060
YARS1	0.742036	3.36908e-07	B060		ARMC2	0.49689	0.000381144	B060		SH2D5	0.622542	3.85e-06	B060
ZNF608	0.739951	3.78191e-07	B060		KCNK1	0.495751	0.000395021	B060		SP9	0.62139	4.06e-06	B060
NAA15	0.739195	3.94291e-07	B060		PCDH11X	0.495027	0.000404062	B060		TTC9B	0.619456	4.43e-06	B060
RAI14	0.738724	4.04613e-07	B060		CISH	0.493361	0.000425608	B060		KCNK3	0.618417	4.65e-06	B060
ADAR	0.738288	4.14408e-07	B060		N6AMT1	0.491458	0.000451473	B060		SAMD14	0.616081	5.17e-06	B060
HELZ	0.738163	4.17272e-07	B060		CCDC151	0.490689	0.000462327	B060		PCSK1N	0.613484	5.81e-06	B060
KDR	0.735494	4.82491e-07	B060		FAM184A	0.49017	0.000469772	B060		ANKRD9	0.613036	5.92e-06	B060
DNMBP	0.735381	4.85451e-07	B060		MORN5	0.488074	0.000500991	B060		TGFBR3L	0.61183	6.25e-06	B060
EIF4G1	0.733761	5.2974e-07	B060		COL11A2	0.483787	0.000570728	B060		LKAAEAR1	0.610257	6.7e-06	B060
ARFGEF3	0.732596	5.63844e-07	B060		ENSMMUG00000039212	0.483163	0.000581572	B060		PPP1R3D	0.609847	6.83e-06	B060
NR3C1	0.731712	5.91041e-07	B060		DDIT4	0.482733	0.000589162	B060		PANX2	0.608091	7.38e-06	B060
SIK3	0.731519	5.9715e-07	B060		SLC25A25	0.478501	0.000668652	B060		C4orf48	0.607515	7.56e-06	B060
ATPAF1	0.729036	6.80922e-07	B060		ENSMMUG00000021068	0.47701	0.000698886	B060		CPNE7	0.60712	7.7e-06	B060
HARS2	0.726701	7.69404e-07	B060		ENSMMUG00000001054	0.476492	0.000709671	B060		EHMT2	0.603497	9.01e-06	B060
MAGI1	0.724965	8.41906e-07	B060		AKAP6	0.469085	0.000881097	B060		TIMP2	0.600973	1e-05	B060
DDX17	0.724408	8.66472e-07	B060		EFNA1	0.468603	0.000893438	B060		SRRM3	0.600103	1.04e-05	B060
CLINT1	0.723972	8.8613e-07	B060		HSPA1A	0.467824	0.000913716	B060		ANO8	0.597726	1.15e-05	B060
WBP4	0.7238	8.94018e-07	B060		FZD9	0.467237	0.000929266	B060		FNDC10	0.595659	1.26e-05	B060
TAF1	0.722825	9.3986e-07	B060		TTC13	0.46681	0.000940735	B060		SLC7A8	0.595453	1.27e-05	B060
SPTAN1	0.722414	9.59818e-07	B060		C8orf37	0.465345	0.000981009	B060		B3GALT6	0.594444	1.33e-05	B060
TENT5C	0.722191	9.70813e-07	B060		ENSMMUG00000045571	0.464366	0.00100879	B060		IQCB1	0.594442	1.33e-05	B060
IRF6	0.721582	1.00145e-06	B060		DHX30	0.46412	0.00101588	B060		WNT10B	0.594158	1.34e-05	B060
HDGF	0.721165	1.02295e-06	B060		ARL4D	0.463671	0.00102894	B060		TRIM54	0.590949	1.53e-05	B060
JOSD1	0.716712	1.28009e-06	B060		RPS3	0.461024	0.00110898	B060		CLEC11A	0.587346	1.78e-05	B060
TANC2	0.716107	1.31925e-06	B060		JMJD6	0.460957	0.00111105	B060		RASSF7	0.586341	1.85e-05	B060
HNRNPH2	0.715607	1.35248e-06	B060		GADD45B	0.460339	0.00113057	B060		ENSMMUG00000014911	0.58543	1.92e-05	B060
KHNYN	0.715455	1.36273e-06	B060		DEDD2	0.459901	0.00114457	B060		VGF	0.585138	1.95e-05	B060
ELAVL1	0.714931	1.39859e-06	B060		CLDN4	0.459005	0.00117372	B060		ADCY5	0.584607	1.99e-05	B060
R3HDM2	0.714614	1.42067e-06	B060		DHODH	0.457862	0.00121183	B060		PIWIL2	0.584269	2.02e-05	B060
SETD5	0.714545	1.42551e-06	B060		NR4A2	0.457565	0.00122194	B060		SLC9A3R1	0.583889	2.05e-05	B060
DNAJC13	0.714476	1.43039e-06	B060		PIWIL2	0.457447	0.00122595	B060		NANOS1	0.578398	2.55e-05	B060
OCLN	0.713576	1.49536e-06	B060		ZNF324	0.456384	0.00126278	B060		TRIM8	0.577791	2.62e-05	B060
SENP3	0.71344	1.5054e-06	B060		RPS12	0.455834	0.00128222	B060		SLC1A4	0.575775	2.83e-05	B060
CTNND1	0.71224	1.59674e-06	B060		SELENOO	0.455682	0.00128763	B060		DACT3	0.574396	2.99e-05	B060
STK35	0.712051	1.61157e-06	B060		CFAP99	0.455641	0.00128909	B060		IER2	0.573841	3.06e-05	B060
DLG3	0.711949	1.61964e-06	B060		RABGEF1	0.454939	0.00131442	B060		SLC30A2	0.572606	3.21e-05	B060
CILK1	0.711317	1.67042e-06	B060		NRG2	0.453704	0.00136006	B060		MS4A3	0.572539	3.22e-05	B060
ERICH2	0.710222	1.76187e-06	B060		NDUFB11	0.45123	0.00145571	B060		PLCH2	0.572193	3.26e-05	B060
ILF3	0.709992	1.78162e-06	B060		OFCC1	0.451212	0.0014564	B060		MROH1	0.571562	3.34e-05	B060
PDXDC1	0.709066	1.86334e-06	B060		SLC25A36	0.451065	0.00146228	B060		ADCYAP1R1	0.571252	3.38e-05	B060
PABPC1	0.707635	1.99636e-06	B060		RBM26	0.450385	0.0014897	B060		MXD4	0.570227	3.52e-05	B060
CFAP97	0.707153	2.0431e-06	B060		RPL3	0.450188	0.00149774	B060		DHX33	0.569692	3.59e-05	B060
KMT2C	0.707093	2.04898e-06	B060		DPF1	0.449899	0.00150959	B060		ARHGEF17	0.568574	3.75e-05	B060
UPF3B	0.706613	2.09658e-06	B060		CHTOP	0.449298	0.0015345	B060		PIGR	0.568245	3.8e-05	B060
GRHL1	0.70599	2.15997e-06	B060		OGT	0.448987	0.00154753	B060		WNT1	0.567904	3.85e-05	B060
PAICS	0.705902	2.16901e-06	B060		GANC	0.447619	0.00160606	B060		CBS	0.567815	3.86e-05	B060
WDR45B	0.704707	2.29591e-06	B060		SERTAD3	0.447251	0.00162213	B060		NXNL2	0.56742	3.92e-05	B060
NKIRAS2	0.704449	2.32429e-06	B060		MRPL18	0.447249	0.00162222	B060		ENSMMUG00000043764	0.566563	4.05e-05	B060
AMOTL2	0.704281	2.34283e-06	B060		RTTN	0.447202	0.00162428	B060		HES5	0.566015	4.14e-05	B060
SDR16C5	0.70427	2.34407e-06	B060		TIMM17B	0.446122	0.00167236	B060		JAG2	0.565979	4.14e-05	B060
RBL2	0.704009	2.37321e-06	B060		GNG8	0.445863	0.00168405	B060		PNMA6F	0.565711	4.19e-05	B060
CRNKL1	0.703294	2.45478e-06	B060		EMC4	0.445489	0.0017011	B060		MAP1LC3A	0.565446	4.23e-05	B060
KMT2E	0.703066	2.48134e-06	B060		SLC44A4	0.445276	0.00171087	B060		ECEL1	0.562053	4.81e-05	B060
VEZF1	0.703025	2.48611e-06	B060		DSG2	0.445139	0.0017172	B060		PPDPF	0.561962	4.83e-05	B060
EIF4G2	0.702136	2.59234e-06	B060		ENSMMUG00000029821	0.444398	0.0017517	B060		ADGRD2	0.561266	4.95e-05	B060
ZDHHC5	0.70122	2.7061e-06	B060		SLC16A12	0.444317	0.00175549	B060		RASA4	0.561216	4.96e-05	B060
PNPO	0.698936	3.00991e-06	B060		UTP20	0.443993	0.00177078	B060		BTBD11	0.560801	5.04e-05	B060
PPP1R15B	0.698927	3.01127e-06	B060		DDX39B	0.443377	0.00180023	B060		WDR86	0.560581	5.08e-05	B060
CAPRIN1	0.698667	3.04781e-06	B060		CSAD	0.442324	0.00185153	B060		HES4	0.560421	5.11e-05	B060
HNRNPM	0.698398	3.08588e-06	B060		FAM221B	0.440314	0.00195311	B060		CHST7	0.559521	5.29e-05	B060
MIER3	0.697322	3.2431e-06	B060		DNAH2	0.439092	0.00201721	B060		VEGFC	0.559507	5.29e-05	B060
DCAF8	0.697196	3.26196e-06	B060		RBBP8NL	0.439002	0.00202203	B060		HOOK2	0.559491	5.29e-05	B060
KDM1A	0.695579	3.51338e-06	B060		BOC	0.438362	0.00205641	B060		ANK1	0.557624	5.68e-05	B060
ZBTB5	0.694943	3.61692e-06	B060		EARS2	0.438052	0.00207325	B060		SNPH	0.556648	5.89e-05	B060
YEATS2	0.694074	3.76312e-06	B060		SLC7A2	0.437929	0.00207997	B060		CPLX1	0.555276	6.19e-05	B060
SRSF10	0.693796	3.81086e-06	B060		AC069544.2	0.437608	0.00209761	B060		FNBP1	0.554413	6.39e-05	B060
HIVEP1	0.693231	3.90992e-06	B060		CHPF	0.43619	0.00217706	B060		PIK3CD	0.553438	6.63e-05	B060
NDST2	0.693174	3.9201e-06	B060		IRF2BPL	0.435778	0.00220067	B060		ENSMMUG00000045176	0.55321	6.68e-05	B060
SRP72	0.692755	3.99504e-06	B060		XAB2	0.435058	0.00224241	B060		SDK2	0.552811	6.78e-05	B060
PRPF8	0.692747	3.99655e-06	B060		SESTD1	0.433518	0.00233406	B060		KCNJ12	0.552732	6.8e-05	B060
UBE2Q1	0.692268	4.08406e-06	B060		C9orf129	0.432356	0.00240542	B060		PITPNM1	0.551928	7e-05	B060
PDCD6IP	0.692173	4.10157e-06	B060		PGM3	0.431703	0.00244632	B060		SEMA4A	0.551714	7.06e-05	B060
USP47	0.69179	4.17303e-06	B060		ENSMMUG00000022912	0.431441	0.00246288	B060		INAFM1	0.549422	7.67e-05	B060
EIF3C	0.691721	4.18609e-06	B060		POMGNT2	0.429915	0.00256154	B060		TYK2	0.549042	7.78e-05	B060
PPFIA1	0.691391	4.2487e-06	B060		ENSMMUG00000044362	0.429268	0.0026044	B060		LRRC24	0.546887	8.41e-05	B060
MRPL9	0.691348	4.2569e-06	B060		ENSMMUG00000003260	0.429162	0.00261152	B060		SFXN3	0.546745	8.45e-05	B060
ESRP1	0.691267	4.27256e-06	B060		CDK10	0.427829	0.00270203	B060		ENSMMUG00000001983	0.546021	8.67e-05	B060
CD2AP	0.691236	4.27846e-06	B060		WNT5B	0.42708	0.00275411	B060		ZNF865	0.545956	8.69e-05	B060
TFE3	0.690842	4.35498e-06	B060		RGL3	0.426694	0.0027813	B060		RELL2	0.545713	8.77e-05	B060
PRDM2	0.690538	4.41479e-06	B060		RIPK4	0.426453	0.00279837	B060		AC073111.4	0.54501	8.99e-05	B060
TRIP6	0.690415	4.43926e-06	B060		CSRNP1	0.426255	0.00281249	B060		GJD3	0.544851	9.04e-05	B060
ALB	0.690186	4.48505e-06	B060		FCGRT	0.425808	0.00284456	B060		CSPG5	0.54469	9.09e-05	B060
EIF4A2	0.689988	4.52494e-06	B060		CCDC103	0.425559	0.00286256	B060		VWA1	0.543019	9.65e-05	B060
FAM13A	0.686219	5.34973e-06	B060		RPL29	0.424978	0.00290499	B060		GDPD5	0.542187	9.94e-05	B060
GORASP2	0.686159	5.3638e-06	B060		KLF10	0.424661	0.00292835	B060		LGR6	0.542053	9.99e-05	B060
UBAP2L	0.686153	5.36521e-06	B060		P4HTM	0.424503	0.00294011	B060		MVD	0.540856	0.00010419	B060
DDX47	0.685773	5.45591e-06	B060		GDNF	0.423691	0.00300092	B060		MYOZ2	0.54049	0.00010554	B060
SNU13	0.685669	5.48085e-06	B060		TENT5B	0.423241	0.00303515	B060		APBA1	0.539724	0.00010842	B060
MAP3K20	0.68551	5.5194e-06	B060		ARHGAP21	0.423199	0.00303834	B060		CRHR1	0.538517	0.00011311	B060
ENSMMUG00000049206	0.685403	5.54533e-06	B060		DPM3	0.422942	0.00305809	B060		CLASRP	0.538151	0.00011457	B060
MARF1	0.684864	5.67827e-06	B060		RASD1	0.421748	0.0031511	B060		ANTKMT	0.536523	0.00012126	B060
PBRM1	0.684002	5.89667e-06	B060		PQBP1	0.421283	0.00318799	B060		LMBR1L	0.536188	0.00012268	B060
GALM	0.683625	5.99459e-06	B060		FAM207A	0.42074	0.0032316	B060		WNT3	0.535891	0.00012395	B060
SHROOM2	0.683444	6.04225e-06	B060		WRAP73	0.420108	0.00328294	B060		AGRN	0.535052	0.00012761	B060
HNRNPD	0.682619	6.2633e-06	B060		RPS19BP1	0.420079	0.0032853	B060		SLC13A5	0.534942	0.0001281	B060
RAB25	0.682495	6.29724e-06	B060		FBXO9	0.419725	0.00331441	B060		OLIG1	0.534451	0.00013029	B060
JMY	0.680776	6.78404e-06	B060		ASB3	0.419418	0.00333983	B060		MMP15	0.534237	0.00013126	B060
OTUD4	0.680676	6.8133e-06	B060		PANK4	0.419079	0.00336815	B060		RHBDL1	0.533252	0.00013579	B060
HMGN1	0.679665	7.11667e-06	B060		CSKMT	0.418481	0.00341854	B060		ZDHHC14	0.533037	0.0001368	B060
ACACA	0.679661	7.11786e-06	B060		ENSMMUG00000046574	0.418278	0.0034358	B060		ADAMTSL2	0.532956	0.00013718	B060
WDR44	0.677232	7.89784e-06	B060		GRB7	0.418276	0.00343595	B060		SLC7A10	0.532469	0.0001395	B060
SMARCC2	0.677179	7.91553e-06	B060		ABCB6	0.418186	0.00344365	B060		CTXN1	0.532374	0.00013995	B060
MYOF	0.677091	7.94537e-06	B060		SLC4A2	0.417492	0.00350326	B060		NR2F6	0.531705	0.0001432	B060
RNGTT	0.676918	8.00398e-06	B060		ENSMMUG00000029581	0.41594	0.00364007	B060		LY6H	0.531368	0.00014487	B060
ZNF664	0.676634	8.10119e-06	B060		ENSMMUG00000009157	0.415251	0.00370234	B060		RASSF10	0.531108	0.00014616	B060
PSKH1	0.676379	8.18967e-06	B060		SDSL	0.415116	0.00371462	B060		NAT14	0.530977	0.00014682	B060
BRWD3	0.676158	8.26678e-06	B060		TTC27	0.414831	0.00374069	B060		ACAP3	0.530936	0.00014702	B060
EIF3F	0.675796	8.39439e-06	B060		FBXL14	0.414626	0.00375958	B060		MEX3D	0.530143	0.00015106	B060
PTEN	0.675273	8.58238e-06	B060		CUL7	0.414251	0.00379422	B060		LIMK1	0.529812	0.00015277	B060
PNRC2	0.674829	8.74491e-06	B060		DDX56	0.413965	0.00382094	B060		PTPN23	0.529736	0.00015317	B060
FMNL2	0.674611	8.8257e-06	B060		MVB12A	0.413776	0.0038386	B060		ORAI3	0.529328	0.00015531	B060
BICRAL	0.673914	9.08859e-06	B060		ROMO1	0.413619	0.0038534	B060		LHX6	0.52825	0.0001611	B060
MET	0.673689	9.17502e-06	B060		GNB2	0.412736	0.00393737	B060		PTGER3	0.527117	0.00016739	B060
USP34	0.67361	9.2054e-06	B060		TTC5	0.412375	0.0039722	B060		FGFR1	0.526818	0.00016909	B060
CEP68	0.673388	9.29164e-06	B060		ENSMMUG00000038931	0.412239	0.00398532	B060		SMIM17	0.526139	0.000173	B060
HUWE1	0.673388	9.29173e-06	B060		SIK1	0.411514	0.00405628	B060		BEND5	0.525515	0.00017667	B060
TRRAP	0.673223	9.35651e-06	B060		ENSMMUG00000041126	0.411128	0.00409451	B060		CHST8	0.525389	0.00017742	B060
RBM14	0.673136	9.39067e-06	B060		ENSMMUG00000043599	0.410877	0.00411946	B060		ZNF787	0.525215	0.00017847	B060
SMARCE1	0.672806	9.52123e-06	B060		PARD3B	0.410756	0.00413163	B060		MSANTD1	0.524768	0.00018116	B060
DCAF12	0.672332	9.71216e-06	B060		DMBT1	0.409703	0.00423821	B060		SAFB2	0.523428	0.00018947	B060
ALDH3A2	0.672297	9.72617e-06	B060		MAGEH1	0.409593	0.00424949	B060		RPS6KA4	0.522766	0.0001937	B060
NCOA1	0.672107	9.80392e-06	B060		GPR135	0.408819	0.00432966	B060		TNK2	0.521942	0.00019909	B060
ATXN7	0.671499	1.00559e-05	B060		DCAF11	0.408454	0.0043679	B060		ZNF703	0.521375	0.00020287	B060
DNAJC21	0.671281	1.01478e-05	B060		IREB2	0.408152	0.00439978	B060		TMEM121	0.52122	0.00020391	B060
EFR3A	0.670555	1.04585e-05	B060		ENSMMUG00000007551	0.407689	0.00444895	B060		RHOF	0.520427	0.00020934	B060
VPS13D	0.670312	1.05646e-05	B060		CPEB2	0.407291	0.00449173	B060		FKBP4	0.520411	0.00020946	B060
AHCYL2	0.670269	1.05838e-05	B060		SEMA6A	0.407063	0.00451632	B060		YPEL2	0.520132	0.00021139	B060
ROCK2	0.670263	1.05862e-05	B060		CEP85	0.406788	0.00454614	B060		RSPO1	0.519681	0.00021457	B060
SLC25A3	0.669539	1.09085e-05	B060		ZNF706	0.406273	0.00460259	B060		PLXDC1	0.519595	0.00021518	B060
CNN3	0.669362	1.09886e-05	B060		WNK3	0.40598	0.00463497	B060		ZFPM1	0.519009	0.00021937	B060
ABLIM3	0.668885	1.12074e-05	B060		TPRA1	0.405951	0.00463813	B060		PCBD1	0.518874	0.00022035	B060
USP54	0.668671	1.13066e-05	B060		ASXL3	0.405875	0.00464659	B060		SPOCK2	0.517884	0.00022764	B060
ENSMMUG00000023474	0.668341	1.14618e-05	B060		IER3IP1	0.405849	0.00464948	B060		SHANK3	0.517817	0.00022814	B060
ARHGAP35	0.667775	1.17315e-05	B060		SIRT5	0.405763	0.00465904	B060		PGRMC1	0.517568	0.00023001	B060
SUPT16H	0.667562	1.18348e-05	B060		STUB1	0.405222	0.0047196	B060		RAP1GAP	0.517333	0.00023179	B060
KPNA2	0.667546	1.18424e-05	B060		SPNS3	0.404889	0.00475718	B060		GP1BB	0.517242	0.00023248	B060
YAP1	0.667169	1.20273e-05	B060		RPL10A	0.404732	0.00477499	B060		SPIRE2	0.517218	0.00023267	B060
ENSMMUG00000021766	0.666941	1.21404e-05	B060		PASK	0.404658	0.00478343	B060		ZNF672	0.517099	0.00023358	B060
SLC12A2	0.666736	1.22427e-05	B060		COA3	0.404504	0.00480101	B060		TLE6	0.517061	0.00023387	B060
MAL2	0.666712	1.22545e-05	B060		MARC1	0.404173	0.00483893	B060		ZCCHC3	0.516948	0.00023473	B060
GLCCI1	0.666572	1.23249e-05	B060		CACNB4	0.404091	0.00484838	B060		BLOC1S3	0.516691	0.00023671	B060
ENSMMUG00000041004	0.666304	1.24609e-05	B060		ENSMMUG00000017320	0.403476	0.00491965	B060		GATD1	0.515986	0.00024223	B060
CCT6A	0.66626	1.24834e-05	B060		ATG101	0.40319	0.00495317	B060		ENSMMUG00000042206	0.515657	0.00024484	B060
RPL4	0.66616	1.25346e-05	B060		MID1IP1	0.402971	0.00497887	B060		SIK1	0.515419	0.00024674	B060
TLK2	0.666039	1.25968e-05	B060		HEXIM1	0.400312	0.00530115	B060		ANKS6	0.515028	0.00024991	B060
PPP1CC	0.665679	1.27828e-05	B060		RPL18A	0.400128	0.00532417	B060		PLPP4	0.514795	0.00025181	B060
SRSF8	0.665232	1.30181e-05	B060		VWA3B	0.399699	0.00537798	B060		KCND1	0.514604	0.00025337	B060
RSRC2	0.664884	1.32033e-05	B060		ST3GAL4	0.399294	0.00542938	B060		STC2	0.514497	0.00025426	B060
MED13	0.664867	1.32127e-05	B060		MTMR2	0.399064	0.00545869	B060		FBRSL1	0.514475	0.00025444	B060
UBXN7	0.664835	1.32301e-05	B060		AL096711.2	0.39736	0.00568017	B060		TNFAIP8L1	0.514328	0.00025566	B060
RHOT1	0.664794	1.3252e-05	B060		TSEN2	0.397358	0.00568042	B060		TLCD3B	0.514263	0.0002562	B060
TOP1	0.664777	1.32613e-05	B060		CYP2F1	0.396965	0.0057326	B060		AIFM3	0.514257	0.00025625	B060
UBLCP1	0.664254	1.35459e-05	B060		ENSMMUG00000045870	0.395458	0.00593675	B060		ANKRD55	0.514157	0.00025708	B060
SPEN	0.664118	1.36205e-05	B060		MYDGF	0.395074	0.00598973	B060		GRID1	0.514102	0.00025754	B060
TCF20	0.663763	1.38177e-05	B060		CNMD	0.394867	0.00601846	B060		GLI2	0.513548	0.0002622	B060
GRB7	0.662996	1.42532e-05	B060		GTPBP3	0.394864	0.00601883	B060		OPRD1	0.513324	0.00026411	B060
GINS1	0.662572	1.44989e-05	B060		SFMBT1	0.394678	0.00604474	B060		PDGFB	0.513252	0.00026472	B060
RASSF9	0.662473	1.45574e-05	B060		YJEFN3	0.394638	0.00605041	B060		URGCP	0.51255	0.0002708	B060
PTPN3	0.662095	1.47803e-05	B060		TSC22D4	0.394576	0.00605908	B060		FAM181B	0.512515	0.00027111	B060
CCDC92	0.661995	1.48398e-05	B060		PEX6	0.394323	0.00609459	B060		USP35	0.512416	0.00027198	B060
GSK3B	0.661987	1.48447e-05	B060		THAP11	0.393733	0.00617803	B060		MIB2	0.511723	0.00027812	B060
EZH1	0.660991	1.54504e-05	B060		MMS19	0.393314	0.00623782	B060		SLC2A6	0.511606	0.00027917	B060
GNAI3	0.660461	1.57818e-05	B060		TAT	0.392695	0.00632726	B060		RIMS3	0.511544	0.00027973	B060
AFF4	0.66022	1.59345e-05	B060		MTERF4	0.392071	0.00641855	B060		RAB37	0.511086	0.00028388	B060
NEDD4L	0.660141	1.5985e-05	B060		CBS	0.391776	0.00646212	B060		CDKN2D	0.51083	0.00028622	B060
CHD2	0.659941	1.61131e-05	B060		RBM15	0.391366	0.00652298	B060		WDR31	0.51075	0.00028696	B060
NFIA	0.659755	1.62332e-05	B060		ENSMMUG00000042401	0.391188	0.00654954	B060		EPHB3	0.510166	0.00029239	B060
PLK2	0.65971	1.62627e-05	B060		ZNF805	0.390765	0.0066132	B060		TSEN54	0.509606	0.00029768	B060
RPS6KA2	0.659574	1.63511e-05	B060		UPF1	0.390607	0.00663708	B060		ZNF579	0.509418	0.00029947	B060
RPF1	0.659404	1.64619e-05	B060		BTG2	0.390245	0.00669215	B060		TPST2	0.509365	0.00029998	B060
ITPRID2	0.659244	1.65678e-05	B060		RPL24	0.389772	0.00676455	B060		NXPH1	0.508968	0.0003038	B060
ARMCX3	0.659048	1.66974e-05	B060		TSEN34	0.389374	0.00682612	B060		TLL2	0.508778	0.00030566	B060
ENSMMUG00000042571	0.659016	1.67187e-05	B060		DSC2	0.388519	0.00695991	B060		FAM98C	0.508261	0.00031074	B060
GNAS	0.658987	1.67377e-05	B060		C19orf44	0.388123	0.00702267	B060		SOCS1	0.507555	0.0003178	B060
SRI	0.658769	1.68837e-05	B060		USP49	0.387799	0.00707443	B060		SPATA20	0.507477	0.00031859	B060
BCL2L2-PABPN1	0.658502	1.70638e-05	B060		FAAP100	0.387217	0.00716819	B060		GAREM2	0.506689	0.00032666	B060
DCTN4	0.658389	1.71401e-05	B060		SLC35C1	0.387144	0.00717987	B060		SOX8	0.506544	0.00032816	B060
PHF10	0.658359	1.71611e-05	B060		BET1L	0.386576	0.00727258	B060		GRK3	0.506307	0.00033064	B060
BRD2	0.658026	1.73887e-05	B060		PIGL	0.386411	0.00729964	B060		AKIRIN1	0.505543	0.00033872	B060
LRRC37A	0.657917	1.74641e-05	B060		ENSMMUG00000048639	0.386333	0.00731258	B060		IGKV1-5	0.505046	0.00034407	B060
TOX	0.657898	1.74774e-05	B060		FAM185A	0.385921	0.00738069	B060		PLPPR3	0.504938	0.00034525	B060
RCOR3	0.657717	1.76034e-05	B060		ZBTB7B	0.385848	0.00739274	B060		KCNG1	0.504436	0.00035076	B060
ARHGAP21	0.65729	1.79031e-05	B060		URGCP	0.385599	0.00743438	B060		MMAB	0.50431	0.00035215	B060
BRD7	0.657127	1.80189e-05	B060		ASL	0.385585	0.00743663	B060		ENSMMUG00000037818	0.50393	0.00035639	B060
ADGRL2	0.657102	1.80367e-05	B060		SPIDR	0.385574	0.00743842	B060		ADCY6	0.503665	0.00035937	B060
CENPC	0.657024	1.80922e-05	B060		ERRFI1	0.385297	0.00748494	B060		PRPH	0.503581	0.00036032	B060
ARID4B	0.656768	1.82762e-05	B060		FAAH	0.384465	0.00762594	B060		KCNT1	0.503287	0.00036366	B060
AFDN	0.656536	1.84439e-05	B060		PRSS55	0.38438	0.00764043	B060		FOXF2	0.502898	0.00036812	B060
SSRP1	0.655051	1.95536e-05	B060		CENPX	0.384288	0.00765616	B060		PCP2	0.502841	0.00036878	B060
PUM1	0.654545	1.99444e-05	B060		MED29	0.38414	0.00768158	B060		LETMD1	0.50276	0.00036972	B060
CTCF	0.653905	2.045e-05	B060		ENSMMUG00000023123	0.384067	0.00769426	B060		C1orf35	0.50272	0.00037017	B060
ARHGEF12	0.652893	2.12733e-05	B060		NKTR	0.384003	0.0077052	B060		GRIN2D	0.502651	0.00037098	B060
SCP2	0.65238	2.17013e-05	B060		ENSMMUG00000005494	0.383805	0.00773947	B060		ENSMMUG00000041363	0.502538	0.00037229	B060
PAPOLA	0.652299	2.17701e-05	B060		TFCP2L1	0.383694	0.0077586	B060		BRINP3	0.500838	0.00039258	B060
RBM26	0.651836	2.21642e-05	B060		CEACAM8	0.383661	0.00776444	B060		PLCXD1	0.500243	0.00039992	B060
STRAP	0.651826	2.21727e-05	B060		TENT4A	0.383461	0.0077992	B060		VPS9D1	0.500127	0.00040137	B060
ENSMMUG00000038716	0.6516	2.2368e-05	B060		PRDM11	0.382253	0.00801203	B060		ACTA1	0.498871	0.00041731	B060
TUT4	0.65146	2.24892e-05	B060		PRXL2B	0.382232	0.00801582	B060		LIMK2	0.498248	0.00042543	B060
TMEM69	0.65116	2.27525e-05	B060		BCL2L13	0.381769	0.0080988	B060		EML6	0.497835	0.0004309	B060
RNF214	0.650885	2.2995e-05	B060		DCAF4L1	0.381745	0.00810319	B060		DGKQ	0.49768	0.00043296	B060
PIKFYVE	0.65071	2.3151e-05	B060		ENSMMUG00000016894	0.381492	0.00814871	B060		ENSMMUG00000043771	0.497116	0.00044055	B060
RPRD2	0.650442	2.33916e-05	B060		ENSMMUG00000040808	0.380881	0.00826002	B060		ADRA2B	0.496879	0.00044377	B060
MTMR10	0.650345	2.34793e-05	B060		ZNF776	0.380736	0.00828651	B060		HAGHL	0.496579	0.00044788	B060
KIZ	0.650293	2.35264e-05	B060		RPP25L	0.380392	0.00835002	B060		ENSMMUG00000032072	0.495834	0.00045825	B060
CHD4	0.650118	2.36855e-05	B060		POLR2C	0.380242	0.00837775	B060		SCUBE1	0.495817	0.00045849	B060
TPM4	0.649945	2.38443e-05	B060		ZNF324B	0.380002	0.00842219	B060		EEPD1	0.495675	0.00046048	B060
NONO	0.649735	2.40373e-05	B060		TMED4	0.379255	0.00856241	B060		C1QL1	0.495406	0.0004643	B060
ABCF1	0.649725	2.4047e-05	B060		TNRC6B	0.378783	0.00865184	B060		TPCN1	0.494365	0.00047932	B060
RALGAPB	0.649689	2.40805e-05	B060		TRPM5	0.37828	0.00874828	B060		LOXL1	0.494334	0.00047977	B060
SETD2	0.649656	2.41108e-05	B060		JAGN1	0.37821	0.00876173	B060		ZNF444	0.494046	0.000484	B060
ZMYM4	0.649245	2.44945e-05	B060		TMEM218	0.378064	0.00878986	B060		C9orf50	0.493484	0.00049237	B060
ARNT	0.648967	2.47569e-05	B060		RPS6KB1	0.378055	0.00879168	B060		EXD3	0.493464	0.00049266	B060
ACIN1	0.648917	2.48051e-05	B060		ACVR2A	0.377993	0.00880366	B060		ADAMTS14	0.492969	0.00050014	B060
PRPF39	0.648766	2.49487e-05	B060		ENSMMUG00000019204	0.376624	0.00907183	B060		HIC1	0.492702	0.00050422	B060
ASH2L	0.648581	2.51259e-05	B060		ENSMMUG00000031483	0.376542	0.00908807	B060		COL26A1	0.492433	0.00050835	B060
DENND4C	0.648183	2.55121e-05	B060		EIF1AD	0.376048	0.00918674	B060		CORO6	0.492075	0.0005139	B060
NIPBL	0.647962	2.57286e-05	B060		RNF166	0.375996	0.00919716	B060		JUND	0.491634	0.00052081	B060
KIAA1324L	0.647875	2.58143e-05	B060		PDPK1	0.375511	0.00929522	B060		PSMB10	0.491072	0.00052974	B060
TRIP10	0.647559	2.6128e-05	B060		ENSMMUG00000007433	0.374837	0.00943264	B060		SCRT1	0.490637	0.00053676	B060
CCDC117	0.647241	2.64462e-05	B060		ATXN7L1	0.374421	0.00951837	B060		CHAD	0.490211	0.00054369	B060
BTBD3	0.647067	2.66225e-05	B060		CEP131	0.374248	0.0095543	B060		SCX	0.49018	0.0005442	B060
PHIP	0.646966	2.67246e-05	B060		GPR27	0.373934	0.00961951	B060		SCRIB	0.489836	0.00054986	B060
FAM120A	0.646655	2.70431e-05	B060		CPA4	0.373835	0.00964032	B060		GPR27	0.489701	0.00055211	B060
NUB1	0.64652	2.71822e-05	B060		ENSMMUG00000002117	0.373709	0.0096667	B060		GRIK1	0.489635	0.0005532	B060
CMAS	0.646157	2.75601e-05	B060		ENSMMUG00000005822	0.372443	0.0099352	B060		WNT7B	0.489149	0.00056135	B060
SREBF2	0.645732	2.80082e-05	B060		RPS15	0.372404	0.00994376	B060		RPL13	0.488347	0.00057503	B060
DCAF1	0.645455	2.83033e-05	B060		TCAIM	0.372354	0.00995431	B060		NDUFAF8	0.488031	0.0005805	B060
GAREM1	0.645427	2.8334e-05	B060		XPNPEP3	0.372167	0.00999464	B060		LRRC47	0.487925	0.00058235	B060
NVL	0.645269	2.85036e-05	B060		BCAS1	0.371924	0.0100472	B060		ARHGAP22	0.487571	0.00058854	B060
HNRNPR	0.645248	2.85259e-05	B060		ENSMMUG00000046219	0.371901	0.0100523	B060		PDZD7	0.487354	0.00059238	B060
PIK3C3	0.645183	2.85971e-05	B060		TMEM54	0.371763	0.0100823	B060		CCDC183	0.487133	0.0005963	B060
DYNC1H1	0.644996	2.87997e-05	B060		MRPS5	0.371611	0.0101154	B060		SRPK3	0.486817	0.00060196	B060
RPS6KA3	0.644833	2.8978e-05	B060		GIPC1	0.371281	0.0101876	B060		TSNARE1	0.486694	0.00060416	B060
HIPK1	0.644784	2.90313e-05	B060		HAUS8	0.370575	0.0103433	B060		GRIN2C	0.486581	0.0006062	B060
TNS2	0.644275	2.95944e-05	B060		DENND6B	0.370523	0.010355	B060		DCBLD1	0.486448	0.00060861	B060
RNF8	0.6439	3.00164e-05	B060		LRCOL1	0.370466	0.0103675	B060		ZNF768	0.486441	0.00060874	B060
UBN2	0.64382	3.01061e-05	B060		LONRF2	0.370062	0.010458	B060		LAMA5	0.486298	0.00061135	B060
SH3YL1	0.643636	3.03161e-05	B060		ZBTB17	0.369658	0.0105489	B060		TUSC1	0.485677	0.00062274	B060
CCT7	0.643389	3.05986e-05	B060		ALG12	0.369463	0.0105931	B060		MAFF	0.485376	0.00062833	B060
HECA	0.643339	3.06563e-05	B060		TMEM101	0.369272	0.0106365	B060		NRSN2	0.48535	0.00062882	B060
BMF	0.643049	3.09919e-05	B060		INTS11	0.369269	0.0106371	B060		ABAT	0.484777	0.00063961	B060
TJP2	0.642806	3.12764e-05	B060		ADAM28	0.369226	0.0106468	B060		RPS6KA1	0.484068	0.00065318	B060
CHD3	0.642628	3.14863e-05	B060		LETMD1	0.369133	0.0106681	B060		GLYCTK	0.483514	0.00066397	B060
ANXA1	0.642371	3.17903e-05	B060		GPATCH1	0.368528	0.010807	B060		CHD5	0.482758	0.00067896	B060
HNRNPH3	0.642094	3.2122e-05	B060		TOLLIP	0.368313	0.0108567	B060		C1orf210	0.48254	0.00068332	B060
RBM27	0.641943	3.23039e-05	B060		TP53I3	0.368237	0.0108743	B060		PLB1	0.482288	0.00068841	B060
R3HCC1	0.641788	3.2492e-05	B060		SYPL1	0.36786	0.010962	B060		FGFBP3	0.482015	0.00069395	B060
LMO7	0.641788	3.24922e-05	B060		BRF1	0.366879	0.0111933	B060		CADM1	0.481862	0.0006971	B060
LRRFIP1	0.641775	3.25072e-05	B060		RPS16	0.366747	0.0112247	B060		SELENOO	0.481739	0.00069961	B060
PPP1R9A	0.641673	3.26324e-05	B060		ENSMMUG00000032497	0.36673	0.0112289	B060		SLC25A29	0.481627	0.00070192	B060
THOC2	0.641209	3.32022e-05	B060		P3H2	0.366156	0.0113666	B060		MVK	0.481269	0.00070935	B060
RNF144B	0.641195	3.32191e-05	B060		PTPRD	0.36531	0.0115719	B060		SCD	0.481265	0.00070942	B060
MYO1D	0.640447	3.41588e-05	B060		ELF3	0.364933	0.0116644	B060		SLC6A7	0.481247	0.00070979	B060
GOLGA7	0.640355	3.42754e-05	B060		E2F5	0.364857	0.0116833	B060		COMTD1	0.481122	0.00071239	B060
TOPBP1	0.640184	3.44935e-05	B060		SFXN1	0.364813	0.0116941	B060		PYCR1	0.481076	0.00071336	B060
SHROOM3	0.639687	3.51361e-05	B060		PRICKLE3	0.364731	0.0117143	B060		EML2	0.481075	0.00071338	B060
ZER1	0.639647	3.51885e-05	B060		ENSMMUG00000042801	0.364298	0.0118219	B060		CHAF1B	0.480769	0.00071981	B060
GSTA4	0.639548	3.53182e-05	B060		AOC2	0.364079	0.0118765	B060		SDHAF1	0.480604	0.00072329	B060
ARID1B	0.639475	3.54141e-05	B060		ENSMMUG00000044929	0.364012	0.0118932	B060		AP1S2	0.480478	0.00072597	B060
ALPK3	0.639187	3.5794e-05	B060		GRHL2	0.363776	0.0119526	B060		PPM1H	0.480341	0.00072888	B060
ENSMMUG00000031809	0.638956	3.61013e-05	B060		CAPRIN2	0.363742	0.0119612	B060		SLC4A3	0.479365	0.00074998	B060
COPB1	0.63871	3.64311e-05	B060		FAM160A2	0.363383	0.0120519	B060		CENPVL1	0.479252	0.00075244	B060
USP48	0.638667	3.64894e-05	B060		ENSMMUG00000019540	0.363276	0.012079	B060		HSF4	0.478534	0.00076834	B060
SON	0.638204	3.71197e-05	B060		AKAP1	0.363242	0.0120876	B060		CFC1	0.478291	0.0007738	B060
VPS52	0.638171	3.71646e-05	B060		GSTM2	0.363173	0.0121052	B060		LEMD2	0.478058	0.00077905	B060
ATXN2	0.637998	3.74019e-05	B060		ZNF526	0.362661	0.012236	B060		HSD17B13	0.477745	0.00078617	B060
RAB3A	0.637965	3.74476e-05	B060		HYI	0.362155	0.0123665	B060		ACO2	0.477725	0.00078663	B060
KDM5B	0.637931	3.74952e-05	B060		ENSMMUG00000048347	0.361965	0.0124156	B060		EHBP1L1	0.477403	0.00079401	B060
PRRC2C	0.637716	3.7793e-05	B060		CREBZF	0.361872	0.01244	B060		ABHD8	0.477351	0.00079521	B060
IGF2BP2	0.637656	3.78766e-05	B060		IMP3	0.36101	0.0126661	B060		RAD9B	0.477234	0.0007979	B060
TET2	0.637576	3.79889e-05	B060		TUBA4A	0.360846	0.0127095	B060		ENSMMUG00000038091	0.477137	0.00080014	B060
RANBP6	0.637527	3.8058e-05	B060		MON1B	0.3608	0.0127218	B060		KIAA0930	0.476965	0.00080415	B060
SECISBP2L	0.637502	3.80925e-05	B060		TMEM191B	0.360305	0.0128538	B060		LSS	0.476735	0.00080953	B060
NSF	0.637271	3.84172e-05	B060		UBE2Q2L	0.360101	0.0129084	B060		AATK	0.475823	0.00083115	B060
SOD1	0.637179	3.85486e-05	B060		ISOC2	0.360096	0.0129097	B060		IZUMO4	0.475598	0.00083655	B060
CACNB3	0.637037	3.87505e-05	B060		ALKBH7	0.360002	0.012935	B060		TMEM151B	0.474177	0.00087147	B060
DHRS7B	0.637012	3.87855e-05	B060		KALRN	0.359946	0.0129501	B060		TFR2	0.474081	0.00087387	B060
ALMS1	0.637005	3.87958e-05	B060		PCBP1	0.359765	0.012999	B060		ISYNA1	0.473829	0.00088021	B060
ACLY	0.636683	3.92566e-05	B060		ENSMMUG00000041342	0.359628	0.013036	B060		SLIT1	0.473539	0.00088756	B060
AP001273.2	0.636472	3.95616e-05	B060		TAF1A	0.35958	0.013049	B060		CARD19	0.472853	0.00090517	B060
SOS1	0.636316	3.97891e-05	B060		CCT5	0.359452	0.0130837	B060		SLC32A1	0.472793	0.00090672	B060
SF3B3	0.636297	3.98173e-05	B060		SDCCAG8	0.359286	0.0131291	B060		CACNA1I	0.472366	0.00091785	B060
ESRP2	0.636269	3.98587e-05	B060		ENSMMUG00000048553	0.35912	0.0131744	B060		MAP4K2	0.472069	0.00092567	B060
EP300	0.636142	4.00442e-05	B060		PSPC1	0.358979	0.0132129	B060		FLCN	0.472012	0.00092718	B060
WASL	0.636059	4.01665e-05	B060		ENSMMUG00000020107	0.358535	0.0133351	B060		IL17D	0.471775	0.00093347	B060
SRSF4	0.636021	4.02219e-05	B060		GALNT11	0.358529	0.0133368	B060		PREX1	0.471751	0.00093411	B060
MYLIP	0.635161	4.15065e-05	B060		DHPS	0.358315	0.013396	B060		LRRK1	0.471693	0.00093567	B060
SP1	0.634605	4.23576e-05	B060		RILP	0.358242	0.0134163	B060		SLC2A11	0.471268	0.00094705	B060
KANSL2	0.634491	4.25339e-05	B060		AC073610.3	0.357905	0.0135101	B060		PBX3	0.471089	0.00095188	B060
SMARCA4	0.634479	4.25523e-05	B060		ZNF574	0.357831	0.0135308	B060		PLPP3	0.470829	0.00095895	B060
FRK	0.634466	4.25733e-05	B060		HSP90AB1	0.357815	0.0135353	B060		TMEM145	0.470828	0.00095898	B060
ZCCHC9	0.63431	4.28147e-05	B060		KDF1	0.357357	0.013664	B060		MAST1	0.469957	0.00098299	B060
SPOP	0.634177	4.30231e-05	B060		SEC16B	0.357181	0.0137139	B060		ZSWIM9	0.469764	0.00098839	B060
MTUS1	0.634169	4.3036e-05	B060		ATF3	0.35704	0.0137537	B060		FGFR3	0.469148	0.00100578	B060
ANKH	0.633959	4.33652e-05	B060		CCN4	0.356906	0.0137917	B060		SLC16A3	0.468664	0.00101962	B060
USP9X	0.633718	4.37473e-05	B060		DDIT3	0.356871	0.0138018	B060		HIF3A	0.468646	0.00102013	B060
SRSF3	0.633645	4.38639e-05	B060		AL139300.1	0.356867	0.013803	B060		ELFN1	0.468201	0.00103302	B060
NARS1	0.633623	4.38993e-05	B060		BCS1L	0.356784	0.0138264	B060		CLIC3	0.468175	0.00103377	B060
HNRNPDL	0.633585	4.39589e-05	B060		MRPS11	0.356739	0.0138395	B060		APOE	0.467399	0.00105662	B060
MEAK7	0.633455	4.41665e-05	B060		ALKBH4	0.356714	0.0138466	B060		EPHA10	0.466692	0.00107784	B060
STAU1	0.633336	4.43586e-05	B060		PER1	0.356034	0.0140416	B060		FCHSD1	0.466153	0.00109424	B060
TMEM50A	0.633275	4.44566e-05	B060		ATP6AP1	0.355676	0.0141452	B060		NRBP2	0.465433	0.00111655	B060
MRFAP1	0.632629	4.55091e-05	B060		ZYG11B	0.355523	0.0141899	B060		FBXL6	0.465165	0.00112495	B060
ZMYM2	0.632141	4.63195e-05	B060		GPT2	0.355457	0.0142091	B060		MMP24OS	0.464684	0.00114016	B060
TFIP11	0.63171	4.70468e-05	B060		TNK1	0.354522	0.014484	B060		PPP6R2	0.464311	0.00115208	B060
SPIN1	0.631708	4.70498e-05	B060		DENND11	0.354165	0.0145902	B060		DOCK5	0.464258	0.00115376	B060
ZMYND11	0.631305	4.77391e-05	B060		TRMU	0.353659	0.0147418	B060		LRIG1	0.463893	0.00116555	B060
APEX1	0.630967	4.83235e-05	B060		LARGE2	0.353164	0.0148913	B060		HDAC10	0.46374	0.00117052	B060
IPCEF1	0.630928	4.83918e-05	B060		CNBP	0.352898	0.0149723	B060		RXRA	0.463685	0.00117233	B060
STAM	0.630565	4.90265e-05	B060		ATP5MC1	0.352482	0.0150996	B060		LRFN4	0.463605	0.00117495	B060
SPTY2D1	0.630264	4.95595e-05	B060		SELENOK	0.352112	0.0152137	B060		ELFN2	0.463456	0.0011798	B060
BRD1	0.630178	4.97126e-05	B060		RPS8	0.351521	0.0153972	B060		DHCR7	0.463233	0.00118717	B060
PARVA	0.630113	4.983e-05	B060		DPH1	0.350919	0.0155864	B060		STMN3	0.462708	0.00120459	B060
PFKM	0.630068	4.99094e-05	B060		LPCAT2	0.350829	0.0156149	B060		CDH9	0.461902	0.00123177	B060
IGFBP5	0.629886	5.02365e-05	B060		CCT7	0.350634	0.0156764	B060		GSX1	0.461347	0.00125084	B060
CCDC6	0.62986	5.02826e-05	B060		ANK3	0.350314	0.0157782	B060		HRH3	0.460516	0.00127983	B060
SNX24	0.629834	5.03302e-05	B060		CCNH	0.350241	0.0158017	B060		PTCH2	0.459867	0.00130291	B060
LRP6	0.629497	5.09417e-05	B060		ZAP70	0.350206	0.0158126	B060		CARMIL3	0.459729	0.00130787	B060
NCKAP1	0.629433	5.10585e-05	B060		GSE1	0.350186	0.0158192	B060		ELOVL3	0.459597	0.00131261	B060
MEST	0.629312	5.12794e-05	B060		ENSMMUG00000047481	0.349999	0.0158791	B060		CCK	0.459577	0.00131334	B060
IWS1	0.629258	5.13796e-05	B060		BLOC1S4	0.349732	0.0159648	B060		OSBPL5	0.457324	0.00139693	B060
BRD8	0.629044	5.17749e-05	B060		DDX55	0.349584	0.0160124	B060		ZNF219	0.457291	0.0013982	B060
EPC1	0.629009	5.1839e-05	B060		PSMD10	0.349116	0.0161641	B060		PIP5KL1	0.456931	0.001412	B060
SETD1B	0.628879	5.20793e-05	B060		RPL27	0.349057	0.0161834	B060		TRIM61	0.456666	0.00142222	B060
ZNF512	0.628656	5.2496e-05	B060		YIPF3	0.348617	0.0163273	B060		PLCG1	0.456477	0.00142954	B060
SMAD4	0.628492	5.28044e-05	B060		MMP23B	0.348519	0.0163595	B060		TMEM88B	0.45645	0.00143062	B060
BRAP	0.627981	5.37764e-05	B060		OBSL1	0.348458	0.0163796	B060		SYNDIG1L	0.456352	0.00143444	B060
HID1	0.62795	5.38352e-05	B060		TTC14	0.348413	0.0163944	B060		HMGCS1	0.456308	0.00143614	B060
PTPN14	0.627802	5.41198e-05	B060		EFCAB6	0.348333	0.0164207	B060		ZNF783	0.456283	0.00143712	B060
KPNB1	0.627755	5.42096e-05	B060		FAM216B	0.348275	0.01644	B060		RAB42	0.456247	0.00143852	B060
CPSF2	0.627636	5.44404e-05	B060		INSR	0.34815	0.0164811	B060		RPP25	0.456095	0.00144447	B060
RIPK1	0.627551	5.46039e-05	B060		ARFGEF2	0.348013	0.0165265	B060		TCTE1	0.455502	0.00146794	B060
FNDC3A	0.627061	5.55636e-05	B060		HEATR6	0.347825	0.016589	B060		DYRK1B	0.455354	0.00147388	B060
ARHGEF9	0.62706	5.55659e-05	B060		EPHA4	0.347442	0.0167168	B060		SPEG	0.455196	0.00148018	B060
DDX6	0.626666	5.63477e-05	B060		CHMP7	0.347369	0.0167414	B060		PLXNA1	0.455178	0.0014809	B060
TES	0.6265	5.66808e-05	B060		SNTN	0.347224	0.01679	B060		RNF175	0.454978	0.00148895	B060
RAB11FIP5	0.626338	5.7007e-05	B060		ENSMMUG00000032072	0.347096	0.0168331	B060		ST8SIA4	0.454802	0.0014961	B060
TOX4	0.626267	5.71495e-05	B060		WDR83	0.347052	0.0168481	B060		CEP131	0.454412	0.00151194	B060
DOCK1	0.625441	5.88441e-05	B060		PRSS53	0.34583	0.0172643	B060		TBC1D24	0.454372	0.00151361	B060
SMARCA5	0.625384	5.89629e-05	B060		PKP3	0.345715	0.0173039	B060		SGSM1	0.454354	0.00151433	B060
BAZ2A	0.625132	5.94884e-05	B060		ENSMMUG00000038255	0.345308	0.0174448	B060		SLFNL1	0.453887	0.00153359	B060
USP28	0.625069	5.9622e-05	B060		PLA2G4B	0.345242	0.0174675	B060		MFGE8	0.453841	0.00153547	B060
PDE8B	0.62491	5.9956e-05	B060		LSM14B	0.345153	0.0174984	B060		PTPN5	0.453764	0.00153869	B060
MPP7	0.624891	5.99973e-05	B060		TH	0.345108	0.0175143	B060		PAQR6	0.45356	0.00154717	B060
XPO5	0.624814	6.01598e-05	B060		ENSMMUG00000029091	0.34492	0.01758	B060		IRF2BPL	0.453283	0.00155877	B060
IPO9	0.624769	6.02555e-05	B060		DOP1A	0.34482	0.0176149	B060		ENSMMUG00000042252	0.453132	0.00156515	B060
CCDC17	0.624589	6.06376e-05	B060		ADGRB2	0.344383	0.0177685	B060		GRB10	0.453001	0.00157067	B060
SERBP1	0.62426	6.13429e-05	B060		PTGER1	0.344358	0.0177772	B060		DLX1	0.45257	0.001589	B060
CCNG2	0.624197	6.14798e-05	B060		SAMD8	0.344349	0.0177805	B060		ENSMMUG00000038543	0.45166	0.00162832	B060
NRDC	0.624087	6.17181e-05	B060		SERPINF1	0.344208	0.0178301	B060		ARRDC1	0.451587	0.00163153	B060
MTCH1	0.623737	6.24814e-05	B060		DHX16	0.344176	0.0178416	B060		ZNF75D	0.451371	0.00164101	B060
MYCBP2	0.623678	6.26102e-05	B060		GAREM1	0.343887	0.0179441	B060		SPTBN4	0.450943	0.00165991	B060
STAG2	0.623535	6.29262e-05	B060		AP3D1	0.343849	0.0179575	B060		TRH	0.450756	0.00166827	B060
FOCAD	0.623418	6.31849e-05	B060		RPL13	0.343728	0.0180008	B060		RASIP1	0.450437	0.00168253	B060
OTUD7B	0.623141	6.38003e-05	B060		ENSMMUG00000041273	0.343686	0.0180157	B060		C2CD4C	0.449462	0.00172693	B060
ENSMMUG00000046692	0.622797	6.45735e-05	B060		RABEP2	0.343586	0.0180514	B060		SLC26A1	0.449403	0.00172963	B060
AL031777.2	0.622639	6.4931e-05	B060		OSBPL10	0.343346	0.0181371	B060		SYNGR3	0.449083	0.00174446	B060
MED13L	0.622626	6.49606e-05	B060		TRMT112	0.343101	0.0182253	B060		MID1IP1	0.449057	0.00174568	B060
RTF1	0.622474	6.53071e-05	B060		RASAL2	0.34307	0.0182364	B060		NABP1	0.448464	0.0017734	B060
ELK3	0.622401	6.5474e-05	B060		GUK1	0.342941	0.0182832	B060		ABCG4	0.448359	0.00177835	B060
TJP1	0.62236	6.55682e-05	B060		CAPN6	0.342605	0.0184048	B060		ISCA2	0.448329	0.00177976	B060
FAM13B	0.622348	6.55953e-05	B060		BTAF1	0.342436	0.0184664	B060		IQCF1	0.447974	0.00179663	B060
HMGCS1	0.622201	6.59335e-05	B060		UTP23	0.341859	0.0186777	B060		JRK	0.447448	0.00182187	B060
MAP3K1	0.622006	6.63823e-05	B060		INHA	0.341707	0.0187334	B060		NISCH	0.44726	0.00183097	B060
PPM1G	0.621632	6.72538e-05	B060		SGSM1	0.341593	0.0187758	B060		OBSCN	0.446824	0.00185221	B060
CHEK1	0.621444	6.76969e-05	B060		CCDC43	0.341541	0.0187949	B060		MYLK	0.446741	0.0018563	B060
BAZ1B	0.621224	6.82166e-05	B060		CTDSPL	0.341049	0.0189775	B060		KLHL30	0.44661	0.00186271	B060
KMT2A	0.621163	6.83621e-05	B060		STK11IP	0.340759	0.0190859	B060		ENSMMUG00000044282	0.44647	0.00186964	B060
CPEB4	0.62095	6.88708e-05	B060		OCEL1	0.340653	0.0191256	B060		NEURL4	0.446285	0.0018788	B060
SCYL2	0.620881	6.9035e-05	B060		PSPH	0.340077	0.0193428	B060		FBXO2	0.446148	0.00188559	B060
ZC3H7A	0.620592	6.97312e-05	B060		ENSMMUG00000018830	0.339779	0.0194561	B060		ACSBG1	0.445815	0.00190225	B060
USO1	0.620461	7.00502e-05	B060		CDKN1A	0.339656	0.0195029	B060		DYNLL2	0.445475	0.00191934	B060
ATF7IP	0.620309	7.04193e-05	B060		FOCAD	0.339596	0.019526	B060		NAT16	0.445225	0.00193202	B060
ADD1	0.620308	7.04214e-05	B060		ADAMTS5	0.339391	0.0196042	B060		PCDH8	0.445179	0.00193435	B060
SF3B1	0.620209	7.06653e-05	B060		CPEB3	0.339292	0.0196423	B060		KCNJ16	0.445125	0.00193711	B060
STRIP1	0.620042	7.10749e-05	B060		CXCR4	0.33922	0.0196697	B060		SLC35E2B	0.444932	0.00194697	B060
NT5C2	0.620024	7.11195e-05	B060		PSMG4	0.339179	0.0196858	B060		MYO19	0.444723	0.00195769	B060
ANKHD1	0.620006	7.11644e-05	B060		ENSMMUG00000031592	0.338811	0.0198275	B060		ENSMMUG00000042130	0.444682	0.00195981	B060
PSME3	0.61975	7.17963e-05	B060		SEC14L3	0.338594	0.0199118	B060		PPP1R12C	0.444655	0.00196121	B060
MAGI3	0.619452	7.25403e-05	B060		ACOT8	0.338319	0.0200188	B060		TIGD5	0.444159	0.00198689	B060
ACOT7	0.619426	7.26063e-05	B060		CMC2	0.338023	0.0201346	B060		EXOSC6	0.444012	0.00199458	B060
FAM206A	0.619044	7.35713e-05	B060		MKNK2	0.337876	0.020192	B060		ENSMMUG00000037463	0.44363	0.00201466	B060
ATP5F1A	0.618917	7.38944e-05	B060		EGFR	0.337345	0.0204015	B060		SMOC2	0.443369	0.00202848	B060
ENSMMUG00000014009	0.618872	7.40107e-05	B060		TTC39C	0.33698	0.0205468	B060		HCRTR2	0.443359	0.00202902	B060
LAMC1	0.618767	7.42774e-05	B060		REEP4	0.336965	0.0205529	B060		CFD	0.443104	0.00204258	B060
ANGEL2	0.61865	7.45789e-05	B060		SGSM3	0.336929	0.0205672	B060		PKD1	0.442686	0.00206502	B060
TAB2	0.618557	7.48193e-05	B060		IRF2BP1	0.335926	0.0209706	B060		FBXL19	0.442296	0.00208616	B060
TATDN2	0.618549	7.48377e-05	B060		AASDH	0.335839	0.0210061	B060		MCF2L	0.442084	0.0020977	B060
RBM41	0.618443	7.51127e-05	B060		MYO5C	0.335741	0.0210457	B060		PXMP2	0.441477	0.00213117	B060
TSG101	0.618388	7.52564e-05	B060		BAG3	0.334665	0.0214872	B060		INF2	0.441331	0.00213929	B060
PDS5A	0.617968	7.63516e-05	B060		FKBP4	0.334363	0.0216126	B060		M1AP	0.441305	0.00214074	B060
TRIM21	0.617968	7.6352e-05	B060		CHL1	0.33431	0.0216348	B060		RPRML	0.441143	0.00214977	B060
TENT4A	0.61795	7.63975e-05	B060		ZNF169	0.334066	0.0217367	B060		ZSCAN18	0.441122	0.00215091	B060
PLS3	0.617478	7.76487e-05	B060		TP53BP1	0.333792	0.0218516	B060		PPOX	0.440778	0.00217021	B060
MYO6	0.61745	7.77224e-05	B060		RAI1	0.333368	0.02203	B060		CSTL1	0.440668	0.00217645	B060
PPP1R10	0.617075	7.87312e-05	B060		SMO	0.333062	0.0221597	B060		RHBDL3	0.440238	0.00220087	B060
INO80	0.61689	7.92323e-05	B060		PDRG1	0.333061	0.0221602	B060		ENSMMUG00000045216	0.440151	0.00220585	B060
RCOR1	0.61641	8.0544e-05	B060		SERP2	0.332972	0.0221979	B060		GTPBP3	0.439769	0.00222778	B060
METTL16	0.616383	8.06201e-05	B060		RP1	0.332963	0.0222017	B060		CCL28	0.439644	0.00223498	B060
DAXX	0.616347	8.07184e-05	B060		RXRG	0.332867	0.0222429	B060		BMP3	0.439335	0.00225293	B060
AKAP13	0.61631	8.08207e-05	B060		AAMP	0.332817	0.0222641	B060		RHEBL1	0.439316	0.00225404	B060
ZNF614	0.616307	8.083e-05	B060		ENSMMUG00000043572	0.33251	0.0223953	B060		C22orf39	0.438919	0.0022773	B060
PUM2	0.616221	8.10676e-05	B060		NRSN1	0.332507	0.0223966	B060		EPX	0.438869	0.00228021	B060
ATAD2B	0.61558	8.28623e-05	B060		ZFP90	0.332305	0.0224832	B060		OIP5	0.438559	0.00229855	B060
KAT6B	0.615566	8.29008e-05	B060		AKT2	0.331952	0.0226355	B060		MAPK8IP1	0.438529	0.00230033	B060
PREPL	0.615422	8.33113e-05	B060		RPS10	0.331943	0.0226394	B060		LRFN2	0.438511	0.00230141	B060
AJUBA	0.615278	8.37191e-05	B060		CCDC59	0.331916	0.0226512	B060		FAM171A2	0.437977	0.0023333	B060
MIDEAS	0.615043	8.43941e-05	B060		HES1	0.331333	0.0229048	B060		LPCAT1	0.437767	0.00234594	B060
TLK1	0.615	8.45172e-05	B060		COL9A2	0.331154	0.022983	B060		KCNH2	0.437497	0.00236231	B060
SRPRA	0.614797	8.51041e-05	B060		TRMT1	0.331125	0.0229958	B060		COLGALT1	0.43746	0.00236453	B060
MFN2	0.614543	8.58417e-05	B060		STIM1	0.331082	0.0230146	B060		RNF207	0.437228	0.00237868	B060
EIF3L	0.614308	8.65317e-05	B060		TMEM81	0.33095	0.0230723	B060		FZD2	0.437193	0.00238085	B060
XPNPEP1	0.613784	8.80829e-05	B060		INPP5E	0.330949	0.0230728	B060		ENSMMUG00000005470	0.437072	0.00238826	B060
SNX13	0.61372	8.82746e-05	B060		RBM14	0.330855	0.0231142	B060		ADRA2C	0.436721	0.00240984	B060
ENSMMUG00000040488	0.613645	8.85009e-05	B060		ENSMMUG00000042975	0.330829	0.0231255	B060		CELF6	0.436231	0.00244032	B060
CRBN	0.613389	8.92708e-05	B060		HIF3A	0.330465	0.0232865	B060		ESRRA	0.436135	0.00244636	B060
ISCU	0.613019	9.03976e-05	B060		SART3	0.330259	0.0233778	B060		FGF18	0.436103	0.00244832	B060
PSMC1	0.612911	9.07281e-05	B060		ENSMMUG00000047236	0.330241	0.0233857	B060		CUL7	0.435985	0.00245576	B060
FBXO3	0.612569	9.17829e-05	B060		LYZ	0.330114	0.0234425	B060		ENSMMUG00000038930	0.435393	0.00249324	B060
SMARCA1	0.612556	9.18241e-05	B060		SLC3A2	0.329611	0.0236671	B060		D2HGDH	0.435387	0.0024936	B060
IQGAP1	0.61236	9.24328e-05	B060		NDN	0.329382	0.0237703	B060		CDAN1	0.434262	0.00256622	B060
C18orf25	0.612256	9.27588e-05	B060		RNF43	0.329216	0.0238451	B060		BRSK2	0.433785	0.00259758	B060
DHX8	0.612174	9.30135e-05	B060		NECTIN3	0.329169	0.0238667	B060		F12	0.433629	0.00260789	B060
EIF3A	0.61155	9.49904e-05	B060		SPATS1	0.328977	0.0239534	B060		HAP1	0.433044	0.00264689	B060
GASK1A	0.611458	9.52861e-05	B060		MKS1	0.328834	0.0240183	B060		GRM8	0.432593	0.00267733	B060
PIAS1	0.611234	9.60082e-05	B060		HRASLS2	0.328766	0.0240491	B060		LIPT2	0.432572	0.00267877	B060
RPS3	0.611189	9.61513e-05	B060		HLX	0.328653	0.0241008	B060		ARHGEF40	0.432447	0.00268729	B060
XRN2	0.610985	9.68136e-05	B060		TACR1	0.328538	0.0241532	B060		THEM6	0.432235	0.00270173	B060
GSTM5	0.610984	9.68161e-05	B060		LAGE3	0.328396	0.0242181	B060		MFSD10	0.43223	0.00270211	B060
TOB1	0.610778	9.74885e-05	B060		KIAA0319L	0.328339	0.0242441	B060		TCEA2	0.432178	0.00270566	B060
ZNF217	0.610697	9.77535e-05	B060		TPRN	0.328258	0.0242811	B060		SCNN1B	0.431341	0.00276352	B060
BROX	0.610617	9.80179e-05	B060		PRMT7	0.328035	0.0243837	B060		TRBV7-3	0.431291	0.00276699	B060
BRWD1	0.610497	9.84139e-05	B060		ID3	0.327851	0.0244688	B060		BRAT1	0.431083	0.00278156	B060
PDCD4	0.610387	9.87772e-05	B060		LCMT1	0.327719	0.0245297	B060		CHRNA6	0.431008	0.0027868	B060
ENSMMUG00000047896	0.610363	9.8856e-05	B060		MIB2	0.327474	0.0246432	B060		KIF1A	0.430937	0.00279184	B060
LARP4B	0.609919	0.000100337	B060		ENSMMUG00000042927	0.327457	0.024651	B060		STOM	0.43087	0.00279653	B060
CCNK	0.609904	0.000100387	B060		PHKA2	0.327318	0.0247159	B060		C2CD2	0.430606	0.00281521	B060
CERS3	0.609827	0.000100648	B060		DACT2	0.327245	0.0247498	B060		PDXP	0.429947	0.00286231	B060
RAPGEF6	0.60971	0.000101043	B060		SOX9	0.327032	0.0248493	B060		DEDD2	0.42946	0.00289752	B060
EML4	0.609663	0.000101202	B060		MECR	0.326874	0.0249233	B060		ZNF618	0.429371	0.00290404	B060
CREBBP	0.609608	0.000101389	B060		ENSMMUG00000040867	0.326814	0.0249514	B060		C1orf122	0.429242	0.00291341	B060
DVL3	0.609545	0.0001016	B060		PRAP1	0.326738	0.0249871	B060		SNX21	0.428932	0.00293619	B060
GPATCH8	0.609297	0.000102446	B060		ADAT1	0.326377	0.0251571	B060		ZBED3	0.428903	0.00293829	B060
TMF1	0.609269	0.000102544	B060		PHB2	0.326306	0.0251908	B060		NCR1	0.42876	0.00294887	B060
DIAPH1	0.609042	0.000103325	B060		CCSER1	0.326145	0.0252669	B060		HSD11B1L	0.428642	0.00295762	B060
KLF3	0.609004	0.000103456	B060		KIRREL3	0.325859	0.0254028	B060		NOTCH3	0.428528	0.00296603	B060
WAPL	0.608994	0.00010349	B060		C15orf39	0.325776	0.0254424	B060		CRB2	0.428069	0.00300029	B060
FLNB	0.608697	0.000104519	B060		TBL3	0.325536	0.0255572	B060		GPSM1	0.428039	0.00300256	B060
ZCCHC7	0.608696	0.000104523	B060		SIRT3	0.325514	0.0255678	B060		ZSWIM5	0.427499	0.00304334	B060
NAV2	0.608575	0.000104947	B060		BOD1	0.325416	0.0256145	B060		SYTL2	0.427293	0.00305903	B060
PARP2	0.608467	0.000105325	B060		PTPRN	0.325129	0.0257526	B060		ENSMMUG00000021996	0.427185	0.00306726	B060
NKTR	0.608283	0.000105971	B060		NCAPH2	0.325039	0.0257963	B060		ENSMMUG00000037699	0.426266	0.0031383	B060
POGK	0.608108	0.000106592	B060		PREB	0.32501	0.0258099	B060		PITPNM3	0.426264	0.0031384	B060
SENP2	0.608083	0.00010668	B060		FREM1	0.324846	0.0258895	B060		PLEKHH3	0.426062	0.00315422	B060
RAD21	0.607921	0.000107255	B060		ENSMMUG00000009934	0.32458	0.0260184	B060		GPR68	0.42602	0.00315752	B060
PPIP5K2	0.607781	0.000107755	B060		MXD4	0.324473	0.0260703	B060		NRXN2	0.425704	0.00318241	B060
HSP90AB1	0.607595	0.000108425	B060		IER5L	0.324392	0.0261099	B060		YDJC	0.42557	0.003193	B060
FAT1	0.607586	0.000108458	B060		UTP4	0.323726	0.0264363	B060		DENND6B	0.425408	0.00320589	B060
MRPL3	0.607332	0.000109376	B060		PIGG	0.323436	0.0265794	B060		TMEM199	0.425383	0.00320784	B060
SLMAP	0.607042	0.000110433	B060		GTF3C3	0.323165	0.0267138	B060		MTSS2	0.425369	0.00320894	B060
FAM120B	0.606714	0.000111638	B060		ENSMMUG00000032498	0.32282	0.0268854	B060		PLEKHA6	0.425067	0.0032331	B060
NOLC1	0.606333	0.000113058	B060		NOP16	0.322767	0.026912	B060		PNMA3	0.424912	0.00324551	B060
HECW2	0.606308	0.000113151	B060		F10	0.32252	0.0270357	B060		H2AX	0.424636	0.00326778	B060
GTPBP2	0.606211	0.000113515	B060		HOXB8	0.322174	0.0272098	B060		DOC2B	0.424529	0.00327643	B060
SEC24C	0.606159	0.000113708	B060		GADD45A	0.322171	0.0272113	B060		LZTS2	0.424392	0.00328754	B060
GMPS	0.6058	0.000115065	B060		BUD31	0.322083	0.0272559	B060		HLX	0.424177	0.00330508	B060
BAG3	0.605671	0.000115557	B060		SLC35F2	0.321815	0.0273915	B060		PIP4K2C	0.423766	0.0033388	B060
ENSMMUG00000039788	0.60566	0.000115597	B060		ZNF236	0.321247	0.0276808	B060		NXPH2	0.423406	0.00336857	B060
NHLRC2	0.605569	0.000115948	B060		AARS2	0.321161	0.0277252	B060		SLC35G2	0.423395	0.00336948	B060
AKT2	0.605341	0.000116823	B060		THOP1	0.320774	0.027924	B060		CALB2	0.423168	0.00338839	B060
PLXNB2	0.605251	0.000117168	B060		SLC9B2	0.320721	0.0279512	B060		FBXO17	0.422913	0.00340973	B060
PITPNB	0.605201	0.000117362	B060		G0S2	0.320543	0.0280434	B060		RYR1	0.422884	0.00341219	B060
SNX9	0.604874	0.000118634	B060		WDR31	0.319891	0.0283823	B060		SPATA2L	0.422759	0.00342272	B060
DHX15	0.604872	0.000118642	B060		GALNT15	0.319618	0.0285251	B060		TNFSF14	0.422624	0.00343405	B060
SF3B2	0.604868	0.000118657	B060		CPSF1	0.319616	0.0285261	B060		ACHE	0.422083	0.00348007	B060
ADNP	0.604655	0.00011949	B060		TANGO6	0.319554	0.0285587	B060		PLEC	0.421858	0.00349933	B060
DAZAP2	0.604582	0.00011978	B060		FBXO42	0.319537	0.0285677	B060		GFER	0.420789	0.00359219	B060
TRIM32	0.604156	0.000121465	B060		ARSF	0.319385	0.0286474	B060		E4F1	0.420613	0.00360773	B060
CBFB	0.604076	0.000121786	B060		OVGP1	0.319204	0.0287432	B060		PRRT4	0.420424	0.00362441	B060
PTBP3	0.603947	0.000122304	B060		COG2	0.319195	0.0287479	B060		KCNC1	0.420414	0.00362533	B060
ELF1	0.603661	0.000123456	B060		ZFP30	0.31903	0.028835	B060		TEDC1	0.42007	0.00365591	B060
EIF4ENIF1	0.603625	0.000123603	B060		SAFB	0.318551	0.0290898	B060		CDK16	0.419387	0.0037173	B060
EPAS1	0.60362	0.00012362	B060		PPP1R26	0.318231	0.029261	B060		MYO15A	0.419376	0.00371831	B060
COPA	0.603508	0.000124075	B060		GPKOW	0.318218	0.0292675	B060		ENSMMUG00000037723	0.418591	0.00378994	B060
FARSB	0.603436	0.00012437	B060		SLC30A2	0.317819	0.0294821	B060		CABLES2	0.418519	0.00379664	B060
HERC3	0.603412	0.000124465	B060		NUP210L	0.317517	0.0296453	B060		LZTR1	0.418465	0.00380165	B060
INPP5A	0.603378	0.000124605	B060		RPS18	0.317461	0.029676	B060		NEURL1	0.41846	0.0038021	B060
SERINC3	0.603248	0.000125136	B060		E4F1	0.317357	0.0297322	B060		HERC1	0.418456	0.00380239	B060
BEX4	0.603176	0.000125431	B060		RNF113A	0.317187	0.0298248	B060		ESRRG	0.418311	0.00381585	B060
HNRNPK	0.603089	0.000125789	B060		NEU3	0.316791	0.0300412	B060		TP53RK	0.418103	0.00383519	B060
MSL1	0.602647	0.00012762	B060		C16orf58	0.316717	0.0300815	B060		SNCB	0.418068	0.00383841	B060
PSMD11	0.602608	0.000127786	B060		ENSMMUG00000044388	0.316214	0.0303585	B060		CDH24	0.417864	0.00385743	B060
INO80D	0.602497	0.000128248	B060		CCDC198	0.316048	0.0304504	B060		PHKA1	0.417737	0.00386935	B060
KLHDC10	0.60244	0.000128488	B060		FAT1	0.316007	0.0304733	B060		PPP1R26	0.417365	0.00390443	B060
FRS2	0.602361	0.000128817	B060		TRAV13-1	0.315572	0.0307151	B060		MAMLD1	0.417158	0.00392402	B060
FBXW8	0.602278	0.000129169	B060		RTL10	0.315412	0.0308047	B060		LGI4	0.416523	0.00398474	B060
ENSMMUG00000009940	0.60219	0.000129541	B060		KLHL21	0.315259	0.0308899	B060		DGKK	0.416507	0.00398626	B060
ZNF207	0.602163	0.000129653	B060		GRHL1	0.315138	0.0309582	B060		FZR1	0.416437	0.00399304	B060
ENSMMUG00000002144	0.602121	0.000129832	B060		ENSMMUG00000040334	0.314955	0.0310609	B060		PLEKHM2	0.416369	0.00399953	B060
USP6NL	0.602056	0.000130109	B060		TJAP1	0.314912	0.0310851	B060		PLEKHJ1	0.41627	0.00400912	B060
STK38	0.602025	0.000130239	B060		RPL37A	0.314817	0.0311385	B060		FOSL2	0.416091	0.00402649	B060
ZNF518B	0.601923	0.000130672	B060		PBLD	0.314732	0.0311866	B060		FABP4	0.416009	0.00403443	B060
FBXL3	0.601901	0.000130769	B060		PHPT1	0.314587	0.0312689	B060		GLIS2	0.415943	0.00404085	B060
COPG2	0.60186	0.000130944	B060		EMC6	0.314561	0.0312834	B060		RAPGEF3	0.415886	0.00404642	B060
RBM28	0.601766	0.000131342	B060		PELI3	0.314358	0.0313989	B060		REX1BD	0.415778	0.004057	B060
METTL9	0.601716	0.000131558	B060		RAB40C	0.314226	0.0314736	B060		DLGAP3	0.415473	0.00408689	B060
EIF4B	0.601423	0.000132818	B060		VWA1	0.313882	0.0316704	B060		MAP1LC3B	0.415424	0.00409178	B060
EHMT2	0.601304	0.000133334	B060		CHIC2	0.313774	0.0317323	B060		TMEM238	0.415161	0.00411776	B060
ZBTB44	0.600647	0.000136209	B060		SELENOH	0.313407	0.0319429	B060		INSIG1	0.41508	0.00412575	B060
MAT2A	0.600563	0.000136584	B060		DCXR	0.313214	0.0320546	B060		ENSMMUG00000038910	0.414893	0.00414433	B060
BCLAF3	0.600555	0.000136617	B060		SS18L1	0.312884	0.0322458	B060		ZNF710	0.414727	0.00416094	B060
SLC12A6	0.600457	0.000137051	B060		ZNF33A	0.312835	0.0322742	B060		GET4	0.414429	0.00419083	B060
SMURF2	0.600189	0.000138249	B060		USP24	0.312416	0.0325188	B060		CD79B	0.414347	0.00419906	B060
ARCN1	0.599891	0.000139592	B060		DAGLB	0.312169	0.0326636	B060		CAVIN3	0.414079	0.00422615	B060
ERBB2	0.599833	0.000139851	B060		ATP6V1G1	0.312014	0.0327544	B060		KANK3	0.413849	0.00424948	B060
SLFN11	0.599763	0.000140168	B060		PEX14	0.311442	0.0330923	B060		ENSMMUG00000023512	0.413709	0.0042638	B060
SORBS2	0.59921	0.000142699	B060		SNUPN	0.31125	0.0332065	B060		TULP2	0.413692	0.00426554	B060
MTMR3	0.599201	0.000142739	B060		NME1-NME2	0.311106	0.0332925	B060		SPIDR	0.413176	0.00431847	B060
ABHD5	0.599132	0.00014306	B060		KRT16	0.311019	0.0333447	B060		LDLR	0.413137	0.00432249	B060
NELFCD	0.599089	0.000143257	B060		ENSMMUG00000044404	0.310878	0.0334288	B060		PPARD	0.413089	0.00432753	B060
MAML1	0.598828	0.000144471	B060		SNRPB	0.310855	0.0334423	B060		TPGS1	0.412541	0.00438451	B060
DCTN1	0.598729	0.000144929	B060		BANF1	0.31072	0.0335236	B060		ABHD17A	0.412459	0.00439311	B060
DCAF6	0.5986	0.000145534	B060		TUBA4B	0.310715	0.0335263	B060		TRO	0.412089	0.004432	B060
DHRS9	0.598402	0.000146469	B060		GOLGA8F	0.310643	0.0335699	B060		PPP1R3E	0.411778	0.00446503	B060
MAP3K21	0.598386	0.000146541	B060		POLR2I	0.310632	0.0335764	B060		RABGGTB	0.411591	0.00448488	B060
FDFT1	0.59809	0.000147946	B060		MADD	0.310548	0.0336268	B060		PALM	0.411291	0.004517	B060
SMARCC1	0.597971	0.000148513	B060		TRPM3	0.310396	0.0337183	B060		TTYH1	0.41119	0.00452788	B060
SH3PXD2B	0.597961	0.000148559	B060		EMG1	0.310347	0.0337476	B060		ZNF433	0.411003	0.00454807	B060
SLC4A1AP	0.597766	0.000149495	B060		FREM2	0.310099	0.0338977	B060		LAYN	0.410807	0.00456934	B060
GBF1	0.59703	0.000153072	B060		RCE1	0.30981	0.0340731	B060		ATP13A2	0.41033	0.00462131	B060
ZCCHC2	0.596822	0.000154096	B060		PLCXD1	0.309802	0.0340776	B060		PLCD3	0.410172	0.00463863	B060
SMYD5	0.59648	0.000155794	B060		TMTC4	0.309696	0.0341425	B060		GINS1	0.409981	0.00465967	B060
FOXA2	0.595985	0.000158277	B060		DDR1	0.309275	0.0343999	B060		N4BP3	0.4099	0.00466861	B060
SCRN1	0.595976	0.000158321	B060		UNC13B	0.309229	0.0344281	B060		PTPRN	0.409864	0.00467266	B060
OSBPL1A	0.595598	0.000160244	B060		NECAP1	0.309192	0.0344502	B060		PRXL2B	0.4096	0.00470192	B060
PPP2R2A	0.595383	0.000161351	B060		MAP3K9	0.308985	0.0345776	B060		FAM189B	0.409541	0.00470843	B060
SNX33	0.595287	0.000161844	B060		ENSMMUG00000030146	0.308981	0.0345802	B060		MYH7B	0.409206	0.00474591	B060
ADI1	0.594996	0.000163353	B060		ENSMMUG00000044211	0.308649	0.0347852	B060		TERT	0.409188	0.004748	B060
PPP1R3B	0.594911	0.000163796	B060		ENSMMUG00000000478	0.308635	0.0347935	B060		WDR62	0.409174	0.00474952	B060
CCND1	0.594765	0.000164559	B060		NIT1	0.308512	0.0348698	B060		ENSMMUG00000041805	0.409041	0.00476448	B060
RNF38	0.594484	0.000166033	B060		PPP2R1A	0.308257	0.0350282	B060		CHST2	0.40872	0.00480068	B060
POLR2A	0.594228	0.00016739	B060		ZNF425	0.308235	0.0350421	B060		RABAC1	0.408696	0.00480343	B060
CGGBP1	0.59414	0.000167859	B060		FSCN2	0.308129	0.0351081	B060		ENSMMUG00000049130	0.408477	0.00482831	B060
ZHX3	0.594044	0.000168373	B060		NEIL1	0.308011	0.0351812	B060		VEGFB	0.408422	0.00483457	B060
IGF2BP3	0.594026	0.000168472	B060		DGKH	0.307999	0.035189	B060		FAAH	0.408325	0.00484562	B060
PARD3	0.593206	0.00017291	B060		C1orf50	0.307982	0.0351994	B060		PPM1F	0.408282	0.00485056	B060
SMG5	0.593011	0.000173979	B060		DNAJC17	0.307955	0.0352163	B060		NCBP2-AS2	0.408271	0.00485179	B060
LRRC8A	0.592964	0.000174237	B060		CABLES2	0.307933	0.0352301	B060		CAMK2N2	0.408157	0.00486489	B060
RAD23A	0.592808	0.0001751	B060		COPS5	0.307678	0.0353897	B060		MRPL23	0.407831	0.0049023	B060
SLC49A4	0.592422	0.00017725	B060		ENSMMUG00000048116	0.307571	0.0354572	B060		ENSMMUG00000048022	0.407628	0.00492579	B060
NUP98	0.592392	0.000177418	B060		XYLT2	0.307549	0.0354709	B060		GDAP1L1	0.407561	0.00493362	B060
KANK1	0.592388	0.000177438	B060		HSPBP1	0.307331	0.0356083	B060		ABCA7	0.407474	0.00494364	B060
RUFY2	0.592371	0.000177534	B060		NCK2	0.307317	0.0356171	B060		ATG2A	0.407441	0.00494747	B060
ZFP91	0.592302	0.000177922	B060		IST1	0.307297	0.0356295	B060		SPPL2B	0.407126	0.00498433	B060
RANBP9	0.59208	0.000179174	B060		GPR183	0.307279	0.035641	B060		CTF1	0.406864	0.00501504	B060
MORF4L1	0.591838	0.000180546	B060		CCNT2	0.307237	0.0356675	B060		ENSMMUG00000047584	0.406757	0.00502761	B060
CNOT1	0.591831	0.000180587	B060		CHORDC1	0.307155	0.035719	B060		SLC25A43	0.406634	0.00504216	B060
HNRNPUL1	0.591709	0.000181279	B060		DGAT1	0.306845	0.0359159	B060		TMUB1	0.406597	0.00504658	B060
PRMT5	0.591696	0.000181353	B060		ENSMMUG00000004421	0.306496	0.0361377	B060		LMF2	0.406421	0.00506736	B060
SLC38A2	0.591696	0.000181358	B060		ADPRHL2	0.306273	0.0362808	B060		PFN4	0.406234	0.00508959	B060
MTPN	0.591687	0.000181406	B060		JCHAIN	0.306062	0.0364157	B060		ADAMTS2	0.405975	0.0051206	B060
TXNL1	0.591408	0.000183008	B060		FAM189A1	0.305976	0.0364709	B060		WDR5	0.405802	0.0051414	B060
TEX2	0.591344	0.000183378	B060		NFYA	0.305847	0.0365541	B060		PTP4A3	0.405545	0.00517233	B060
APAF1	0.591278	0.00018376	B060		ENSMMUG00000043685	0.305838	0.0365596	B060		DBNDD1	0.40533	0.0051984	B060
NDFIP1	0.591183	0.00018431	B060		SBF1	0.305757	0.0366119	B060		TRPV2	0.404902	0.00525066	B060
KIF3A	0.591136	0.00018458	B060		ENSMMUG00000043211	0.305534	0.0367559	B060		SAP30	0.404862	0.00525553	B060
TMBIM6	0.591049	0.000185085	B060		IFRD2	0.305312	0.0369004	B060		THOP1	0.404588	0.0052892	B060
ATP5F1B	0.590955	0.000185634	B060		ENSMMUG00000029672	0.305113	0.0370298	B060		GLUL	0.40409	0.00535093	B060
POLDIP3	0.590853	0.000186228	B060		RPGRIP1L	0.305093	0.0370423	B060		DVL1	0.403954	0.00536783	B060
EZR	0.590807	0.000186502	B060		TBRG4	0.304904	0.0371658	B060		CLTCL1	0.403938	0.00536989	B060
TCF7L2	0.590778	0.000186669	B060		AGPAT2	0.304818	0.0372219	B060		LMNB2	0.403829	0.00538345	B060
VPS54	0.590477	0.000188441	B060		PCSK4	0.304631	0.0373446	B060		TRIM11	0.403667	0.00540382	B060
AQP3	0.590362	0.000189122	B060		WRAP53	0.304576	0.0373804	B060		PCDH10	0.403569	0.00541616	B060
ANKRD27	0.589992	0.000191328	B060		KEAP1	0.304411	0.0374891	B060		ING5	0.403432	0.00543345	B060
MFSD6	0.589866	0.000192088	B060		WDR34	0.304321	0.0375483	B060		FHOD1	0.403304	0.00544955	B060
SNRNP200	0.589703	0.000193071	B060		ENSMMUG00000038113	0.304247	0.0375971	B060		TMEM179	0.403248	0.00545669	B060
C9orf78	0.589605	0.000193665	B060		QARS1	0.304227	0.0376102	B060		ENSMMUG00000048806	0.403234	0.00545847	B060
PTPN13	0.589569	0.00019388	B060		SERTAD1	0.304051	0.0377267	B060		SYNGR1	0.403096	0.00547598	B060
RELCH	0.589438	0.000194679	B060		RPP30	0.303779	0.0379064	B060		DGAT1	0.402921	0.00549826	B060
TRIM38	0.588954	0.000197644	B060		ZNF618	0.303324	0.03821	B060		FZD9	0.402623	0.00553629	B060
BCL2L13	0.588903	0.000197963	B060		SMIM6	0.303131	0.0383388	B060		LDHD	0.402341	0.00557261	B060
CDON	0.5888	0.0001986	B060		EMD	0.30291	0.0384874	B060		SLC9A1	0.402284	0.00557997	B060
USP8	0.588793	0.000198642	B060		ITGAV	0.302422	0.0388163	B060		DNAJC5	0.402045	0.0056109	B060
RAP1A	0.588488	0.000200541	B060		TMEM259	0.302141	0.0390073	B060		NCKAP5L	0.401941	0.00562443	B060
ENSMMUG00000004059	0.588137	0.000202749	B060		FGF9	0.302084	0.0390454	B060		AMIGO3	0.401761	0.00564786	B060
TTC1	0.58803	0.000203424	B060		TRMT61A	0.302016	0.0390918	B060		ADCK5	0.401704	0.00565532	B060
HIPK2	0.588025	0.000203452	B060		IRX2	0.301808	0.0392336	B060		SLC18A2	0.401647	0.00566286	B060
KDM3A	0.587907	0.000204206	B060		MALT1	0.301662	0.0393338	B060		NT5M	0.401555	0.00567484	B060
EPG5	0.587534	0.000206584	B060		CATIP	0.301597	0.0393783	B060		ENSMMUG00000038876	0.401527	0.00567846	B060
SASH1	0.587531	0.000206607	B060		RUNDC1	0.301564	0.039401	B060		ALK	0.401136	0.00573002	B060
GABPA	0.58751	0.000206737	B060		POLR3H	0.301476	0.0394612	B060		SULT2A1	0.401007	0.00574704	B060
NFKBIZ	0.587475	0.000206967	B060		OGFR	0.301364	0.0395383	B060		L3MBTL1	0.400988	0.00574955	B060
ENAH	0.586853	0.000210998	B060		ENSMMUG00000044392	0.301316	0.039571	B060		SERHL2	0.400719	0.00578541	B060
RARS1	0.586655	0.000212297	B060		MIER2	0.301222	0.0396359	B060		LIN28B	0.400661	0.00579314	B060
EZH2	0.586644	0.000212373	B060		ENSMMUG00000042484	0.301182	0.0396635	B060		ENSMMUG00000043128	0.400649	0.00579472	B060
NPAT	0.586565	0.000212893	B060		ANAPC1	0.300995	0.0397925	B060		FAM155B	0.40064	0.00579582	B060
YWHAB	0.586247	0.000215002	B060		HOXB1	0.300906	0.039854	B060		TTYH3	0.400534	0.00581002	B060
HSPA9	0.585749	0.000218338	B060		GJB7	0.643516	1.06643e-06	B125		ENSMMUG00000039872	0.399649	0.00592948	B060
COPS3	0.585675	0.000218835	B060		DNALI1	0.631945	1.89752e-06	B125		NUP210L	0.399635	0.00593142	B060
FOXA1	0.585635	0.000219107	B060		MDH1B	0.630024	2.08327e-06	B125		TRPC7	0.399525	0.00594644	B060
HNRNPLL	0.585305	0.000221351	B060		COLQ	0.629682	2.11806e-06	B125		KCNK4	0.399513	0.00594799	B060
ATAD2	0.585267	0.000221607	B060		TNNI3	0.615142	4.20602e-06	B125		KCNS2	0.399421	0.00596058	B060
TNKS2	0.585204	0.000222039	B060		C21orf58	0.611836	4.89258e-06	B125		DEXI	0.399205	0.00599025	B060
SEC24B	0.584863	0.000224388	B060		CFAP52	0.611458	4.9773e-06	B125		TM7SF2	0.398925	0.00602884	B060
CP	0.584475	0.000227085	B060		ADGRF1	0.609195	5.51392e-06	B125		RAC3	0.398859	0.00603799	B060
ST13	0.58443	0.000227402	B060		ENSMMUG00000041912	0.606302	6.27787e-06	B125		OGDHL	0.398073	0.00614757	B060
KIAA2026	0.584335	0.000228065	B060		CCDC146	0.602931	7.2908e-06	B125		METTL26	0.397705	0.00619945	B060
GOLPH3	0.584178	0.000229168	B060		HEATR9	0.599851	8.34622e-06	B125		WNT9B	0.39747	0.00623277	B060
EXPH5	0.584135	0.000229475	B060		EFCAB1	0.596093	9.82446e-06	B125		LPP	0.397463	0.00623382	B060
RBFOX2	0.584097	0.000229741	B060		RSPH4A	0.593511	1.09761e-05	B125		IMPACT	0.397413	0.00624085	B060
ENSMMUG00000042153	0.583913	0.000231046	B060		FOXJ1	0.590543	1.24529e-05	B125		PLK5	0.396663	0.00634854	B060
KMT2D	0.583899	0.000231146	B060		CCDC189	0.584223	1.62261e-05	B125		TAF6L	0.396231	0.00641122	B060
HNRNPA1	0.583746	0.000232234	B060		ALKBH6	0.577327	2.1525e-05	B125		UNC5B	0.396195	0.00641646	B060
HECTD1	0.583658	0.000232856	B060		ANKRD54	0.576727	2.20539e-05	B125		FJX1	0.396021	0.0064419	B060
PHC1	0.583576	0.000233449	B060		TIAF1	0.575757	2.29347e-05	B125		ADGRG1	0.395774	0.00647802	B060
FHAD1	0.583519	0.000233856	B060		ANKRD66	0.575229	2.34277e-05	B125		ENSMMUG00000041708	0.395437	0.00652786	B060
PNISR	0.583459	0.000234288	B060		RFX2	0.575104	2.35454e-05	B125		CAPN15	0.395061	0.00658363	B060
MTMR2	0.583313	0.000235335	B060		KCNE1	0.574246	2.43711e-05	B125		SIPA1L2	0.395005	0.00659208	B060
GAB1	0.583147	0.000236535	B060		NEK10	0.574203	2.44133e-05	B125		ZNF524	0.394583	0.00665535	B060
PRTFDC1	0.583033	0.000237365	B060		RSPH10B	0.571346	2.73627e-05	B125		RHOB	0.394335	0.00669271	B060
EHBP1	0.58301	0.000237534	B060		DYDC2	0.568775	3.02928e-05	B125		COL5A1	0.394126	0.00672433	B060
PLAGL1	0.582974	0.000237791	B060		DNAI2	0.568595	3.05072e-05	B125		ZNF521	0.394008	0.00674231	B060
SGSM2	0.582945	0.000238004	B060		CFAP65	0.568002	3.12278e-05	B125		EVA1B	0.393974	0.00674751	B060
HSD17B4	0.582826	0.000238877	B060		ENPP3	0.56659	3.30049e-05	B125		OAZ2	0.393508	0.00681883	B060
EEF2	0.582821	0.000238908	B060		MUC15	0.564805	3.53854e-05	B125		RAI1	0.393315	0.00684858	B060
THRAP3	0.582644	0.000240207	B060		UBXN11	0.563233	3.76107e-05	B125		TNRC18	0.393243	0.00685964	B060
RC3H2	0.582481	0.000241408	B060		RIBC2	0.562116	3.92692e-05	B125		PGAP2	0.393229	0.00686186	B060
USP46	0.582442	0.000241697	B060		CFAP46	0.561961	3.95052e-05	B125		C1orf109	0.392774	0.00693248	B060
MAP4K4	0.582326	0.000242553	B060		ATP2C2	0.5603	4.21092e-05	B125		TNS2	0.392753	0.00693586	B060
MECOM	0.582277	0.000242919	B060		TSPAN1	0.559428	4.35382e-05	B125		ENSMMUG00000041105	0.392663	0.00694982	B060
VOPP1	0.582274	0.000242944	B060		TTC25	0.559025	4.42141e-05	B125		ENSMMUG00000014448	0.392408	0.00698988	B060
PPIA	0.58212	0.000244089	B060		ENSMMUG00000039851	0.557702	4.64998e-05	B125		FAM219B	0.392331	0.00700185	B060
ZNF106	0.582041	0.000244673	B060		PIH1D2	0.55651	4.86503e-05	B125		MED24	0.392217	0.00701988	B060
ZBED1	0.582032	0.000244743	B060		C11orf88	0.55472	5.20541e-05	B125		DDAH1	0.392066	0.00704366	B060
CLDND1	0.581954	0.000245327	B060		C1orf87	0.552945	5.56407e-05	B125		MMS19	0.392002	0.00705378	B060
TSR2	0.581865	0.000245996	B060		TSR3	0.552769	5.60086e-05	B125		ECHS1	0.391861	0.00707612	B060
FTSJ3	0.581615	0.000247876	B060		HYDIN	0.551785	5.81057e-05	B125		IGFBP6	0.391357	0.00715661	B060
RABIF	0.581567	0.000248239	B060		FBXW9	0.550579	6.07741e-05	B125		SIRPB2	0.391337	0.00715983	B060
TCF3	0.581508	0.000248686	B060		WDR38	0.5496	6.30237e-05	B125		ADAMTS10	0.391079	0.00720132	B060
TCEAL8	0.581436	0.000249233	B060		CCDC40	0.548032	6.67819e-05	B125		RPS6KA2	0.390893	0.00723131	B060
CHP1	0.581323	0.000250097	B060		MS4A8	0.547753	6.74725e-05	B125		ENSMMUG00000044198	0.390826	0.00724223	B060
ETFB	0.581082	0.000251938	B060		GAMT	0.545486	7.33256e-05	B125		DLL1	0.390603	0.00727837	B060
ENSMMUG00000043386	0.581038	0.000252273	B060		CAPS	0.544511	7.59812e-05	B125		CAPN5	0.390436	0.0073056	B060
CDC23	0.58084	0.000253794	B060		C1orf158	0.543469	7.89183e-05	B125		YPEL3	0.390346	0.00732031	B060
TBC1D25	0.580838	0.000253812	B060		CFAP161	0.542975	8.03455e-05	B125		CLDN5	0.389518	0.00745678	B060
ARHGAP27	0.580729	0.000254653	B060		SPAG8	0.542733	8.10541e-05	B125		C19orf71	0.389411	0.00747449	B060
PAIP1	0.580475	0.000256625	B060		HSD17B1	0.540525	8.77837e-05	B125		PSMG4	0.389281	0.00749621	B060
WNK1	0.580432	0.000256962	B060		CFAP44	0.539949	8.96195e-05	B125		MROH7	0.389026	0.00753897	B060
BCLAF1	0.580235	0.000258506	B060		HP	0.539318	9.16724e-05	B125		ENSMMUG00000048327	0.388937	0.00755379	B060
STX17	0.580105	0.000259527	B060		RSPH1	0.538512	9.43592e-05	B125		PEX6	0.388695	0.00759468	B060
EXOC7	0.580102	0.000259554	B060		PIFO	0.53597	0.000103301	B125		ENSMMUG00000047008	0.388643	0.00760341	B060
TIPRL	0.580023	0.000260177	B060		FAM81B	0.535215	0.000106101	B125		FGFR2	0.388602	0.00761025	B060
STYK1	0.580011	0.000260272	B060		ITGB1BP2	0.534277	0.000109681	B125		TEAD3	0.388359	0.00765149	B060
HDAC1	0.579975	0.000260557	B060		TTC16	0.533434	0.000112988	B125		TRADD	0.388333	0.00765592	B060
HBS1L	0.579939	0.000260834	B060		DRC3	0.53323	0.0001138	B125		MARCHF9	0.388225	0.00767425	B060
MTIF2	0.579903	0.000261119	B060		SPATA18	0.531239	0.000122032	B125		FXN	0.388203	0.00767809	B060
TSC22D1	0.579719	0.000262582	B060		ABHD11	0.530863	0.000123647	B125		NDOR1	0.388001	0.00771258	B060
MAPK3	0.579673	0.000262952	B060		C5orf49	0.529029	0.000131798	B125		AMN	0.38798	0.0077161	B060
ZRANB1	0.579499	0.00026434	B060		RAB11B	0.528439	0.000134521	B125		DIPK1C	0.387921	0.00772621	B060
CDC42BPA	0.579434	0.000264857	B060		MARCHF10	0.526223	0.000145221	B125		F7	0.387806	0.00774599	B060
KPNA6	0.579268	0.000266195	B060		LRRC43	0.525374	0.000149523	B125		CASP7	0.387637	0.00777499	B060
PLAGL2	0.579215	0.000266617	B060		SPA17	0.525337	0.000149709	B125		MCAM	0.38763	0.00777628	B060
DENND6A	0.579095	0.000267591	B060		GFRA3	0.525145	0.000150698	B125		TRIM46	0.387478	0.00780243	B060
NUCKS1	0.578958	0.000268698	B060		CCDC138	0.523439	0.000159756	B125		NEU3	0.387249	0.00784203	B060
KAT7	0.578897	0.000269197	B060		EFCAB10	0.52267	0.000163996	B125		ENSMMUG00000031283	0.387041	0.00787821	B060
PRUNE1	0.578887	0.000269278	B060		CDC45	0.521799	0.000168928	B125		PKLR	0.386809	0.00791871	B060
AGO1	0.578646	0.000271249	B060		FJX1	0.521312	0.00017174	B125		SRSF2	0.386702	0.00793746	B060
PROSER1	0.578563	0.00027193	B060		LRRC42	0.521095	0.000173007	B125		CHST1	0.386645	0.00794749	B060
GPD1L	0.578557	0.000271974	B060		CLIC6	0.520997	0.000173579	B125		GPRIN2	0.386392	0.00799196	B060
FOXO3	0.57855	0.000272031	B060		C17orf97	0.520569	0.000176114	B125		NBEAL2	0.386247	0.00801771	B060
SIK2	0.57852	0.000272279	B060		WDR66	0.520302	0.000177711	B125		MMP23B	0.386044	0.00805362	B060
EIF3D	0.578509	0.000272372	B060		SCGB3A1	0.515536	0.000208508	B125		MPST	0.386017	0.00805849	B060
EPB41L3	0.578405	0.000273225	B060		MYOZ2	0.515023	0.0002121	B125		TMEM18	0.385966	0.00806744	B060
PRMT2	0.578226	0.000274703	B060		CFAP61	0.514763	0.000213941	B125		RHOXF1	0.385605	0.00813195	B060
HEATR6	0.578202	0.000274906	B060		PIH1D3	0.51286	0.000227855	B125		ABHD3	0.385117	0.00821976	B060
DSP	0.577994	0.000276633	B060		CEP126	0.512718	0.000228926	B125		NACC2	0.384934	0.00825294	B060
DICER1	0.57799	0.000276668	B060		ENSMMUG00000030057	0.511851	0.000235562	B125		NECTIN2	0.384355	0.00835843	B060
RPS6KB1	0.577913	0.000277307	B060		CCDC187	0.511422	0.000238908	B125		LRRC45	0.384353	0.00835888	B060
PLAG1	0.57783	0.000278005	B060		PRICKLE4	0.510168	0.000248939	B125		FASN	0.384216	0.00838399	B060
ZADH2	0.577737	0.000278786	B060		CROCC2	0.509311	0.000256017	B125		UCKL1	0.384143	0.00839733	B060
TRIO	0.577673	0.000279322	B060		PLN	0.508778	0.000260501	B125		MANEAL	0.383946	0.00843377	B060
PWP1	0.577618	0.000279787	B060		AD000671.1	0.508221	0.000265274	B125		DPP10	0.383893	0.00844353	B060
CSDE1	0.577575	0.000280143	B060		DNAH5	0.507708	0.000269734	B125		ENSMMUG00000046405	0.383746	0.0084708	B060
ENSMMUG00000038530	0.577574	0.000280155	B060		C1orf35	0.507341	0.000272975	B125		WNK2	0.383636	0.00849122	B060
MACC1	0.577569	0.000280197	B060		SPAG6	0.506675	0.000278933	B125		NMRK2	0.383301	0.00855368	B060
MTRR	0.57756	0.000280273	B060		ICAM1	0.5061	0.00028417	B125		ENSMMUG00000042042	0.383199	0.00857268	B060
WWC1	0.57733	0.00028222	B060		CDC20	0.505667	0.00028817	B125		RIPK1	0.383167	0.00857873	B060
NPM1	0.577184	0.000283461	B060		MOSPD3	0.505663	0.000288211	B125		BAHCC1	0.382811	0.00864568	B060
DCAF11	0.577114	0.000284057	B060		LRRC6	0.50458	0.000298447	B125		DSCR8	0.382775	0.00865251	B060
BEX3	0.57695	0.000285459	B060		CLDN3	0.504386	0.000300314	B125		ENSMMUG00000046829	0.382737	0.00865981	B060
XRN1	0.576912	0.000285783	B060		CCDC153	0.503984	0.000304224	B125		TTLL12	0.382663	0.00867364	B060
ZBTB24	0.576787	0.00028686	B060		CCNO	0.502381	0.000320262	B125		ACOT11	0.382475	0.00870943	B060
OXA1L	0.57678	0.000286925	B060		C9orf135	0.502318	0.000320905	B125		ENSMMUG00000043535	0.382314	0.00874003	B060
PTP4A1	0.576756	0.000287127	B060		PPIL6	0.501822	0.000326025	B125		KCNH8	0.382278	0.00874693	B060
ZNF57	0.576673	0.000287842	B060		FLACC1	0.501419	0.000330248	B125		PDE4B	0.382189	0.00876378	B060
UBQLN4	0.57661	0.000288387	B060		CFAP73	0.499358	0.000352599	B125		STK11	0.382187	0.00876434	B060
PSMC2	0.576514	0.000289219	B060		FBP2	0.498794	0.000358942	B125		RGS12	0.382175	0.00876659	B060
HNRNPA2B1	0.576427	0.000289977	B060		ENSMMUG00000043947	0.497623	0.000372456	B125		NCKIPSD	0.3821	0.00878084	B060
FDPS	0.576085	0.000292965	B060		C22orf15	0.496901	0.000381015	B125		NAGLU	0.382016	0.00879703	B060
PPP2R3A	0.575772	0.000295719	B060		CFAP45	0.49379	0.000419961	B125		RABL6	0.381797	0.00883909	B060
MBNL1	0.575647	0.000296829	B060		ENSMMUG00000001334	0.493722	0.000420853	B125		SH2B2	0.38161	0.00887507	B060
SCLT1	0.575635	0.000296939	B060		MYO15B	0.493449	0.000424438	B125		XRCC3	0.381463	0.00890358	B060
PSMD7	0.575589	0.000297345	B060		TSPAN19	0.493198	0.000427769	B125		MOGS	0.381371	0.00892124	B060
AGAP1	0.575535	0.000297822	B060		KCNIP3	0.492763	0.00043359	B125		AKT2	0.381306	0.00893403	B060
PSMB5	0.575366	0.000299334	B060		SPATA6L	0.492308	0.000439744	B125		MRPL4	0.381072	0.00897956	B060
ZC3H7B	0.575159	0.000301192	B060		CCDC157	0.492251	0.000440522	B125		SLC9A3R2	0.380423	0.00910689	B060
KDM5C	0.575085	0.000301856	B060		NAT14	0.491766	0.000447197	B125		TIMM50	0.380399	0.00911152	B060
CHD1	0.574902	0.000303511	B060		CIB1	0.490965	0.000458405	B125		FAM219A	0.380349	0.0091215	B060
LZIC	0.574875	0.000303751	B060		ENSMMUG00000039942	0.489161	0.000484577	B125		OVCH1	0.380334	0.00912443	B060
TMPRSS3	0.574775	0.000304659	B060		SHISA4	0.487959	0.000502764	B125		BTG1	0.380266	0.00913785	B060
TRIM24	0.574704	0.000305302	B060		ENKUR	0.486814	0.000520643	B125		SYT6	0.380135	0.00916381	B060
C6orf62	0.574512	0.000307061	B060		CERKL	0.483555	0.000574747	B125		TMEM240	0.380015	0.0091877	B060
ENSMMUG00000001245	0.574497	0.000307194	B060		EFNA3	0.483215	0.000580659	B125		ENSMMUG00000046327	0.379929	0.00920487	B060
DDX1	0.574464	0.000307502	B060		MLF1	0.483073	0.000583148	B125		TAFA2	0.379472	0.00929637	B060
DLD	0.574244	0.000309521	B060		TMC5	0.482362	0.000595762	B125		LRRC4B	0.379397	0.00931141	B060
TUBB	0.574183	0.000310085	B060		CDC34	0.481829	0.000605384	B125		ENSMMUG00000041342	0.379385	0.00931383	B060
RASA1	0.574115	0.00031071	B060		ZSCAN18	0.481688	0.00060795	B125		ATP2B4	0.379234	0.00934433	B060
DDX42	0.574085	0.000310986	B060		LKAAEAR1	0.48123	0.000616355	B125		ENSMMUG00000030225	0.379212	0.00934873	B060
ENSMMUG00000047267	0.573796	0.00031367	B060		AJM1	0.48061	0.000627905	B125		MGAT1	0.378934	0.00940507	B060
AAAS	0.57371	0.000314478	B060		SPINK1	0.479929	0.000640813	B125		NOTCH1	0.378885	0.00941503	B060
DYRK1A	0.573696	0.000314603	B060		SH3BGRL3	0.479549	0.000648132	B125		SLC26A8	0.378718	0.00944889	B060
CASC3	0.573642	0.000315115	B060		RSPH9	0.479284	0.000653264	B125		PSMG3	0.378326	0.00952905	B060
ERC1	0.573628	0.000315244	B060		RAMP2	0.479105	0.000656761	B125		CAPRIN2	0.378131	0.00956914	B060
EPB41	0.573565	0.000315838	B060		SAXO2	0.478751	0.000663707	B125		STARD3	0.377735	0.00965108	B060
SUPT6H	0.573372	0.000317648	B060		UNC93B1	0.47851	0.000668485	B125		ENSMMUG00000043288	0.377556	0.00968824	B060
GLYR1	0.573192	0.000319352	B060		EFHC1	0.477956	0.000679569	B125		HIST1H2AK	0.377419	0.00971695	B060
S100A16	0.573058	0.000320624	B060		ENSMMUG00000039228	0.477599	0.000686802	B125		KRBA1	0.377382	0.00972454	B060
C1orf116	0.573036	0.000320834	B060		DEUP1	0.476977	0.000699561	B125		RTBDN	0.377184	0.00976601	B060
EWSR1	0.57299	0.000321269	B060		OSCP1	0.476962	0.000699875	B125		NME3	0.377131	0.00977728	B060
CTBP2	0.572943	0.000321716	B060		CTXN1	0.476891	0.000701357	B125		OPLAH	0.376894	0.00982711	B060
MYL9	0.572943	0.000321722	B060		C8orf34	0.476754	0.000704194	B125		SLC12A7	0.376826	0.00984145	B060
KPNA3	0.572852	0.000322584	B060		CCDC65	0.475951	0.000721086	B125		WDR34	0.376812	0.00984445	B060
PARP14	0.572851	0.000322598	B060		ARMC3	0.475525	0.000730213	B125		RNF31	0.376629	0.00988309	B060
SIAH2	0.572741	0.000323654	B060		CFAP57	0.475505	0.000730633	B125		KIAA1522	0.376521	0.00990605	B060
RWDD2B	0.572695	0.00032409	B060		DNAJA4	0.474861	0.000744605	B125		CADM4	0.376333	0.00994586	B060
KMT5B	0.572396	0.000326969	B060		CFAP157	0.47445	0.000753659	B125		ZNF467	0.376024	0.010012	B060
SINHCAF	0.57229	0.000327998	B060		SCAND1	0.472259	0.000803541	B125		MYDGF	0.375999	0.0100174	B060
LAD1	0.572177	0.000329102	B060		ST6GALNAC2	0.471628	0.000818461	B125		ENSMMUG00000038297	0.37599	0.0100192	B060
PRKAG1	0.572118	0.000329678	B060		DPP7	0.471235	0.000827879	B125		ADPRHL1	0.375787	0.0100629	B060
PLPBP	0.572103	0.000329821	B060		WDR78	0.47123	0.000827998	B125		RIMS4	0.375681	0.0100857	B060
CNDP2	0.572041	0.000330423	B060		TRAF4	0.471074	0.000831748	B125		PLXNB1	0.374938	0.0102469	B060
RSF1	0.571371	0.000337027	B060		AL031315.1	0.470773	0.000839052	B125		CACNA1H	0.374894	0.0102566	B060
SLC25A32	0.571268	0.000338053	B060		RABL2A	0.470748	0.000839666	B125		ENSMMUG00000045600	0.374389	0.0103676	B060
CAPN2	0.571218	0.000338549	B060		TTLL10	0.470479	0.000846246	B125		MGAT3	0.374296	0.0103879	B060
NEMF	0.57107	0.000340032	B060		SIGIRR	0.469892	0.000860772	B125		SNCG	0.37428	0.0103915	B060
HDAC7	0.571053	0.000340203	B060		SLC25A29	0.469721	0.000865049	B125		NPR1	0.374278	0.010392	B060
XPOT	0.571037	0.000340361	B060		C1orf194	0.468643	0.000892403	B125		CCDC78	0.374153	0.0104197	B060
URGCP	0.570916	0.000341577	B060		RGS19	0.468536	0.000895161	B125		ENSMMUG00000040061	0.373958	0.0104631	B060
ZNF318	0.570699	0.000343773	B060		CLDN8	0.468316	0.00090085	B125		PTPN18	0.373511	0.0105628	B060
ENSMMUG00000037768	0.570661	0.000344154	B060		TPGS1	0.467901	0.000911685	B125		CACNA1G	0.373461	0.0105741	B060
ATP2B1	0.570196	0.000348897	B060		CCDC96	0.467308	0.000927378	B125		SLC66A1	0.373372	0.0105941	B060
IL33	0.57018	0.000349061	B060		TCTN1	0.466073	0.000960801	B125		LMNTD2	0.373271	0.0106169	B060
VPS26A	0.570123	0.000349647	B060		DNAH11	0.465965	0.000963772	B125		OPRL1	0.373263	0.0106187	B060
CHCHD7	0.570053	0.000350365	B060		CAPSL	0.465934	0.00096462	B125		SLC26A6	0.373035	0.01067	B060
ENSMMUG00000045915	0.569931	0.000351624	B060		ENSMMUG00000043970	0.465611	0.000973569	B125		IRGQ	0.372841	0.0107141	B060
ERF	0.569841	0.000352549	B060		DNAH9	0.464347	0.00100933	B125		AK2	0.372744	0.0107361	B060
NEDD9	0.569779	0.000353192	B060		ODF3B	0.463814	0.00102476	B125		ZDHHC8	0.372673	0.0107524	B060
SLK	0.56973	0.000353701	B060		SLC35E4	0.46341	0.00103657	B125		BCL2L2-PABPN1	0.372559	0.0107783	B060
SELENBP1	0.569298	0.00035821	B060		IL5RA	0.462569	0.00106161	B125		DTNBP1	0.372559	0.0107784	B060
SEC23IP	0.569057	0.000360747	B060		CCDC24	0.46223	0.00107185	B125		EXOC3L1	0.372557	0.0107787	B060
CTDSPL	0.568975	0.000361615	B060		ENSMMUG00000012625	0.461879	0.00108253	B125		TBKBP1	0.37231	0.0108353	B060
SRGAP1	0.568967	0.000361702	B060		ZMYND10	0.461161	0.00110471	B125		FOXO6	0.372213	0.0108576	B060
RBM33	0.568958	0.00036179	B060		AQP3	0.461004	0.00110959	B125		SLC19A1	0.371729	0.0109692	B060
KANSL1	0.568911	0.000362296	B060		FAM183A	0.460942	0.00111155	B125		IMMP1L	0.371474	0.0110285	B060
MOSPD1	0.56888	0.000362626	B060		CFAP100	0.460747	0.00111766	B125		IER5L	0.371243	0.0110823	B060
CHN2	0.568837	0.000363081	B060		RBFA	0.460523	0.00112474	B125		JAK1	0.371237	0.0110837	B060
FBXO28	0.568721	0.000364312	B060		LPAR2	0.459416	0.00116026	B125		DENND4B	0.371212	0.0110896	B060
RHPN2	0.568692	0.000364622	B060		NME4	0.459266	0.00116515	B125		CHRM2	0.370725	0.011204	B060
NCOA2	0.568643	0.000365149	B060		AK7	0.458288	0.00119752	B125		FAAP24	0.370715	0.0112063	B060
ANKRD17	0.568227	0.000369612	B060		CABCOCO1	0.45791	0.00121023	B125		NFKBID	0.370508	0.0112552	B060
SEPTIN8	0.568141	0.000370542	B060		NSMCE3	0.457156	0.00123596	B125		INTS1	0.370299	0.0113048	B060
C17orf80	0.568064	0.000371372	B060		SPINT2	0.456636	0.00125397	B125		FAM69B	0.37024	0.0113189	B060
STAT6	0.568039	0.000371649	B060		MAPK15	0.455621	0.00128984	B125		COL27A1	0.369976	0.0113819	B060
ABI1	0.568008	0.000371987	B060		DEGS2	0.455404	0.00129759	B125		AC099518.3	0.369924	0.0113942	B060
REPS1	0.567962	0.000372479	B060		CCDC106	0.454868	0.00131701	B125		PCP4	0.369786	0.0114275	B060
OSBPL2	0.567934	0.000372791	B060		RPGR	0.454788	0.00131995	B125		ADIRF	0.36959	0.0114744	B060
RNF187	0.567919	0.000372947	B060		SPACA9	0.454703	0.00132304	B125		ABCD1	0.369553	0.0114834	B060
AATF	0.567915	0.000372995	B060		ZDHHC11	0.454134	0.001344	B125		NYAP1	0.369345	0.0115336	B060
SENP5	0.567673	0.000375639	B060		TMEM116	0.453739	0.00135872	B125		HRH1	0.369269	0.0115521	B060
KHDRBS1	0.567284	0.000379916	B060		ENSMMUG00000042887	0.453668	0.00136141	B125		RGL2	0.369247	0.0115572	B060
RNF103	0.567228	0.000380534	B060		TMEM190	0.453431	0.00137032	B125		ENSMMUG00000037519	0.369195	0.01157	B060
GGPS1	0.567154	0.000381354	B060		PAQR5	0.453336	0.00137392	B125		TMPRSS9	0.369023	0.0116118	B060
MTOR	0.567149	0.000381411	B060		C20orf85	0.452632	0.00140079	B125		KLF16	0.368978	0.0116227	B060
PRR14L	0.566965	0.000383455	B060		MIEF2	0.452602	0.00140195	B125		CRACR2B	0.368524	0.0117337	B060
IL20RB	0.566907	0.000384104	B060		AKAP14	0.450356	0.00149091	B125		ZNF691	0.368083	0.0118422	B060
GLTP	0.566769	0.000385647	B060		IQCG	0.449529	0.0015249	B125		SGSH	0.368019	0.0118583	B060
MEMO1	0.566748	0.000385885	B060		FAM109A	0.449494	0.00152637	B125		PHF19	0.367951	0.0118751	B060
TNPO2	0.566704	0.000386381	B060		LRRC23	0.448805	0.00155521	B125		CDIPT	0.367887	0.0118908	B060
MTREX	0.566474	0.000388968	B060		PPDPF	0.448371	0.00157365	B125		WWOX	0.36758	0.0119674	B060
STAG1	0.566243	0.000391586	B060		DNAAF3	0.447372	0.00161683	B125		ETNK2	0.367501	0.011987	B060
NUP153	0.566214	0.000391922	B060		BICDL2	0.446027	0.00167664	B125		TRIM14	0.367335	0.0120286	B060
PTPN21	0.566148	0.000392665	B060		CFAP206	0.445953	0.00167997	B125		DDIT4	0.3672	0.0120626	B060
WDFY3	0.56601	0.000394241	B060		ST6GALNAC1	0.44585	0.00168464	B125		GCNA	0.366976	0.012119	B060
DERPC	0.565909	0.000395405	B060		RIBC1	0.445798	0.00168702	B125		TRAF2	0.36695	0.0121254	B060
ANXA2	0.565899	0.000395513	B060		FAM98C	0.445606	0.00169573	B125		FERMT2	0.36676	0.0121735	B060
IPO5	0.565709	0.000397701	B060		THAP7	0.445508	0.00170023	B125		NGB	0.366092	0.0123439	B060
ENSMMUG00000021916	0.565496	0.00040016	B060		DHDH	0.445151	0.00171665	B125		CST3	0.365909	0.0123908	B060
NCOA6	0.565446	0.000400735	B060		PRR13	0.44499	0.00172406	B125		TRAPPC5	0.365831	0.0124108	B060
TAF2	0.565411	0.000401142	B060		LRRC46	0.44451	0.00174644	B125		ZGPAT	0.365698	0.0124452	B060
RNASEL	0.565312	0.000402292	B060		DDAH2	0.44439	0.00175204	B125		ENSMMUG00000023686	0.365669	0.0124527	B060
NAPEPLD	0.5653	0.00040244	B060		UBXN10	0.443318	0.00180306	B125		CEP72	0.365659	0.0124553	B060
H2BFS	0.565251	0.000403007	B060		ARID5A	0.443176	0.00180994	B125		KCTD11	0.365615	0.0124666	B060
BIRC6	0.565214	0.000403443	B060		FAM92B	0.44228	0.00185372	B125		ULK1	0.365522	0.0124907	B060
CLPX	0.565102	0.000404748	B060		DAPK3	0.442044	0.0018654	B125		IRF6	0.365414	0.0125187	B060
GRSF1	0.564977	0.000406213	B060		SLC2A4RG	0.441166	0.00190945	B125		VAV2	0.365331	0.0125401	B060
CEP350	0.564936	0.000406695	B060		ENSMMUG00000037991	0.440626	0.001937	B125		CTBP1	0.365318	0.0125436	B060
IK	0.564901	0.000407103	B060		TMEM80	0.44057	0.0019399	B125		SLC22A17	0.365077	0.0126064	B060
MARCHF6	0.564895	0.000407172	B060		PLEKHH3	0.440073	0.00196561	B125		TMEM134	0.365076	0.0126067	B060
ENSMMUG00000008667	0.564809	0.000408195	B060		ERCC2	0.439939	0.00197256	B125		MRM1	0.364938	0.0126426	B060
TRIM2	0.564803	0.000408256	B060		NIT2	0.439573	0.00199176	B125		AEN	0.364406	0.0127826	B060
FUBP1	0.564788	0.000408444	B060		SLC50A1	0.439521	0.00199452	B125		WDR91	0.364382	0.0127888	B060
ZNF142	0.564692	0.000409569	B060		SPCS1	0.439512	0.00199499	B125		TBC1D10B	0.364319	0.0128056	B060
SETD7	0.564685	0.000409657	B060		EVA1B	0.439122	0.00201563	B125		SLC43A2	0.364081	0.0128685	B060
APP	0.564253	0.000414792	B060		CFAP126	0.438975	0.00202347	B125		AKAP7	0.363994	0.0128918	B060
ENSMMUG00000020211	0.564214	0.000415264	B060		MPZ	0.438873	0.00202894	B125		EMILIN1	0.36389	0.0129195	B060
PAPOLG	0.564104	0.000416585	B060		MAN2B1	0.438804	0.00203262	B125		ATAD3A	0.363852	0.0129295	B060
DOK4	0.564095	0.00041669	B060		DYNLRB2	0.437902	0.00208147	B125		ENSMMUG00000042314	0.363773	0.0129507	B060
RABEP1	0.564074	0.000416937	B060		GPR160	0.437729	0.00209095	B125		SDC3	0.363746	0.0129579	B060
ATP5F1	0.564061	0.000417102	B060		CCDC74A	0.43707	0.00212748	B125		ENSMMUG00000041972	0.36374	0.0129595	B060
USP25	0.563985	0.000418013	B060		EFCAB8	0.435824	0.00219798	B125		GABRG1	0.363497	0.0130245	B060
RIIAD1	0.563954	0.000418387	B060		NT5M	0.435257	0.00223077	B125		RUSC1	0.363459	0.0130347	B060
RPL5	0.563891	0.000419143	B060		ENSMMUG00000045576	0.434117	0.00229799	B125		ACSF3	0.363085	0.0131356	B060
LASP1	0.563543	0.000423364	B060		ENSMMUG00000039254	0.433558	0.00233165	B125		CCDC102A	0.362944	0.0131737	B060
KMT5A	0.563433	0.000424701	B060		TEKT2	0.43304	0.00236315	B125		ZNF593	0.362651	0.0132532	B060
NCOA4	0.563424	0.00042481	B060		NOC4L	0.433025	0.00236409	B125		ENSMMUG00000048686	0.3626	0.0132671	B060
NABP2	0.563373	0.000425446	B060		MOK	0.433016	0.00236464	B125		RDH12	0.362461	0.013305	B060
USP53	0.563355	0.000425658	B060		PHLDB3	0.433006	0.00236527	B125		MADD	0.362401	0.0133215	B060
IFT22	0.563164	0.00042801	B060		ENSMMUG00000045001	0.432276	0.00241036	B125		ZNF775	0.361811	0.0134837	B060
QARS1	0.563076	0.000429094	B060		PITPNM1	0.432216	0.00241412	B125		DRICH1	0.361786	0.0134907	B060
RICTOR	0.562987	0.000430192	B060		APRT	0.431712	0.00244573	B125		INTS5	0.361759	0.0134981	B060
VCL	0.562871	0.000431623	B060		PITHD1	0.431357	0.00246825	B125		VWA5B2	0.36169	0.0135173	B060
SETX	0.562856	0.000431813	B060		ZNF784	0.430783	0.00250502	B125		PDIA2	0.361594	0.0135437	B060
NCAPD2	0.562844	0.000431958	B060		GFER	0.430092	0.00254996	B125		FBXL18	0.361168	0.0136625	B060
VPS13B	0.562812	0.000432358	B060		NPEPL1	0.430081	0.00255068	B125		NKX2-1	0.361037	0.0136992	B060
MIEF1	0.5627	0.00043374	B060		CCDC28B	0.429899	0.00256258	B125		WDR45	0.360946	0.0137248	B060
CCDC59	0.56251	0.000436118	B060		ABHD14B	0.428785	0.00263685	B125		CPNE9	0.360933	0.0137283	B060
MEGF9	0.562466	0.000436661	B060		LRRC10B	0.427969	0.00269241	B125		ENSMMUG00000039157	0.360932	0.0137286	B060
QRICH1	0.562147	0.000440674	B060		TMEM234	0.427722	0.00270939	B125		MON1B	0.360859	0.0137492	B060
CLSTN1	0.562103	0.000441234	B060		DHRS9	0.427589	0.00271859	B125		ZNF692	0.360804	0.0137645	B060
MYO1C	0.561977	0.000442827	B060		TMPRSS5	0.427039	0.00275699	B125		MREG	0.3607	0.0137939	B060
SPTBN1	0.561961	0.00044303	B060		TUBG1	0.42696	0.00276255	B125		SCPEP1	0.360672	0.0138018	B060
CAB39L	0.561952	0.00044315	B060		PPP1R13L	0.426888	0.00276762	B125		TBC1D2	0.360507	0.0138484	B060
PNO1	0.561941	0.000443286	B060		CCDC78	0.426098	0.00282372	B125		CKMT1A	0.360348	0.0138934	B060
ENSMMUG00000047848	0.561901	0.000443795	B060		MYL4	0.426031	0.00282849	B125		KIF26A	0.360264	0.0139173	B060
ST3GAL1	0.561829	0.000444706	B060		DALRD3	0.425984	0.00283188	B125		BICRA	0.360249	0.0139216	B060
SNAPC3	0.561774	0.000445412	B060		CMAS	0.42592	0.0028365	B125		NKPD1	0.360236	0.0139252	B060
GDI2	0.56177	0.000445461	B060		ENSMMUG00000022140	0.424555	0.00293622	B125		ENSMMUG00000048639	0.360222	0.0139292	B060
XPO7	0.56173	0.000445972	B060		RBM3	0.424437	0.00294502	B125		TPRA1	0.360185	0.0139397	B060
NEPRO	0.561677	0.000446646	B060		TMEM95	0.424211	0.00296186	B125		RASL10B	0.359761	0.0140606	B060
VDAC2	0.561639	0.000447131	B060		TNNI1	0.423967	0.00298012	B125		FBXO31	0.359724	0.0140714	B060
CADPS2	0.561516	0.000448711	B060		ACTC1	0.423646	0.00300435	B125		NT5C	0.359685	0.0140824	B060
CLDN18	0.56151	0.000448787	B060		MYB	0.423255	0.00303406	B125		ENSMMUG00000041934	0.359648	0.0140931	B060
TEX261	0.561021	0.000455094	B060		GSTA3	0.423177	0.00304005	B125		PIK3IP1	0.359449	0.0141504	B060
CIAO2A	0.560853	0.000457279	B060		SPSB1	0.422843	0.0030657	B125		SAC3D1	0.359113	0.0142473	B060
C2CD2	0.560825	0.000457656	B060		LOXL1	0.422353	0.00310364	B125		MDFI	0.359036	0.0142698	B060
MINDY2	0.560483	0.000462131	B060		CCN3	0.421676	0.00315677	B125		SIGMAR1	0.358902	0.0143086	B060
SYNRG	0.560256	0.000465138	B060		FAM107B	0.421351	0.00318255	B125		SMDT1	0.358863	0.0143199	B060
IPP	0.560005	0.000468462	B060		ENSMMUG00000041672	0.421342	0.00318333	B125		RGS4	0.358797	0.0143393	B060
PTPN11	0.559959	0.000469079	B060		SGSH	0.421304	0.00318629	B125		HEY1	0.358745	0.0143543	B060
UBE2E3	0.559901	0.000469857	B060		PTRH1	0.420703	0.00323459	B125		REXO1	0.358713	0.0143638	B060
SRCAP	0.559852	0.000470507	B060		FER1L5	0.420636	0.00324	B125		PLD6	0.358691	0.01437	B060
INTS6	0.559661	0.000473068	B060		PRADC1	0.42045	0.00325503	B125		ENSMMUG00000045551	0.358648	0.0143827	B060
ATG2B	0.559557	0.000474467	B060		LZTS3	0.41997	0.00329422	B125		ACADVL	0.358594	0.0143985	B060
ENSMMUG00000046261	0.559503	0.000475194	B060		MROH6	0.419773	0.00331048	B125		VWCE	0.358273	0.0144925	B060
ENSMMUG00000001054	0.559428	0.000476212	B060		SDR16C5	0.419657	0.00332002	B125		MLLT1	0.358165	0.0145244	B060
PDS5B	0.559308	0.000477839	B060		RAB34	0.419599	0.00332486	B125		IFFO1	0.357948	0.0145883	B060
LAMC2	0.559288	0.000478107	B060		SHARPIN	0.419539	0.00332981	B125		NUDT16	0.357535	0.0147108	B060
USP42	0.559273	0.00047831	B060		ZC2HC1C	0.419452	0.00333702	B125		PLEKHG5	0.357278	0.0147877	B060
H3F3B	0.559269	0.000478368	B060		SLC25A20	0.418985	0.00337597	B125		TUFM	0.357235	0.0148004	B060
KAT14	0.55926	0.000478492	B060		RHPN1	0.41877	0.00339405	B125		MORN3	0.357125	0.0148334	B060
BLMH	0.559119	0.000480408	B060		C2orf81	0.418386	0.00342655	B125		HSPA1A	0.356827	0.0149228	B060
PLEKHA7	0.559079	0.000480959	B060		SUOX	0.418365	0.00342839	B125		RFNG	0.356819	0.0149255	B060
RTL6	0.558991	0.000482162	B060		TEKT1	0.418284	0.00343528	B125		TMEM263	0.356792	0.0149335	B060
NIPA2	0.558984	0.000482253	B060		SNAPC2	0.417205	0.00352822	B125		CDHR2	0.356617	0.0149863	B060
CARM1	0.558968	0.000482468	B060		FAM50B	0.416318	0.00360635	B125		ENSMMUG00000039788	0.356473	0.0150298	B060
NDRG2	0.558862	0.000483926	B060		KLF16	0.416009	0.00363394	B125		ENSMMUG00000045810	0.356448	0.0150375	B060
SUFU	0.558851	0.000484073	B060		TMEM99	0.415721	0.0036598	B125		LSM4	0.356385	0.0150566	B060
THUMPD3	0.558653	0.000486794	B060		PACRG	0.414535	0.00376789	B125		SHKBP1	0.35611	0.0151403	B060
INPP5F	0.558544	0.000488308	B060		TBX1	0.41437	0.00378324	B125		PDCD2	0.356033	0.0151639	B060
ENSMMUG00000046064	0.55852	0.000488632	B060		FHAD1	0.413267	0.00388673	B125		DEPDC5	0.355968	0.0151836	B060
ARRDC3	0.558503	0.000488874	B060		C9orf50	0.413208	0.00389227	B125		SPSB3	0.355625	0.0152889	B060
EIF2B1	0.558401	0.00049028	B060		LHFPL6	0.41294	0.00391783	B125		U2AF1L4	0.355338	0.0153776	B060
PRPF38B	0.557848	0.000498014	B060		CD164L2	0.412387	0.00397107	B125		ASPHD1	0.355261	0.0154012	B060
CLIC5	0.557677	0.000500422	B060		LTBP4	0.412217	0.00398748	B125		STAC2	0.355189	0.0154237	B060
HIST1H4D	0.557641	0.000500929	B060		TMEM88B	0.411975	0.0040111	B125		ENSMMUG00000042019	0.355116	0.0154462	B060
BRAF	0.55758	0.000501793	B060		P3H4	0.411764	0.00403172	B125		ALOX12B	0.355089	0.0154546	B060
OAZ2	0.557508	0.000502825	B060		BRAT1	0.411182	0.00408907	B125		CASKIN2	0.354612	0.0156033	B060
TRAPPC11	0.557485	0.00050314	B060		RIIAD1	0.41084	0.00412318	B125		TRIOBP	0.354542	0.0156252	B060
KIAA0232	0.557472	0.000503331	B060		H1-10	0.409145	0.00429573	B125		CCM2L	0.354437	0.0156581	B060
CDK12	0.557464	0.000503442	B060		KLHL41	0.408907	0.00432047	B125		TMEM86B	0.354277	0.0157086	B060
LRRC42	0.557342	0.000505177	B060		MDFI	0.408736	0.00433831	B125		ENDOG	0.354165	0.0157438	B060
ITCH	0.557196	0.000507269	B060		FBXO15	0.408396	0.00437396	B125		ATG4B	0.354159	0.0157457	B060
NFX1	0.557077	0.000508965	B060		BCL7C	0.407709	0.00444682	B125		SLC25A42	0.353996	0.015797	B060
KIF13B	0.556993	0.000510177	B060		C4orf48	0.407704	0.00444732	B125		TRPM2	0.353917	0.015822	B060
PPP1R14C	0.556943	0.000510894	B060		C22orf23	0.407625	0.00445585	B125		MFSD13A	0.353882	0.0158333	B060
PIK3C2A	0.556873	0.000511911	B060		TCTE1	0.407286	0.00449222	B125		ABCA3	0.35376	0.015872	B060
ACBD5	0.556829	0.000512538	B060		SDK1	0.407219	0.00449941	B125		AGAP1	0.353739	0.0158784	B060
TBC1D4	0.556791	0.000513086	B060		MFSD10	0.406843	0.00454024	B125		CNTN6	0.353498	0.0159554	B060
ARHGAP32	0.556788	0.000513134	B060		TEX26	0.406525	0.00457495	B125		TBX3	0.35348	0.0159609	B060
TUBA1B	0.556733	0.000513928	B060		MYL7	0.406097	0.004622	B125		PRSS53	0.353392	0.015989	B060
ZKSCAN1	0.556606	0.000515762	B060		CETN2	0.406023	0.00463021	B125		C10orf10	0.353392	0.0159891	B060
TIA1	0.556603	0.000515814	B060		TBX5	0.405826	0.00465201	B125		UBA7	0.353345	0.0160043	B060
PLRG1	0.556543	0.000516686	B060		CFAP221	0.405053	0.00473865	B125		MBOAT7	0.353139	0.0160701	B060
GSTA3	0.556142	0.00052255	B060		SNAPC4	0.404928	0.00475271	B125		LRP3	0.352928	0.0161381	B060
DNMT1	0.55589	0.000526259	B060		FNDC10	0.404648	0.00478451	B125		CCS	0.352862	0.0161591	B060
ZFHX3	0.555886	0.000526311	B060		AMN	0.404123	0.00484466	B125		MAP1A	0.352781	0.0161855	B060
RAB10	0.555857	0.000526752	B060		SPATA22	0.402747	0.00500531	B125		TENM2	0.352707	0.0162092	B060
PKP4	0.555819	0.000527306	B060		CLHC1	0.402686	0.00501263	B125		ENSMMUG00000017989	0.352602	0.0162433	B060
PDK4	0.555816	0.000527348	B060		KIAA2012	0.402551	0.00502865	B125		FSD1	0.352224	0.0163662	B060
SRRT	0.555795	0.000527669	B060		ABHD12B	0.401771	0.00512219	B125		RET	0.352132	0.0163962	B060
HIST1H2BC	0.555768	0.000528058	B060		MRPS2	0.401636	0.00513852	B125		PLEKHD1	0.352082	0.0164123	B060
RAF1	0.555663	0.00052962	B060		ENSMMUG00000041365	0.401633	0.00513881	B125		TYSND1	0.352001	0.0164388	B060
KLHL24	0.555655	0.000529736	B060		ENSMMUG00000038434	0.401342	0.00517428	B125		SLC2A8	0.351679	0.0165445	B060
MFAP1	0.55565	0.000529816	B060		CYB5D1	0.401271	0.00518288	B125		DMWD	0.351552	0.0165864	B060
KIAA0040	0.555626	0.00053017	B060		NT5C3B	0.400982	0.00521833	B125		FKBP6	0.351053	0.0167517	B060
S100A14	0.555593	0.00053067	B060		ENSMMUG00000003940	0.400572	0.00526889	B125		TRIM66	0.350918	0.0167964	B060
GOLGA6A	0.55553	0.000531606	B060		ENSMMUG00000044700	0.400446	0.00528455	B125		FADS1	0.350876	0.0168104	B060
WASHC5	0.5555	0.00053205	B060		ZDHHC1	0.400118	0.00532535	B125		PGAP6	0.350581	0.016909	B060
STON2	0.555451	0.00053278	B060		AGR2	0.400108	0.00532661	B125		QPCTL	0.350454	0.0169517	B060
HDLBP	0.555372	0.00053396	B060		ENSMMUG00000009544	0.399965	0.00534458	B125		NECAB2	0.350398	0.0169705	B060
EMP2	0.555238	0.000535971	B060		TTLL3	0.399579	0.00539311	B125		ANKRD23	0.350379	0.0169769	B060
TDRD7	0.555214	0.000536326	B060		NAA80	0.399381	0.00541829	B125		SH3GL3	0.350357	0.0169844	B060
SEC24A	0.555148	0.000537334	B060		NCBP2-AS2	0.399069	0.00545801	B125		SUMO4	0.349961	0.017118	B060
ANXA9	0.555045	0.000538877	B060		SLC38A7	0.398853	0.00548562	B125		ZFYVE19	0.34991	0.0171352	B060
MARK2	0.554971	0.000539991	B060		HSD11B1	0.39821	0.00556871	B125		GALE	0.349837	0.0171601	B060
ZNF410	0.554726	0.000543706	B060		APBA1	0.398057	0.0055886	B125		FBXL14	0.349834	0.0171609	B060
YWHAZ	0.554709	0.000543965	B060		GABBR1	0.398019	0.00559357	B125		PRLHR	0.349761	0.0171859	B060
TMEM243	0.554659	0.000544736	B060		C1orf122	0.397421	0.00567215	B125		NPHP4	0.349755	0.0171878	B060
GRIPAP1	0.554597	0.000545679	B060		B3GNT9	0.397022	0.0057251	B125		ZNF837	0.34974	0.0171928	B060
IBTK	0.554566	0.000546153	B060		MRPL34	0.396594	0.00578227	B125		GRIPAP1	0.349729	0.0171967	B060
CDK2AP1	0.554561	0.000546228	B060		SULF2	0.396344	0.00581603	B125		HCN2	0.349712	0.0172023	B060
PBX1	0.554492	0.00054729	B060		UBALD1	0.396304	0.00582141	B125		ENSMMUG00000004421	0.349593	0.0172429	B060
SPARC	0.554405	0.00054861	B060		LGALS7	0.395857	0.00588211	B125		AL162231.1	0.349403	0.0173079	B060
AHCTF1	0.554239	0.000551166	B060		TUSC2	0.39567	0.00590763	B125		NOXA1	0.34912	0.0174047	B060
VTCN1	0.554122	0.000552977	B060		SDHAF1	0.395015	0.00599781	B125		ENSMMUG00000039763	0.349081	0.0174182	B060
SMC1A	0.554022	0.000554518	B060		DAW1	0.394917	0.00601144	B125		NADK	0.348977	0.0174539	B060
VIRMA	0.554019	0.000554564	B060		CYBC1	0.394223	0.00610855	B125		ENSMMUG00000048217	0.348952	0.0174625	B060
MBTPS1	0.553988	0.00055504	B060		ACAD10	0.394149	0.00611898	B125		TNIP2	0.348686	0.0175543	B060
STAM2	0.553959	0.000555489	B060		NDUFAF8	0.393172	0.00625826	B125		WNT7A	0.348365	0.0176656	B060
ZNFX1	0.553933	0.000555896	B060		CHCHD5	0.393075	0.0062723	B125		RITA1	0.348286	0.0176932	B060
SNX25	0.553901	0.000556402	B060		RHBDD3	0.392974	0.00628684	B125		MGAT5B	0.348285	0.0176936	B060
KIF16B	0.553802	0.00055794	B060		NECAB3	0.392874	0.00630132	B125		SNAPC4	0.348225	0.0177143	B060
AP3D1	0.5537	0.000559528	B060		LRRC29	0.391726	0.0064695	B125		INCA1	0.34817	0.0177334	B060
UAP1	0.553622	0.000560741	B060		NT5C	0.391674	0.00647713	B125		PLXNC1	0.347869	0.0178389	B060
FGD6	0.553618	0.000560809	B060		PRKAB1	0.39159	0.00648955	B125		PSD2	0.347793	0.0178656	B060
EFL1	0.553527	0.00056223	B060		HSPB7	0.391003	0.00657735	B125		CNTFR	0.347765	0.0178751	B060
RBM5	0.553489	0.000562832	B060		PDLIM7	0.390466	0.00665851	B125		C20orf27	0.347673	0.0179075	B060
USP7	0.55345	0.000563441	B060		ENSMMUG00000029859	0.390413	0.00666649	B125		GLRA2	0.347359	0.0180182	B060
TMEM87A	0.553334	0.000565263	B060		MCU	0.390407	0.00666743	B125		ENSMMUG00000039036	0.347305	0.0180375	B060
SFTA3	0.553326	0.000565391	B060		TMEM52	0.390363	0.00667413	B125		HCN4	0.347222	0.0180668	B060
ENSMMUG00000037745	0.553137	0.000568368	B060		FBXL8	0.390222	0.00669557	B125		SYN1	0.34711	0.0181067	B060
PHF2	0.553133	0.000568441	B060		MLF2	0.389875	0.00674869	B125		SEMA4G	0.346233	0.0184202	B060
DGKA	0.553132	0.000568454	B060		RND2	0.389724	0.00677201	B125		SRCIN1	0.345965	0.0185169	B060
SNX2	0.552715	0.000575084	B060		C9orf24	0.389469	0.00681144	B125		PHF13	0.345954	0.0185212	B060
MMADHC	0.552714	0.000575096	B060		EFHB	0.389257	0.00684435	B125		MIS18A	0.345914	0.0185354	B060
ANXA4	0.552572	0.000577377	B060		CCDC85B	0.388613	0.00694514	B125		KAZALD1	0.345599	0.0186497	B060
CSRNP1	0.552538	0.000577929	B060		TLE2	0.387935	0.00705266	B125		MVP	0.345517	0.0186796	B060
SHTN1	0.552499	0.000578555	B060		SLC4A3	0.387906	0.00705731	B125		RELB	0.34515	0.0188139	B060
ENSMMUG00000030057	0.552438	0.000579535	B060		NACAD	0.387808	0.00707292	B125		CMC2	0.34503	0.0188579	B060
ALAD	0.552425	0.000579741	B060		ENSMMUG00000046508	0.387697	0.00709078	B125		SNN	0.345007	0.0188665	B060
MOSPD2	0.552172	0.00058383	B060		PCNX4	0.387404	0.00713794	B125		AGAP4	0.344846	0.0189256	B060
CDYL	0.55207	0.000585481	B060		EYA2	0.387047	0.00719573	B125		MMP28	0.34413	0.0191911	B060
PIP4K2C	0.552064	0.000585576	B060		POMT1	0.386833	0.00723052	B125		SLC29A4	0.344122	0.019194	B060
AGO4	0.551811	0.000589699	B060		CCDC180	0.386068	0.00735623	B125		ARSA	0.3441	0.0192023	B060
MBD4	0.55179	0.000590053	B060		ENSMMUG00000038802	0.385312	0.00748248	B125		ENTPD6	0.344097	0.0192035	B060
TRMT1L	0.551738	0.000590904	B060		CAMLG	0.385255	0.00749207	B125		PANK4	0.344087	0.0192074	B060
TFCP2	0.551423	0.000596086	B060		KRT15	0.384654	0.00759364	B125		MMEL1	0.343994	0.0192421	B060
FAM193A	0.551153	0.000600555	B060		PLAC9	0.384494	0.00762101	B125		TUSC2	0.343907	0.0192743	B060
FUS	0.551132	0.000600896	B060		DRAP1	0.38437	0.00764227	B125		ERN1	0.34389	0.0192808	B060
TCAF2	0.551046	0.000602331	B060		ENSMMUG00000038332	0.384124	0.00768448	B125		GAS2L1	0.343768	0.0193267	B060
STN1	0.551016	0.000602827	B060		MNS1	0.383786	0.00774276	B125		BRSK1	0.34348	0.0194347	B060
EHD2	0.551005	0.000603014	B060		M6PR	0.38339	0.00781153	B125		NTSR2	0.343436	0.0194516	B060
RCAN2	0.550864	0.000605372	B060		TSGA10	0.382948	0.00788902	B125		SYDE1	0.343427	0.0194549	B060
TFG	0.550813	0.000606226	B060		ENSMMUG00000048572	0.382809	0.00791352	B125		CHPF	0.343251	0.0195213	B060
PAF1	0.550698	0.000608146	B060		AP4M1	0.382751	0.00792369	B125		ZDHHC24	0.34323	0.0195294	B060
KDM4A	0.55069	0.000608292	B060		C8orf82	0.38265	0.00794161	B125		ZNF335	0.343151	0.0195591	B060
DIS3	0.550612	0.0006096	B060		ENSMMUG00000039832	0.380892	0.00825791	B125		FAM13C	0.342893	0.0196572	B060
ELOA	0.550575	0.000610229	B060		DNAI1	0.380606	0.00831041	B125		CXCL14	0.342701	0.0197302	B060
RBM12	0.550554	0.000610581	B060		CCDC181	0.380247	0.00837677	B125		TSPAN11	0.342696	0.0197323	B060
AHR	0.550535	0.000610891	B060		TIMM17A	0.380073	0.00840905	B125		LRCOL1	0.342612	0.0197645	B060
IRF1	0.550404	0.000613107	B060		INAFM1	0.379683	0.00848187	B125		TBRG4	0.342533	0.0197947	B060
TOPORS	0.550371	0.000613672	B060		MXRA8	0.379237	0.00856572	B125		DBI	0.342363	0.0198597	B060
NPTN	0.550342	0.000614167	B060		ENSMMUG00000045498	0.378385	0.00872805	B125		MESP1	0.342254	0.0199016	B060
CALCOCO1	0.550255	0.000615642	B060		MEIS3	0.378192	0.0087651	B125		FLYWCH1	0.342231	0.0199106	B060
TST	0.550146	0.000617497	B060		ABI3	0.377867	0.00882796	B125		OGG1	0.342205	0.0199203	B060
LHFPL6	0.550143	0.000617544	B060		NDP	0.377756	0.00884945	B125		UCP3	0.341995	0.0200014	B060
KHDC4	0.550129	0.000617777	B060		POLR1C	0.377537	0.00889218	B125		CCDC24	0.341945	0.0200208	B060
CTTN	0.549996	0.000620054	B060		VKORC1	0.377037	0.00899016	B125		RUBCN	0.341878	0.0200466	B060
RPL3	0.549789	0.000623595	B060		LTC4S	0.376885	0.00902007	B125		CTH	0.341868	0.0200504	B060
MLF2	0.549589	0.00062705	B060		FANK1	0.376734	0.00904996	B125		SLC12A9	0.341747	0.0200974	B060
MAML2	0.549351	0.000631173	B060		BPHL	0.376462	0.0091041	B125		MBD3	0.341713	0.0201108	B060
MLLT10	0.549341	0.000631345	B060		CTF1	0.376224	0.00915157	B125		LHFPL6	0.341699	0.0201161	B060
AIDA	0.549307	0.000631939	B060		MED25	0.376217	0.00915298	B125		ARL6IP1	0.341662	0.0201306	B060
STK24	0.549286	0.000632295	B060		GREM1	0.375859	0.00922477	B125		ENSMMUG00000040927	0.341649	0.0201355	B060
ARF6	0.549236	0.000633172	B060		C12orf75	0.375792	0.00923842	B125		TNIP3	0.341587	0.0201595	B060
BNIPL	0.54915	0.000634667	B060		ENSMMUG00000043771	0.375596	0.00927789	B125		HPCAL1	0.341526	0.0201834	B060
DAPK1	0.549148	0.000634698	B060		ENSMMUG00000039070	0.375095	0.00937976	B125		ENHO	0.341426	0.020222	B060
PMPCB	0.549082	0.000635859	B060		LHB	0.374798	0.00944068	B125		FBXW9	0.341265	0.0202852	B060
ENSMMUG00000015322	0.549039	0.000636608	B060		PPIC	0.374572	0.00948712	B125		GPRIN1	0.341153	0.0203287	B060
ELL2	0.548906	0.000638934	B060		RTEL1	0.374374	0.00952802	B125		STAC	0.341027	0.0203783	B060
HEBP2	0.548903	0.000638989	B060		AGR3	0.374302	0.00954303	B125		RASGRP2	0.340743	0.02049	B060
ZNF577	0.548844	0.000640018	B060		ENSMMUG00000040957	0.373732	0.0096619	B125		AL121845.3	0.340699	0.0205072	B060
RB1	0.548682	0.000642889	B060		GAR1	0.373634	0.00968236	B125		ADRA2A	0.340617	0.0205395	B060
ANAPC1	0.548452	0.000646952	B060		SEC14L4	0.373313	0.00974998	B125		FDXR	0.340609	0.0205428	B060
SHC1	0.54843	0.00064735	B060		PRDX2	0.373213	0.00977117	B125		ENSMMUG00000031711	0.340586	0.0205518	B060
DNAJA1	0.548409	0.000647714	B060		GLB1L	0.373015	0.00981318	B125		ST6GALNAC4	0.340495	0.020588	B060
ARMC8	0.548356	0.000648665	B060		TNFAIP8L1	0.372955	0.00982598	B125		ZNF581	0.340267	0.0206782	B060
SLC44A2	0.548355	0.000648673	B060		SDR39U1	0.37291	0.00983553	B125		REPIN1	0.340254	0.0206835	B060
VPS35L	0.548346	0.00064883	B060		ENSMMUG00000043776	0.372903	0.00983694	B125		KCNQ5	0.340115	0.0207386	B060
IGBP1	0.548301	0.000649637	B060		CALML6	0.372636	0.009894	B125		PRR34	0.340088	0.0207494	B060
MTRF1L	0.548197	0.00065149	B060		MAB21L4	0.372601	0.0099014	B125		ENSMMUG00000017868	0.340005	0.0207825	B060
NDUFAF3	0.54816	0.000652159	B060		VWA7	0.372559	0.00991037	B125		PLAAT4	0.339821	0.0208561	B060
CREB3	0.547901	0.000656801	B060		TCTN3	0.372494	0.00992443	B125		COX5A	0.339722	0.0208954	B060
NUP58	0.547792	0.000658758	B060		CIDEB	0.372436	0.00993684	B125		IGFBP3	0.339541	0.0209684	B060
UHRF1BP1L	0.547688	0.000660642	B060		DYNC2LI1	0.372244	0.00997806	B125		CELF4	0.339342	0.0210483	B060
ISCA2	0.547685	0.000660693	B060		PHKG2	0.372072	0.0100151	B125		ACOX2	0.339101	0.0211455	B060
NGDN	0.547584	0.000662524	B060		STPG1	0.372065	0.0100168	B125		ENSMMUG00000043296	0.338924	0.0212174	B060
CCN2	0.547534	0.00066343	B060		NUDT2	0.37186	0.0100612	B125		DLG5	0.338738	0.0212931	B060
SH3D19	0.547531	0.000663485	B060		DRC1	0.371859	0.0100613	B125		WDR90	0.338595	0.0213514	B060
SNTB1	0.547448	0.000664991	B060		ENSMMUG00000008181	0.371597	0.0101183	B125		TMEM151A	0.338386	0.0214366	B060
ABLIM1	0.547377	0.000666281	B060		THBS3	0.371259	0.0101923	B125		GM2A	0.338318	0.0214647	B060
TUBA1C	0.547367	0.000666461	B060		EPHA2	0.370704	0.0103147	B125		GARNL3	0.338177	0.0215224	B060
MAPKAPK5	0.547233	0.000668911	B060		ENSMMUG00000048385	0.370641	0.0103287	B125		MAP7D1	0.338001	0.0215948	B060
YY1AP1	0.547121	0.000670967	B060		SSBP4	0.370375	0.0103879	B125		ZNF385A	0.337859	0.0216532	B060
MED20	0.546931	0.000674458	B060		B3GAT3	0.370176	0.0104323	B125		CHRD	0.337808	0.0216745	B060
HNRNPU	0.546903	0.000674977	B060		STMN3	0.36998	0.0104764	B125		ENSMMUG00000038113	0.337555	0.0217791	B060
NAA60	0.54683	0.000676326	B060		RNPEP	0.36978	0.0105214	B125		FITM2	0.33751	0.0217978	B060
LIMK2	0.546772	0.00067739	B060		PGPEP1	0.369427	0.0106013	B125		DPH1	0.33748	0.0218104	B060
KLK11	0.546669	0.000679299	B060		CLDN5	0.369168	0.0106601	B125		TTLL10	0.337385	0.0218497	B060
PSMD2	0.546636	0.000679916	B060		SMTN	0.368943	0.0107117	B125		C2orf68	0.337313	0.0218795	B060
RBMS3	0.546297	0.000686231	B060		ENSMMUG00000003194	0.368743	0.0107574	B125		CENPL	0.337266	0.0218994	B060
TRIM33	0.546212	0.000687814	B060		STK16	0.368705	0.0107662	B125		GABBR1	0.337236	0.0219119	B060
STRN	0.545988	0.000692022	B060		ENSMMUG00000045176	0.368611	0.0107878	B125		ECHDC2	0.337214	0.0219212	B060
CDR2	0.54596	0.000692561	B060		MRFAP1L1	0.368523	0.0108081	B125		AQP7	0.337095	0.0219709	B060
LRRC57	0.545951	0.000692719	B060		ENSMMUG00000048938	0.368239	0.0108738	B125		TBC1D9	0.336995	0.0220125	B060
UBR1	0.545819	0.000695208	B060		NEK11	0.367952	0.0109406	B125		FBXW5	0.336971	0.0220225	B060
METAP2	0.545543	0.000700456	B060		SYNGR3	0.367656	0.0110098	B125		PDZD3	0.336907	0.0220495	B060
PATJ	0.545417	0.000702858	B060		TTC30A	0.367356	0.0110803	B125		CRAMP1	0.336888	0.0220574	B060
MYO5B	0.545385	0.000703476	B060		CITED4	0.366976	0.0111703	B125		TRIM47	0.336824	0.0220841	B060
RNF44	0.545305	0.000705008	B060		RTN2	0.366679	0.0112409	B125		ENSMMUG00000047456	0.336811	0.0220897	B060
AIMP1	0.545298	0.000705144	B060		SCARF2	0.36659	0.0112622	B125		MMD2	0.336645	0.0221594	B060
TIMMDC1	0.545275	0.000705574	B060		LRRC24	0.366238	0.0113467	B125		ENSMMUG00000048545	0.336539	0.0222041	B060
SAFB2	0.545259	0.000705891	B060		FAM69B	0.366029	0.0113972	B125		CLEC16A	0.336495	0.0222225	B060
SMG1	0.545229	0.000706461	B060		PYY	0.365695	0.0114781	B125		ENSMMUG00000029581	0.336447	0.022243	B060
TRIM29	0.545221	0.000706604	B060		TST	0.365165	0.0116075	B125		ENSMMUG00000032273	0.336435	0.0222481	B060
PACRG	0.545094	0.00070905	B060		ENSMMUG00000022965	0.364999	0.0116482	B125		AMOT	0.336425	0.022252	B060
PADI2	0.544986	0.000711144	B060		ENSMMUG00000039971	0.364905	0.0116714	B125		DCXR	0.336286	0.0223111	B060
TRIP11	0.544743	0.000715842	B060		IFT122	0.364658	0.0117325	B125		ARHGEF10L	0.336263	0.0223208	B060
PLEKHA6	0.544392	0.000722686	B060		ANKS3	0.364302	0.0118209	B125		PCNT	0.336213	0.0223417	B060
HTATSF1	0.544279	0.000724897	B060		MINOS1	0.364291	0.0118235	B125		LAGE3	0.336106	0.0223875	B060
XRCC6	0.544133	0.000727762	B060		SIVA1	0.364269	0.0118291	B125		TLE2	0.335963	0.0224478	B060
LRRC41	0.544085	0.000728716	B060		IQCD	0.364184	0.0118502	B125		ENSMMUG00000046465	0.335851	0.0224957	B060
CAPN5	0.544055	0.000729314	B060		PDGFA	0.363907	0.0119198	B125		GPR107	0.335835	0.0225027	B060
UCHL5	0.54401	0.000730193	B060		PI16	0.363518	0.0120178	B125		HIRA	0.335519	0.0226376	B060
FBXO11	0.54398	0.000730794	B060		ENSMMUG00000041158	0.363442	0.0120368	B125		MARK4	0.335435	0.0226736	B060
U2SURP	0.543956	0.000731256	B060		FUT7	0.363358	0.0120581	B125		ENSMMUG00000044042	0.335256	0.0227507	B060
STX7	0.543856	0.000733243	B060		GSTP1	0.363189	0.0121012	B125		ZMYM3	0.335151	0.0227957	B060
ENSMMUG00000045605	0.543759	0.000735175	B060		SIX4	0.362953	0.0121613	B125		MIEF2	0.335137	0.0228019	B060
LARP4	0.543704	0.000736269	B060		KRT19	0.36294	0.0121645	B125		ENSMMUG00000046701	0.334681	0.0229991	B060
AMOT	0.543637	0.000737598	B060		NAT9	0.362837	0.0121908	B125		PFKFB3	0.334566	0.0230492	B060
PRKCA	0.543572	0.000738899	B060		RPS19	0.362766	0.0122089	B125		STK11IP	0.334529	0.0230652	B060
NAMPT	0.543359	0.000743162	B060		PERP	0.362714	0.0122222	B125		PMPCA	0.334277	0.0231753	B060
PTPRA	0.54305	0.000749393	B060		CAMK2N2	0.36255	0.0122644	B125		DTYMK	0.334198	0.0232099	B060
ICE1	0.542983	0.000750744	B060		CDC42EP5	0.362487	0.0122808	B125		DOLPP1	0.334191	0.0232126	B060
COPS7B	0.542917	0.000752072	B060		SOX12	0.362418	0.0122985	B125		CHGA	0.334034	0.0232815	B060
ENSMMUG00000041595	0.542865	0.000753139	B060		CRACR2B	0.362393	0.012305	B125		ZNF251	0.333764	0.0234001	B060
ZNF185	0.54274	0.000755668	B060		CCDC173	0.362272	0.0123363	B125		UNC5D	0.333696	0.0234301	B060
HOPX	0.542737	0.000755729	B060		KLC2	0.361905	0.0124314	B125		ACACB	0.333529	0.0235038	B060
NFATC3	0.542575	0.000759047	B060		ENSMMUG00000040832	0.361868	0.0124409	B125		PDE4A	0.333443	0.023542	B060
ANXA7	0.542571	0.000759129	B060		CDC42EP2	0.361807	0.0124569	B125		MNT	0.333343	0.0235864	B060
CDC5L	0.542449	0.000761627	B060		LIMK1	0.361794	0.0124604	B125		BCAM	0.33299	0.0237433	B060
ARFGEF2	0.542409	0.000762454	B060		TXNRD2	0.361505	0.0125359	B125		ATP1B4	0.332791	0.0238322	B060
ZNF260	0.542279	0.000765121	B060		DHRSX	0.361362	0.0125732	B125		GOLGA2	0.332726	0.0238614	B060
HSPA8	0.542264	0.000765434	B060		NSG1	0.361236	0.0126064	B125		ENSMMUG00000043069	0.332717	0.0238655	B060
RAB24	0.54214	0.000767991	B060		SLC35B2	0.361075	0.012649	B125		SPEM1	0.332624	0.0239069	B060
MSH2	0.541848	0.000774051	B060		ARHGEF19	0.360955	0.0126807	B125		ID1	0.332612	0.0239125	B060
CDC42SE1	0.541779	0.000775487	B060		PSMG2	0.360821	0.0127161	B125		ENSMMUG00000039890	0.3326	0.0239178	B060
UCKL1	0.541546	0.000780339	B060		U2AF1L4	0.360701	0.0127481	B125		EID2B	0.332344	0.0240328	B060
ISG20L2	0.541429	0.000782795	B060		SOX8	0.36033	0.0128469	B125		TNFRSF10A	0.332274	0.0240643	B060
ASXL2	0.541139	0.00078891	B060		VMO1	0.360253	0.0128677	B125		ENSMMUG00000009934	0.332208	0.0240942	B060
BCL9	0.540886	0.000794292	B060		GTF2H4	0.360233	0.0128729	B125		CCNQ	0.332092	0.0241466	B060
MPP5	0.540864	0.000794763	B060		YDJC	0.360229	0.0128741	B125		PNP	0.331982	0.0241967	B060
CWC25	0.540746	0.000797262	B060		SMYD2	0.359992	0.0129378	B125		TRIM62	0.331927	0.0242214	B060
ENSMMUG00000037734	0.5406	0.000800391	B060		TTC26	0.359585	0.0130477	B125		TMEM184B	0.331887	0.0242398	B060
LIAS	0.540411	0.000804456	B060		NECTIN2	0.359253	0.0131381	B125		TMPRSS3	0.33185	0.0242562	B060
DTNB	0.540376	0.0008052	B060		ENSMMUG00000047544	0.358995	0.0132086	B125		BCL9	0.331838	0.0242618	B060
GBA2	0.540351	0.000805748	B060		CLDN1	0.358917	0.01323	B125		RHBDD3	0.331758	0.0242983	B060
LIPT2	0.540077	0.000811681	B060		CBARP	0.358816	0.0132577	B125		GDF1	0.331745	0.0243043	B060
GAR1	0.540053	0.000812196	B060		HMGN3	0.358738	0.0132791	B125		IGF2BP2	0.331598	0.0243711	B060
THADA	0.540029	0.000812709	B060		TMEM42	0.358278	0.0134063	B125		LRFN5	0.33127	0.0245212	B060
DHDDS	0.539976	0.000813871	B060		WDR46	0.358102	0.0134552	B125		SLC9A3	0.331178	0.0245634	B060
POLE3	0.539964	0.000814135	B060		ISLR2	0.357977	0.01349	B125		ADARB2	0.331137	0.0245818	B060
MEIS1	0.53979	0.000817925	B060		TMEM161A	0.357845	0.0135271	B125		BDKRB2	0.33095	0.0246681	B060
TIAL1	0.539767	0.000818433	B060		RTN1	0.357827	0.013532	B125		LZTS3	0.330825	0.0247255	B060
PCM1	0.539764	0.000818482	B060		SLC52A2	0.357804	0.0135384	B125		DHDH	0.330759	0.0247559	B060
MED14	0.539682	0.000820295	B060		AK8	0.357478	0.0136299	B125		HMG20B	0.330219	0.0250067	B060
CLK2	0.539678	0.000820368	B060		GMEB2	0.357407	0.01365	B125		FLNB	0.330214	0.0250089	B060
HADHA	0.539658	0.000820819	B060		TRAPPC4	0.357018	0.0137601	B125		CATSPER3	0.330185	0.0250225	B060
DOCK7	0.539534	0.000823526	B060		HSD17B8	0.356848	0.0138083	B125		HAUS8	0.330133	0.0250464	B060
KRT18	0.539466	0.00082502	B060		ZNF837	0.356833	0.0138126	B125		ARHGAP23	0.330033	0.0250935	B060
SAP130	0.539441	0.000825571	B060		IGFBP3	0.356362	0.0139473	B125		MOB3A	0.330026	0.0250967	B060
MTA2	0.539303	0.000828615	B060		APOA1	0.35603	0.0140429	B125		SSBP4	0.329886	0.025162	B060
EPB41L4B	0.539298	0.000828736	B060		RRAGA	0.356007	0.0140494	B125		ISOC2	0.329823	0.0251915	B060
HNRNPAB	0.539221	0.000830434	B060		FAM178B	0.355973	0.0140593	B125		SCAF1	0.329664	0.025266	B060
UBAP1	0.539187	0.000831187	B060		MRPS18A	0.355932	0.014071	B125		NT5DC2	0.329379	0.0254005	B060
SNRK	0.53914	0.000832235	B060		RAD9A	0.355629	0.0141589	B125		GUCD1	0.329285	0.0254448	B060
PI4KA	0.539064	0.000833921	B060		MAPK8IP1	0.355591	0.0141701	B125		ENSMMUG00000003738	0.329273	0.0254502	B060
DHX9	0.538931	0.000836877	B060		DDA1	0.355277	0.0142617	B125		ENSMMUG00000032410	0.329273	0.0254502	B060
MACF1	0.538547	0.000845489	B060		NSUN7	0.355011	0.0143397	B125		PRRT3	0.329239	0.0254666	B060
SYNCRIP	0.538461	0.000847413	B060		CDH26	0.354861	0.0143838	B125		DEF8	0.329118	0.0255239	B060
MARVELD2	0.538375	0.000849347	B060		PLA2G1B	0.35416	0.0145918	B125		CERCAM	0.329053	0.0255547	B060
RNPS1	0.538336	0.000850241	B060		TM2D1	0.353759	0.0147116	B125		NKD2	0.329013	0.0255734	B060
TASOR	0.538116	0.000855226	B060		ENSMMUG00000041459	0.353458	0.0148025	B125		UBFD1	0.328783	0.025683	B060
SSR2	0.53808	0.000856035	B060		GEMIN8	0.352992	0.0149438	B125		ENSMMUG00000039360	0.32853	0.0258037	B060
SOCS5	0.537889	0.00086039	B060		DCDC2B	0.352977	0.0149484	B125		KLF4	0.328485	0.0258251	B060
ZSCAN21	0.537625	0.000866448	B060		ENSMMUG00000037510	0.35249	0.0150973	B125		GDPD1	0.327865	0.0261234	B060
EHD4	0.537523	0.000868798	B060		ENSMMUG00000048987	0.352455	0.0151079	B125		OTUD1	0.327792	0.0261584	B060
OSBPL3	0.537511	0.00086907	B060		INKA1	0.352309	0.0151529	B125		CARS1	0.327692	0.0262071	B060
CAT	0.537495	0.000869435	B060		ENSMMUG00000046064	0.352138	0.0152057	B125		SPRY1	0.32753	0.0262854	B060
PPP2R1A	0.537451	0.000870466	B060		IFT22	0.351882	0.0152849	B125		HMX3	0.327377	0.0263597	B060
ADSS2	0.537334	0.000873163	B060		B3GALT6	0.351655	0.0153555	B125		TMEM147	0.327376	0.0263605	B060
ARG2	0.537009	0.000880718	B060		ZNF579	0.351398	0.0154359	B125		ENSMMUG00000037541	0.327356	0.0263699	B060
ZNF384	0.536989	0.000881185	B060		MFSD12	0.351357	0.0154488	B125		ACTR5	0.327054	0.0265173	B060
ZMYND8	0.536964	0.000881753	B060		STOML1	0.351202	0.0154972	B125		ZCCHC24	0.327017	0.0265356	B060
FLCN	0.536726	0.000887324	B060		COL14A1	0.35098	0.0155672	B125		NOG	0.327	0.0265438	B060
RLF	0.536707	0.00088779	B060		HCFC1R1	0.350091	0.0158496	B125		ENSMMUG00000005822	0.326988	0.0265497	B060
EPS15	0.536505	0.000892535	B060		PLD2	0.349971	0.0158879	B125		COX6C	0.326965	0.026561	B060
PHYH	0.536433	0.00089424	B060		CORO6	0.349723	0.0159676	B125		SMCO4	0.326704	0.0266889	B060
NDRG3	0.536432	0.000894268	B060		TMEM8B	0.3495	0.0160396	B125		DOT1L	0.326683	0.0266995	B060
ENSMMUG00000005721	0.536429	0.000894336	B060		MORN1	0.349432	0.0160617	B125		MPC1	0.326655	0.0267132	B060
ENSMMUG00000007433	0.536239	0.000898824	B060		ZNF7	0.349073	0.016178	B125		FIGN	0.326561	0.0267595	B060
LANCL2	0.536164	0.00090062	B060		CFAP70	0.348835	0.016256	B125		GLRX2	0.326544	0.0267681	B060
RABGAP1	0.535995	0.000904637	B060		SPINK2	0.348533	0.0163549	B125		HDAC6	0.326543	0.0267685	B060
PKP2	0.535961	0.000905449	B060		ENSMMUG00000039723	0.348449	0.0163825	B125		PDLIM3	0.326475	0.026802	B060
PRPF4B	0.535945	0.000905835	B060		LMTK3	0.348444	0.0163843	B125		PIP4K2B	0.3259	0.027087	B060
MYC	0.535868	0.000907689	B060		UBE2J2	0.348385	0.0164035	B125		CSRNP1	0.325846	0.027114	B060
DUT	0.53572	0.000911222	B060		NME5	0.348285	0.0164366	B125		SPTBN5	0.325557	0.0272581	B060
COPB2	0.535667	0.000912512	B060		ZNHIT2	0.34819	0.0164681	B125		CD164L2	0.325499	0.0272873	B060
MAP3K9	0.535659	0.000912693	B060		VAX2	0.347954	0.0165462	B125		UBE2S	0.325366	0.0273539	B060
LAPTM4A	0.535566	0.000914931	B060		ENSMMUG00000045636	0.347897	0.0165652	B125		ANKRD35	0.325234	0.0274202	B060
SNRNP27	0.53552	0.000916038	B060		SFN	0.347753	0.0166129	B125		FAM189A1	0.325136	0.0274698	B060
GANAB	0.535506	0.000916394	B060		TNNT1	0.347691	0.0166337	B125		EEF1A2	0.325074	0.0275008	B060
BET1L	0.535501	0.000916502	B060		COQ4	0.347568	0.0166748	B125		C17orf58	0.325059	0.0275085	B060
BMI1	0.535463	0.000917431	B060		PMPCA	0.347524	0.0166893	B125		PLAU	0.325045	0.0275156	B060
BTF3	0.535315	0.00092102	B060		IFT140	0.347386	0.0167358	B125		PEX11B	0.324967	0.0275546	B060
ARID1A	0.535141	0.000925233	B060		FAM3A	0.34714	0.0168182	B125		SLC19A2	0.324913	0.0275819	B060
ZSWIM8	0.535036	0.000927806	B060		ZMYND19	0.347097	0.0168327	B125		RNASEH1	0.324579	0.0277516	B060
NHSL1	0.535028	0.000927992	B060		CFAP77	0.347085	0.0168369	B125		BICDL1	0.324464	0.02781	B060
UBE2D3	0.534897	0.000931191	B060		VWCE	0.346899	0.0168996	B125		ENSMMUG00000040808	0.324433	0.0278258	B060
TMEM80	0.534896	0.000931218	B060		GALNT9	0.346856	0.0169143	B125		WDR4	0.324305	0.0278907	B060
CKAP5	0.534877	0.000931687	B060		LRRC56	0.346818	0.016927	B125		ATXN2L	0.324045	0.028024	B060
GON4L	0.534843	0.000932525	B060		FRG2	0.346719	0.0169605	B125		CCHCR1	0.324002	0.0280457	B060
MAOA	0.534769	0.00093434	B060		WBP1	0.346706	0.0169649	B125		ELAVL4	0.323956	0.0280695	B060
RBPMS	0.53476	0.000934553	B060		MZF1	0.346679	0.016974	B125		BIN1	0.323813	0.0281426	B060
TXNIP	0.534608	0.000938304	B060		UBL7	0.34661	0.0169976	B125		ZNRF1	0.323781	0.0281593	B060
DEDD	0.534548	0.000939779	B060		AFAP1	0.346357	0.0170838	B125		SIRT5	0.323678	0.0282123	B060
SPECC1L	0.534417	0.000943015	B060		RHBDF2	0.346244	0.0171221	B125		SLC39A4	0.323453	0.0283283	B060
ATP11B	0.534416	0.00094304	B060		AMT	0.345878	0.0172477	B125		GALNTL6	0.323174	0.028473	B060
CYTH2	0.534412	0.000943161	B060		LEFTY1	0.34585	0.0172574	B125		CNRIP1	0.32314	0.0284906	B060
DROSHA	0.534256	0.000947019	B060		ALDH3A1	0.345668	0.0173199	B125		RPUSD1	0.322985	0.028571	B060
KIAA1109	0.534242	0.000947375	B060		ENSMMUG00000048613	0.345628	0.0173337	B125		PROCA1	0.322766	0.0286852	B060
MRTFB	0.534204	0.000948306	B060		LRWD1	0.345602	0.0173428	B125		ZBTB49	0.322755	0.0286911	B060
MORC3	0.534108	0.00095072	B060		TMEM232	0.345011	0.0175481	B125		FGF8	0.322721	0.0287087	B060
DDX23	0.53404	0.000952404	B060		TMEM178A	0.344877	0.0175949	B125		AQP11	0.322567	0.0287895	B060
OGA	0.534015	0.000953024	B060		TMEM121	0.344687	0.0176615	B125		BRAP	0.322495	0.0288273	B060
GPATCH4	0.533966	0.000954249	B060		C6orf48	0.344624	0.0176836	B125		ARMH1	0.322455	0.0288482	B060
UBE2L3	0.533923	0.000955343	B060		AC245033.1	0.344546	0.0177108	B125		GIPR	0.32177	0.0292092	B060
ZSWIM6	0.533915	0.000955537	B060		ENSMMUG00000043710	0.343991	0.0179072	B125		VTI1B	0.321645	0.0292756	B060
WDR4	0.53385	0.000957154	B060		TBCB	0.343977	0.0179122	B125		PLCXD3	0.32114	0.029545	B060
PRKCH	0.533752	0.000959631	B060		PPIF	0.343735	0.017998	B125		ZNF835	0.320893	0.0296776	B060
EHF	0.533556	0.000964559	B060		CCL25	0.343301	0.0181535	B125		PIGX	0.320889	0.0296793	B060
BTF3L4	0.533465	0.000966865	B060		ENSMMUG00000048053	0.343298	0.0181545	B125		SRD5A1	0.320878	0.0296852	B060
FURIN	0.533282	0.00097152	B060		METTL26	0.342791	0.0183375	B125		ADAM8	0.320701	0.0297804	B060
SCGB3A2	0.533197	0.00097368	B060		CPTP	0.342748	0.0183528	B125		GSTZ1	0.320676	0.0297944	B060
AIFM1	0.533085	0.000976539	B060		EVA1C	0.341678	0.0187443	B125		LHFPL2	0.320644	0.0298114	B060
ENSMMUG00000012505	0.533065	0.000977046	B060		TRAF3IP1	0.341642	0.0187575	B125		PCBP4	0.320597	0.0298366	B060
SRRM1	0.533043	0.000977612	B060		ZNF703	0.341044	0.0189793	B125		ABHD15	0.320531	0.0298722	B060
CEACAM1	0.533015	0.000978318	B060		SIDT2	0.341036	0.0189824	B125		CLUH	0.320497	0.0298906	B060
RBBP7	0.532981	0.000979196	B060		CBY1	0.34085	0.0190518	B125		PIN1	0.320382	0.029953	B060
SBNO1	0.532905	0.000981136	B060		VPS28	0.340682	0.0191149	B125		ASIC1	0.320107	0.0301022	B060
CPEB2	0.532857	0.000982385	B060		GGCT	0.340573	0.0191557	B125		CHFR	0.320105	0.0301032	B060
CRYBG1	0.532825	0.000983209	B060		FAM149A	0.340009	0.0193687	B125		SHFL	0.320016	0.0301516	B060
CHCHD6	0.532796	0.000983945	B060		STX1A	0.339692	0.0194893	B125		LHFPL5	0.319905	0.0302121	B060
PDPK1	0.53277	0.000984609	B060		TMEM250	0.339623	0.0195155	B125		SCAND1	0.319713	0.0303168	B060
ZNF652	0.532711	0.000986133	B060		TMEM145	0.339595	0.0195264	B125		ZNF7	0.319606	0.0303754	B060
GTF2A1	0.53267	0.000987186	B060		BGN	0.339588	0.0195288	B125		SV2A	0.319574	0.0303932	B060
CA8	0.532458	0.000992665	B060		DENND2B	0.339465	0.0195761	B125		NAP1L5	0.319571	0.0303946	B060
IPO13	0.532365	0.000995094	B060		ATP13A4	0.339406	0.0195986	B125		POU3F4	0.31948	0.0304445	B060
RSPH1	0.532216	0.000998954	B060		OSBPL6	0.339375	0.0196103	B125		GAL3ST4	0.3194	0.0304886	B060
C1orf198	0.532206	0.000999225	B060		SPATA33	0.339254	0.0196568	B125		PXMP4	0.319316	0.0305345	B060
PSMA5	0.532151	0.00100066	B060		BFSP1	0.339131	0.0197041	B125		LAX1	0.31921	0.030593	B060
IFITM2	0.53204	0.00100357	B060		WDR97	0.339101	0.0197158	B125		FLII	0.319113	0.0306462	B060
MRPS22	0.532037	0.00100365	B060		CLBA1	0.339014	0.0197493	B125		KCNK10	0.318892	0.0307684	B060
KDM4C	0.531996	0.0010047	B060		NXN	0.338749	0.0198517	B125		FAM71E1	0.318677	0.0308877	B060
ADD3	0.531942	0.00100613	B060		URM1	0.338641	0.0198935	B125		KCNQ2	0.318598	0.0309317	B060
COPZ1	0.531936	0.00100629	B060		AP5S1	0.338468	0.0199607	B125		UCN	0.318506	0.0309826	B060
ATG13	0.531883	0.00100767	B060		TRIM11	0.338154	0.0200832	B125		GRM6	0.318439	0.0310203	B060
TNFRSF21	0.53172	0.00101198	B060		KIAA2013	0.338152	0.020084	B125		HCRTR1	0.318396	0.0310441	B060
EIF1	0.531543	0.00101665	B060		IQUB	0.338063	0.0201188	B125		ENSMMUG00000043614	0.318322	0.0310852	B060
ARID2	0.531432	0.00101959	B060		MBOAT7	0.338048	0.0201248	B125		BRF2	0.318178	0.031166	B060
FBXO42	0.531322	0.00102251	B060		ZNF768	0.337985	0.0201495	B125		MIDEAS	0.318153	0.0311798	B060
SERPINA1	0.531167	0.00102663	B060		PPP4R4	0.33787	0.0201945	B125		CIC	0.318128	0.0311937	B060
PKP3	0.531059	0.00102953	B060		RSPH3	0.337811	0.0202176	B125		RAMP2	0.317949	0.0312944	B060
ZNHIT6	0.531057	0.00102958	B060		SH3BP2	0.337689	0.0202659	B125		TM4SF5	0.317847	0.0313515	B060
ANKRD40	0.531035	0.00103017	B060		TGFB1I1	0.337579	0.0203091	B125		ENSMMUG00000048613	0.317385	0.0316119	B060
TMOD3	0.531016	0.00103069	B060		GATA5	0.337362	0.020395	B125		PEX10	0.31708	0.031785	B060
STRN4	0.530993	0.00103129	B060		GADD45GIP1	0.337269	0.020432	B125		LFNG	0.317077	0.0317868	B060
MBD5	0.530786	0.00103685	B060		ENSMMUG00000044194	0.337172	0.0204703	B125		MROH6	0.317027	0.0318151	B060
PPFIBP2	0.530777	0.00103709	B060		ENSMMUG00000037721	0.337161	0.0204746	B125		VPS37C	0.316878	0.0319002	B060
GMEB1	0.530691	0.00103942	B060		CLC	0.337093	0.0205017	B125		ALDH1B1	0.316802	0.0319436	B060
ITPR3	0.530649	0.00104055	B060		OAZ3	0.336999	0.0205392	B125		APC2	0.316791	0.0319495	B060
EIF2S2	0.530606	0.00104173	B060		UNC119	0.336935	0.0205647	B125		GPRC5C	0.316786	0.0319524	B060
HIVEP2	0.530582	0.00104236	B060		MUL1	0.33681	0.0206147	B125		AKR7A3	0.316274	0.0322461	B060
AGGF1	0.530557	0.00104305	B060		SF3A2	0.336779	0.020627	B125		ERG	0.315937	0.0324407	B060
GCNT2	0.53054	0.00104351	B060		C6orf136	0.336543	0.0207215	B125		ATP6AP1	0.315928	0.0324456	B060
KIDINS220	0.530503	0.00104452	B060		CDH18	0.336518	0.0207318	B125		ENSMMUG00000009435	0.315875	0.0324765	B060
CRYBG3	0.530469	0.00104543	B060		STK19	0.336287	0.0208248	B125		RPS6KB2	0.315761	0.0325425	B060
RO60	0.53037	0.00104811	B060		PEMT	0.336232	0.0208467	B125		C21orf2	0.315706	0.0325746	B060
ENSMMUG00000029672	0.530062	0.00105652	B060		MMP24OS	0.336177	0.0208691	B125		CTSW	0.315702	0.0325765	B060
TARDBP	0.529981	0.00105873	B060		ENSMMUG00000043535	0.335678	0.0210713	B125		FGF22	0.31568	0.0325893	B060
TRAF3IP1	0.529827	0.00106299	B060		TMEM128	0.335619	0.0210955	B125		ENSMMUG00000049076	0.31564	0.032613	B060
MON1A	0.529744	0.00106526	B060		SIRT6	0.335404	0.0211833	B125		IRF2BP1	0.315592	0.0326408	B060
SSBP3	0.529616	0.00106879	B060		ZYX	0.33484	0.021415	B125		YRDC	0.315502	0.0326932	B060
PDGFRA	0.529588	0.00106957	B060		ENSMMUG00000000210	0.334602	0.0215133	B125		EPHX3	0.31524	0.0328457	B060
NUDC	0.529537	0.00107098	B060		MAP1LC3A	0.334196	0.0216823	B125		PRPSAP1	0.314594	0.0332252	B060
YPEL2	0.529437	0.00107377	B060		SHC2	0.334117	0.0217154	B125		TUBGCP6	0.314416	0.0333303	B060
DMWD	0.529311	0.00107725	B060		OSBP2	0.334061	0.0217388	B125		ENSMMUG00000042625	0.3144	0.0333396	B060
AFF1	0.529283	0.00107805	B060		AEBP1	0.333898	0.0218069	B125		ECE2	0.314288	0.0334058	B060
GPRIN3	0.529273	0.00107832	B060		ENSMMUG00000012826	0.333859	0.0218233	B125		CSNK1G2	0.31409	0.0335232	B060
YPEL3	0.529192	0.00108058	B060		ENSMMUG00000018349	0.333202	0.0221001	B125		OGFR	0.314071	0.0335347	B060
ENSMMUG00000009623	0.529147	0.00108185	B060		ERP29	0.332969	0.0221993	B125		SLC5A2	0.314065	0.0335381	B060
MBTD1	0.529086	0.00108355	B060		FBXL13	0.332688	0.022319	B125		PIGQ	0.313812	0.0336888	B060
PRKAB2	0.529074	0.0010839	B060		SLC52A1	0.332414	0.0224365	B125		EMC6	0.313719	0.0337443	B060
YTHDC1	0.529024	0.00108529	B060		INSC	0.332408	0.0224389	B125		SMG6	0.313207	0.0340515	B060
GABARAPL1	0.528927	0.00108803	B060		ENSMMUG00000044222	0.332174	0.0225396	B125		ALAD	0.31294	0.0342127	B060
CAMSAP2	0.528798	0.00109165	B060		IFT46	0.33208	0.0225804	B125		LAS1L	0.312745	0.0343303	B060
GGA3	0.528789	0.00109191	B060		CFAP300	0.331956	0.022634	B125		KCNC2	0.312595	0.0344214	B060
CARF	0.528776	0.00109226	B060		GCSH	0.331798	0.0227022	B125		KLF15	0.312475	0.0344944	B060
VLDLR	0.528704	0.0010943	B060		PLSCR3	0.331594	0.022791	B125		ADA2	0.312413	0.034532	B060
TIMP1	0.528587	0.0010976	B060		ENSMMUG00000048804	0.331258	0.0229374	B125		TCF25	0.312199	0.0346625	B060
MALT1	0.528286	0.00110617	B060		ZBTB22	0.331222	0.0229533	B125		SPG7	0.312053	0.034752	B060
AEBP2	0.528043	0.00111309	B060		USP2	0.331201	0.0229626	B125		ATXN7L3	0.312023	0.0347705	B060
KIF4A	0.528042	0.00111315	B060		ENSMMUG00000048397	0.331196	0.0229645	B125		ENSMMUG00000030346	0.311942	0.0348199	B060
PIFO	0.527992	0.00111456	B060		CCDC183	0.33117	0.022976	B125		EID2	0.311938	0.0348226	B060
CDK2	0.527976	0.00111503	B060		DZANK1	0.331154	0.0229831	B125		CDR2L	0.31193	0.0348275	B060
AP3B1	0.527938	0.00111613	B060		ENSMMUG00000040913	0.331131	0.0229932	B125		EMC10	0.311739	0.0349447	B060
ARMH3	0.527924	0.00111652	B060		ENSMMUG00000045737	0.331131	0.0229932	B125		PLA2G12A	0.311662	0.0349918	B060
TP53BP2	0.527915	0.00111677	B060		SH2B1	0.330876	0.0231052	B125		ZBTB7C	0.311621	0.0350172	B060
ADH1A	0.527834	0.00111911	B060		RAB36	0.330845	0.0231185	B125		TERF2IP	0.311621	0.0350174	B060
TUBE1	0.527804	0.00111997	B060		B3GNTL1	0.330715	0.0231758	B125		TIMM13	0.311313	0.0352071	B060
ZBTB10	0.527725	0.00112227	B060		ENSMMUG00000042997	0.330686	0.0231888	B125		ZNF512B	0.311241	0.0352519	B060
VCP	0.527668	0.0011239	B060		SH2D6	0.330656	0.0232018	B125		MAPK12	0.311212	0.0352697	B060
CAB39	0.527628	0.00112505	B060		TTC21A	0.330609	0.0232228	B125		B4GALNT3	0.311194	0.0352811	B060
AL157935.3	0.527611	0.00112556	B060		ZNF226	0.330336	0.0233436	B125		C1orf50	0.31112	0.0353269	B060
PDCL3	0.527503	0.00112869	B060		ENSMMUG00000037745	0.32955	0.0236947	B125		SMIM4	0.311055	0.0353673	B060
ADIPOR1	0.527493	0.00112896	B060		GRINA	0.329424	0.0237515	B125		GALNT12	0.310713	0.03558	B060
ILK	0.527256	0.00113587	B060		COMMD5	0.329234	0.0238369	B125		MAP6	0.310711	0.0355816	B060
CKMT1A	0.527087	0.0011408	B060		GEMIN7	0.32907	0.0239115	B125		ENSMMUG00000048645	0.31042	0.0357636	B060
ICAM4	0.526955	0.00114468	B060		PAQR6	0.328954	0.0239637	B125		ENSMMUG00000030159	0.310317	0.0358283	B060
CETN2	0.526811	0.00114893	B060		ISLR	0.328945	0.0239677	B125		FHDC1	0.310313	0.0358303	B060
ITM2B	0.526735	0.00115118	B060		ZFAND2A	0.328643	0.0241051	B125		IRS2	0.310298	0.0358398	B060
ZNF131	0.526481	0.00115869	B060		SERPINB3	0.328033	0.024385	B125		RASA3	0.310291	0.0358444	B060
B3GNT5	0.52648	0.00115872	B060		SNTA1	0.327844	0.0244717	B125		AP1G2	0.310212	0.0358938	B060
DHRSX	0.52634	0.00116289	B060		S100A2	0.32771	0.024534	B125		SUN3	0.310044	0.0359994	B060
STAT3	0.526337	0.00116299	B060		ALG9	0.327654	0.0245597	B125		GRK6	0.31	0.0360274	B060
AMPD3	0.526255	0.00116542	B060		EIF3F	0.32761	0.0245803	B125		ENSMMUG00000030257	0.309999	0.0360283	B060
CBR3	0.526089	0.00117038	B060		HIP1R	0.32724	0.0247523	B125		AP2A1	0.30979	0.0361599	B060
CLTC	0.526025	0.00117231	B060		IFT27	0.327141	0.0247982	B125		PLBD2	0.309771	0.0361723	B060
RRP15	0.525986	0.00117349	B060		VPS9D1	0.327113	0.0248112	B125		RGMB	0.309747	0.0361871	B060
MRPS5	0.525883	0.00117658	B060		IGBP1	0.327055	0.0248384	B125		N4BP2L1	0.30952	0.0363308	B060
GDI1	0.525788	0.00117946	B060		MAP1S	0.327005	0.024862	B125		NUDT16L1	0.309464	0.0363665	B060
PBX3	0.525772	0.00117993	B060		SPACA6	0.326844	0.0249375	B125		ENSMMUG00000043537	0.309373	0.0364247	B060
CHD6	0.525597	0.00118524	B060		ABHD15	0.326828	0.024945	B125		B3GNT9	0.308915	0.0367169	B060
SMAD5	0.525556	0.00118648	B060		MTCP1	0.326269	0.025208	B125		GTPBP2	0.308714	0.0368459	B060
AKIRIN1	0.52532	0.00119365	B060		POLM	0.326162	0.0252592	B125		OVGP1	0.308638	0.0368946	B060
WRN	0.525278	0.00119492	B060		HIST1H4J	0.325963	0.0253535	B125		RAB4A	0.308613	0.0369106	B060
SGMS1	0.525267	0.00119527	B060		FAM83H	0.325863	0.0254009	B125		SEC31B	0.308541	0.0369569	B060
DCP1A	0.52519	0.00119762	B060		ZNF205	0.325825	0.025419	B125		MCAT	0.308246	0.0371475	B060
IMPDH2	0.525147	0.00119893	B060		ENSMMUG00000042632	0.325492	0.0255785	B125		NCLN	0.308212	0.0371695	B060
CDK5RAP3	0.525017	0.00120292	B060		GP1BB	0.325185	0.0257258	B125		SYT5	0.308072	0.0372601	B060
PEX1	0.525016	0.00120295	B060		RFNG	0.32501	0.0258101	B125		HSD17B1	0.308043	0.0372791	B060
UFL1	0.524808	0.00120935	B060		PAQR4	0.324696	0.0259622	B125		FOXRED2	0.307752	0.0374684	B060
ITSN2	0.524642	0.00121447	B060		LIMD2	0.324553	0.0260313	B125		ENSMMUG00000042754	0.307723	0.0374868	B060
RPN1	0.524552	0.00121726	B060		NR2C2AP	0.324456	0.0260789	B125		MIGA2	0.307654	0.037532	B060
SNRNP48	0.524539	0.00121768	B060		PGAP3	0.324138	0.0262341	B125		RPL36	0.307625	0.0375512	B060
ARFGEF1	0.524528	0.00121802	B060		TSTA3	0.324117	0.0262441	B125		PLA2G4B	0.307327	0.0377455	B060
CLASP1	0.52446	0.00122013	B060		TNFRSF12A	0.323984	0.0263093	B125		AKAP8L	0.307186	0.0378379	B060
USP4	0.524432	0.00122101	B060		TMEM254	0.323895	0.0263529	B125		KANK4	0.307154	0.0378593	B060
CLK4	0.524344	0.00122372	B060		ARVCF	0.323832	0.0263841	B125		TBL1X	0.30699	0.0379671	B060
TRA2A	0.524336	0.001224	B060		HS1BP3	0.323563	0.0265164	B125		ATG7	0.306888	0.0380343	B060
ZNF462	0.524302	0.00122505	B060		SLC39A3	0.323451	0.026572	B125		CRAT	0.3068	0.0380924	B060
SPAG1	0.524251	0.00122663	B060		HDGFL2	0.323227	0.026683	B125		SOWAHA	0.306746	0.0381283	B060
ENSMMUG00000005494	0.524169	0.0012292	B060		OSR1	0.323212	0.0266905	B125		NRSN1	0.306491	0.0382969	B060
PHACTR2	0.524042	0.00123318	B060		MIOX	0.322923	0.0268344	B125		NHS	0.30646	0.0383171	B060
TGFA	0.523981	0.0012351	B060		TARBP2	0.322609	0.0269913	B125		ENSMMUG00000037901	0.30631	0.0384166	B060
EIF5	0.523954	0.00123594	B060		ZNF875	0.322606	0.0269926	B125		SLC38A7	0.306016	0.0386125	B060
RALBP1	0.523865	0.00123874	B060		C6orf201	0.322564	0.0270137	B125		PTPRU	0.305836	0.038733	B060
APEH	0.523777	0.00124151	B060		ANKS1B	0.322341	0.0271259	B125		RHCG	0.305667	0.0388464	B060
EMC2	0.52369	0.00124425	B060		EFHC2	0.322265	0.027164	B125		ZNF771	0.305584	0.0389022	B060
RAB1A	0.52333	0.00125571	B060		FAM212B	0.322158	0.0272178	B125		B3GALT2	0.305516	0.0389477	B060
ZNF146	0.523141	0.00126176	B060		CACNB3	0.322139	0.0272278	B125		HIST3H2A	0.305185	0.0391706	B060
RAB5B	0.522892	0.00126974	B060		NR2F6	0.322094	0.0272502	B125		FAM107A	0.305174	0.0391782	B060
FAM117B	0.522807	0.00127246	B060		SPACA5	0.322085	0.0272547	B125		APOBEC3D	0.305164	0.0391851	B060
MAPK9	0.522612	0.00127878	B060		VEGFB	0.321764	0.0274176	B125		PTS	0.305149	0.0391952	B060
SF3A3	0.522567	0.00128024	B060		MRPS25	0.321454	0.0275752	B125		ADAMTS18	0.305126	0.0392103	B060
ZBTB40	0.522547	0.0012809	B060		CYP17A1	0.321237	0.027686	B125		CCDC120	0.305074	0.0392455	B060
ENSMMUG00000042184	0.522342	0.00128757	B060		NFKBIB	0.321163	0.0277237	B125		ENSMMUG00000038830	0.304904	0.0393609	B060
RCN1	0.522296	0.00128906	B060		PGAM5	0.320579	0.0280244	B125		ATP5MG	0.304877	0.039379	B060
ADH7	0.522283	0.00128946	B060		TF	0.320284	0.0281773	B125		MAPT	0.304433	0.0396816	B060
CENPB	0.522257	0.00129034	B060		RTL8A	0.320175	0.0282342	B125		GRIN3A	0.304365	0.0397277	B060
BCL2L14	0.522254	0.00129044	B060		ANKRD9	0.320072	0.0282878	B125		ABCG5	0.304187	0.0398496	B060
MAPK1	0.522202	0.00129212	B060		GFOD2	0.320037	0.0283061	B125		CNTD2	0.304168	0.0398622	B060
LONRF1	0.522001	0.00129871	B060		KIF9	0.319517	0.0285782	B125		NEFM	0.303928	0.0400273	B060
CPNE3	0.521978	0.00129946	B060		SLC39A13	0.319207	0.0287417	B125		SLC25A18	0.303908	0.0400408	B060
CYFIP2	0.521826	0.00130447	B060		MAPRE3	0.318887	0.0289107	B125		PDZD2	0.303772	0.0401347	B060
SLU7	0.521775	0.00130616	B060		B4GALNT4	0.318867	0.0289215	B125		BPHL	0.30375	0.0401495	B060
PPP2R2D	0.52173	0.00130764	B060		NUDT10	0.318438	0.0291502	B125		CSMD2	0.303695	0.0401877	B060
LDOC1	0.521668	0.00130968	B060		TAX1BP3	0.318432	0.0291533	B125		PDZD4	0.303622	0.0402378	B060
PEA15	0.521665	0.00130978	B060		TKFC	0.317917	0.0294296	B125		KLHL25	0.303477	0.0403379	B060
DCAF13	0.521665	0.00130978	B060		SOD3	0.317715	0.0295384	B125		MEGF8	0.303464	0.0403472	B060
ENSMMUG00000039732	0.521528	0.00131432	B060		MCRS1	0.317463	0.0296749	B125		PNMA8A	0.303418	0.0403788	B060
RPS5	0.521276	0.00132272	B060		RNF126	0.317045	0.0299023	B125		DPYSL4	0.303191	0.0405363	B060
LEO1	0.521161	0.00132657	B060		CCNB1IP1	0.316908	0.0299771	B125		HYI	0.303002	0.0406677	B060
MORF4L2	0.521013	0.00133152	B060		ZNF581	0.316582	0.030156	B125		RNF44	0.302729	0.0408587	B060
KIAA2012	0.52088	0.00133598	B060		ENSMMUG00000038930	0.31657	0.0301622	B125		PRKAR1B	0.302686	0.0408884	B060
ZBTB39	0.520815	0.00133817	B060		EMID1	0.316482	0.030211	B125		PRR12	0.302684	0.0408901	B060
ZBTB18	0.520802	0.00133863	B060		C16orf86	0.316427	0.0302408	B125		HTR4	0.302676	0.0408956	B060
YTHDF3	0.520713	0.00134162	B060		LUC7L	0.316352	0.0302822	B125		HTR5A	0.302519	0.0410058	B060
COG4	0.520643	0.00134398	B060		ADAM12	0.316001	0.0304765	B125		ENSMMUG00000004633	0.302507	0.0410142	B060
ENSMMUG00000041039	0.520519	0.00134819	B060		ENSMMUG00000011088	0.31594	0.0305101	B125		LAMB3	0.302417	0.0410769	B060
PEAK1	0.520482	0.00134947	B060		DYNC2H1	0.315474	0.0307699	B125		SIRT7	0.302202	0.0412286	B060
HNRNPC	0.520399	0.00135228	B060		THNSL2	0.315276	0.0308805	B125		NRG2	0.301839	0.0414848	B060
PLIN3	0.520191	0.00135936	B060		GAS8	0.314858	0.0311159	B125		TCIM	0.301567	0.0416776	B060
PRRC1	0.520076	0.0013633	B060		TTLL6	0.314334	0.0314125	B125		FGD1	0.301438	0.041769	B060
SMAD3	0.519977	0.0013667	B060		CLEC11A	0.314306	0.0314286	B125		INTS11	0.301204	0.0419362	B060
ARPP19	0.519887	0.00136979	B060		CTRL	0.313936	0.0316391	B125		VPS37D	0.300952	0.0421166	B060
PHC3	0.519845	0.00137125	B060		FAM166C	0.313918	0.0316497	B125		NFKB1	0.300865	0.0421785	B060
MAN2B1	0.519832	0.00137169	B060		NMNAT3	0.313747	0.0317473	B125		ARL16	0.300803	0.0422234	B060
SCAF8	0.519744	0.00137473	B060		POMT2	0.31357	0.031849	B125		CARM1	0.300463	0.042468	B060
CD59	0.519587	0.00138016	B060		PPIE	0.313314	0.0319966	B125		L1CAM	0.30026	0.0426149	B060
TPRG1	0.519502	0.00138311	B060		NBDY	0.313159	0.0320864	B125		NIM1K	0.300223	0.0426418	B060
DRC1	0.51937	0.00138769	B060		EXOSC6	0.31312	0.0321087	B125		QPRT	0.300133	0.0427067	B060
RBM23	0.519195	0.00139382	B060		TBC1D24	0.31303	0.0321608	B125		GNB3	0.300075	0.0427485	B060
PIK3CB	0.519177	0.00139444	B060		ACSM3	0.313027	0.0321628	B125		PLAG1	0.674073	2.82e-07	B125
H2BC11	0.519176	0.00139447	B060		ENSMMUG00000047940	0.312651	0.0323812	B125		CARTPT	0.635627	2.07e-06	B125
RC3H1	0.51892	0.00140344	B060		NAGK	0.312649	0.0323823	B125		ZCCHC12	0.614424	5.57e-06	B125
AKR1C1	0.518846	0.00140604	B060		ARHGEF16	0.312647	0.0323837	B125		CDC42EP2	0.614165	5.63e-06	B125
APH1A	0.518834	0.00140645	B060		TRAIP	0.312226	0.0326296	B125		S100A10	0.613175	5.89e-06	B125
SLTM	0.51879	0.00140802	B060		DNAAF1	0.312113	0.0326962	B125		CAPN12	0.606852	7.79e-06	B125
ZNF613	0.518738	0.00140987	B060		TRPV4	0.311551	0.0330281	B125		ZIC2	0.606566	7.89e-06	B125
PYGO2	0.518734	0.00141	B060		NKD2	0.311458	0.0330828	B125		ARHGAP36	0.593269	1.39e-05	B125
DCBLD2	0.518674	0.00141212	B060		CRYBA4	0.311303	0.0331752	B125		NPC2	0.591854	1.48e-05	B125
TC2N	0.518575	0.00141562	B060		MEX3D	0.31117	0.0332544	B125		SLC7A3	0.585274	1.94e-05	B125
GOLGA1	0.51855	0.00141649	B060		MYOM1	0.310743	0.0335095	B125		SLF1	0.57751	2.64e-05	B125
ENSMMUG00000011196	0.518522	0.00141748	B060		SMDT1	0.310585	0.0336042	B125		MGP	0.564431	4.39e-05	B125
RNF14	0.518474	0.00141919	B060		KLC3	0.310497	0.0336572	B125		CITED2	0.563013	4.64e-05	B125
SNRPA	0.518386	0.00142232	B060		NPW	0.31028	0.0337882	B125		TMEM120A	0.559939	5.21e-05	B125
ADH5	0.518144	0.00143096	B060		ATP5MC2	0.310265	0.0337976	B125		CPQ	0.556974	5.82e-05	B125
TGS1	0.518116	0.00143195	B060		IL34	0.310079	0.0339099	B125		GPR101	0.556788	5.86e-05	B125
ZNF181	0.517987	0.00143657	B060		SCGB3A2	0.309843	0.0340527	B125		TGFBR3	0.554587	6.35e-05	B125
UPF2	0.517926	0.00143878	B060		ENSMMUG00000045208	0.30961	0.0341945	B125		SELENOF	0.552992	6.74e-05	B125
NEDD4	0.517896	0.00143984	B060		ENSMMUG00000010459	0.309374	0.0343389	B125		FO393400.1	0.552219	6.93e-05	B125
PINK1	0.517822	0.00144253	B060		ENSMMUG00000041490	0.309311	0.0343778	B125		SERPINB13	0.549489	7.65e-05	B125
UBE3B	0.517797	0.00144343	B060		NOL12	0.30907	0.0345255	B125		EYA2	0.545211	8.93e-05	B125
ILF2	0.517786	0.00144381	B060		CFAP298-TCP10L	0.308774	0.0347079	B125		SLC2A4RG	0.544718	9.08e-05	B125
FBH1	0.517754	0.00144496	B060		TBCD	0.308637	0.0347927	B125		STC1	0.542955	9.67e-05	B125
CXXC1	0.517581	0.00145124	B060		TECR	0.308618	0.0348041	B125		C16orf89	0.541968	0.00010017	B125
GSPT1	0.517579	0.00145128	B060		FOLH1	0.308507	0.0348732	B125		TBC1D3	0.541645	0.00010132	B125
PPM1A	0.51757	0.00145161	B060		NT5DC2	0.307951	0.0352191	B125		CYP27A1	0.540406	0.00010585	B125
MTSS1	0.517497	0.00145425	B060		PLK3	0.307834	0.0352922	B125		PAGE4	0.539815	0.00010807	B125
REPS2	0.51737	0.00145886	B060		ENSMMUG00000019102	0.30748	0.0355144	B125		TINAGL1	0.539792	0.00010816	B125
SCNN1A	0.51733	0.00146034	B060		PRSS41	0.307413	0.0355565	B125		CNTNAP4	0.539778	0.00010822	B125
CASP2	0.51732	0.00146071	B060		GRHPR	0.307235	0.0356687	B125		CHRNE	0.538334	0.00011383	B125
RMND5A	0.517138	0.00146732	B060		BTBD6	0.30723	0.0356719	B125		MAGEL2	0.53613	0.00012293	B125
WNT7B	0.517132	0.00146756	B060		ENSMMUG00000045376	0.30713	0.035735	B125		HAUS4	0.535088	0.00012745	B125
SERPINB9	0.517104	0.00146857	B060		FBP1	0.307078	0.0357682	B125		NNAT	0.534558	0.00012981	B125
GPRC5A	0.517082	0.00146939	B060		AP5B1	0.306915	0.0358715	B125		AMIGO2	0.533292	0.00013561	B125
SLC37A1	0.516952	0.00147414	B060		ANAPC2	0.306497	0.0361369	B125		VGLL3	0.531738	0.00014304	B125
SETD3	0.516734	0.00148218	B060		SCTR	0.30612	0.0363783	B125		RAB34	0.531628	0.00014358	B125
CAMK2D	0.516593	0.00148738	B060		CCNF	0.305929	0.0365014	B125		CPVL	0.531139	0.000146	B125
PTPRK	0.516593	0.00148739	B060		LMF2	0.305646	0.0366839	B125		TIMP1	0.53023	0.00015061	B125
COX4I1	0.516575	0.00148807	B060		CGAS	0.305114	0.037029	B125		NR2F2	0.530145	0.00015105	B125
CCNY	0.51647	0.00149196	B060		TEX9	0.304842	0.0372061	B125		VAMP5	0.529402	0.00015492	B125
BMS1	0.516431	0.0014934	B060		SIGMAR1	0.304698	0.0373006	B125		RSPO3	0.527207	0.00016688	B125
PEX11B	0.51643	0.00149344	B060		POPDC2	0.304656	0.0373285	B125		ENSMMUG00000029692	0.522968	0.0001924	B125
BMPR2	0.516428	0.00149351	B060		DUSP14	0.304315	0.0375522	B125		TRAF4	0.522219	0.00019726	B125
AL139300.1	0.516403	0.00149445	B060		ENSMMUG00000038622	0.303861	0.037852	B125		CPXM1	0.522186	0.00019748	B125
COBL	0.51632	0.00149751	B060		RUSC2	0.303789	0.0379	B125		FAM167A	0.520516	0.00020873	B125
GPBP1	0.516307	0.001498	B060		NIPAL1	0.303634	0.0380032	B125		CDKN1C	0.520371	0.00020973	B125
LMTK2	0.51628	0.00149902	B060		ENSMMUG00000047255	0.303575	0.0380425	B125		ENSMMUG00000018286	0.519397	0.00021659	B125
PRKACB	0.516215	0.00150142	B060		MPC2	0.303552	0.0380574	B125		PIDD1	0.519142	0.00021841	B125
ENSMMUG00000047249	0.516081	0.00150642	B060		MARCHF9	0.303524	0.0380765	B125		FBXO15	0.518852	0.00022051	B125
KAT6A	0.515847	0.0015152	B060		C1orf159	0.302664	0.0386526	B125		HSF2BP	0.51798	0.00022692	B125
SPRED2	0.515822	0.00151617	B060		WDR86	0.302389	0.0388389	B125		GAD1	0.516972	0.00023454	B125
PALLD	0.515806	0.00151676	B060		RGCC	0.302194	0.0389709	B125		NRG1	0.516412	0.00023888	B125
KCTD3	0.515758	0.00151855	B060		FZD2	0.301997	0.0391051	B125		ENSMMUG00000039851	0.516234	0.00024027	B125
GRHL2	0.515751	0.00151883	B060		BHMT	0.30185	0.0392051	B125		DACH2	0.515957	0.00024246	B125
GPN1	0.515718	0.00152006	B060		ATP8B3	0.301743	0.0392782	B125		CYTL1	0.515266	0.00024798	B125
BCAS1	0.515679	0.00152155	B060		BSCL2	0.301201	0.0396503	B125		MARCHF1	0.514621	0.00025323	B125
ENSMMUG00000022397	0.515515	0.00152774	B060		SLC25A1	0.301201	0.0396503	B125		PNOC	0.514208	0.00025665	B125
ENSMMUG00000013505	0.51542	0.00153136	B060		C8orf44	0.301092	0.0397256	B125		NR2F1	0.513595	0.00026181	B125
RSBN1L	0.515376	0.001533	B060		TTC6	0.300615	0.0400552	B125		MEIS1	0.513564	0.00026207	B125
PREP	0.515281	0.00153664	B060		KIF12	0.30061	0.0400589	B125		SLC6A1	0.512444	0.00027173	B125
SART1	0.515144	0.00154186	B060		IRF8	0.300241	0.0403161	B125		RHBDD2	0.510341	0.00029075	B125
PDCD5	0.515123	0.00154266	B060		PLIN3	0.300219	0.0403313	B125		KANK2	0.509	0.0003035	B125
B3GALNT2	0.515112	0.00154308	B060		ENSMMUG00000041363	0.549787	6.25869e-05	C1x		TIMP4	0.508783	0.00030561	B125
ZMYM5	0.51501	0.00154697	B060		SLC2A4	0.531892	0.000119274	C1x		ENSMMUG00000011870	0.504667	0.00034822	B125
CDK13	0.514977	0.00154826	B060		DEXI	0.514069	0.000218917	C1x		HGH1	0.50329	0.00036362	B125
MEX3C	0.514976	0.0015483	B060		WDR93	0.491316	0.000453458	C1x		ENSMMUG00000022965	0.503086	0.00036595	B125
CHMP4C	0.514764	0.00155645	B060		ENSMMUG00000039667	0.48256	0.00059224	C1x		CD200	0.502549	0.00037217	B125
MED1	0.514626	0.00156177	B060		GID4	0.470013	0.000857756	C1x		BAIAP3	0.501803	0.00038094	B125
BCOR	0.514578	0.00156363	B060		OPN3	0.465597	0.000973959	C1x		TSPYL2	0.50162	0.00038313	B125
SRC	0.514451	0.00156853	B060		CACNA2D2	0.460245	0.00113356	C1x		ENSMMUG00000044194	0.500372	0.00039832	B125
PHLPP2	0.514441	0.00156892	B060		GDF1	0.452308	0.00141332	C1x		PLS3	0.4989	0.00041694	B125
MAFG	0.51442	0.00156975	B060		LRRC47	0.451476	0.00144592	C1x		NGFR	0.498865	0.00041739	B125
STRADA	0.514388	0.00157096	B060		CTDNEP1	0.437667	0.00209438	C1x		TIMP3	0.497469	0.00043579	B125
BCAT1	0.514117	0.00158153	B060		SERF2	0.435151	0.00223695	C1x		VAX2	0.496502	0.00044894	B125
TFDP1	0.514008	0.00158578	B060		ENSMMUG00000042449	0.433327	0.00234566	C1x		SFRP2	0.496042	0.00045533	B125
DEPDC5	0.513842	0.00159231	B060		ATP5J2	0.427562	0.00272048	C1x		KIF22	0.495158	0.00046784	B125
RNF20	0.513677	0.00159879	B060		TRABD2B	0.424005	0.00297729	C1x		CDKL3	0.495053	0.00046935	B125
EIF3J	0.513637	0.00160036	B060		CACNG4	0.421969	0.0031337	C1x		ENSMMUG00000047608	0.494088	0.00048338	B125
PIK3CA	0.513592	0.00160212	B060		TP53I11	0.419135	0.00336342	C1x		SELENOH	0.493554	0.00049131	B125
ASAP2	0.513507	0.00160549	B060		NTRK3	0.417972	0.00346193	C1x		TMEFF2	0.493045	0.00049898	B125
ITPKC	0.51345	0.00160775	B060		NR1D1	0.416001	0.0036346	C1x		CDC20	0.492992	0.00049979	B125
DHX36	0.513347	0.00161185	B060		TRAF7	0.415631	0.00366784	C1x		FKBP10	0.49042	0.00054028	B125
ENSMMUG00000011422	0.513329	0.00161256	B060		KLK4	0.415613	0.00366946	C1x		C6orf48	0.489674	0.00055256	B125
HMGXB4	0.51321	0.0016173	B060		SEC24C	0.411803	0.00402791	C1x		PIRT	0.488021	0.00058068	B125
PNRC1	0.513107	0.00162139	B060		ENSMMUG00000042197	0.407321	0.00448847	C1x		HTR2C	0.486946	0.00059964	B125
DDX46	0.513086	0.00162224	B060		RGS3	0.406024	0.00463	C1x		PNRC1	0.486861	0.00060116	B125
SIPA1L3	0.513049	0.00162371	B060		RGS7	0.405795	0.00465541	C1x		LAPTM4A	0.486695	0.00060415	B125
PPHLN1	0.513008	0.00162536	B060		CAMKV	0.405422	0.00469714	C1x		TMEM99	0.485933	0.00061803	B125
LARP1	0.51296	0.00162725	B060		CLCA1	0.405095	0.00473383	C1x		ENSMMUG00000047896	0.485749	0.00062141	B125
TAF3	0.512943	0.00162795	B060		SPEG	0.399003	0.00546637	C1x		LURAP1L	0.485529	0.0006255	B125
CPM	0.512754	0.00163554	B060		DES	0.398981	0.00546921	C1x		USP11	0.483355	0.0006671	B125
JMJD1C	0.512749	0.00163575	B060		MARVELD1	0.39867	0.00550912	C1x		BLCAP	0.48329	0.00066838	B125
ZHX1	0.512735	0.00163631	B060		ENSMMUG00000043582	0.398342	0.00555157	C1x		KNCN	0.483123	0.00067169	B125
TXN2	0.512695	0.0016379	B060		GPANK1	0.398262	0.00556191	C1x		DMAP1	0.482712	0.00067986	B125
WIPI2	0.51257	0.00164295	B060		BCKDK	0.395384	0.00594682	C1x		TMEM243	0.481423	0.00070614	B125
JUP	0.512556	0.00164353	B060		AL772284.2	0.393673	0.00618657	C1x		ENSMMUG00000021766	0.480415	0.00072732	B125
DCXR	0.512489	0.00164622	B060		ENSMMUG00000039443	0.390798	0.00660821	C1x		ETNPPL	0.480097	0.00073411	B125
DNAJC2	0.512388	0.0016503	B060		TMEM100	0.389413	0.00682006	C1x		PNCK	0.47984	0.00073963	B125
CFDP1	0.51233	0.00165269	B060		GRB2	0.389069	0.00687355	C1x		FANCG	0.479381	0.00074962	B125
TCEAL4	0.51223	0.00165672	B060		ZFPM1	0.387183	0.00717366	C1x		EBF1	0.479127	0.00075519	B125
ADNP2	0.512183	0.00165863	B060		PIGX	0.386487	0.00728726	C1x		HFM1	0.477698	0.00078724	B125
PXK	0.512165	0.00165938	B060		PTPN18	0.385512	0.00744894	C1x		CC2D1B	0.477606	0.00078934	B125
RAB21	0.512151	0.00165994	B060		RPIA	0.384717	0.007583	C1x		SUMO3	0.476614	0.00081237	B125
ME1	0.512147	0.00166011	B060		TAF15	0.384659	0.00759286	C1x		PCDH18	0.47544	0.00084037	B125
GLB1	0.512084	0.00166269	B060		TSPAN14	0.383486	0.00779477	C1x		FOXP4	0.474228	0.00087019	B125
RNF31	0.512067	0.00166337	B060		HOXB3	0.382924	0.00789313	C1x		APRT	0.474024	0.00087532	B125
PPP4R3A	0.511943	0.00166843	B060		OXA1L	0.382594	0.00795153	C1x		SLC3A2	0.473158	0.00089731	B125
FXR1	0.511844	0.00167251	B060		APOL1	0.380823	0.0082707	C1x		SLC25A1	0.473015	0.00090099	B125
C16orf72	0.511838	0.00167272	B060		FGF11	0.380708	0.00829171	C1x		FNDC9	0.472693	0.00090931	B125
PSMD12	0.511833	0.00167294	B060		SPPL3	0.380464	0.00833671	C1x		NSUN5	0.472606	0.00091158	B125
VPS41	0.51181	0.00167389	B060		MIDEAS	0.378245	0.00875488	C1x		SLC22A6	0.471892	0.00093035	B125
ARID3B	0.511761	0.00167589	B060		PLBD2	0.37732	0.00893463	C1x		RPS21	0.471832	0.00093196	B125
PJA2	0.511724	0.00167743	B060		MED18	0.375809	0.0092349	C1x		SLC25A28	0.470427	0.00096997	B125
FUBP3	0.511629	0.00168132	B060		RAB5B	0.374396	0.00952348	C1x		RFC3	0.469532	0.0009949	B125
CLEC16A	0.511628	0.00168136	B060		NUDCD3	0.373955	0.00961512	C1x		VPS28	0.468669	0.00101947	B125
CDC42	0.511622	0.00168161	B060		OSBPL5	0.373681	0.00967245	C1x		TSPAN17	0.468384	0.0010277	B125
FMO2	0.511488	0.00168717	B060		TCFL5	0.37367	0.00967482	C1x		ENSMMUG00000048869	0.467951	0.00104034	B125
PPP1CB	0.511485	0.00168727	B060		PPP1R3E	0.373386	0.00973455	C1x		ACKR3	0.467422	0.00105596	B125
ZNF746	0.511473	0.00168776	B060		H3F3B	0.373081	0.00979909	C1x		PLAGL1	0.466878	0.00107221	B125
SCMH1	0.51144	0.00168916	B060		ZCCHC3	0.372573	0.00990736	C1x		RNF144B	0.46675	0.00107608	B125
MID2	0.511363	0.00169232	B060		SCARB1	0.372151	0.0099981	C1x		WBP1	0.466561	0.0010818	B125
TUFT1	0.51136	0.00169245	B060		SLC6A16	0.369809	0.0105149	C1x		TMEM52	0.465331	0.00111973	B125
UBE4B	0.511342	0.00169322	B060		TUBB8	0.36896	0.0107077	C1x		ZNF423	0.464949	0.00113174	B125
MLH3	0.511274	0.00169602	B060		SCML2	0.36856	0.0107996	C1x		NMNAT3	0.464844	0.00113505	B125
BCL6	0.51121	0.00169868	B060		QSOX2	0.367705	0.0109984	C1x		PENK	0.463224	0.00118743	B125
CYB5A	0.5112	0.00169909	B060		ATL2	0.367268	0.0111011	C1x		SPCS1	0.462976	0.00119565	B125
RGS22	0.511136	0.00170177	B060		U2AF2	0.366682	0.0112404	C1x		SLIT2	0.462762	0.00120278	B125
ARHGEF26	0.511052	0.00170525	B060		PAK4	0.366322	0.0113264	C1x		ILKAP	0.461471	0.00124654	B125
YME1L1	0.510833	0.00171441	B060		PRR34	0.365809	0.0114504	C1x		BMP6	0.461373	0.00124992	B125
MYH9	0.510812	0.00171528	B060		EEPD1	0.364901	0.0116725	C1x		PFDN5	0.460465	0.00128162	B125
GTF3C4	0.510792	0.00171615	B060		TYK2	0.364564	0.0117556	C1x		TNNI1	0.460427	0.001283	B125
GLUL	0.510739	0.00171837	B060		LAS1L	0.363985	0.0119	C1x		KRTCAP2	0.459784	0.0013059	B125
DHX32	0.510717	0.00171927	B060		DTX3	0.362182	0.0123594	C1x		NEGR1	0.459032	0.00133315	B125
NAA50	0.51062	0.00172336	B060		SNX8	0.361189	0.0126188	C1x		TSSC4	0.458374	0.0013574	B125
HTRA2	0.510582	0.00172496	B060		C1orf109	0.358595	0.0133187	C1x		SLC52A2	0.458271	0.00136125	B125
DUSP14	0.510567	0.00172559	B060		NTF3	0.358339	0.0133895	C1x		KRBOX4	0.45731	0.00139745	B125
VPS36	0.510502	0.00172832	B060		SSPO	0.358187	0.0134315	C1x		ENSMMUG00000015465	0.45707	0.00140664	B125
PPP3CA	0.510475	0.00172947	B060		KDM2B	0.357801	0.0135393	C1x		RPS3	0.456148	0.00144242	B125
PRSS53	0.510333	0.00173546	B060		ENSMMUG00000048773	0.356998	0.0137658	C1x		H2AJ	0.45583	0.00145494	B125
WASF2	0.510235	0.00173964	B060		ABR	0.356669	0.0138593	C1x		VIM	0.455025	0.00148708	B125
NR4A2	0.51014	0.00174366	B060		TSFM	0.355971	0.0140597	C1x		ENSMMUG00000007651	0.454023	0.00152793	B125
SESN3	0.509857	0.00175577	B060		CTH	0.355608	0.014165	C1x		ENSMMUG00000018349	0.454	0.00152892	B125
DAG1	0.509664	0.00176404	B060		CDKN1C	0.355311	0.0142516	C1x		FOXO1	0.453667	0.00154269	B125
ZFC3H1	0.509515	0.00177044	B060		DACT3	0.354819	0.0143961	C1x		CD63	0.453629	0.00154429	B125
PAPSS1	0.509499	0.00177112	B060		MARCHF5	0.354517	0.0144854	C1x		C4orf46	0.453218	0.00156152	B125
ABHD2	0.509474	0.00177219	B060		F8A1	0.354434	0.0145102	C1x		RAMP3	0.453037	0.00156913	B125
DHX16	0.509454	0.00177308	B060		HSPA12B	0.354056	0.0146228	C1x		CTRL	0.452855	0.00157687	B125
MRTFA	0.509328	0.00177854	B060		KDM5C	0.353711	0.0147262	C1x		GLA	0.451547	0.00163328	B125
PACSIN3	0.509201	0.00178402	B060		CACNA1H	0.352339	0.0151436	C1x		GNAS	0.451292	0.00164449	B125
PPIL4	0.509157	0.00178595	B060		FOXH1	0.352184	0.0151916	C1x		LRPAP1	0.451167	0.00165	B125
GGNBP2	0.509113	0.00178785	B060		ENSMMUG00000046868	0.351431	0.0154256	C1x		STOML2	0.450861	0.00166359	B125
PER3	0.508956	0.00179469	B060		APOL2	0.349536	0.016028	C1x		NDN	0.450128	0.00169649	B125
CEP57	0.508922	0.00179617	B060		BMP4	0.349519	0.0160335	C1x		ENSMMUG00000038368	0.450096	0.00169796	B125
UBXN4	0.508886	0.00179774	B060		ENSMMUG00000037866	0.347704	0.0166294	C1x		ENSMMUG00000045236	0.450082	0.0016986	B125
ARHGAP29	0.508881	0.00179797	B060		SLC2A5	0.347404	0.0167295	C1x		SST	0.447551	0.0018169	B125
NAA35	0.508878	0.00179808	B060		RNF40	0.346371	0.017079	C1x		FAM181A	0.446688	0.00185889	B125
BCL2L1	0.508855	0.00179908	B060		TMEM134	0.346296	0.0171045	C1x		CD248	0.446664	0.00186007	B125
MADD	0.508806	0.00180122	B060		ENSMMUG00000038353	0.345248	0.0174655	C1x		PTCH1	0.44581	0.00190247	B125
BPIFA1	0.508799	0.00180156	B060		PDGFD	0.345151	0.0174993	C1x		PTOV1	0.444558	0.00196623	B125
DNAJC1	0.508788	0.00180204	B060		DTL	0.344083	0.0178745	C1x		PAAF1	0.444013	0.00199456	B125
GARS1	0.508609	0.00180989	B060		CAPN3	0.343846	0.0179587	C1x		PRKAG2	0.443222	0.00203627	B125
POLR2C	0.50858	0.00181116	B060		ENSMMUG00000047456	0.343723	0.0180022	C1x		ZIC1	0.443037	0.00204617	B125
MTMR12	0.50853	0.00181335	B060		FBRSL1	0.34328	0.0181608	C1x		ENSMMUG00000041166	0.442907	0.00205312	B125
THRA	0.508435	0.00181753	B060		ENSMMUG00000040531	0.343245	0.0181737	C1x		SLC13A3	0.441805	0.00211302	B125
NRBP1	0.508277	0.00182454	B060		ENSMMUG00000048058	0.343221	0.0181822	C1x		ENSMMUG00000046863	0.441722	0.0021176	B125
ENSMMUG00000043776	0.508271	0.00182478	B060		CCDC71L	0.343039	0.0182478	C1x		ENSMMUG00000048297	0.441722	0.0021176	B125
FAM92B	0.508042	0.00183495	B060		GLCCI1	0.342888	0.0183022	C1x		ENSMMUG00000038434	0.441491	0.00213038	B125
PPRC1	0.508014	0.00183621	B060		ROPN1	0.342846	0.0183172	C1x		ASNS	0.440763	0.0021711	B125
P4HA1	0.507929	0.00183999	B060		ENSMMUG00000038970	0.342152	0.01857	C1x		STAMBPL1	0.440686	0.00217545	B125
UBA3	0.507908	0.00184093	B060		SSR3	0.341946	0.0186456	C1x		EYA1	0.440337	0.00219523	B125
ENSMMUG00000039174	0.507776	0.00184681	B060		TOR4A	0.341444	0.0188307	C1x		ENSMMUG00000037510	0.440327	0.00219581	B125
CDCA7L	0.507774	0.00184691	B060		GDF11	0.341323	0.0188757	C1x		COA3	0.440088	0.00220942	B125
GAPVD1	0.507745	0.00184822	B060		UTP6	0.341288	0.0188886	C1x		PNKP	0.438976	0.00227396	B125
BRPF3	0.507676	0.0018513	B060		HIST2H3PS2	0.341271	0.018895	C1x		BAX	0.438914	0.0022776	B125
FBXO7	0.507595	0.00185493	B060		PPP1R1A	0.341095	0.0189604	C1x		GPX8	0.438428	0.0023063	B125
COQ8B	0.507472	0.00186046	B060		FUOM	0.341048	0.0189778	C1x		GLI1	0.437957	0.00233447	B125
AQR	0.507396	0.00186387	B060		ENSMMUG00000047422	0.340956	0.0190121	C1x		PLK3	0.437929	0.00233619	B125
POLR2G	0.507386	0.00186432	B060		FOXF2	0.340353	0.0192384	C1x		ENSMMUG00000044700	0.437449	0.00236524	B125
UBAP2	0.507366	0.00186523	B060		MSL1	0.340326	0.0192486	C1x		HINFP	0.437437	0.00236592	B125
PDLIM1	0.507343	0.00186626	B060		PYURF	0.340145	0.0193173	C1x		HEY2	0.436862	0.00240118	B125
TAB3	0.507174	0.00187392	B060		WDR82	0.340063	0.019348	C1x		BGN	0.436176	0.00244378	B125
ELF3	0.507143	0.00187533	B060		ENSMMUG00000030225	0.339993	0.0193749	C1x		AKR1C3	0.436036	0.00245255	B125
EIF6	0.507039	0.00188005	B060		PDE9A	0.339006	0.0197521	C1x		ANAPC16	0.435995	0.00245511	B125
POLR2B	0.506967	0.00188333	B060		ENSMMUG00000044218	0.338664	0.0198847	C1x		TOX2	0.435923	0.00245964	B125
MCL1	0.506871	0.00188769	B060		ZNF787	0.336778	0.0206273	C1x		RNF114	0.435334	0.00249698	B125
PPP6R1	0.50677	0.00189231	B060		HIST2H2BE	0.335402	0.0211839	C1x		ZNHIT1	0.434809	0.00253065	B125
SDHC	0.50671	0.00189503	B060		REPIN1	0.334953	0.0213684	C1x		GREB1L	0.434655	0.00254061	B125
BRK1	0.506667	0.00189702	B060		B3GNT2	0.333642	0.0219145	C1x		RARRES2	0.434484	0.00255175	B125
SMG7	0.506614	0.00189942	B060		BAD	0.33354	0.0219575	C1x		SHMT2	0.433967	0.00258556	B125
USP19	0.506482	0.00190552	B060		ASB8	0.332964	0.0222012	C1x		ENSMMUG00000045576	0.433948	0.0025868	B125
KCMF1	0.506433	0.00190774	B060		ARFGAP3	0.332623	0.0223471	C1x		ITFG2	0.43376	0.0025992	B125
ARNTL2	0.506407	0.00190895	B060		GAS1	0.332359	0.0224599	C1x		PABPC5	0.433595	0.00261015	B125
ZNF709	0.506259	0.0019158	B060		FO393400.1	0.331563	0.0228045	C1x		POLR1C	0.433364	0.00262549	B125
PRDM1	0.506224	0.00191738	B060		KANSL3	0.331342	0.0229007	C1x		RAMP1	0.432714	0.00266913	B125
IST1	0.506162	0.00192029	B060		ENSMMUG00000042206	0.33122	0.022954	C1x		TMEM71	0.432575	0.0026786	B125
GPR87	0.506098	0.00192321	B060		PLCL2	0.331164	0.0229787	C1x		EMP3	0.432416	0.00268939	B125
ANKRD11	0.506058	0.0019251	B060		LPCAT3	0.33093	0.0230811	C1x		AD000671.1	0.432167	0.00270638	B125
HK1	0.506037	0.00192604	B060		LDLRAD3	0.330864	0.0231103	C1x		TMEM200C	0.431889	0.0027255	B125
SFPQ	0.505903	0.00193228	B060		CFAP74	0.329731	0.0236136	C1x		MFSD2A	0.431877	0.00272631	B125
ZNF417	0.505816	0.00193635	B060		MRPL49	0.329651	0.0236491	C1x		DDX39A	0.431644	0.00274245	B125
DDAH1	0.505767	0.00193864	B060		SLC45A1	0.32964	0.0236541	C1x		MRPS6	0.431042	0.00278447	B125
VPS35	0.505624	0.00194533	B060		SRP68	0.329603	0.023671	C1x		PPIC	0.430498	0.00282289	B125
COA6	0.505596	0.00194663	B060		PRELID2	0.329072	0.0239104	C1x		MAB21L1	0.429699	0.00288021	B125
SNX12	0.505433	0.00195427	B060		RNF215	0.328437	0.0241994	C1x		GPX4	0.429416	0.00290075	B125
PIGF	0.505432	0.00195431	B060		ENSMMUG00000040082	0.328307	0.0242588	C1x		CENPM	0.429099	0.00292388	B125
COG5	0.505359	0.00195778	B060		VAMP1	0.328104	0.024352	C1x		CDK2	0.428938	0.0029357	B125
PSMB3	0.505167	0.00196682	B060		EPX	0.327457	0.0246511	C1x		P3H4	0.428802	0.00294575	B125
NIBAN2	0.505033	0.00197315	B060		NKD1	0.327382	0.0246861	C1x		LEFTY1	0.428229	0.00298833	B125
ZHX2	0.504903	0.00197934	B060		MAP3K14	0.326971	0.024878	C1x		KCTD14	0.427942	0.00300987	B125
DNAJB2	0.504812	0.00198366	B060		LDB1	0.326035	0.0253191	C1x		PWWP3B	0.427813	0.00301958	B125
CNOT6	0.504752	0.00198651	B060		NAPA	0.3256	0.0255268	C1x		RPS19	0.427793	0.00302107	B125
ARMCX5	0.504677	0.00199008	B060		TUFM	0.325367	0.0256382	C1x		PHPT1	0.426981	0.00308289	B125
MPHOSPH8	0.504671	0.00199036	B060		SMARCD3	0.324533	0.0260413	C1x		NRK	0.426828	0.00309471	B125
FAM102A	0.504652	0.00199129	B060		USP18	0.324404	0.0261042	C1x		LIX1	0.426461	0.00312309	B125
MDC1	0.504554	0.00199596	B060		CNOT3	0.324115	0.0262451	C1x		SHC1	0.426212	0.00314246	B125
HIF1AN	0.504549	0.00199623	B060		STRN4	0.324111	0.026247	C1x		ADAM15	0.425996	0.00315941	B125
EIF2D	0.504493	0.00199889	B060		MAP3K10	0.323756	0.0264216	C1x		EFNB3	0.425844	0.00317138	B125
SUGP2	0.50447	0.00199999	B060		GSTT2	0.323581	0.0265076	C1x		RBIS	0.425703	0.00318244	B125
CCNJ	0.504465	0.00200026	B060		CAMTA2	0.323503	0.026546	C1x		PGF	0.425099	0.0032305	B125
MOB1B	0.504462	0.00200038	B060		ANXA2R	0.32347	0.0265624	C1x		OSR1	0.425047	0.00323467	B125
DAAM2	0.504354	0.00200559	B060		MTMR7	0.32309	0.0267512	C1x		CGAS	0.424889	0.00324735	B125
MAX	0.504219	0.00201206	B060		SOHLH2	0.321415	0.0275951	C1x		CLBA1	0.424835	0.00325173	B125
ENSMMUG00000042708	0.504135	0.00201614	B060		GJC2	0.321046	0.0277838	C1x		CLIC1	0.424755	0.00325817	B125
KAT2B	0.504005	0.00202242	B060		HSPA1L	0.32101	0.0278024	C1x		ALKBH6	0.424472	0.00328107	B125
HMGA1	0.50388	0.00202849	B060		BMPER	0.320461	0.0280859	C1x		GPRASP1	0.42442	0.00328527	B125
PSMC5	0.503723	0.00203609	B060		NR2F2	0.320282	0.0281788	C1x		YIPF2	0.424032	0.00331691	B125
PPIG	0.503686	0.00203794	B060		GPRC5B	0.319428	0.0286249	C1x		NSMCE1	0.423911	0.00332683	B125
TASOR2	0.503478	0.0020481	B060		CDK5	0.319396	0.0286419	C1x		SERPINF1	0.423819	0.00333439	B125
PATZ1	0.503427	0.00205058	B060		ASB2	0.319341	0.028671	C1x		POMK	0.423806	0.00333547	B125
CEP162	0.503399	0.00205196	B060		ASAP3	0.319052	0.0288235	C1x		ENSMMUG00000046433	0.423284	0.00337876	B125
NOA1	0.503265	0.00205854	B060		RSKR	0.318773	0.0289716	C1x		CSAD	0.422355	0.00345687	B125
PSIP1	0.503153	0.00206404	B060		FAHD1	0.318723	0.0289983	C1x		PBX4	0.422352	0.00345717	B125
CHFR	0.503065	0.0020684	B060		UBAP1	0.318528	0.0291018	C1x		CDT1	0.421945	0.00349183	B125
CUL2	0.503063	0.00206847	B060		KCNJ2	0.318514	0.0291093	C1x		EFCC1	0.421859	0.00349926	B125
SLURP1	0.503036	0.00206984	B060		NDUFAF1	0.318377	0.0291826	C1x		NIBAN2	0.421463	0.0035334	B125
FAM114A1	0.503009	0.00207115	B060		HIST3H2A	0.31776	0.0295139	C1x		LUC7L	0.421084	0.00356634	B125
ENSMMUG00000042442	0.502983	0.00207245	B060		SPECC1L	0.31767	0.0295627	C1x		MRGBP	0.420948	0.00357826	B125
ELF5	0.502904	0.00207638	B060		UGT8	0.317507	0.0296511	C1x		ASL	0.420523	0.00361562	B125
YIPF3	0.502717	0.00208566	B060		SRRM5	0.317454	0.0296799	C1x		EGFLAM	0.420299	0.00363551	B125
ZFYVE1	0.502586	0.00209218	B060		KIF1A	0.316616	0.0301372	C1x		SLC22A2	0.419512	0.00370598	B125
CDC42BPB	0.502585	0.00209221	B060		C19orf47	0.316467	0.0302188	C1x		RPL27A	0.419444	0.00371216	B125
ZC3H13	0.502556	0.00209368	B060		ADORA2A	0.316082	0.0304317	C1x		SERPING1	0.4192	0.00373429	B125
VAPB	0.502532	0.00209485	B060		LGALS8	0.315802	0.0305872	C1x		ENSMMUG00000045615	0.419042	0.00374866	B125
MAPKBP1	0.502424	0.00210027	B060		ILVBL	0.315175	0.0309374	C1x		EBP	0.418812	0.0037697	B125
TP53BP1	0.502197	0.00211168	B060		YRDC	0.31506	0.0310021	C1x		CCL25	0.418576	0.00379141	B125
DALRD3	0.502134	0.00211484	B060		ESYT2	0.314776	0.0311622	C1x		SYT9	0.41803	0.00384199	B125
ACKR2	0.50186	0.00212868	B060		RASIP1	0.314636	0.031241	C1x		TCEA3	0.417354	0.00390548	B125
EAPP	0.501839	0.00212972	B060		ZNF177	0.314581	0.0312724	C1x		TMEM216	0.416964	0.00394244	B125
IFITM1	0.501719	0.00213585	B060		CCDC185	0.313724	0.0317609	C1x		PITHD1	0.416292	0.00400701	B125
INPP5B	0.501673	0.00213818	B060		VHL	0.313719	0.0317635	C1x		COPZ2	0.415711	0.00406356	B125
ENSMMUG00000045431	0.501575	0.00214315	B060		HIST1H2AC	0.313638	0.0318099	C1x		UBR4	0.41545	0.0040892	B125
TRIP12	0.50148	0.002148	B060		MFAP4	0.313524	0.031876	C1x		GNMT	0.414736	0.00415996	B125
PRKD3	0.501419	0.00215112	B060		SRSF5	0.313507	0.0318857	C1x		GPRC5A	0.414137	0.00422024	B125
CNOT10	0.501211	0.00216179	B060		SCPEP1	0.313252	0.0320325	C1x		TOX3	0.413831	0.00425133	B125
FRY	0.501157	0.00216452	B060		RRAGB	0.313233	0.0320434	C1x		TMEM42	0.413679	0.00426687	B125
PPM1B	0.501127	0.0021661	B060		SLC35G2	0.312848	0.0322668	C1x		FAM131C	0.41278	0.00435957	B125
SENP1	0.50088	0.00217884	B060		TXLNG	0.312755	0.0323209	C1x		MORF4L2	0.411427	0.00450244	B125
GAB2	0.500616	0.00219251	B060		AOC3	0.312747	0.0323257	C1x		KCNIP2	0.411376	0.00450791	B125
NSD3	0.500463	0.00220048	B060		ECRG4	0.312532	0.0324511	C1x		SMPD1	0.411058	0.00454211	B125
COQ3	0.500434	0.00220197	B060		GJC3	0.312487	0.0324771	C1x		BCHE	0.410764	0.00457401	B125
SLC25A40	0.50032	0.00220793	B060		COL9A3	0.31215	0.0326742	C1x		DIRAS3	0.410509	0.00460173	B125
RB1CC1	0.500302	0.00220887	B060		ENSMMUG00000038297	0.3119	0.0328218	C1x		PCNA	0.410446	0.0046086	B125
INTS14	0.500239	0.00221217	B060		DEPDC5	0.311104	0.0332935	C1x		CAMLG	0.410169	0.00463898	B125
ANP32A	0.500057	0.00222171	B060		SCMH1	0.310495	0.0336587	C1x		MGST3	0.409355	0.00472927	B125
WDR60	0.499963	0.00222668	B060		TRIM25	0.310356	0.0337422	C1x		IL11RA	0.40905	0.00476346	B125
RIOK1	0.499939	0.00222793	B060		DUSP23	0.309941	0.0339937	C1x		LSM5	0.408844	0.00478668	B125
UTP3	0.499816	0.00223445	B060		RTF2	0.309935	0.0339971	C1x		FCN2	0.408392	0.00483805	B125
HES1	0.499682	0.00224154	B060		DAP	0.309843	0.034053	C1x		MBD6	0.407855	0.00489959	B125
HDAC3	0.499662	0.0022426	B060		SLC29A4	0.309719	0.0341286	C1x		DHDDS	0.407705	0.00491695	B125
SCAF11	0.499651	0.00224316	B060		ENSMMUG00000012570	0.308818	0.0346803	C1x		REC8	0.407266	0.00496791	B125
FBXO4	0.499597	0.00224605	B060		UBA1	0.308617	0.0348049	C1x		RPL22L1	0.407194	0.00497637	B125
ODC1	0.499487	0.00225189	B060		ECHS1	0.30859	0.0348217	C1x		TOR2A	0.406996	0.0049995	B125
NCOA5	0.499439	0.00225444	B060		PECR	0.30854	0.0348525	C1x		ARMCX6	0.406231	0.00509002	B125
KBTBD2	0.499422	0.00225535	B060		THRA	0.308479	0.0348901	C1x		ART1	0.406172	0.00509708	B125
TCF25	0.499376	0.00225779	B060		SOCS7	0.308349	0.034971	C1x		ENSMMUG00000000210	0.405909	0.00512847	B125
KIAA0355	0.499272	0.00226332	B060		LRRC75B	0.307911	0.0352438	C1x		GSTM4	0.405439	0.00518519	B125
N4BP1	0.499225	0.00226586	B060		EPHB1	0.307582	0.03545	C1x		RTP5	0.40511	0.0052252	B125
PCGF2	0.49922	0.00226614	B060		IFI6	0.307304	0.0356249	C1x		ENSMMUG00000002848	0.404965	0.00524291	B125
UPK1A	0.499188	0.00226781	B060		ZNF589	0.307244	0.0356629	C1x		CERS2	0.404885	0.00525268	B125
IPO8	0.499115	0.00227175	B060		DELE1	0.30707	0.0357732	C1x		MSMO1	0.404876	0.00525386	B125
PRDX2	0.499065	0.00227444	B060		SLC5A6	0.30698	0.0358298	C1x		DSN1	0.404269	0.00532865	B125
CLPTM1	0.499034	0.00227608	B060		ENSMMUG00000046216	0.306919	0.0358688	C1x		CPSF4	0.40363	0.00540853	B125
ENSMMUG00000040554	0.498925	0.00228197	B060		C1orf167	0.306673	0.0360251	C1x		RPL29	0.403369	0.00544137	B125
TUBB1	0.498615	0.0022987	B060		NECAP2	0.306463	0.0361591	C1x		TCAP	0.403155	0.00546843	B125
H2AZ2	0.498481	0.00230596	B060		POLR2E	0.306425	0.0361833	C1x		MYL6	0.403151	0.00546902	B125
WDR38	0.498369	0.00231207	B060		IFI44	0.305469	0.0367984	C1x		TESC	0.402869	0.00550488	B125
ABHD17C	0.498354	0.00231288	B060		RARRES2	0.305461	0.0368036	C1x		NELFE	0.402771	0.00551742	B125
PRDX6	0.498344	0.0023134	B060		SELENOM	0.305408	0.0368381	C1x		ENSMMUG00000046935	0.402257	0.00558345	B125
NUP188	0.498289	0.0023164	B060		IFNA6	0.304775	0.03725	C1x		ENSMMUG00000016619	0.401245	0.0057156	B125
CDK19	0.498254	0.0023183	B060		SEC11C	0.304724	0.0372837	C1x		SALL4	0.401063	0.00573964	B125
ESAM	0.498105	0.00232647	B060		CAMK1	0.304626	0.0373476	C1x		MPDU1	0.400985	0.00575004	B125
CRACR2B	0.49807	0.0023284	B060		IL3RA	0.304612	0.0373571	C1x		TMEM128	0.400781	0.00577705	B125
RAD23B	0.498006	0.00233192	B060		H1-0	0.304431	0.0374761	C1x		CUEDC2	0.400768	0.00577882	B125
NPHP3	0.497965	0.00233415	B060		C17orf51	0.304391	0.0375023	C1x		RAB24	0.400709	0.00578666	B125
UTP14A	0.497955	0.00233467	B060		ABHD8	0.304345	0.0375322	C1x		PRKAB1	0.400487	0.00581638	B125
SZRD1	0.497787	0.00234396	B060		IRF7	0.304233	0.0376063	C1x		M6PR	0.400387	0.00582974	B125
SNF8	0.497586	0.00235506	B060		AC011455.2	0.304006	0.0377566	C1x		ENSMMUG00000004552	0.399827	0.00590533	B125
TPP2	0.497472	0.00236135	B060		GPER1	0.303857	0.0378547	C1x		ENSMMUG00000041723	0.399276	0.00598053	B125
ZNF44	0.497471	0.0023614	B060		ZNRF1	0.303855	0.0378563	C1x		ETV1	0.399108	0.00600364	B125
PHF12	0.497303	0.00237076	B060		ZSWIM9	0.30343	0.038139	C1x		TMEM60	0.399009	0.00601726	B125
VPS37B	0.497194	0.00237681	B060		IFI44L	0.303383	0.0381705	C1x		CBLN1	0.398212	0.00612802	B125
NR1D1	0.497145	0.00237955	B060		RFT1	0.303141	0.0383321	C1x		ENSMMUG00000022140	0.397743	0.0061941	B125
RAB18	0.497138	0.00237994	B060		WDR45B	0.303037	0.0384022	C1x		MRPL40	0.397696	0.00620069	B125
MAPKAP1	0.497117	0.00238113	B060		CEMP1	0.302934	0.0384713	C1x		FDPS	0.397662	0.00620556	B125
ZC3H15	0.496924	0.00239191	B060		LMBR1	0.302927	0.0384757	C1x		PNMA5	0.397561	0.00621992	B125
SIM1	0.496857	0.00239566	B060		KDM4F	0.302888	0.0385018	C1x		ENSMMUG00000048804	0.397522	0.00622532	B125
ENSMMUG00000014418	0.496756	0.00240137	B060		GMPR2	0.302869	0.0385149	C1x		GRN	0.396914	0.00631233	B125
SLC22A23	0.496664	0.00240651	B060		TOX2	0.302663	0.0386535	C1x		UFSP2	0.39685	0.00632148	B125
QKI	0.496577	0.00241141	B060		VGLL4	0.302634	0.0386733	C1x		RPS28	0.3968	0.00632869	B125
NF1	0.496272	0.00242871	B060		BCORL1	0.302386	0.0388405	C1x		ENSMMUG00000045571	0.396305	0.00640045	B125
DBNDD2	0.496143	0.00243608	B060		PLCG1	0.301575	0.039393	C1x		ILVBL	0.39606	0.00643612	B125
PLBD1	0.495822	0.00245441	B060		GAA	0.301123	0.0397042	C1x		ENSMMUG00000040653	0.395711	0.00648741	B125
MAP3K2	0.495775	0.0024571	B060		KANK2	0.301102	0.0397184	C1x		TM2D1	0.395672	0.00649315	B125
PRRC2B	0.49574	0.00245913	B060		TRIM68	0.301052	0.0397529	C1x		TMEM109	0.395006	0.00659194	B125
RUBCN	0.495602	0.00246706	B060		SLC10A4	0.301022	0.0397734	C1x		HSD17B10	0.394039	0.00673766	B125
H2BC13	0.495579	0.00246837	B060		ARMCX4	0.300885	0.0398684	C1x		ENSMMUG00000039942	0.393745	0.00678252	B125
PCMTD2	0.495548	0.00247018	B060		PTPN23	0.300723	0.0399804	C1x		NRP2	0.393628	0.00680049	B125
RNF113A	0.495444	0.00247619	B060		ENSMMUG00000046891	0.300309	0.0402687	C1x		ITGBL1	0.393607	0.00680369	B125
PAN2	0.495399	0.00247879	B060		ARAP1	0.300235	0.0403204	C1x		CEMP1	0.393596	0.00680532	B125
LAP3	0.495398	0.00247884	B060		ASS1	0.300226	0.0403264	C1x		HMGN3	0.393595	0.00680541	B125
ALDH6A1	0.495361	0.00248096	B060		DLST	0.300214	0.0403347	C1x		ZNF446	0.393484	0.00682252	B125
PALMD	0.495352	0.00248151	B060		ADPGK	0.300209	0.0403384	C1x		DERL3	0.39339	0.00683696	B125
R3HDM1	0.4953	0.00248451	B060		ZBTB38	0.60036	8.16255e-06	C2x		EFNA5	0.393353	0.00684267	B125
HIPK3	0.495274	0.002486	B060		SBNO1	0.598628	8.80299e-06	C2x		SUOX	0.393266	0.00685618	B125
MPRIP	0.495244	0.00248778	B060		ROCK1	0.595013	1.02918e-05	C2x		CLIC5	0.39326	0.00685714	B125
ZYG11B	0.495238	0.00248813	B060		RECQL	0.582164	1.76663e-05	C2x		RGS19	0.393106	0.00688093	B125
UTRN	0.49514	0.00249382	B060		MYH7B	0.570286	2.85372e-05	C2x		REEP4	0.392406	0.00699017	B125
EIF4H	0.495125	0.00249466	B060		MED13	0.56762	3.17002e-05	C2x		ENSMMUG00000016691	0.391379	0.00715316	B125
TOMM22	0.494889	0.00250842	B060		USP9X	0.561172	4.07236e-05	C2x		SAP18	0.391341	0.00715913	B125
ENOPH1	0.494888	0.00250849	B060		TUT7	0.560989	4.10098e-05	C2x		MAN2B1	0.391321	0.00716239	B125
BRD3	0.494532	0.00252941	B060		TRIP12	0.554983	5.15401e-05	C2x		VSTM4	0.391263	0.00717177	B125
BMP2K	0.494329	0.00254138	B060		RC3H1	0.543997	7.74167e-05	C2x		NPDC1	0.390746	0.00725509	B125
USP16	0.494213	0.00254822	B060		RANBP2	0.54036	8.83065e-05	C2x		USE1	0.390387	0.00731357	B125
GOLPH3L	0.494073	0.00255652	B060		EVI5	0.540039	8.93327e-05	C2x		THOC6	0.390193	0.0073453	B125
BNIP3L	0.493989	0.00256152	B060		CCDC50	0.533546	0.000112543	C2x		ATP6V1F	0.389399	0.00747657	B125
COPRS	0.493956	0.00256348	B060		MINDY2	0.531212	0.000122146	C2x		ENSMMUG00000045689	0.389388	0.00747832	B125
PSORS1C1	0.493947	0.00256405	B060		GOLGA4	0.526853	0.000142103	C2x		EFCAB8	0.389256	0.00750037	B125
PMS2	0.493936	0.00256469	B060		XIAP	0.52305	0.000161892	C2x		DLX6	0.389233	0.00750431	B125
APPL2	0.493808	0.0025723	B060		CLIC5	0.520498	0.000176537	C2x		C1QTNF6	0.389171	0.00751462	B125
TIGAR	0.493778	0.0025741	B060		DST	0.516802	0.000199885	C2x		PHF1	0.388681	0.00759705	B125
BTBD1	0.493625	0.0025833	B060		ZNF143	0.516697	0.000200591	C2x		ENSMMUG00000037504	0.388258	0.00766869	B125
KDELR1	0.493593	0.00258518	B060		PCM1	0.515307	0.000210108	C2x		PSME1	0.388216	0.00767585	B125
C12orf4	0.493552	0.00258769	B060		DIAPH2	0.513119	0.00022591	C2x		ENSMMUG00000031524	0.387973	0.0077173	B125
TTLL3	0.493445	0.00259408	B060		BMPR2	0.510831	0.000243591	C2x		TRIM5	0.387782	0.00775002	B125
GPX6	0.493406	0.00259643	B060		EIF2AK2	0.50935	0.000255684	C2x		HACD4	0.387629	0.00777634	B125
PALM3	0.493161	0.00261124	B060		RAB22A	0.508432	0.000263462	C2x		ENSMMUG00000044989	0.387486	0.00780101	B125
WWP2	0.493097	0.00261514	B060		NIPBL	0.506705	0.000278656	C2x		SLC50A1	0.387297	0.00783378	B125
ARHGEF5	0.493087	0.00261573	B060		RBPJ	0.505294	0.000291662	C2x		TMCO6	0.387274	0.00783773	B125
DCP2	0.492973	0.00262265	B060		SLK	0.503551	0.000308481	C2x		CLCNKB	0.387098	0.00786842	B125
HSPB8	0.492968	0.00262297	B060		KLHL8	0.503261	0.000311368	C2x		CPT1C	0.386819	0.00791707	B125
TAX1BP1	0.492967	0.00262304	B060		SWAP70	0.502875	0.000315242	C2x		SCML2	0.386725	0.00793356	B125
RPS10-NUDT3	0.492901	0.002627	B060		CDK6	0.502596	0.000318062	C2x		HIST1H4J	0.386715	0.00793526	B125
TNFRSF1A	0.492883	0.00262809	B060		TMTC1	0.500356	0.00034161	C2x		PTN	0.386489	0.00797503	B125
NFE2L2	0.492864	0.00262929	B060		CCNI	0.499946	0.00034608	C2x		UQCRH	0.385992	0.00806289	B125
CORO1C	0.492851	0.00263006	B060		ASCC3	0.499507	0.00035093	C2x		SLC25A39	0.385931	0.00807368	B125
RBBP8	0.492812	0.00263242	B060		DENND4A	0.499297	0.000353279	C2x		POLL	0.385308	0.00818531	B125
EPRS1	0.4928	0.0026332	B060		MYO9A	0.497195	0.000377506	C2x		SIRT4	0.385234	0.00819856	B125
GLO1	0.49279	0.00263379	B060		ENSMMUG00000047467	0.495545	0.000397568	C2x		ENSMMUG00000041672	0.385144	0.00821488	B125
GTF2B	0.492763	0.00263544	B060		ROCK2	0.495133	0.000402727	C2x		MYL7	0.384931	0.00825331	B125
CREBRF	0.492762	0.00263552	B060		CEBPZ	0.494347	0.000412737	C2x		DENND2B	0.384012	0.00842156	B125
ATIC	0.492423	0.00265623	B060		MTMR9	0.493903	0.000418484	C2x		RPS10	0.383977	0.00842808	B125
MAP7	0.492302	0.00266371	B060		PANK3	0.493516	0.00042356	C2x		HRASLS2	0.383494	0.00851754	B125
PDZD2	0.492282	0.00266492	B060		FER	0.493368	0.000425509	C2x		ELP6	0.383213	0.0085702	B125
ENSMMUG00000005139	0.492188	0.00267076	B060		IL1R1	0.492486	0.000437326	C2x		B3GALNT1	0.383146	0.00858268	B125
ZBTB7C	0.492123	0.00267473	B060		AKAP11	0.492369	0.000438917	C2x		NELFCD	0.382841	0.00864002	B125
FANK1	0.492078	0.00267755	B060		PLCL1	0.491552	0.000450164	C2x		C2CD4B	0.382392	0.0087252	B125
ZFP62	0.491847	0.00269186	B060		RAB11FIP2	0.490485	0.000465242	C2x		SLC26A4	0.381837	0.00883131	B125
POLD2	0.491826	0.00269318	B060		MORC3	0.490453	0.000465696	C2x		MARCKS	0.381574	0.00888212	B125
SRRM2	0.491804	0.00269451	B060		WNK1	0.489999	0.000472257	C2x		NFATC4	0.381453	0.0089054	B125
VIPAS39	0.49178	0.00269602	B060		ENSMMUG00000048022	0.489771	0.000475577	C2x		CDH13	0.381176	0.00895917	B125
CDC73	0.491607	0.00270681	B060		ZNF81	0.488883	0.00048873	C2x		PCED1A	0.38111	0.00897208	B125
NUP50	0.491577	0.00270868	B060		ZFHX3	0.488657	0.000492123	C2x		PEG10	0.381082	0.00897764	B125
FKRP	0.491501	0.00271345	B060		HECTD1	0.488593	0.000493097	C2x		LRRC29	0.380385	0.00911428	B125
PBX2	0.491442	0.00271711	B060		UPK3B	0.488435	0.000495485	C2x		DALRD3	0.380249	0.00914132	B125
TNRC6A	0.491427	0.00271805	B060		LNPEP	0.488012	0.000501943	C2x		VKORC1	0.379419	0.00930689	B125
GYG2	0.491368	0.00272179	B060		AFTPH	0.488012	0.000501946	C2x		TNFRSF6B	0.378928	0.00940624	B125
MPHOSPH10	0.491345	0.0027232	B060		RSF1	0.487926	0.00050327	C2x		PDE3A	0.378901	0.00941166	B125
TAF4B	0.491203	0.00273213	B060		TAF3	0.487345	0.000512275	C2x		FLT3LG	0.378448	0.00950404	B125
ASCC3	0.491117	0.00273757	B060		ZNF652	0.484316	0.000561667	C2x		DQX1	0.378322	0.00952989	B125
DYNC1I2	0.491062	0.00274104	B060		AHCTF1	0.482861	0.000586897	C2x		CTDSP1	0.377752	0.00964762	B125
CASP4	0.491001	0.00274487	B060		FAM149B1	0.482199	0.000598689	C2x		SLC39A13	0.377708	0.00965674	B125
JDP2	0.490989	0.00274565	B060		VPS13B	0.480729	0.000625679	C2x		H3F3B	0.377463	0.00970762	B125
KAT2A	0.49093	0.00274942	B060		NAA25	0.479945	0.000640517	C2x		NRN1L	0.377297	0.00974239	B125
SRP9	0.490925	0.00274969	B060		SECISBP2L	0.47991	0.000641174	C2x		GPR3	0.377204	0.00976183	B125
AMBRA1	0.490873	0.00275299	B060		SPTLC2	0.47898	0.000659212	C2x		CCL27	0.376838	0.0098388	B125
SFN	0.490724	0.00276247	B060		SLF2	0.478293	0.000672799	C2x		FMO4	0.375865	0.0100461	B125
MRPS10	0.490653	0.00276695	B060		KMT2C	0.477942	0.000679846	C2x		CD164	0.375757	0.0100693	B125
TRIM62	0.490622	0.00276898	B060		EPS15	0.477847	0.000681769	C2x		ELOB	0.375582	0.0101071	B125
NFRKB	0.490553	0.00277334	B060		SESN3	0.47714	0.000696199	C2x		ESYT1	0.375565	0.0101107	B125
DENND4A	0.490495	0.00277704	B060		WDR7	0.476642	0.000706536	C2x		COPS6	0.375541	0.0101158	B125
RNF146	0.490371	0.00278498	B060		DLC1	0.476396	0.000711695	C2x		TARBP2	0.375213	0.010187	B125
TMEM176B	0.490275	0.00279113	B060		SMCHD1	0.475881	0.000722583	C2x		TBPL1	0.374724	0.0102937	B125
POF1B	0.490272	0.0027913	B060		CLIP4	0.475419	0.000732498	C2x		OSGEP	0.374315	0.0103839	B125
USP6	0.490245	0.0027931	B060		PIK3CA	0.474536	0.000751746	C2x		SPINT2	0.374257	0.0103967	B125
CRKL	0.489996	0.00280909	B060		PLXNC1	0.47436	0.000755652	C2x		GALNT14	0.373852	0.0104865	B125
ZFP3	0.489967	0.00281098	B060		CLCN3	0.474253	0.000758017	C2x		TIMM17B	0.373764	0.0105063	B125
ZNF440	0.489934	0.00281311	B060		NR3C1	0.474165	0.000759987	C2x		SEMA3B	0.373627	0.0105368	B125
ZNF574	0.489837	0.00281934	B060		AKAP9	0.4738	0.000768167	C2x		SVBP	0.373538	0.0105568	B125
COPS6	0.489734	0.00282602	B060		STRN	0.473037	0.000785505	C2x		DNAJC4	0.373238	0.0106243	B125
ZNF429	0.489653	0.00283132	B060		UBQLN1	0.472345	0.00080154	C2x		TMOD1	0.37309	0.0106577	B125
ATF7	0.489627	0.00283297	B060		ENSMMUG00000047485	0.471538	0.000820601	C2x		ZNF707	0.372924	0.0106953	B125
HMGB2	0.489564	0.0028371	B060		VPS13A	0.469683	0.000865999	C2x		MPND	0.372851	0.0107118	B125
TCTN1	0.489546	0.00283823	B060		PHACTR2	0.469529	0.000869868	C2x		PMVK	0.372808	0.0107216	B125
AP1M2	0.48944	0.00284519	B060		AQR	0.469332	0.000874839	C2x		C12orf75	0.372766	0.010731	B125
RAPH1	0.489422	0.00284633	B060		TAOK1	0.468742	0.000889852	C2x		HSD17B8	0.372221	0.0108556	B125
EIF4G3	0.489418	0.00284663	B060		DENND4C	0.468647	0.000892293	C2x		CRYBA4	0.372081	0.010888	B125
ENSMMUG00000048155	0.4892	0.00286082	B060		HHIP	0.468524	0.000895469	C2x		FAM227B	0.371943	0.0109198	B125
TRAK1	0.489106	0.00286699	B060		HELZ	0.466807	0.000940795	C2x		ENSMMUG00000020625	0.371929	0.010923	B125
GOLGA2	0.489102	0.00286725	B060		AFDN	0.466683	0.000944163	C2x		FST	0.371835	0.0109446	B125
FAM91A1	0.489092	0.00286792	B060		AP1S3	0.465883	0.000966045	C2x		BMP2	0.371801	0.0109526	B125
RUFY1	0.489025	0.00287237	B060		MDM4	0.465133	0.000986953	C2x		TMEM98	0.370119	0.0113477	B125
NMRK1	0.488893	0.00288106	B060		ZDHHC2	0.464338	0.00100959	C2x		MSRA	0.369898	0.0114005	B125
CNBP	0.488844	0.00288429	B060		ARAP2	0.463723	0.0010274	C2x		AC139530.2	0.369614	0.0114686	B125
MALL	0.48881	0.00288653	B060		RAB6A	0.463327	0.00103902	C2x		CPNE2	0.369593	0.0114738	B125
COBLL1	0.488788	0.00288795	B060		PAWR	0.462639	0.00105949	C2x		ZIC5	0.368895	0.0116428	B125
DYM	0.488782	0.00288838	B060		KIAA2026	0.462523	0.00106299	C2x		CHCHD7	0.36879	0.0116686	B125
FAM53C	0.488601	0.00290037	B060		ATP6V1C1	0.462164	0.00107383	C2x		ENSMMUG00000039832	0.368721	0.0116854	B125
NMNAT3	0.488599	0.00290049	B060		PTPN14	0.462138	0.00107462	C2x		ARID5A	0.368538	0.0117303	B125
PAXBP1	0.488549	0.00290381	B060		ALG10	0.462108	0.00107554	C2x		NT5C3B	0.368454	0.0117507	B125
ST6GALNAC2	0.488508	0.00290653	B060		ENSMMUG00000017061	0.461942	0.00108059	C2x		NSDHL	0.368431	0.0117564	B125
TACC2	0.488475	0.00290874	B060		WAC	0.461754	0.00108635	C2x		ZNF784	0.368367	0.0117722	B125
BLOC1S2	0.488193	0.00292755	B060		POU2F1	0.461741	0.00108675	C2x		GLUD2	0.368002	0.0118623	B125
ENSMMUG00000029598	0.488165	0.00292937	B060		MBNL3	0.461628	0.00109024	C2x		ENSMMUG00000016992	0.36798	0.011868	B125
TRMT112	0.488134	0.00293149	B060		MAGI3	0.461328	0.0010995	C2x		CRABP2	0.367867	0.0118959	B125
NCOA3	0.488124	0.00293214	B060		ADAM9	0.461287	0.00110078	C2x		HSD17B14	0.367763	0.0119217	B125
TSPYL2	0.487987	0.00294136	B060		DDX6	0.460515	0.00112499	C2x		PSMB4	0.367092	0.0120898	B125
MYO18A	0.487913	0.0029463	B060		LYSMD3	0.460182	0.00113556	C2x		CALY	0.366906	0.0121365	B125
USP39	0.487883	0.00294835	B060		NXT2	0.460145	0.00113677	C2x		SPATS2L	0.366491	0.012242	B125
HIST1H4A	0.487876	0.00294881	B060		MNAT1	0.459998	0.00114145	C2x		PLCD4	0.366447	0.0122531	B125
TMPRSS13	0.487863	0.00294965	B060		ERO1A	0.45849	0.00119075	C2x		SYNGR4	0.366195	0.0123173	B125
EDEM2	0.48784	0.00295124	B060		ARFGEF1	0.457888	0.00121095	C2x		MRPL2	0.366073	0.0123485	B125
SLC41A1	0.48782	0.00295257	B060		ENSMMUG00000039574	0.457274	0.00123188	C2x		RFC2	0.365849	0.0124062	B125
ENSMMUG00000019540	0.487798	0.00295402	B060		GJA1	0.456854	0.00124639	C2x		ENSMMUG00000047082	0.365842	0.0124081	B125
GSAP	0.487694	0.00296105	B060		MYNN	0.456587	0.00125567	C2x		ENSMMUG00000044325	0.36559	0.012473	B125
ANKIB1	0.48749	0.00297487	B060		IL6ST	0.453976	0.00134987	C2x		TRAF7	0.365364	0.0125316	B125
PHF6	0.487019	0.00300695	B060		ZNF25	0.453106	0.00138265	C2x		SLC15A3	0.365052	0.0126129	B125
AKAP11	0.486902	0.00301497	B060		KIAA0232	0.452977	0.00138757	C2x		HDAC3	0.365003	0.0126257	B125
SPRYD7	0.486878	0.0030166	B060		ENSMMUG00000008667	0.452391	0.00141011	C2x		DESI2	0.364479	0.0127633	B125
RAB33B	0.486746	0.00302572	B060		KLF12	0.45203	0.00142412	C2x		MACROH2A2	0.363989	0.012893	B125
SP3	0.486736	0.00302637	B060		ARHGAP42	0.451933	0.00142791	C2x		ENSMMUG00000046219	0.363962	0.0129003	B125
AFTPH	0.486688	0.00302966	B060		FAM126B	0.451817	0.00143247	C2x		RNH1	0.363513	0.0130203	B125
POLR1D	0.486682	0.0030301	B060		FLRT2	0.451521	0.00144415	C2x		ENSMMUG00000032145	0.363496	0.0130248	B125
EVI5	0.486602	0.00303563	B060		RMND5A	0.451078	0.00146177	C2x		POMT1	0.363485	0.0130278	B125
EI24	0.486595	0.0030361	B060		TRAPPC8	0.450754	0.00147479	C2x		PLPP5	0.363443	0.0130389	B125
DMBT1	0.486574	0.00303758	B060		VPS13C	0.450581	0.00148177	C2x		ARHGEF33	0.363418	0.0130456	B125
SPTSSB	0.486567	0.00303802	B060		SRGN	0.450526	0.00148399	C2x		ENSMMUG00000040957	0.362873	0.0131929	B125
IDH3B	0.4865	0.00304269	B060		BOD1L1	0.450058	0.00150308	C2x		GCK	0.362787	0.0132164	B125
GOLGA3	0.486414	0.00304866	B060		PSEN1	0.449973	0.00150658	C2x		SLC6A20	0.362723	0.0132338	B125
WASHC2A	0.486393	0.00305009	B060		SOX5	0.449744	0.00151598	C2x		TNNC2	0.36262	0.0132617	B125
ZDHHC6	0.486392	0.00305018	B060		USP34	0.448856	0.00155307	C2x		LIN37	0.362455	0.0133067	B125
TCF7L1	0.486378	0.00305112	B060		RNF152	0.44839	0.00157285	C2x		SPG21	0.362348	0.013336	B125
PRSS12	0.486353	0.00305284	B060		GCC2	0.448149	0.00158319	C2x		TAX1BP3	0.362105	0.0134026	B125
SACM1L	0.486352	0.00305291	B060		NFAT5	0.447513	0.00161067	C2x		HS6ST2	0.361845	0.0134745	B125
FAM107B	0.486335	0.00305411	B060		PTBP3	0.447186	0.001625	C2x		C1GALT1	0.361591	0.0135446	B125
AKR1B1	0.486187	0.0030644	B060		PPP2R5E	0.447152	0.0016265	C2x		ENSMMUG00000043947	0.36153	0.0135617	B125
PPM1D	0.486134	0.00306808	B060		PHF20L1	0.447	0.00163321	C2x		IFRD2	0.361455	0.0135824	B125
PPP2R5E	0.485998	0.00307756	B060		PIK3C2A	0.446301	0.00166431	C2x		USHBP1	0.361222	0.0136473	B125
TCERG1	0.485987	0.00307834	B060		AKAP12	0.446259	0.00166619	C2x		DCAF12L2	0.360291	0.0139095	B125
ZNF559	0.485908	0.00308382	B060		UBN2	0.446134	0.0016718	C2x		SNCA	0.360233	0.0139262	B125
TMEM139	0.485877	0.00308605	B060		SCAMP1	0.445949	0.00168017	C2x		APH1A	0.360168	0.0139445	B125
ALDH9A1	0.485787	0.00309235	B060		ATRX	0.445338	0.00170804	C2x		BEX2	0.359875	0.0140281	B125
ATP9A	0.485635	0.00310302	B060		PPP1CB	0.444691	0.00173796	C2x		PRMT6	0.359461	0.0141469	B125
CIAO1	0.485611	0.00310469	B060		ENSMMUG00000046257	0.444488	0.00174748	C2x		DNPH1	0.359069	0.0142601	B125
SIRT2	0.485568	0.00310773	B060		UBR5	0.443833	0.00177841	C2x		BEX4	0.358936	0.0142987	B125
KLHDC2	0.485527	0.00311061	B060		CPSF2	0.443629	0.00178811	C2x		ASCC1	0.358908	0.0143068	B125
LPIN2	0.485467	0.00311487	B060		DDX60L	0.442839	0.00182627	C2x		ENDOV	0.358858	0.0143214	B125
UQCRC2	0.485386	0.00312059	B060		KDM7A	0.442399	0.00184786	C2x		ENSMMUG00000045912	0.358321	0.0144786	B125
SFXN3	0.485241	0.00313087	B060		PIK3CB	0.441806	0.00187727	C2x		LENG1	0.358197	0.0145149	B125
AHI1	0.485215	0.0031327	B060		AGO3	0.441746	0.00188024	C2x		SDC2	0.358049	0.0145586	B125
ENSMMUG00000049151	0.485155	0.00313692	B060		OXR1	0.441561	0.00188954	C2x		ICOSLG	0.358029	0.0145645	B125
CSNK2A2	0.485036	0.00314541	B060		ACBD5	0.440924	0.00192177	C2x		NR1D1	0.357702	0.0146613	B125
TRIM28	0.484957	0.00315103	B060		CFP	0.440614	0.00193765	C2x		S100A11	0.357606	0.0146897	B125
USP24	0.484913	0.00315415	B060		VPS13D	0.44044	0.00194661	C2x		LRCH4	0.357533	0.0147113	B125
MRFAP1L1	0.484888	0.00315596	B060		ELOA	0.440394	0.00194896	C2x		MCM7	0.356076	0.0151508	B125
CNOT7	0.48487	0.00315722	B060		PDCD4	0.440352	0.00195114	C2x		TRAPPC4	0.355902	0.0152039	B125
ATPAF2	0.48483	0.00316012	B060		PUM2	0.44032	0.00195281	C2x		NME7	0.355826	0.0152274	B125
RBSN	0.484819	0.00316084	B060		ELK4	0.439911	0.00197402	C2x		SLITRK2	0.355803	0.0152342	B125
DHCR24	0.484782	0.0031635	B060		CTNNA3	0.439679	0.00198622	C2x		VCPKMT	0.355507	0.0153252	B125
TPM1	0.484756	0.00316538	B060		BACH1	0.439344	0.00200386	C2x		SRPX	0.35548	0.0153336	B125
UPK3B	0.484725	0.00316762	B060		RIF1	0.438827	0.0020314	C2x		NDUFB5	0.355171	0.0154293	B125
ENSMMUG00000006608	0.484619	0.00317522	B060		EMCN	0.438061	0.00207276	C2x		ENSMMUG00000044857	0.355136	0.0154399	B125
DNAJC8	0.484593	0.00317704	B060		KRAS	0.437957	0.00207847	C2x		ENSMMUG00000038213	0.354936	0.0155021	B125
POGZ	0.484405	0.00319057	B060		AK3	0.437856	0.002084	C2x		MRPL52	0.354823	0.0155373	B125
SMDT1	0.484319	0.0031968	B060		KLHL24	0.437808	0.00208663	C2x		PHKG2	0.354533	0.0156279	B125
TRPS1	0.484287	0.00319912	B060		USP37	0.437456	0.00210599	C2x		PAXX	0.354489	0.0156419	B125
NDEL1	0.484265	0.0032007	B060		UHRF1BP1L	0.437112	0.00212514	C2x		RFLNA	0.354468	0.0156485	B125
CCNI	0.484021	0.00321836	B060		CHD1	0.436634	0.00215192	C2x		TNFAIP8L3	0.354267	0.0157115	B125
APLP2	0.483893	0.00322769	B060		CEP128	0.436594	0.00215416	C2x		CASP1	0.354106	0.0157625	B125
PRKCI	0.483676	0.00324348	B060		IGF1R	0.435567	0.00221281	C2x		MAOA	0.354072	0.0157731	B125
CAND1	0.483423	0.00326206	B060		SCML4	0.435516	0.00221576	C2x		ENSMMUG00000046265	0.353929	0.0158183	B125
ALG8	0.483301	0.00327103	B060		SPOPL	0.435183	0.00223508	C2x		FAM189A2	0.353194	0.0160525	B125
ATXN1L	0.483284	0.00327224	B060		RAB14	0.43514	0.00223761	C2x		ASB8	0.353157	0.0160645	B125
BSDC1	0.483205	0.00327814	B060		RC3H2	0.434922	0.00225038	C2x		TSPAN31	0.353075	0.0160908	B125
ABCE1	0.483198	0.00327863	B060		ABCA1	0.434855	0.00225429	C2x		THAP4	0.352783	0.0161846	B125
KIF21A	0.483094	0.00328631	B060		SMG1	0.434713	0.00226264	C2x		GPN3	0.352639	0.0162313	B125
SLC1A4	0.482827	0.00330607	B060		RAPGEF2	0.434638	0.00226707	C2x		TEX30	0.352614	0.0162395	B125
SEPTIN7	0.4828	0.00330812	B060		BIRC6	0.434597	0.00226951	C2x		HK3	0.352018	0.0164333	B125
ABHD10	0.48262	0.00332153	B060		CEP85L	0.434309	0.0022866	C2x		ENSMMUG00000043970	0.351998	0.01644	B125
ARAP2	0.482533	0.00332802	B060		CEBPG	0.433945	0.0023083	C2x		GPRASP2	0.351683	0.0165432	B125
PSME3IP1	0.482424	0.00333616	B060		USP6	0.433472	0.00233684	C2x		TSTA3	0.351416	0.0166312	B125
KDELC2	0.482421	0.00333642	B060		ERVFRD-1	0.433041	0.0023631	C2x		KLK1	0.351298	0.0166703	B125
CALU	0.482362	0.00334083	B060		SLC26A2	0.431884	0.00243491	C2x		KIAA1143	0.351038	0.0167567	B125
TMEM216	0.48235	0.00334174	B060		GCNT2	0.430652	0.0025135	C2x		POLR2J	0.35103	0.0167591	B125
SRSF6	0.482327	0.00334346	B060		PDZD8	0.427624	0.0027162	C2x		ZIC4	0.3509	0.0168024	B125
HSBP1	0.482258	0.00334862	B060		FAM135A	0.427609	0.0027172	C2x		POLE	0.350814	0.0168312	B125
SRPK1	0.482134	0.00335796	B060		TGFBR3	0.427426	0.00272994	C2x		SLIRP	0.350607	0.0169003	B125
RALY	0.482105	0.00336011	B060		ASH1L	0.427199	0.00274577	C2x		MOSPD3	0.350218	0.0170311	B125
CREB1	0.482104	0.0033602	B060		JAM2	0.427099	0.00275275	C2x		SCN7A	0.350209	0.017034	B125
OSBPL10	0.482062	0.00336336	B060		FERMT2	0.427064	0.00275524	C2x		SLC26A11	0.349876	0.0171466	B125
MYO5C	0.48206	0.00336356	B060		INO80D	0.426936	0.00276421	C2x		FBXO8	0.349797	0.0171735	B125
EIF1AX	0.482043	0.00336482	B060		KLHL13	0.426689	0.00278165	C2x		SSR2	0.349524	0.0172666	B125
COG8	0.482004	0.00336776	B060		PHC3	0.426568	0.00279021	C2x		HYAL2	0.349449	0.0172921	B125
FAM35A	0.481899	0.00337567	B060		B3GNT7	0.426203	0.0028162	C2x		CNBD2	0.348999	0.0174461	B125
MIOS	0.481674	0.00339277	B060		ENSMMUG00000014402	0.425188	0.00288959	C2x		TCF19	0.348698	0.0175502	B125
SAXO2	0.481584	0.00339964	B060		GAN	0.424685	0.00292662	C2x		MRFAP1L1	0.348002	0.0177921	B125
PIBF1	0.481172	0.00343115	B060		BRAF	0.424505	0.00293998	C2x		TMEM234	0.348	0.0177931	B125
CTDSP2	0.481122	0.00343495	B060		ST3GAL1	0.424348	0.00295164	C2x		CBFB	0.347953	0.0178092	B125
KRR1	0.480985	0.00344549	B060		LCOR	0.424346	0.00295176	C2x		CHD2	0.347893	0.0178305	B125
CTDSP1	0.480922	0.00345033	B060		MAML2	0.423717	0.00299899	C2x		ASS1	0.347475	0.0179773	B125
CCDC93	0.480777	0.00346155	B060		EPB41L4B	0.423642	0.00300464	C2x		MRPS31	0.347303	0.018038	B125
FEM1C	0.480636	0.00347251	B060		ADGRF5	0.423248	0.00303461	C2x		GLCCI1	0.347149	0.0180928	B125
MARCKSL1	0.480592	0.00347592	B060		FBXO48	0.423188	0.00303924	C2x		DGUOK	0.346831	0.0182057	B125
RERE	0.480588	0.00347619	B060		ARHGEF12	0.422893	0.00306184	C2x		TCEAL1	0.346498	0.0183249	B125
ATP1A1	0.480511	0.00348217	B060		MGA	0.422165	0.00311834	C2x		LIMA1	0.346421	0.0183526	B125
ARHGAP10	0.480269	0.00350104	B060		ADAM17	0.421809	0.00314625	C2x		EDF1	0.346036	0.0184915	B125
PTBP1	0.480195	0.00350679	B060		CCNT1	0.421687	0.00315594	C2x		PYGO2	0.34572	0.018606	B125
ENSMMUG00000008879	0.47999	0.00352288	B060		AGO2	0.42133	0.00318427	C2x		CMTM8	0.345715	0.0186075	B125
PHF8	0.479862	0.00353293	B060		INPP4B	0.420517	0.00324961	C2x		BOLA1	0.345593	0.018652	B125
DCAF7	0.479848	0.00353403	B060		BPTF	0.420333	0.0032646	C2x		NDUFS5	0.345555	0.0186658	B125
DHX38	0.479469	0.00356401	B060		GTF3C4	0.419929	0.00329766	C2x		ARHGEF39	0.345488	0.0186902	B125
SMCHD1	0.479431	0.00356702	B060		RBMS3	0.419776	0.00331025	C2x		ENSMMUG00000045229	0.345462	0.0187	B125
CFLAR	0.479157	0.00358882	B060		RAB3IP	0.419715	0.00331521	C2x		CENPP	0.345399	0.0187229	B125
SUZ12	0.479066	0.00359615	B060		MECP2	0.419692	0.0033171	C2x		ENSMMUG00000039415	0.345313	0.0187542	B125
MCTP2	0.478904	0.00360909	B060		MED13L	0.419653	0.00332035	C2x		CRISPLD1	0.345081	0.0188394	B125
TOMM5	0.478896	0.00360974	B060		F11R	0.418961	0.00337803	C2x		AAMDC	0.34493	0.0188947	B125
BIRC2	0.478781	0.00361896	B060		DYRK2	0.418922	0.00338125	C2x		LTBP4	0.344732	0.0189678	B125
GRHL3	0.478745	0.0036219	B060		EDEM3	0.418727	0.00339771	C2x		CDK2AP2	0.344633	0.0190045	B125
ULK3	0.478719	0.00362393	B060		VWA8	0.417906	0.00346756	C2x		METTL7A	0.344212	0.0191606	B125
AGL	0.478629	0.00363121	B060		PNP	0.417875	0.00347027	C2x		CD99	0.344191	0.0191686	B125
KLF7	0.478628	0.00363132	B060		TMEM229B	0.417631	0.00349126	C2x		KCNG2	0.344176	0.019174	B125
PDE5A	0.478614	0.00363244	B060		IRS1	0.417063	0.00354061	C2x		TP53I13	0.344015	0.0192343	B125
WAC	0.478585	0.00363472	B060		CELF1	0.416992	0.00354683	C2x		GRIA4	0.344002	0.019239	B125
WBP11	0.478408	0.00364904	B060		BBX	0.416604	0.00358096	C2x		CFH	0.343639	0.0193752	B125
SYPL1	0.478381	0.00365127	B060		TPR	0.416193	0.00361748	C2x		MORN4	0.343244	0.0195241	B125
SOX4	0.478228	0.00366365	B060		ADGRG1	0.415982	0.00363632	C2x		SLC13A4	0.343043	0.0196001	B125
HSPD1	0.478138	0.00367097	B060		HEATR1	0.415975	0.00363695	C2x		TCF7L1	0.342894	0.0196569	B125
NUP93	0.478084	0.00367541	B060		ENSMMUG00000046172	0.415359	0.00369252	C2x		PPCS	0.342863	0.0196685	B125
TAF15	0.47804	0.00367898	B060		LRP6	0.414823	0.00374141	C2x		MTCP1	0.342762	0.0197071	B125
ENSMMUG00000044700	0.477971	0.00368462	B060		ENSMMUG00000045742	0.414711	0.00375175	C2x		BCAP31	0.342643	0.0197525	B125
QSER1	0.477889	0.00369132	B060		ENSMMUG00000021916	0.41443	0.00377764	C2x		NUDT2	0.342581	0.0197761	B125
ENSMMUG00000014807	0.477853	0.00369428	B060		EPC2	0.414333	0.00378665	C2x		PPP2R3C	0.342577	0.0197776	B125
LONP2	0.477723	0.0037049	B060		GAPVD1	0.414295	0.00379019	C2x		RPS8	0.342371	0.0198565	B125
BANF1	0.477682	0.00370823	B060		ABCA9	0.414281	0.00379151	C2x		TCF3	0.342334	0.0198707	B125
ENSMMUG00000021448	0.477682	0.00370825	B060		RETREG1	0.413944	0.00382285	C2x		TMEM176B	0.342165	0.0199357	B125
SMAD1	0.477635	0.00371212	B060		RABGAP1L	0.413384	0.00387562	C2x		ENSMMUG00000044591	0.341851	0.0200573	B125
NUAK1	0.477541	0.00371984	B060		CDKL5	0.413281	0.00388541	C2x		SHARPIN	0.341774	0.0200871	B125
MYL6	0.477529	0.00372084	B060		FNBP1L	0.413278	0.00388569	C2x		PDLIM2	0.341505	0.0201915	B125
RNF141	0.477499	0.00372331	B060		TRAF6	0.41316	0.00389682	C2x		TRA2B	0.341402	0.0202316	B125
SUPT20H	0.477473	0.00372549	B060		SLC38A1	0.413067	0.00390569	C2x		NDUFS8	0.341395	0.0202343	B125
OLFML3	0.477447	0.00372764	B060		RASSF5	0.413002	0.00391188	C2x		CCDC89	0.341141	0.0203334	B125
LRRC4	0.477425	0.00372942	B060		SOS1	0.412886	0.00392299	C2x		PLEKHO1	0.340964	0.0204029	B125
TLE3	0.477416	0.00373012	B060		ELF1	0.412735	0.00393753	C2x		TMEM52B	0.340925	0.0204184	B125
NSD1	0.477386	0.0037326	B060		DOCK11	0.412731	0.00393787	C2x		C6orf136	0.340457	0.0206028	B125
GNPAT	0.477338	0.00373657	B060		ANKRD50	0.412692	0.00394159	C2x		REC114	0.340297	0.0206664	B125
FARP1	0.477293	0.00374034	B060		ENSMMUG00000015398	0.412581	0.00395225	C2x		ENSMMUG00000048099	0.340236	0.0206907	B125
ERVV-1	0.477249	0.003744	B060		GTPBP10	0.412371	0.00397256	C2x		ENSMMUG00000046819	0.339502	0.020984	B125
PHF3	0.477225	0.00374594	B060		ATF6	0.411927	0.00401573	C2x		ENSMMUG00000044153	0.339137	0.0211313	B125
SETDB1	0.477224	0.00374605	B060		ABCC4	0.41189	0.00401932	C2x		AURKB	0.338983	0.0211935	B125
SNX5	0.477182	0.00374951	B060		CMTM4	0.411853	0.00402294	C2x		PCGF6	0.338981	0.0211943	B125
HSD17B7	0.477113	0.00375522	B060		BNIP2	0.411735	0.00403452	C2x		ACTG2	0.338744	0.0212904	B125
PPP2R5D	0.476932	0.00377027	B060		PCMTD1	0.411658	0.00404207	C2x		SRA1	0.338605	0.0213472	B125
RCN2	0.476889	0.00377387	B060		CLIC2	0.411395	0.00406805	C2x		TSC22D4	0.338602	0.0213482	B125
GCNT1	0.476865	0.00377591	B060		PLSCR2	0.411241	0.00408325	C2x		LBH	0.338553	0.0213684	B125
STX18	0.47686	0.00377629	B060		FNIP2	0.411088	0.0040985	C2x		RHBDF1	0.338505	0.0213881	B125
OVOL1	0.476802	0.00378115	B060		AEBP2	0.410954	0.0041118	C2x		TSEN34	0.338235	0.0214987	B125
YLPM1	0.476781	0.00378287	B060		ENSMMUG00000029743	0.410699	0.0041373	C2x		B4GALT7	0.338135	0.0215395	B125
RESF1	0.476648	0.00379402	B060		CEP350	0.410547	0.00415259	C2x		DBNL	0.33723	0.0219143	B125
CAPN7	0.476643	0.00379447	B060		TJP2	0.410523	0.00415503	C2x		MAGED4	0.337188	0.021932	B125
MSL2	0.476578	0.00379984	B060		FNDC3A	0.410114	0.00419638	C2x		MRPS25	0.337158	0.0219443	B125
SETMAR	0.476536	0.00380339	B060		FAM241A	0.409779	0.00423041	C2x		C6orf120	0.336942	0.0220348	B125
CHD9	0.476424	0.00381282	B060		GGT6	0.409773	0.00423106	C2x		MAGED2	0.336706	0.0221336	B125
SNAPC5	0.476257	0.00382687	B060		PI15	0.409663	0.0042423	C2x		THYN1	0.336582	0.0221861	B125
ENSMMUG00000016459	0.476065	0.00384308	B060		NBEA	0.40966	0.0042426	C2x		SRSF5	0.33648	0.022229	B125
TRAF3IP2	0.476038	0.00384537	B060		ENSMMUG00000038522	0.409658	0.00424288	C2x		ABCF3	0.336372	0.0222746	B125
MSH6	0.475871	0.0038596	B060		CBL	0.409594	0.00424942	C2x		ROBO3	0.336259	0.0223223	B125
ZNF385B	0.475813	0.00386447	B060		PPP1R12A	0.409537	0.00425524	C2x		CHRNA7	0.336233	0.0223335	B125
LAMB3	0.47562	0.00388097	B060		MISP	0.409223	0.0042877	C2x		FBXO47	0.335854	0.0224946	B125
ZNF639	0.475612	0.00388166	B060		NFATC3	0.409131	0.00429723	C2x		NUP85	0.335662	0.0225763	B125
DLAT	0.475573	0.003885	B060		BICD2	0.408796	0.00433204	C2x		DHRS3	0.33542	0.02268	B125
ENSMMUG00000046263	0.475503	0.00389093	B060		FEM1C	0.408443	0.004369	C2x		MINOS1	0.33521	0.0227705	B125
SMYD2	0.475413	0.00389871	B060		METAP1	0.408196	0.00439502	C2x		KCTD8	0.33509	0.0228222	B125
USP10	0.47539	0.00390063	B060		ME1	0.407933	0.00442295	C2x		TYW3	0.334857	0.0229226	B125
NKAPD1	0.475384	0.0039012	B060		PCNX1	0.407645	0.00445364	C2x		HERPUD1	0.334731	0.0229776	B125
FIZ1	0.475257	0.0039121	B060		CIITA	0.407456	0.00447397	C2x		ATP5ME	0.334722	0.0229815	B125
CGNL1	0.475239	0.00391366	B060		PDCD6IP	0.407126	0.00450949	C2x		AC015813.2	0.33437	0.0231346	B125
CADM1	0.475216	0.0039156	B060		CD2AP	0.407065	0.00451609	C2x		KLRC2	0.334336	0.0231493	B125
NEK9	0.475187	0.00391813	B060		TAF1	0.407041	0.00451865	C2x		ABHD12B	0.334148	0.0232315	B125
IL6ST	0.475095	0.00392602	B060		MAP3K2	0.406793	0.00454566	C2x		PBX2	0.334132	0.0232385	B125
PRMT3	0.475049	0.00392998	B060		AKT3	0.40658	0.00456892	C2x		KLK4	0.333947	0.0233198	B125
ENSMMUG00000039228	0.475022	0.00393234	B060		KAT6A	0.406541	0.0045731	C2x		ENSMMUG00000039538	0.333883	0.0233478	B125
PLEKHS1	0.474933	0.00394003	B060		CARMIL1	0.406166	0.00461435	C2x		ATP5PF	0.333836	0.0233688	B125
SHB	0.474863	0.00394605	B060		MED12L	0.405737	0.00466195	C2x		COMMD5	0.333576	0.0234832	B125
YPEL5	0.47482	0.0039498	B060		SMAD4	0.405654	0.00467112	C2x		TMEM159	0.333077	0.0237047	B125
ENSMMUG00000032539	0.474813	0.00395044	B060		PPP1R2	0.405302	0.0047106	C2x		NDUFA2	0.33306	0.023712	B125
MIF4GD	0.474651	0.00396448	B060		DAZAP2	0.40514	0.00472882	C2x		ZNF597	0.33292	0.0237745	B125
ALDH1A1	0.47465	0.00396454	B060		SEC62	0.404582	0.00479209	C2x		RALYL	0.332863	0.0238002	B125
TTC25	0.474641	0.0039654	B060		SGMS2	0.404315	0.00482255	C2x		ITGA7	0.332739	0.0238554	B125
JAKMIP2	0.474561	0.00397234	B060		TRIM33	0.404271	0.00482767	C2x		SLC35A4	0.332463	0.0239795	B125
PPP1R21	0.474444	0.00398255	B060		FOSL2	0.404143	0.00484239	C2x		ERAS	0.332353	0.0240288	B125
VKORC1L1	0.474374	0.00398865	B060		LRIG2	0.404052	0.00485284	C2x		AKR7A2	0.332236	0.0240817	B125
WFDC5	0.474352	0.00399058	B060		BCR	0.403809	0.00488093	C2x		SF3B5	0.332155	0.0241182	B125
RNF11	0.474228	0.00400145	B060		ENDOD1	0.403223	0.00494926	C2x		RPL32	0.33189	0.024238	B125
ENSMMUG00000003826	0.474219	0.00400221	B060		QKI	0.403093	0.00496447	C2x		TSC22D3	0.331889	0.0242387	B125
BACH1	0.473956	0.00402537	B060		ATP11B	0.402851	0.00499308	C2x		ENSMMUG00000045062	0.331786	0.0242853	B125
DIAPH2	0.473906	0.00402973	B060		KPNA4	0.402822	0.0049965	C2x		SH3BGR	0.3314	0.0244612	B125
ERRFI1	0.473823	0.00403714	B060		STS	0.402816	0.00499719	C2x		POLR1D	0.330843	0.024717	B125
KLF6	0.473737	0.00404469	B060		ZNF28	0.402297	0.00505897	C2x		ARHGEF37	0.330709	0.0247792	B125
ROCK1	0.473724	0.00404588	B060		BDP1	0.402217	0.00506846	C2x		CCDC115	0.330683	0.0247913	B125
NUP155	0.47364	0.00405332	B060		REEP3	0.401516	0.00515302	C2x		ENSMMUG00000041893	0.330493	0.0248789	B125
ELF2	0.473513	0.0040646	B060		CAMSAP2	0.401505	0.00515438	C2x		SLC25A34	0.330284	0.0249763	B125
NPEPPS	0.47349	0.0040666	B060		NF1	0.400925	0.0052253	C2x		CIAO2B	0.329932	0.0251407	B125
GJC1	0.473322	0.00408163	B060		RALBP1	0.400174	0.00531836	C2x		OAZ1	0.329698	0.0252501	B125
SLC25A24	0.473162	0.00409585	B060		GDAP2	0.400089	0.00532899	C2x		PYY	0.329521	0.0253334	B125
RABGAP1L	0.472903	0.00411913	B060		LRRC1	0.399927	0.00534932	C2x		IP6K2	0.329322	0.0254271	B125
MEPCE	0.472868	0.00412225	B060		SHB	0.399813	0.00536366	C2x		TMEM208	0.329297	0.0254389	B125
SMURF1	0.472833	0.00412546	B060		ITGA1	0.399788	0.00536685	C2x		RPS16	0.32916	0.0255036	B125
EIF2S3	0.472811	0.00412741	B060		NOL7	0.399754	0.00537104	C2x		INSM1	0.329123	0.0255213	B125
SNX4	0.472736	0.00413419	B060		SHTN1	0.39972	0.00537538	C2x		CHID1	0.328962	0.0255979	B125
ENSMMUG00000042124	0.472634	0.00414337	B060		PHACTR1	0.399057	0.00545952	C2x		CMTM7	0.328839	0.0256563	B125
PRR15L	0.472567	0.0041494	B060		HIVEP2	0.398691	0.00550642	C2x		DPY19L1	0.328801	0.0256742	B125
CLIP1	0.472513	0.00415429	B060		RPS6KA3	0.398609	0.00551699	C2x		DPP7	0.328395	0.0258681	B125
CDK11A	0.472225	0.00418052	B060		GOLGB1	0.398448	0.00553781	C2x		UNC45A	0.328192	0.0259655	B125
ARL1	0.47222	0.00418091	B060		P2RX7	0.39777	0.00562617	C2x		NXN	0.327943	0.0260854	B125
CUL4A	0.472206	0.00418225	B060		ANXA1	0.397678	0.0056383	C2x		KDELR1	0.327864	0.0261237	B125
RAPGEF5	0.472162	0.00418621	B060		DDX60	0.397574	0.00565195	C2x		ENSMMUG00000030920	0.327696	0.0262047	B125
PIP5K1A	0.472053	0.00419614	B060		RNF128	0.397502	0.00566138	C2x		ENSMMUG00000041005	0.327524	0.0262882	B125
DLC1	0.472042	0.00419715	B060		NEMF	0.397282	0.00569056	C2x		ASAP3	0.327334	0.0263809	B125
G3BP2	0.47202	0.00419924	B060		KLHL2	0.397259	0.00569352	C2x		PLAAT2	0.32728	0.026407	B125
COLCA2	0.471986	0.00420232	B060		SEMA5A	0.396849	0.00574811	C2x		NPHP3	0.327061	0.0265142	B125
FGFR2	0.471965	0.0042042	B060		GCHFR	0.396648	0.00577506	C2x		ENSMMUG00000013505	0.326768	0.0266577	B125
[truncated: 6,566 more rows]
