# Supplementary material for: Fetal maturation revealed by amniotic fluid cell-free transcriptome in rhesus macaques
Source: JCI Insight. 2022 Sep 22;7(18):e162101. doi: 10.1172/jci.insight.162101 (PMC9675452; doi:10.1172/jci.insight.162101)
Supplement: Supplemental table 4 [file jciinsight-7-162101-s233.xlsx]

## Sheet: Lung-Reference-Corrs
#Human neonate/pediatric/adult lung single-nucleus RNA-Seq populations (author defined - GSE161382) top 100 MarkerFinder marker gene correlations with corresponding population for deconvolution by DeconRNASeq
ID	AT1_AT2_like	AT2_Club_like	Alveolar_macrophages	B_cells	Cap1	Cap2	Interstitial_macrophages	NK_cells	PNECs	T_cells	airway_smooth_muscle	alveolar_type_1_cells	alveolar_type_2_cells	arteries	basal_cells	bronchial_vessel	chondrocytes	ciliated_cells	club_cells	dendritic_cells	enucleated_erythrocytes	goblet_cells	lymphatics	mast_cells	matrix_fibroblast_1	matrix_fibroblast_2	monocytes	myofibroblasts	pericytes	unclassified	vascular_smooth_muscle	veins
SLC19A1	0.495214	0	0	0	0	0	0	0	0	0	0	0	0	0	0	0	0	0	0	0	0	0	0	0	0	0	0	0	0	0	0	0
CELSR2	0.413252	0	0	0	0	0	0	0	0	0	0	0	0	0	0	0	0	0	0	0	0	0	0	0	0	0	0	0	0	0	0	0
SHC3	0.401059	0	0	0	0	0	0	0	0	0	0	0	0	0	0	0	0	0	0	0	0	0	0	0	0	0	0	0	0	0	0	0
MRPL14	0.395685	0	0	0	0	0	0	0	0	0	0	0	0	0	0	0	0	0	0	0	0	0	0	0	0	0	0	0	0	0	0	0
C1orf116	0.392656	0	0	0	0	0	0	0	0	0	0	0	0	0	0	0	0	0	0	0	0	0	0	0	0	0	0	0	0	0	0	0
EVPL	0.36639	0	0	0	0	0	0	0	0	0	0	0	0	0	0	0	0	0	0	0	0	0	0	0	0	0	0	0	0	0	0	0
MMP28	0.36097	0	0	0	0	0	0	0	0	0	0	0	0	0	0	0	0	0	0	0	0	0	0	0	0	0	0	0	0	0	0	0
PLAAT5	0.348726	0	0	0	0	0	0	0	0	0	0	0	0	0	0	0	0	0	0	0	0	0	0	0	0	0	0	0	0	0	0	0
POLH	0.3475	0	0	0	0	0	0	0	0	0	0	0	0	0	0	0	0	0	0	0	0	0	0	0	0	0	0	0	0	0	0	0
ARHGEF2	0.337983	0	0	0	0	0	0	0	0	0	0	0	0	0	0	0	0	0	0	0	0	0	0	0	0	0	0	0	0	0	0	0
RBPJL	0.331872	0	0	0	0	0	0	0	0	0	0	0	0	0	0	0	0	0	0	0	0	0	0	0	0	0	0	0	0	0	0	0
WNT3	0.330388	0	0	0	0	0	0	0	0	0	0	0	0	0	0	0	0	0	0	0	0	0	0	0	0	0	0	0	0	0	0	0
CYP3A7	0.327795	0	0	0	0	0	0	0	0	0	0	0	0	0	0	0	0	0	0	0	0	0	0	0	0	0	0	0	0	0	0	0
ARHGEF19	0.319048	0	0	0	0	0	0	0	0	0	0	0	0	0	0	0	0	0	0	0	0	0	0	0	0	0	0	0	0	0	0	0
WFDC3	0.317093	0	0	0	0	0	0	0	0	0	0	0	0	0	0	0	0	0	0	0	0	0	0	0	0	0	0	0	0	0	0	0
PDP2	0.311985	0	0	0	0	0	0	0	0	0	0	0	0	0	0	0	0	0	0	0	0	0	0	0	0	0	0	0	0	0	0	0
MREG	0.309986	0	0	0	0	0	0	0	0	0	0	0	0	0	0	0	0	0	0	0	0	0	0	0	0	0	0	0	0	0	0	0
LMTK3	0.307337	0	0	0	0	0	0	0	0	0	0	0	0	0	0	0	0	0	0	0	0	0	0	0	0	0	0	0	0	0	0	0
IL31RA	0.304004	0	0	0	0	0	0	0	0	0	0	0	0	0	0	0	0	0	0	0	0	0	0	0	0	0	0	0	0	0	0	0
MYBPHL	0.300276	0	0	0	0	0	0	0	0	0	0	0	0	0	0	0	0	0	0	0	0	0	0	0	0	0	0	0	0	0	0	0
C10orf71	0.299356	0	0	0	0	0	0	0	0	0	0	0	0	0	0	0	0	0	0	0	0	0	0	0	0	0	0	0	0	0	0	0
ZGPAT	0.296844	0	0	0	0	0	0	0	0	0	0	0	0	0	0	0	0	0	0	0	0	0	0	0	0	0	0	0	0	0	0	0
NHLRC1	0.291897	0	0	0	0	0	0	0	0	0	0	0	0	0	0	0	0	0	0	0	0	0	0	0	0	0	0	0	0	0	0	0
C8orf82	0.287326	0	0	0	0	0	0	0	0	0	0	0	0	0	0	0	0	0	0	0	0	0	0	0	0	0	0	0	0	0	0	0
FLCN	0.286677	0	0	0	0	0	0	0	0	0	0	0	0	0	0	0	0	0	0	0	0	0	0	0	0	0	0	0	0	0	0	0
HPX	0.281552	0	0	0	0	0	0	0	0	0	0	0	0	0	0	0	0	0	0	0	0	0	0	0	0	0	0	0	0	0	0	0
TRHR	0.280257	0	0	0	0	0	0	0	0	0	0	0	0	0	0	0	0	0	0	0	0	0	0	0	0	0	0	0	0	0	0	0
HSBP1L1	0.27776	0	0	0	0	0	0	0	0	0	0	0	0	0	0	0	0	0	0	0	0	0	0	0	0	0	0	0	0	0	0	0
NMU	0.275028	0	0	0	0	0	0	0	0	0	0	0	0	0	0	0	0	0	0	0	0	0	0	0	0	0	0	0	0	0	0	0
SMARCA5	0.274188	0	0	0	0	0	0	0	0	0	0	0	0	0	0	0	0	0	0	0	0	0	0	0	0	0	0	0	0	0	0	0
NR2C1	0.271452	0	0	0	0	0	0	0	0	0	0	0	0	0	0	0	0	0	0	0	0	0	0	0	0	0	0	0	0	0	0	0
ASPDH	0.269431	0	0	0	0	0	0	0	0	0	0	0	0	0	0	0	0	0	0	0	0	0	0	0	0	0	0	0	0	0	0	0
KRT27	0.265082	0	0	0	0	0	0	0	0	0	0	0	0	0	0	0	0	0	0	0	0	0	0	0	0	0	0	0	0	0	0	0
TRPM5	0.263124	0	0	0	0	0	0	0	0	0	0	0	0	0	0	0	0	0	0	0	0	0	0	0	0	0	0	0	0	0	0	0
NIBAN2	0.260478	0	0	0	0	0	0	0	0	0	0	0	0	0	0	0	0	0	0	0	0	0	0	0	0	0	0	0	0	0	0	0
ZCWPW2	0.258794	0	0	0	0	0	0	0	0	0	0	0	0	0	0	0	0	0	0	0	0	0	0	0	0	0	0	0	0	0	0	0
ESRP2	0.258278	0	0	0	0	0	0	0	0	0	0	0	0	0	0	0	0	0	0	0	0	0	0	0	0	0	0	0	0	0	0	0
LHB	0.256628	0	0	0	0	0	0	0	0	0	0	0	0	0	0	0	0	0	0	0	0	0	0	0	0	0	0	0	0	0	0	0
TNRC18	0.252297	0	0	0	0	0	0	0	0	0	0	0	0	0	0	0	0	0	0	0	0	0	0	0	0	0	0	0	0	0	0	0
TTBK1	0.252231	0	0	0	0	0	0	0	0	0	0	0	0	0	0	0	0	0	0	0	0	0	0	0	0	0	0	0	0	0	0	0
NTSR2	0.251853	0	0	0	0	0	0	0	0	0	0	0	0	0	0	0	0	0	0	0	0	0	0	0	0	0	0	0	0	0	0	0
NUDT12	0.247435	0	0	0	0	0	0	0	0	0	0	0	0	0	0	0	0	0	0	0	0	0	0	0	0	0	0	0	0	0	0	0
WDR4	0.246759	0	0	0	0	0	0	0	0	0	0	0	0	0	0	0	0	0	0	0	0	0	0	0	0	0	0	0	0	0	0	0
HIGD2B	0.245867	0	0	0	0	0	0	0	0	0	0	0	0	0	0	0	0	0	0	0	0	0	0	0	0	0	0	0	0	0	0	0
ANO9	0.24289	0	0	0	0	0	0	0	0	0	0	0	0	0	0	0	0	0	0	0	0	0	0	0	0	0	0	0	0	0	0	0
UGT2A3	0.242718	0	0	0	0	0	0	0	0	0	0	0	0	0	0	0	0	0	0	0	0	0	0	0	0	0	0	0	0	0	0	0
KLC4	0.242026	0	0	0	0	0	0	0	0	0	0	0	0	0	0	0	0	0	0	0	0	0	0	0	0	0	0	0	0	0	0	0
ACTL7B	0.240994	0	0	0	0	0	0	0	0	0	0	0	0	0	0	0	0	0	0	0	0	0	0	0	0	0	0	0	0	0	0	0
CCL20	0.239744	0	0	0	0	0	0	0	0	0	0	0	0	0	0	0	0	0	0	0	0	0	0	0	0	0	0	0	0	0	0	0
NPAS1	0.238947	0	0	0	0	0	0	0	0	0	0	0	0	0	0	0	0	0	0	0	0	0	0	0	0	0	0	0	0	0	0	0
ELSPBP1	0.238806	0	0	0	0	0	0	0	0	0	0	0	0	0	0	0	0	0	0	0	0	0	0	0	0	0	0	0	0	0	0	0
TYSND1	0.23528	0	0	0	0	0	0	0	0	0	0	0	0	0	0	0	0	0	0	0	0	0	0	0	0	0	0	0	0	0	0	0
LGI1	0.233337	0	0	0	0	0	0	0	0	0	0	0	0	0	0	0	0	0	0	0	0	0	0	0	0	0	0	0	0	0	0	0
OTUB2	0.23211	0	0	0	0	0	0	0	0	0	0	0	0	0	0	0	0	0	0	0	0	0	0	0	0	0	0	0	0	0	0	0
HSD11B2	0.228605	0	0	0	0	0	0	0	0	0	0	0	0	0	0	0	0	0	0	0	0	0	0	0	0	0	0	0	0	0	0	0
CATSPER4	0.222615	0	0	0	0	0	0	0	0	0	0	0	0	0	0	0	0	0	0	0	0	0	0	0	0	0	0	0	0	0	0	0
LMOD2	0.221268	0	0	0	0	0	0	0	0	0	0	0	0	0	0	0	0	0	0	0	0	0	0	0	0	0	0	0	0	0	0	0
ZNF620	0.220089	0	0	0	0	0	0	0	0	0	0	0	0	0	0	0	0	0	0	0	0	0	0	0	0	0	0	0	0	0	0	0
NXF2	0.219741	0	0	0	0	0	0	0	0	0	0	0	0	0	0	0	0	0	0	0	0	0	0	0	0	0	0	0	0	0	0	0
CALB1	0.219486	0	0	0	0	0	0	0	0	0	0	0	0	0	0	0	0	0	0	0	0	0	0	0	0	0	0	0	0	0	0	0
COASY	0.215435	0	0	0	0	0	0	0	0	0	0	0	0	0	0	0	0	0	0	0	0	0	0	0	0	0	0	0	0	0	0	0
GBP7	0.215118	0	0	0	0	0	0	0	0	0	0	0	0	0	0	0	0	0	0	0	0	0	0	0	0	0	0	0	0	0	0	0
C8orf74	0.214475	0	0	0	0	0	0	0	0	0	0	0	0	0	0	0	0	0	0	0	0	0	0	0	0	0	0	0	0	0	0	0
SPECC1L	0.212394	0	0	0	0	0	0	0	0	0	0	0	0	0	0	0	0	0	0	0	0	0	0	0	0	0	0	0	0	0	0	0
HIRIP3	0.206367	0	0	0	0	0	0	0	0	0	0	0	0	0	0	0	0	0	0	0	0	0	0	0	0	0	0	0	0	0	0	0
AFG1L	0.206037	0	0	0	0	0	0	0	0	0	0	0	0	0	0	0	0	0	0	0	0	0	0	0	0	0	0	0	0	0	0	0
OXT	0.204455	0	0	0	0	0	0	0	0	0	0	0	0	0	0	0	0	0	0	0	0	0	0	0	0	0	0	0	0	0	0	0
UBAP2L	0.203831	0	0	0	0	0	0	0	0	0	0	0	0	0	0	0	0	0	0	0	0	0	0	0	0	0	0	0	0	0	0	0
BTBD2	0.201757	0	0	0	0	0	0	0	0	0	0	0	0	0	0	0	0	0	0	0	0	0	0	0	0	0	0	0	0	0	0	0
PTK7	0.201073	0	0	0	0	0	0	0	0	0	0	0	0	0	0	0	0	0	0	0	0	0	0	0	0	0	0	0	0	0	0	0
LYG2	0.200402	0	0	0	0	0	0	0	0	0	0	0	0	0	0	0	0	0	0	0	0	0	0	0	0	0	0	0	0	0	0	0
WDR72	0	0.60122	0	0	0	0	0	0	0	0	0	0	0	0	0	0	0	0	0	0	0	0	0	0	0	0	0	0	0	0	0	0
PTCHD1	0	0.57738	0	0	0	0	0	0	0	0	0	0	0	0	0	0	0	0	0	0	0	0	0	0	0	0	0	0	0	0	0	0
SLC22A3	0	0.557586	0	0	0	0	0	0	0	0	0	0	0	0	0	0	0	0	0	0	0	0	0	0	0	0	0	0	0	0	0	0
TRIM71	0	0.554961	0	0	0	0	0	0	0	0	0	0	0	0	0	0	0	0	0	0	0	0	0	0	0	0	0	0	0	0	0	0
AGBL1	0	0.553744	0	0	0	0	0	0	0	0	0	0	0	0	0	0	0	0	0	0	0	0	0	0	0	0	0	0	0	0	0	0
ZNF682	0	0.54333	0	0	0	0	0	0	0	0	0	0	0	0	0	0	0	0	0	0	0	0	0	0	0	0	0	0	0	0	0	0
HSD17B11	0	0.538023	0	0	0	0	0	0	0	0	0	0	0	0	0	0	0	0	0	0	0	0	0	0	0	0	0	0	0	0	0	0
KCNJ15	0	0.516946	0	0	0	0	0	0	0	0	0	0	0	0	0	0	0	0	0	0	0	0	0	0	0	0	0	0	0	0	0	0
SORCS2	0	0.515534	0	0	0	0	0	0	0	0	0	0	0	0	0	0	0	0	0	0	0	0	0	0	0	0	0	0	0	0	0	0
SLC5A2	0	0.509256	0	0	0	0	0	0	0	0	0	0	0	0	0	0	0	0	0	0	0	0	0	0	0	0	0	0	0	0	0	0
LEMD1	0	0.508037	0	0	0	0	0	0	0	0	0	0	0	0	0	0	0	0	0	0	0	0	0	0	0	0	0	0	0	0	0	0
SECISBP2L	0	0.498227	0	0	0	0	0	0	0	0	0	0	0	0	0	0	0	0	0	0	0	0	0	0	0	0	0	0	0	0	0	0
ATP6V1C2	0	0.489078	0	0	0	0	0	0	0	0	0	0	0	0	0	0	0	0	0	0	0	0	0	0	0	0	0	0	0	0	0	0
USP44	0	0.487181	0	0	0	0	0	0	0	0	0	0	0	0	0	0	0	0	0	0	0	0	0	0	0	0	0	0	0	0	0	0
OCLN	0	0.478067	0	0	0	0	0	0	0	0	0	0	0	0	0	0	0	0	0	0	0	0	0	0	0	0	0	0	0	0	0	0
CEP70	0	0.477942	0	0	0	0	0	0	0	0	0	0	0	0	0	0	0	0	0	0	0	0	0	0	0	0	0	0	0	0	0	0
GLCCI1	0	0.476278	0	0	0	0	0	0	0	0	0	0	0	0	0	0	0	0	0	0	0	0	0	0	0	0	0	0	0	0	0	0
ZDHHC21	0	0.475273	0	0	0	0	0	0	0	0	0	0	0	0	0	0	0	0	0	0	0	0	0	0	0	0	0	0	0	0	0	0
KCNK5	0	0.468732	0	0	0	0	0	0	0	0	0	0	0	0	0	0	0	0	0	0	0	0	0	0	0	0	0	0	0	0	0	0
GSTA4	0	0.461287	0	0	0	0	0	0	0	0	0	0	0	0	0	0	0	0	0	0	0	0	0	0	0	0	0	0	0	0	0	0
MBIP	0	0.457306	0	0	0	0	0	0	0	0	0	0	0	0	0	0	0	0	0	0	0	0	0	0	0	0	0	0	0	0	0	0
MAL2	0	0.449305	0	0	0	0	0	0	0	0	0	0	0	0	0	0	0	0	0	0	0	0	0	0	0	0	0	0	0	0	0	0
CIT	0	0.445188	0	0	0	0	0	0	0	0	0	0	0	0	0	0	0	0	0	0	0	0	0	0	0	0	0	0	0	0	0	0
ATP8A1	0	0.443917	0	0	0	0	0	0	0	0	0	0	0	0	0	0	0	0	0	0	0	0	0	0	0	0	0	0	0	0	0	0
FAM184A	0	0.443598	0	0	0	0	0	0	0	0	0	0	0	0	0	0	0	0	0	0	0	0	0	0	0	0	0	0	0	0	0	0
LMO3	0	0.44293	0	0	0	0	0	0	0	0	0	0	0	0	0	0	0	0	0	0	0	0	0	0	0	0	0	0	0	0	0	0
NR6A1	0	0.439098	0	0	0	0	0	0	0	0	0	0	0	0	0	0	0	0	0	0	0	0	0	0	0	0	0	0	0	0	0	0
TMPRSS2	0	0.435519	0	0	0	0	0	0	0	0	0	0	0	0	0	0	0	0	0	0	0	0	0	0	0	0	0	0	0	0	0	0
ERBB4	0	0.434718	0	0	0	0	0	0	0	0	0	0	0	0	0	0	0	0	0	0	0	0	0	0	0	0	0	0	0	0	0	0
MPP6	0	0.431784	0	0	0	0	0	0	0	0	0	0	0	0	0	0	0	0	0	0	0	0	0	0	0	0	0	0	0	0	0	0
SFTA3	0	0.430897	0	0	0	0	0	0	0	0	0	0	0	0	0	0	0	0	0	0	0	0	0	0	0	0	0	0	0	0	0	0
HTR6	0	0.428633	0	0	0	0	0	0	0	0	0	0	0	0	0	0	0	0	0	0	0	0	0	0	0	0	0	0	0	0	0	0
BNIPL	0	0.427763	0	0	0	0	0	0	0	0	0	0	0	0	0	0	0	0	0	0	0	0	0	0	0	0	0	0	0	0	0	0
AKAP7	0	0.427173	0	0	0	0	0	0	0	0	0	0	0	0	0	0	0	0	0	0	0	0	0	0	0	0	0	0	0	0	0	0
TMEM41B	0	0.426157	0	0	0	0	0	0	0	0	0	0	0	0	0	0	0	0	0	0	0	0	0	0	0	0	0	0	0	0	0	0
MTUS1	0	0.42147	0	0	0	0	0	0	0	0	0	0	0	0	0	0	0	0	0	0	0	0	0	0	0	0	0	0	0	0	0	0
LIPH	0	0.419976	0	0	0	0	0	0	0	0	0	0	0	0	0	0	0	0	0	0	0	0	0	0	0	0	0	0	0	0	0	0
SLC22A31	0	0.419117	0	0	0	0	0	0	0	0	0	0	0	0	0	0	0	0	0	0	0	0	0	0	0	0	0	0	0	0	0	0
CYP11A1	0	0.419045	0	0	0	0	0	0	0	0	0	0	0	0	0	0	0	0	0	0	0	0	0	0	0	0	0	0	0	0	0	0
DAPK1	0	0.418496	0	0	0	0	0	0	0	0	0	0	0	0	0	0	0	0	0	0	0	0	0	0	0	0	0	0	0	0	0	0
ECHDC1	0	0.418139	0	0	0	0	0	0	0	0	0	0	0	0	0	0	0	0	0	0	0	0	0	0	0	0	0	0	0	0	0	0
CLINT1	0	0.416846	0	0	0	0	0	0	0	0	0	0	0	0	0	0	0	0	0	0	0	0	0	0	0	0	0	0	0	0	0	0
MACC1	0	0.416	0	0	0	0	0	0	0	0	0	0	0	0	0	0	0	0	0	0	0	0	0	0	0	0	0	0	0	0	0	0
ATL2	0	0.415229	0	0	0	0	0	0	0	0	0	0	0	0	0	0	0	0	0	0	0	0	0	0	0	0	0	0	0	0	0	0
MALRD1	0	0.413775	0	0	0	0	0	0	0	0	0	0	0	0	0	0	0	0	0	0	0	0	0	0	0	0	0	0	0	0	0	0
MAGI3	0	0.412956	0	0	0	0	0	0	0	0	0	0	0	0	0	0	0	0	0	0	0	0	0	0	0	0	0	0	0	0	0	0
HMGCS2	0	0.410377	0	0	0	0	0	0	0	0	0	0	0	0	0	0	0	0	0	0	0	0	0	0	0	0	0	0	0	0	0	0
ATP1B1	0	0.408142	0	0	0	0	0	0	0	0	0	0	0	0	0	0	0	0	0	0	0	0	0	0	0	0	0	0	0	0	0	0
TEPP	0	0.40733	0	0	0	0	0	0	0	0	0	0	0	0	0	0	0	0	0	0	0	0	0	0	0	0	0	0	0	0	0	0
BMP3	0	0.406678	0	0	0	0	0	0	0	0	0	0	0	0	0	0	0	0	0	0	0	0	0	0	0	0	0	0	0	0	0	0
ZBTB43	0	0.405712	0	0	0	0	0	0	0	0	0	0	0	0	0	0	0	0	0	0	0	0	0	0	0	0	0	0	0	0	0	0
EPS8	0	0.404504	0	0	0	0	0	0	0	0	0	0	0	0	0	0	0	0	0	0	0	0	0	0	0	0	0	0	0	0	0	0
ERBB3	0	0.403966	0	0	0	0	0	0	0	0	0	0	0	0	0	0	0	0	0	0	0	0	0	0	0	0	0	0	0	0	0	0
BTBD9	0	0.401821	0	0	0	0	0	0	0	0	0	0	0	0	0	0	0	0	0	0	0	0	0	0	0	0	0	0	0	0	0	0
ACACA	0	0.401094	0	0	0	0	0	0	0	0	0	0	0	0	0	0	0	0	0	0	0	0	0	0	0	0	0	0	0	0	0	0
CA13	0	0.400958	0	0	0	0	0	0	0	0	0	0	0	0	0	0	0	0	0	0	0	0	0	0	0	0	0	0	0	0	0	0
PPP1R1C	0	0.396215	0	0	0	0	0	0	0	0	0	0	0	0	0	0	0	0	0	0	0	0	0	0	0	0	0	0	0	0	0	0
HMGN3	0	0.395511	0	0	0	0	0	0	0	0	0	0	0	0	0	0	0	0	0	0	0	0	0	0	0	0	0	0	0	0	0	0
TMEM87A	0	0.395001	0	0	0	0	0	0	0	0	0	0	0	0	0	0	0	0	0	0	0	0	0	0	0	0	0	0	0	0	0	0
CHSY3	0	0.394379	0	0	0	0	0	0	0	0	0	0	0	0	0	0	0	0	0	0	0	0	0	0	0	0	0	0	0	0	0	0
MALL	0	0.394256	0	0	0	0	0	0	0	0	0	0	0	0	0	0	0	0	0	0	0	0	0	0	0	0	0	0	0	0	0	0
ZNF486	0	0.393482	0	0	0	0	0	0	0	0	0	0	0	0	0	0	0	0	0	0	0	0	0	0	0	0	0	0	0	0	0	0
PCDH9	0	0.391424	0	0	0	0	0	0	0	0	0	0	0	0	0	0	0	0	0	0	0	0	0	0	0	0	0	0	0	0	0	0
PPP2R3A	0	0.389659	0	0	0	0	0	0	0	0	0	0	0	0	0	0	0	0	0	0	0	0	0	0	0	0	0	0	0	0	0	0
PRKCI	0	0.389062	0	0	0	0	0	0	0	0	0	0	0	0	0	0	0	0	0	0	0	0	0	0	0	0	0	0	0	0	0	0
PANK1	0	0.384169	0	0	0	0	0	0	0	0	0	0	0	0	0	0	0	0	0	0	0	0	0	0	0	0	0	0	0	0	0	0
VKORC1L1	0	0.383489	0	0	0	0	0	0	0	0	0	0	0	0	0	0	0	0	0	0	0	0	0	0	0	0	0	0	0	0	0	0
ADK	0	0.38206	0	0	0	0	0	0	0	0	0	0	0	0	0	0	0	0	0	0	0	0	0	0	0	0	0	0	0	0	0	0
CECR2	0	0.376823	0	0	0	0	0	0	0	0	0	0	0	0	0	0	0	0	0	0	0	0	0	0	0	0	0	0	0	0	0	0
ANKRD6	0	0.372701	0	0	0	0	0	0	0	0	0	0	0	0	0	0	0	0	0	0	0	0	0	0	0	0	0	0	0	0	0	0
BCL2L14	0	0.371203	0	0	0	0	0	0	0	0	0	0	0	0	0	0	0	0	0	0	0	0	0	0	0	0	0	0	0	0	0	0
PITPNM3	0	0.370022	0	0	0	0	0	0	0	0	0	0	0	0	0	0	0	0	0	0	0	0	0	0	0	0	0	0	0	0	0	0
SLC25A36	0	0.369528	0	0	0	0	0	0	0	0	0	0	0	0	0	0	0	0	0	0	0	0	0	0	0	0	0	0	0	0	0	0
ESRP1	0	0.369497	0	0	0	0	0	0	0	0	0	0	0	0	0	0	0	0	0	0	0	0	0	0	0	0	0	0	0	0	0	0
FUT8	0	0.368932	0	0	0	0	0	0	0	0	0	0	0	0	0	0	0	0	0	0	0	0	0	0	0	0	0	0	0	0	0	0
MAP3K13	0	0.368828	0	0	0	0	0	0	0	0	0	0	0	0	0	0	0	0	0	0	0	0	0	0	0	0	0	0	0	0	0	0
CNGB1	0	0.367353	0	0	0	0	0	0	0	0	0	0	0	0	0	0	0	0	0	0	0	0	0	0	0	0	0	0	0	0	0	0
UNC13B	0	0.365159	0	0	0	0	0	0	0	0	0	0	0	0	0	0	0	0	0	0	0	0	0	0	0	0	0	0	0	0	0	0
LARP4B	0	0.363788	0	0	0	0	0	0	0	0	0	0	0	0	0	0	0	0	0	0	0	0	0	0	0	0	0	0	0	0	0	0
RGL3	0	0.362174	0	0	0	0	0	0	0	0	0	0	0	0	0	0	0	0	0	0	0	0	0	0	0	0	0	0	0	0	0	0
DUSP16	0	0.361129	0	0	0	0	0	0	0	0	0	0	0	0	0	0	0	0	0	0	0	0	0	0	0	0	0	0	0	0	0	0
MAST4	0	0.360684	0	0	0	0	0	0	0	0	0	0	0	0	0	0	0	0	0	0	0	0	0	0	0	0	0	0	0	0	0	0
CRLS1	0	0.358971	0	0	0	0	0	0	0	0	0	0	0	0	0	0	0	0	0	0	0	0	0	0	0	0	0	0	0	0	0	0
ASB4	0	0.35825	0	0	0	0	0	0	0	0	0	0	0	0	0	0	0	0	0	0	0	0	0	0	0	0	0	0	0	0	0	0
AADAC	0	0.358027	0	0	0	0	0	0	0	0	0	0	0	0	0	0	0	0	0	0	0	0	0	0	0	0	0	0	0	0	0	0
MACROD2	0	0.357739	0	0	0	0	0	0	0	0	0	0	0	0	0	0	0	0	0	0	0	0	0	0	0	0	0	0	0	0	0	0
XAGE2	0	0.356811	0	0	0	0	0	0	0	0	0	0	0	0	0	0	0	0	0	0	0	0	0	0	0	0	0	0	0	0	0	0
XKRX	0	0.356522	0	0	0	0	0	0	0	0	0	0	0	0	0	0	0	0	0	0	0	0	0	0	0	0	0	0	0	0	0	0
USP54	0	0.35638	0	0	0	0	0	0	0	0	0	0	0	0	0	0	0	0	0	0	0	0	0	0	0	0	0	0	0	0	0	0
CCNJL	0	0.35463	0	0	0	0	0	0	0	0	0	0	0	0	0	0	0	0	0	0	0	0	0	0	0	0	0	0	0	0	0	0
AQP9	0	0	0.771863	0	0	0	0	0	0	0	0	0	0	0	0	0	0	0	0	0	0	0	0	0	0	0	0	0	0	0	0	0
CYP27A1	0	0	0.753721	0	0	0	0	0	0	0	0	0	0	0	0	0	0	0	0	0	0	0	0	0	0	0	0	0	0	0	0	0
PPARG	0	0	0.742951	0	0	0	0	0	0	0	0	0	0	0	0	0	0	0	0	0	0	0	0	0	0	0	0	0	0	0	0	0
TMEM52B	0	0	0.741279	0	0	0	0	0	0	0	0	0	0	0	0	0	0	0	0	0	0	0	0	0	0	0	0	0	0	0	0	0
OLR1	0	0	0.730025	0	0	0	0	0	0	0	0	0	0	0	0	0	0	0	0	0	0	0	0	0	0	0	0	0	0	0	0	0
STAC	0	0	0.708736	0	0	0	0	0	0	0	0	0	0	0	0	0	0	0	0	0	0	0	0	0	0	0	0	0	0	0	0	0
MOGAT1	0	0	0.707824	0	0	0	0	0	0	0	0	0	0	0	0	0	0	0	0	0	0	0	0	0	0	0	0	0	0	0	0	0
GPNMB	0	0	0.69533	0	0	0	0	0	0	0	0	0	0	0	0	0	0	0	0	0	0	0	0	0	0	0	0	0	0	0	0	0
SLC11A1	0	0	0.689972	0	0	0	0	0	0	0	0	0	0	0	0	0	0	0	0	0	0	0	0	0	0	0	0	0	0	0	0	0
ACP5	0	0	0.683725	0	0	0	0	0	0	0	0	0	0	0	0	0	0	0	0	0	0	0	0	0	0	0	0	0	0	0	0	0
MARCO	0	0	0.681839	0	0	0	0	0	0	0	0	0	0	0	0	0	0	0	0	0	0	0	0	0	0	0	0	0	0	0	0	0
CD5L	0	0	0.673715	0	0	0	0	0	0	0	0	0	0	0	0	0	0	0	0	0	0	0	0	0	0	0	0	0	0	0	0	0
TREM1	0	0	0.659457	0	0	0	0	0	0	0	0	0	0	0	0	0	0	0	0	0	0	0	0	0	0	0	0	0	0	0	0	0
OSCAR	0	0	0.657707	0	0	0	0	0	0	0	0	0	0	0	0	0	0	0	0	0	0	0	0	0	0	0	0	0	0	0	0	0
BCL2A1	0	0	0.65753	0	0	0	0	0	0	0	0	0	0	0	0	0	0	0	0	0	0	0	0	0	0	0	0	0	0	0	0	0
FPR2	0	0	0.65575	0	0	0	0	0	0	0	0	0	0	0	0	0	0	0	0	0	0	0	0	0	0	0	0	0	0	0	0	0
MCEMP1	0	0	0.647749	0	0	0	0	0	0	0	0	0	0	0	0	0	0	0	0	0	0	0	0	0	0	0	0	0	0	0	0	0
SYS1	0	0	0.643833	0	0	0	0	0	0	0	0	0	0	0	0	0	0	0	0	0	0	0	0	0	0	0	0	0	0	0	0	0
PNPLA3	0	0	0.643739	0	0	0	0	0	0	0	0	0	0	0	0	0	0	0	0	0	0	0	0	0	0	0	0	0	0	0	0	0
PCOLCE2	0	0	0.642664	0	0	0	0	0	0	0	0	0	0	0	0	0	0	0	0	0	0	0	0	0	0	0	0	0	0	0	0	0
PLIN2	0	0	0.642133	0	0	0	0	0	0	0	0	0	0	0	0	0	0	0	0	0	0	0	0	0	0	0	0	0	0	0	0	0
GLIPR2	0	0	0.630475	0	0	0	0	0	0	0	0	0	0	0	0	0	0	0	0	0	0	0	0	0	0	0	0	0	0	0	0	0
TFEC	0	0	0.630332	0	0	0	0	0	0	0	0	0	0	0	0	0	0	0	0	0	0	0	0	0	0	0	0	0	0	0	0	0
MSR1	0	0	0.629224	0	0	0	0	0	0	0	0	0	0	0	0	0	0	0	0	0	0	0	0	0	0	0	0	0	0	0	0	0
ATP6V0D2	0	0	0.624951	0	0	0	0	0	0	0	0	0	0	0	0	0	0	0	0	0	0	0	0	0	0	0	0	0	0	0	0	0
ABCG1	0	0	0.621761	0	0	0	0	0	0	0	0	0	0	0	0	0	0	0	0	0	0	0	0	0	0	0	0	0	0	0	0	0
GLDN	0	0	0.62141	0	0	0	0	0	0	0	0	0	0	0	0	0	0	0	0	0	0	0	0	0	0	0	0	0	0	0	0	0
CD68	0	0	0.617069	0	0	0	0	0	0	0	0	0	0	0	0	0	0	0	0	0	0	0	0	0	0	0	0	0	0	0	0	0
SNX10	0	0	0.615685	0	0	0	0	0	0	0	0	0	0	0	0	0	0	0	0	0	0	0	0	0	0	0	0	0	0	0	0	0
PLAUR	0	0	0.614972	0	0	0	0	0	0	0	0	0	0	0	0	0	0	0	0	0	0	0	0	0	0	0	0	0	0	0	0	0
APOC1	0	0	0.611929	0	0	0	0	0	0	0	0	0	0	0	0	0	0	0	0	0	0	0	0	0	0	0	0	0	0	0	0	0
OASL	0	0	0.610591	0	0	0	0	0	0	0	0	0	0	0	0	0	0	0	0	0	0	0	0	0	0	0	0	0	0	0	0	0
GLUL	0	0	0.610043	0	0	0	0	0	0	0	0	0	0	0	0	0	0	0	0	0	0	0	0	0	0	0	0	0	0	0	0	0
B3GNT5	0	0	0.609788	0	0	0	0	0	0	0	0	0	0	0	0	0	0	0	0	0	0	0	0	0	0	0	0	0	0	0	0	0
FBP1	0	0	0.608737	0	0	0	0	0	0	0	0	0	0	0	0	0	0	0	0	0	0	0	0	0	0	0	0	0	0	0	0	0
SLC31A2	0	0	0.603213	0	0	0	0	0	0	0	0	0	0	0	0	0	0	0	0	0	0	0	0	0	0	0	0	0	0	0	0	0
CAPG	0	0	0.600283	0	0	0	0	0	0	0	0	0	0	0	0	0	0	0	0	0	0	0	0	0	0	0	0	0	0	0	0	0
IL1RN	0	0	0.600253	0	0	0	0	0	0	0	0	0	0	0	0	0	0	0	0	0	0	0	0	0	0	0	0	0	0	0	0	0
HTRA4	0	0	0.59484	0	0	0	0	0	0	0	0	0	0	0	0	0	0	0	0	0	0	0	0	0	0	0	0	0	0	0	0	0
CLN3	0	0	0.594684	0	0	0	0	0	0	0	0	0	0	0	0	0	0	0	0	0	0	0	0	0	0	0	0	0	0	0	0	0
CSTB	0	0	0.591838	0	0	0	0	0	0	0	0	0	0	0	0	0	0	0	0	0	0	0	0	0	0	0	0	0	0	0	0	0
GK	0	0	0.582896	0	0	0	0	0	0	0	0	0	0	0	0	0	0	0	0	0	0	0	0	0	0	0	0	0	0	0	0	0
SOAT1	0	0	0.581444	0	0	0	0	0	0	0	0	0	0	0	0	0	0	0	0	0	0	0	0	0	0	0	0	0	0	0	0	0
GCHFR	0	0	0.580458	0	0	0	0	0	0	0	0	0	0	0	0	0	0	0	0	0	0	0	0	0	0	0	0	0	0	0	0	0
INHBA	0	0	0.579534	0	0	0	0	0	0	0	0	0	0	0	0	0	0	0	0	0	0	0	0	0	0	0	0	0	0	0	0	0
NCEH1	0	0	0.57156	0	0	0	0	0	0	0	0	0	0	0	0	0	0	0	0	0	0	0	0	0	0	0	0	0	0	0	0	0
PTAFR	0	0	0.567509	0	0	0	0	0	0	0	0	0	0	0	0	0	0	0	0	0	0	0	0	0	0	0	0	0	0	0	0	0
MITF	0	0	0.567304	0	0	0	0	0	0	0	0	0	0	0	0	0	0	0	0	0	0	0	0	0	0	0	0	0	0	0	0	0
CEBPB	0	0	0.567025	0	0	0	0	0	0	0	0	0	0	0	0	0	0	0	0	0	0	0	0	0	0	0	0	0	0	0	0	0
HSD3B7	0	0	0.566044	0	0	0	0	0	0	0	0	0	0	0	0	0	0	0	0	0	0	0	0	0	0	0	0	0	0	0	0	0
TPRG1	0	0	0.563656	0	0	0	0	0	0	0	0	0	0	0	0	0	0	0	0	0	0	0	0	0	0	0	0	0	0	0	0	0
TYROBP	0	0	0.563136	0	0	0	0	0	0	0	0	0	0	0	0	0	0	0	0	0	0	0	0	0	0	0	0	0	0	0	0	0
HEXB	0	0	0.560392	0	0	0	0	0	0	0	0	0	0	0	0	0	0	0	0	0	0	0	0	0	0	0	0	0	0	0	0	0
FCER1G	0	0	0.559564	0	0	0	0	0	0	0	0	0	0	0	0	0	0	0	0	0	0	0	0	0	0	0	0	0	0	0	0	0
KCNA2	0	0	0.558884	0	0	0	0	0	0	0	0	0	0	0	0	0	0	0	0	0	0	0	0	0	0	0	0	0	0	0	0	0
ADAMTSL4	0	0	0.558858	0	0	0	0	0	0	0	0	0	0	0	0	0	0	0	0	0	0	0	0	0	0	0	0	0	0	0	0	0
OSBPL11	0	0	0.556941	0	0	0	0	0	0	0	0	0	0	0	0	0	0	0	0	0	0	0	0	0	0	0	0	0	0	0	0	0
NCF2	0	0	0.554579	0	0	0	0	0	0	0	0	0	0	0	0	0	0	0	0	0	0	0	0	0	0	0	0	0	0	0	0	0
VSIG4	0	0	0.553973	0	0	0	0	0	0	0	0	0	0	0	0	0	0	0	0	0	0	0	0	0	0	0	0	0	0	0	0	0
KRT79	0	0	0.547604	0	0	0	0	0	0	0	0	0	0	0	0	0	0	0	0	0	0	0	0	0	0	0	0	0	0	0	0	0
ABHD5	0	0	0.545226	0	0	0	0	0	0	0	0	0	0	0	0	0	0	0	0	0	0	0	0	0	0	0	0	0	0	0	0	0
DDX60L	0	0	0.543058	0	0	0	0	0	0	0	0	0	0	0	0	0	0	0	0	0	0	0	0	0	0	0	0	0	0	0	0	0
TMEM150B	0	0	0.541404	0	0	0	0	0	0	0	0	0	0	0	0	0	0	0	0	0	0	0	0	0	0	0	0	0	0	0	0	0
LAIR1	0	0	0.541086	0	0	0	0	0	0	0	0	0	0	0	0	0	0	0	0	0	0	0	0	0	0	0	0	0	0	0	0	0
GAS2L3	0	0	0.538915	0	0	0	0	0	0	0	0	0	0	0	0	0	0	0	0	0	0	0	0	0	0	0	0	0	0	0	0	0
GRN	0	0	0.537575	0	0	0	0	0	0	0	0	0	0	0	0	0	0	0	0	0	0	0	0	0	0	0	0	0	0	0	0	0
FLVCR2	0	0	0.536882	0	0	0	0	0	0	0	0	0	0	0	0	0	0	0	0	0	0	0	0	0	0	0	0	0	0	0	0	0
BHLHE41	0	0	0.536172	0	0	0	0	0	0	0	0	0	0	0	0	0	0	0	0	0	0	0	0	0	0	0	0	0	0	0	0	0
DMXL2	0	0	0.534874	0	0	0	0	0	0	0	0	0	0	0	0	0	0	0	0	0	0	0	0	0	0	0	0	0	0	0	0	0
MMP19	0	0	0.533468	0	0	0	0	0	0	0	0	0	0	0	0	0	0	0	0	0	0	0	0	0	0	0	0	0	0	0	0	0
GPCPD1	0	0	0.533166	0	0	0	0	0	0	0	0	0	0	0	0	0	0	0	0	0	0	0	0	0	0	0	0	0	0	0	0	0
FAM89A	0	0	0.529177	0	0	0	0	0	0	0	0	0	0	0	0	0	0	0	0	0	0	0	0	0	0	0	0	0	0	0	0	0
PGD	0	0	0.526533	0	0	0	0	0	0	0	0	0	0	0	0	0	0	0	0	0	0	0	0	0	0	0	0	0	0	0	0	0
FCGR1A	0	0	0.526119	0	0	0	0	0	0	0	0	0	0	0	0	0	0	0	0	0	0	0	0	0	0	0	0	0	0	0	0	0
CCRL2	0	0	0.524825	0	0	0	0	0	0	0	0	0	0	0	0	0	0	0	0	0	0	0	0	0	0	0	0	0	0	0	0	0
UPP1	0	0	0.523604	0	0	0	0	0	0	0	0	0	0	0	0	0	0	0	0	0	0	0	0	0	0	0	0	0	0	0	0	0
FKBP15	0	0	0.521294	0	0	0	0	0	0	0	0	0	0	0	0	0	0	0	0	0	0	0	0	0	0	0	0	0	0	0	0	0
SLC7A7	0	0	0.518747	0	0	0	0	0	0	0	0	0	0	0	0	0	0	0	0	0	0	0	0	0	0	0	0	0	0	0	0	0
GRINA	0	0	0.518219	0	0	0	0	0	0	0	0	0	0	0	0	0	0	0	0	0	0	0	0	0	0	0	0	0	0	0	0	0
PSAP	0	0	0.51804	0	0	0	0	0	0	0	0	0	0	0	0	0	0	0	0	0	0	0	0	0	0	0	0	0	0	0	0	0
PNPLA6	0	0	0.516385	0	0	0	0	0	0	0	0	0	0	0	0	0	0	0	0	0	0	0	0	0	0	0	0	0	0	0	0	0
FTH1	0	0	0.515434	0	0	0	0	0	0	0	0	0	0	0	0	0	0	0	0	0	0	0	0	0	0	0	0	0	0	0	0	0
RAB42	0	0	0.51396	0	0	0	0	0	0	0	0	0	0	0	0	0	0	0	0	0	0	0	0	0	0	0	0	0	0	0	0	0
MGAT1	0	0	0.512607	0	0	0	0	0	0	0	0	0	0	0	0	0	0	0	0	0	0	0	0	0	0	0	0	0	0	0	0	0
SLC22A15	0	0	0.510429	0	0	0	0	0	0	0	0	0	0	0	0	0	0	0	0	0	0	0	0	0	0	0	0	0	0	0	0	0
IQSEC3	0	0	0.507168	0	0	0	0	0	0	0	0	0	0	0	0	0	0	0	0	0	0	0	0	0	0	0	0	0	0	0	0	0
GSTO1	0	0	0.50683	0	0	0	0	0	0	0	0	0	0	0	0	0	0	0	0	0	0	0	0	0	0	0	0	0	0	0	0	0
ADTRP	0	0	0.505985	0	0	0	0	0	0	0	0	0	0	0	0	0	0	0	0	0	0	0	0	0	0	0	0	0	0	0	0	0
MS4A14	0	0	0.505071	0	0	0	0	0	0	0	0	0	0	0	0	0	0	0	0	0	0	0	0	0	0	0	0	0	0	0	0	0
SIRPA	0	0	0.504918	0	0	0	0	0	0	0	0	0	0	0	0	0	0	0	0	0	0	0	0	0	0	0	0	0	0	0	0	0
PYCARD	0	0	0.502603	0	0	0	0	0	0	0	0	0	0	0	0	0	0	0	0	0	0	0	0	0	0	0	0	0	0	0	0	0
SLC15A3	0	0	0.50128	0	0	0	0	0	0	0	0	0	0	0	0	0	0	0	0	0	0	0	0	0	0	0	0	0	0	0	0	0
PAX5	0	0	0	0.948052	0	0	0	0	0	0	0	0	0	0	0	0	0	0	0	0	0	0	0	0	0	0	0	0	0	0	0	0
FCRL1	0	0	0	0.938876	0	0	0	0	0	0	0	0	0	0	0	0	0	0	0	0	0	0	0	0	0	0	0	0	0	0	0	0
CD19	0	0	0	0.926316	0	0	0	0	0	0	0	0	0	0	0	0	0	0	0	0	0	0	0	0	0	0	0	0	0	0	0	0
MS4A1	0	0	0	0.921879	0	0	0	0	0	0	0	0	0	0	0	0	0	0	0	0	0	0	0	0	0	0	0	0	0	0	0	0
BLK	0	0	0	0.909967	0	0	0	0	0	0	0	0	0	0	0	0	0	0	0	0	0	0	0	0	0	0	0	0	0	0	0	0
IGHM	0	0	0	0.900956	0	0	0	0	0	0	0	0	0	0	0	0	0	0	0	0	0	0	0	0	0	0	0	0	0	0	0	0
BANK1	0	0	0	0.892222	0	0	0	0	0	0	0	0	0	0	0	0	0	0	0	0	0	0	0	0	0	0	0	0	0	0	0	0
TNFRSF13B	0	0	0	0.86749	0	0	0	0	0	0	0	0	0	0	0	0	0	0	0	0	0	0	0	0	0	0	0	0	0	0	0	0
FCRL2	0	0	0	0.863829	0	0	0	0	0	0	0	0	0	0	0	0	0	0	0	0	0	0	0	0	0	0	0	0	0	0	0	0
FCRL5	0	0	0	0.862444	0	0	0	0	0	0	0	0	0	0	0	0	0	0	0	0	0	0	0	0	0	0	0	0	0	0	0	0
RALGPS2	0	0	0	0.833758	0	0	0	0	0	0	0	0	0	0	0	0	0	0	0	0	0	0	0	0	0	0	0	0	0	0	0	0
SP140	0	0	0	0.81923	0	0	0	0	0	0	0	0	0	0	0	0	0	0	0	0	0	0	0	0	0	0	0	0	0	0	0	0
CD22	0	0	0	0.809748	0	0	0	0	0	0	0	0	0	0	0	0	0	0	0	0	0	0	0	0	0	0	0	0	0	0	0	0
NIBAN3	0	0	0	0.782894	0	0	0	0	0	0	0	0	0	0	0	0	0	0	0	0	0	0	0	0	0	0	0	0	0	0	0	0
FCER2	0	0	0	0.779782	0	0	0	0	0	0	0	0	0	0	0	0	0	0	0	0	0	0	0	0	0	0	0	0	0	0	0	0
FCMR	0	0	0	0.776546	0	0	0	0	0	0	0	0	0	0	0	0	0	0	0	0	0	0	0	0	0	0	0	0	0	0	0	0
NCF1	0	0	0	0.775303	0	0	0	0	0	0	0	0	0	0	0	0	0	0	0	0	0	0	0	0	0	0	0	0	0	0	0	0
POU2AF1	0	0	0	0.772098	0	0	0	0	0	0	0	0	0	0	0	0	0	0	0	0	0	0	0	0	0	0	0	0	0	0	0	0
CR2	0	0	0	0.771414	0	0	0	0	0	0	0	0	0	0	0	0	0	0	0	0	0	0	0	0	0	0	0	0	0	0	0	0
TMEM156	0	0	0	0.769756	0	0	0	0	0	0	0	0	0	0	0	0	0	0	0	0	0	0	0	0	0	0	0	0	0	0	0	0
CXCR5	0	0	0	0.766208	0	0	0	0	0	0	0	0	0	0	0	0	0	0	0	0	0	0	0	0	0	0	0	0	0	0	0	0
CD79A	0	0	0	0.748388	0	0	0	0	0	0	0	0	0	0	0	0	0	0	0	0	0	0	0	0	0	0	0	0	0	0	0	0
CLEC17A	0	0	0	0.744853	0	0	0	0	0	0	0	0	0	0	0	0	0	0	0	0	0	0	0	0	0	0	0	0	0	0	0	0
PARP15	0	0	0	0.744849	0	0	0	0	0	0	0	0	0	0	0	0	0	0	0	0	0	0	0	0	0	0	0	0	0	0	0	0
MZB1	0	0	0	0.744651	0	0	0	0	0	0	0	0	0	0	0	0	0	0	0	0	0	0	0	0	0	0	0	0	0	0	0	0
ARHGEF18	0	0	0	0.743103	0	0	0	0	0	0	0	0	0	0	0	0	0	0	0	0	0	0	0	0	0	0	0	0	0	0	0	0
GNG7	0	0	0	0.729808	0	0	0	0	0	0	0	0	0	0	0	0	0	0	0	0	0	0	0	0	0	0	0	0	0	0	0	0
CNR2	0	0	0	0.705497	0	0	0	0	0	0	0	0	0	0	0	0	0	0	0	0	0	0	0	0	0	0	0	0	0	0	0	0
KLHL14	0	0	0	0.705187	0	0	0	0	0	0	0	0	0	0	0	0	0	0	0	0	0	0	0	0	0	0	0	0	0	0	0	0
IGKC	0	0	0	0.699156	0	0	0	0	0	0	0	0	0	0	0	0	0	0	0	0	0	0	0	0	0	0	0	0	0	0	0	0
SHISA8	0	0	0	0.694314	0	0	0	0	0	0	0	0	0	0	0	0	0	0	0	0	0	0	0	0	0	0	0	0	0	0	0	0
BLNK	0	0	0	0.692784	0	0	0	0	0	0	0	0	0	0	0	0	0	0	0	0	0	0	0	0	0	0	0	0	0	0	0	0
ABCB4	0	0	0	0.692762	0	0	0	0	0	0	0	0	0	0	0	0	0	0	0	0	0	0	0	0	0	0	0	0	0	0	0	0
FCRLA	0	0	0	0.676715	0	0	0	0	0	0	0	0	0	0	0	0	0	0	0	0	0	0	0	0	0	0	0	0	0	0	0	0
TLR10	0	0	0	0.669844	0	0	0	0	0	0	0	0	0	0	0	0	0	0	0	0	0	0	0	0	0	0	0	0	0	0	0	0
CD79B	0	0	0	0.651517	0	0	0	0	0	0	0	0	0	0	0	0	0	0	0	0	0	0	0	0	0	0	0	0	0	0	0	0
HVCN1	0	0	0	0.64943	0	0	0	0	0	0	0	0	0	0	0	0	0	0	0	0	0	0	0	0	0	0	0	0	0	0	0	0
STAP1	0	0	0	0.646161	0	0	0	0	0	0	0	0	0	0	0	0	0	0	0	0	0	0	0	0	0	0	0	0	0	0	0	0
CD37	0	0	0	0.6416	0	0	0	0	0	0	0	0	0	0	0	0	0	0	0	0	0	0	0	0	0	0	0	0	0	0	0	0
ISG20	0	0	0	0.640917	0	0	0	0	0	0	0	0	0	0	0	0	0	0	0	0	0	0	0	0	0	0	0	0	0	0	0	0
HRK	0	0	0	0.639985	0	0	0	0	0	0	0	0	0	0	0	0	0	0	0	0	0	0	0	0	0	0	0	0	0	0	0	0
C16orf74	0	0	0	0.633089	0	0	0	0	0	0	0	0	0	0	0	0	0	0	0	0	0	0	0	0	0	0	0	0	0	0	0	0
OSBPL10	0	0	0	0.62585	0	0	0	0	0	0	0	0	0	0	0	0	0	0	0	0	0	0	0	0	0	0	0	0	0	0	0	0
RAB30	0	0	0	0.621264	0	0	0	0	0	0	0	0	0	0	0	0	0	0	0	0	0	0	0	0	0	0	0	0	0	0	0	0
VPREB3	0	0	0	0.608599	0	0	0	0	0	0	0	0	0	0	0	0	0	0	0	0	0	0	0	0	0	0	0	0	0	0	0	0
NETO1	0	0	0	0.601819	0	0	0	0	0	0	0	0	0	0	0	0	0	0	0	0	0	0	0	0	0	0	0	0	0	0	0	0
RCSD1	0	0	0	0.599063	0	0	0	0	0	0	0	0	0	0	0	0	0	0	0	0	0	0	0	0	0	0	0	0	0	0	0	0
COL19A1	0	0	0	0.598563	0	0	0	0	0	0	0	0	0	0	0	0	0	0	0	0	0	0	0	0	0	0	0	0	0	0	0	0
IKZF3	0	0	0	0.592241	0	0	0	0	0	0	0	0	0	0	0	0	0	0	0	0	0	0	0	0	0	0	0	0	0	0	0	0
E2F5	0	0	0	0.589556	0	0	0	0	0	0	0	0	0	0	0	0	0	0	0	0	0	0	0	0	0	0	0	0	0	0	0	0
POU2F2	0	0	0	0.588835	0	0	0	0	0	0	0	0	0	0	0	0	0	0	0	0	0	0	0	0	0	0	0	0	0	0	0	0
JCHAIN	0	0	0	0.587423	0	0	0	0	0	0	0	0	0	0	0	0	0	0	0	0	0	0	0	0	0	0	0	0	0	0	0	0
FCRL3	0	0	0	0.587028	0	0	0	0	0	0	0	0	0	0	0	0	0	0	0	0	0	0	0	0	0	0	0	0	0	0	0	0
SSPN	0	0	0	0.581336	0	0	0	0	0	0	0	0	0	0	0	0	0	0	0	0	0	0	0	0	0	0	0	0	0	0	0	0
TCL1A	0	0	0	0.574859	0	0	0	0	0	0	0	0	0	0	0	0	0	0	0	0	0	0	0	0	0	0	0	0	0	0	0	0
ANGPTL1	0	0	0	0.573055	0	0	0	0	0	0	0	0	0	0	0	0	0	0	0	0	0	0	0	0	0	0	0	0	0	0	0	0
C12orf42	0	0	0	0.563953	0	0	0	0	0	0	0	0	0	0	0	0	0	0	0	0	0	0	0	0	0	0	0	0	0	0	0	0
PLCG2	0	0	0	0.560268	0	0	0	0	0	0	0	0	0	0	0	0	0	0	0	0	0	0	0	0	0	0	0	0	0	0	0	0
ZBP1	0	0	0	0.553108	0	0	0	0	0	0	0	0	0	0	0	0	0	0	0	0	0	0	0	0	0	0	0	0	0	0	0	0
PRDM2	0	0	0	0.548927	0	0	0	0	0	0	0	0	0	0	0	0	0	0	0	0	0	0	0	0	0	0	0	0	0	0	0	0
P2RY10	0	0	0	0.547689	0	0	0	0	0	0	0	0	0	0	0	0	0	0	0	0	0	0	0	0	0	0	0	0	0	0	0	0
ZNF215	0	0	0	0.541129	0	0	0	0	0	0	0	0	0	0	0	0	0	0	0	0	0	0	0	0	0	0	0	0	0	0	0	0
P2RY8	0	0	0	0.539322	0	0	0	0	0	0	0	0	0	0	0	0	0	0	0	0	0	0	0	0	0	0	0	0	0	0	0	0
BCAS4	0	0	0	0.533398	0	0	0	0	0	0	0	0	0	0	0	0	0	0	0	0	0	0	0	0	0	0	0	0	0	0	0	0
DERL3	0	0	0	0.528062	0	0	0	0	0	0	0	0	0	0	0	0	0	0	0	0	0	0	0	0	0	0	0	0	0	0	0	0
FCHO1	0	0	0	0.527908	0	0	0	0	0	0	0	0	0	0	0	0	0	0	0	0	0	0	0	0	0	0	0	0	0	0	0	0
LIX1	0	0	0	0.52746	0	0	0	0	0	0	0	0	0	0	0	0	0	0	0	0	0	0	0	0	0	0	0	0	0	0	0	0
SP110	0	0	0	0.520462	0	0	0	0	0	0	0	0	0	0	0	0	0	0	0	0	0	0	0	0	0	0	0	0	0	0	0	0
CD180	0	0	0	0.520409	0	0	0	0	0	0	0	0	0	0	0	0	0	0	0	0	0	0	0	0	0	0	0	0	0	0	0	0
DENND5B	0	0	0	0.519401	0	0	0	0	0	0	0	0	0	0	0	0	0	0	0	0	0	0	0	0	0	0	0	0	0	0	0	0
WNT16	0	0	0	0.515885	0	0	0	0	0	0	0	0	0	0	0	0	0	0	0	0	0	0	0	0	0	0	0	0	0	0	0	0
LY9	0	0	0	0.511247	0	0	0	0	0	0	0	0	0	0	0	0	0	0	0	0	0	0	0	0	0	0	0	0	0	0	0	0
ORAI2	0	0	0	0.508719	0	0	0	0	0	0	0	0	0	0	0	0	0	0	0	0	0	0	0	0	0	0	0	0	0	0	0	0
RUBCNL	0	0	0	0.507817	0	0	0	0	0	0	0	0	0	0	0	0	0	0	0	0	0	0	0	0	0	0	0	0	0	0	0	0
TMEM154	0	0	0	0.502598	0	0	0	0	0	0	0	0	0	0	0	0	0	0	0	0	0	0	0	0	0	0	0	0	0	0	0	0
PRKCB	0	0	0	0.50198	0	0	0	0	0	0	0	0	0	0	0	0	0	0	0	0	0	0	0	0	0	0	0	0	0	0	0	0
GAPT	0	0	0	0.500543	0	0	0	0	0	0	0	0	0	0	0	0	0	0	0	0	0	0	0	0	0	0	0	0	0	0	0	0
EIF2AK3	0	0	0	0.495669	0	0	0	0	0	0	0	0	0	0	0	0	0	0	0	0	0	0	0	0	0	0	0	0	0	0	0	0
KREMEN2	0	0	0	0.489225	0	0	0	0	0	0	0	0	0	0	0	0	0	0	0	0	0	0	0	0	0	0	0	0	0	0	0	0
SMCHD1	0	0	0	0.486032	0	0	0	0	0	0	0	0	0	0	0	0	0	0	0	0	0	0	0	0	0	0	0	0	0	0	0	0
RABEP2	0	0	0	0.483304	0	0	0	0	0	0	0	0	0	0	0	0	0	0	0	0	0	0	0	0	0	0	0	0	0	0	0	0
GPR18	0	0	0	0.481086	0	0	0	0	0	0	0	0	0	0	0	0	0	0	0	0	0	0	0	0	0	0	0	0	0	0	0	0
NCOA3	0	0	0	0.480285	0	0	0	0	0	0	0	0	0	0	0	0	0	0	0	0	0	0	0	0	0	0	0	0	0	0	0	0
TNFRSF17	0	0	0	0.478472	0	0	0	0	0	0	0	0	0	0	0	0	0	0	0	0	0	0	0	0	0	0	0	0	0	0	0	0
BTNL9	0	0	0	0	0.603855	0	0	0	0	0	0	0	0	0	0	0	0	0	0	0	0	0	0	0	0	0	0	0	0	0	0	0
SLC6A4	0	0	0	0	0.552714	0	0	0	0	0	0	0	0	0	0	0	0	0	0	0	0	0	0	0	0	0	0	0	0	0	0	0
BRINP1	0	0	0	0	0.547793	0	0	0	0	0	0	0	0	0	0	0	0	0	0	0	0	0	0	0	0	0	0	0	0	0	0	0
FCN3	0	0	0	0	0.547393	0	0	0	0	0	0	0	0	0	0	0	0	0	0	0	0	0	0	0	0	0	0	0	0	0	0	0
CD109	0	0	0	0	0.534321	0	0	0	0	0	0	0	0	0	0	0	0	0	0	0	0	0	0	0	0	0	0	0	0	0	0	0
CFAP161	0	0	0	0	0.526045	0	0	0	0	0	0	0	0	0	0	0	0	0	0	0	0	0	0	0	0	0	0	0	0	0	0	0
ESM1	0	0	0	0	0.500571	0	0	0	0	0	0	0	0	0	0	0	0	0	0	0	0	0	0	0	0	0	0	0	0	0	0	0
RAPGEF4	0	0	0	0	0.484454	0	0	0	0	0	0	0	0	0	0	0	0	0	0	0	0	0	0	0	0	0	0	0	0	0	0	0
THSD1	0	0	0	0	0.459759	0	0	0	0	0	0	0	0	0	0	0	0	0	0	0	0	0	0	0	0	0	0	0	0	0	0	0
EPAS1	0	0	0	0	0.459464	0	0	0	0	0	0	0	0	0	0	0	0	0	0	0	0	0	0	0	0	0	0	0	0	0	0	0
ITGA6	0	0	0	0	0.458958	0	0	0	0	0	0	0	0	0	0	0	0	0	0	0	0	0	0	0	0	0	0	0	0	0	0	0
RGCC	0	0	0	0	0.450359	0	0	0	0	0	0	0	0	0	0	0	0	0	0	0	0	0	0	0	0	0	0	0	0	0	0	0
SYN2	0	0	0	0	0.441056	0	0	0	0	0	0	0	0	0	0	0	0	0	0	0	0	0	0	0	0	0	0	0	0	0	0	0
SLC26A2	0	0	0	0	0.426788	0	0	0	0	0	0	0	0	0	0	0	0	0	0	0	0	0	0	0	0	0	0	0	0	0	0	0
RALA	0	0	0	0	0.42647	0	0	0	0	0	0	0	0	0	0	0	0	0	0	0	0	0	0	0	0	0	0	0	0	0	0	0
BMP6	0	0	0	0	0.414351	0	0	0	0	0	0	0	0	0	0	0	0	0	0	0	0	0	0	0	0	0	0	0	0	0	0	0
IZUMO1	0	0	0	0	0.413228	0	0	0	0	0	0	0	0	0	0	0	0	0	0	0	0	0	0	0	0	0	0	0	0	0	0	0
NXF3	0	0	0	0	0.408901	0	0	0	0	0	0	0	0	0	0	0	0	0	0	0	0	0	0	0	0	0	0	0	0	0	0	0
SYCP2L	0	0	0	0	0.404638	0	0	0	0	0	0	0	0	0	0	0	0	0	0	0	0	0	0	0	0	0	0	0	0	0	0	0
CEMIP2	0	0	0	0	0.398077	0	0	0	0	0	0	0	0	0	0	0	0	0	0	0	0	0	0	0	0	0	0	0	0	0	0	0
JAM3	0	0	0	0	0.394983	0	0	0	0	0	0	0	0	0	0	0	0	0	0	0	0	0	0	0	0	0	0	0	0	0	0	0
PRPSAP1	0	0	0	0	0.393477	0	0	0	0	0	0	0	0	0	0	0	0	0	0	0	0	0	0	0	0	0	0	0	0	0	0	0
IER3IP1	0	0	0	0	0.389743	0	0	0	0	0	0	0	0	0	0	0	0	0	0	0	0	0	0	0	0	0	0	0	0	0	0	0
DTL	0	0	0	0	0.38941	0	0	0	0	0	0	0	0	0	0	0	0	0	0	0	0	0	0	0	0	0	0	0	0	0	0	0
HYAL1	0	0	0	0	0.380077	0	0	0	0	0	0	0	0	0	0	0	0	0	0	0	0	0	0	0	0	0	0	0	0	0	0	0
FKBP1A	0	0	0	0	0.378846	0	0	0	0	0	0	0	0	0	0	0	0	0	0	0	0	0	0	0	0	0	0	0	0	0	0	0
PLK2	0	0	0	0	0.377686	0	0	0	0	0	0	0	0	0	0	0	0	0	0	0	0	0	0	0	0	0	0	0	0	0	0	0
RDX	0	0	0	0	0.377053	0	0	0	0	0	0	0	0	0	0	0	0	0	0	0	0	0	0	0	0	0	0	0	0	0	0	0
NEK3	0	0	0	0	0.367386	0	0	0	0	0	0	0	0	0	0	0	0	0	0	0	0	0	0	0	0	0	0	0	0	0	0	0
ADGRF5	0	0	0	0	0.366882	0	0	0	0	0	0	0	0	0	0	0	0	0	0	0	0	0	0	0	0	0	0	0	0	0	0	0
LOXHD1	0	0	0	0	0.363281	0	0	0	0	0	0	0	0	0	0	0	0	0	0	0	0	0	0	0	0	0	0	0	0	0	0	0
TMEM235	0	0	0	0	0.363206	0	0	0	0	0	0	0	0	0	0	0	0	0	0	0	0	0	0	0	0	0	0	0	0	0	0	0
ADIPOR2	0	0	0	0	0.354843	0	0	0	0	0	0	0	0	0	0	0	0	0	0	0	0	0	0	0	0	0	0	0	0	0	0	0
DACH1	0	0	0	0	0.35029	0	0	0	0	0	0	0	0	0	0	0	0	0	0	0	0	0	0	0	0	0	0	0	0	0	0	0
C21orf91	0	0	0	0	0.349919	0	0	0	0	0	0	0	0	0	0	0	0	0	0	0	0	0	0	0	0	0	0	0	0	0	0	0
SLC35F2	0	0	0	0	0.34447	0	0	0	0	0	0	0	0	0	0	0	0	0	0	0	0	0	0	0	0	0	0	0	0	0	0	0
CD93	0	0	0	0	0.342669	0	0	0	0	0	0	0	0	0	0	0	0	0	0	0	0	0	0	0	0	0	0	0	0	0	0	0
TCF15	0	0	0	0	0.33986	0	0	0	0	0	0	0	0	0	0	0	0	0	0	0	0	0	0	0	0	0	0	0	0	0	0	0
CLEC1A	0	0	0	0	0.337945	0	0	0	0	0	0	0	0	0	0	0	0	0	0	0	0	0	0	0	0	0	0	0	0	0	0	0
KLHL5	0	0	0	0	0.33652	0	0	0	0	0	0	0	0	0	0	0	0	0	0	0	0	0	0	0	0	0	0	0	0	0	0	0
SH3D19	0	0	0	0	0.328085	0	0	0	0	0	0	0	0	0	0	0	0	0	0	0	0	0	0	0	0	0	0	0	0	0	0	0
SLC25A47	0	0	0	0	0.325824	0	0	0	0	0	0	0	0	0	0	0	0	0	0	0	0	0	0	0	0	0	0	0	0	0	0	0
PLK5	0	0	0	0	0.325713	0	0	0	0	0	0	0	0	0	0	0	0	0	0	0	0	0	0	0	0	0	0	0	0	0	0	0
C14orf180	0	0	0	0	0.322394	0	0	0	0	0	0	0	0	0	0	0	0	0	0	0	0	0	0	0	0	0	0	0	0	0	0	0
TPST2	0	0	0	0	0.320308	0	0	0	0	0	0	0	0	0	0	0	0	0	0	0	0	0	0	0	0	0	0	0	0	0	0	0
HMBOX1	0	0	0	0	0.318381	0	0	0	0	0	0	0	0	0	0	0	0	0	0	0	0	0	0	0	0	0	0	0	0	0	0	0
DOCK6	0	0	0	0	0.316433	0	0	0	0	0	0	0	0	0	0	0	0	0	0	0	0	0	0	0	0	0	0	0	0	0	0	0
CETP	0	0	0	0	0.31403	0	0	0	0	0	0	0	0	0	0	0	0	0	0	0	0	0	0	0	0	0	0	0	0	0	0	0
ARHGAP31	0	0	0	0	0.313248	0	0	0	0	0	0	0	0	0	0	0	0	0	0	0	0	0	0	0	0	0	0	0	0	0	0	0
SLC25A52	0	0	0	0	0.307536	0	0	0	0	0	0	0	0	0	0	0	0	0	0	0	0	0	0	0	0	0	0	0	0	0	0	0
NTRK2	0	0	0	0	0.307461	0	0	0	0	0	0	0	0	0	0	0	0	0	0	0	0	0	0	0	0	0	0	0	0	0	0	0
YES1	0	0	0	0	0.304887	0	0	0	0	0	0	0	0	0	0	0	0	0	0	0	0	0	0	0	0	0	0	0	0	0	0	0
ULBP1	0	0	0	0	0.299535	0	0	0	0	0	0	0	0	0	0	0	0	0	0	0	0	0	0	0	0	0	0	0	0	0	0	0
BAALC	0	0	0	0	0.297134	0	0	0	0	0	0	0	0	0	0	0	0	0	0	0	0	0	0	0	0	0	0	0	0	0	0	0
KL	0	0	0	0	0.296558	0	0	0	0	0	0	0	0	0	0	0	0	0	0	0	0	0	0	0	0	0	0	0	0	0	0	0
ECE1	0	0	0	0	0.29442	0	0	0	0	0	0	0	0	0	0	0	0	0	0	0	0	0	0	0	0	0	0	0	0	0	0	0
CLRN2	0	0	0	0	0.292551	0	0	0	0	0	0	0	0	0	0	0	0	0	0	0	0	0	0	0	0	0	0	0	0	0	0	0
KCNJ11	0	0	0	0	0.292232	0	0	0	0	0	0	0	0	0	0	0	0	0	0	0	0	0	0	0	0	0	0	0	0	0	0	0
ZNF735	0	0	0	0	0.290764	0	0	0	0	0	0	0	0	0	0	0	0	0	0	0	0	0	0	0	0	0	0	0	0	0	0	0
TEAD4	0	0	0	0	0.286388	0	0	0	0	0	0	0	0	0	0	0	0	0	0	0	0	0	0	0	0	0	0	0	0	0	0	0
CYP1A2	0	0	0	0	0.285656	0	0	0	0	0	0	0	0	0	0	0	0	0	0	0	0	0	0	0	0	0	0	0	0	0	0	0
SMTNL1	0	0	0	0	0.281684	0	0	0	0	0	0	0	0	0	0	0	0	0	0	0	0	0	0	0	0	0	0	0	0	0	0	0
MGAT5B	0	0	0	0	0.281468	0	0	0	0	0	0	0	0	0	0	0	0	0	0	0	0	0	0	0	0	0	0	0	0	0	0	0
GRPR	0	0	0	0	0.275316	0	0	0	0	0	0	0	0	0	0	0	0	0	0	0	0	0	0	0	0	0	0	0	0	0	0	0
KIF4B	0	0	0	0	0.274088	0	0	0	0	0	0	0	0	0	0	0	0	0	0	0	0	0	0	0	0	0	0	0	0	0	0	0
TCIM	0	0	0	0	0.273082	0	0	0	0	0	0	0	0	0	0	0	0	0	0	0	0	0	0	0	0	0	0	0	0	0	0	0
MAPK3	0	0	0	0	0.272762	0	0	0	0	0	0	0	0	0	0	0	0	0	0	0	0	0	0	0	0	0	0	0	0	0	0	0
CLDN34	0	0	0	0	0.268269	0	0	0	0	0	0	0	0	0	0	0	0	0	0	0	0	0	0	0	0	0	0	0	0	0	0	0
CRYBA4	0	0	0	0	0.266573	0	0	0	0	0	0	0	0	0	0	0	0	0	0	0	0	0	0	0	0	0	0	0	0	0	0	0
SAMD14	0	0	0	0	0.264705	0	0	0	0	0	0	0	0	0	0	0	0	0	0	0	0	0	0	0	0	0	0	0	0	0	0	0
QRICH2	0	0	0	0	0.259677	0	0	0	0	0	0	0	0	0	0	0	0	0	0	0	0	0	0	0	0	0	0	0	0	0	0	0
PPP2R5A	0	0	0	0	0.259257	0	0	0	0	0	0	0	0	0	0	0	0	0	0	0	0	0	0	0	0	0	0	0	0	0	0	0
SLC22A6	0	0	0	0	0.255675	0	0	0	0	0	0	0	0	0	0	0	0	0	0	0	0	0	0	0	0	0	0	0	0	0	0	0
PRRG3	0	0	0	0	0.255387	0	0	0	0	0	0	0	0	0	0	0	0	0	0	0	0	0	0	0	0	0	0	0	0	0	0	0
CBX2	0	0	0	0	0.254828	0	0	0	0	0	0	0	0	0	0	0	0	0	0	0	0	0	0	0	0	0	0	0	0	0	0	0
LRCH1	0	0	0	0	0.251675	0	0	0	0	0	0	0	0	0	0	0	0	0	0	0	0	0	0	0	0	0	0	0	0	0	0	0
RAVER2	0	0	0	0	0.24995	0	0	0	0	0	0	0	0	0	0	0	0	0	0	0	0	0	0	0	0	0	0	0	0	0	0	0
MBOAT2	0	0	0	0	0.249603	0	0	0	0	0	0	0	0	0	0	0	0	0	0	0	0	0	0	0	0	0	0	0	0	0	0	0
MAOA	0	0	0	0	0.249238	0	0	0	0	0	0	0	0	0	0	0	0	0	0	0	0	0	0	0	0	0	0	0	0	0	0	0
OR2B11	0	0	0	0	0.245931	0	0	0	0	0	0	0	0	0	0	0	0	0	0	0	0	0	0	0	0	0	0	0	0	0	0	0
CABP5	0	0	0	0	0.244043	0	0	0	0	0	0	0	0	0	0	0	0	0	0	0	0	0	0	0	0	0	0	0	0	0	0	0
TMEM253	0	0	0	0	0.235073	0	0	0	0	0	0	0	0	0	0	0	0	0	0	0	0	0	0	0	0	0	0	0	0	0	0	0
HPGD	0	0	0	0	0	0.846107	0	0	0	0	0	0	0	0	0	0	0	0	0	0	0	0	0	0	0	0	0	0	0	0	0	0
PDE1C	0	0	0	0	0	0.805116	0	0	0	0	0	0	0	0	0	0	0	0	0	0	0	0	0	0	0	0	0	0	0	0	0	0
EDNRB	0	0	0	0	0	0.750176	0	0	0	0	0	0	0	0	0	0	0	0	0	0	0	0	0	0	0	0	0	0	0	0	0	0
PRX	0	0	0	0	0	0.718087	0	0	0	0	0	0	0	0	0	0	0	0	0	0	0	0	0	0	0	0	0	0	0	0	0	0
CYP3A5	0	0	0	0	0	0.693424	0	0	0	0	0	0	0	0	0	0	0	0	0	0	0	0	0	0	0	0	0	0	0	0	0	0
KCNN2	0	0	0	0	0	0.692097	0	0	0	0	0	0	0	0	0	0	0	0	0	0	0	0	0	0	0	0	0	0	0	0	0	0
RGS9	0	0	0	0	0	0.660023	0	0	0	0	0	0	0	0	0	0	0	0	0	0	0	0	0	0	0	0	0	0	0	0	0	0
CA4	0	0	0	0	0	0.654653	0	0	0	0	0	0	0	0	0	0	0	0	0	0	0	0	0	0	0	0	0	0	0	0	0	0
ADGRL2	0	0	0	0	0	0.64651	0	0	0	0	0	0	0	0	0	0	0	0	0	0	0	0	0	0	0	0	0	0	0	0	0	0
TMEM26	0	0	0	0	0	0.6278	0	0	0	0	0	0	0	0	0	0	0	0	0	0	0	0	0	0	0	0	0	0	0	0	0	0
B3GALNT1	0	0	0	0	0	0.609754	0	0	0	0	0	0	0	0	0	0	0	0	0	0	0	0	0	0	0	0	0	0	0	0	0	0
GRM8	0	0	0	0	0	0.607793	0	0	0	0	0	0	0	0	0	0	0	0	0	0	0	0	0	0	0	0	0	0	0	0	0	0
TSPAN12	0	0	0	0	0	0.606169	0	0	0	0	0	0	0	0	0	0	0	0	0	0	0	0	0	0	0	0	0	0	0	0	0	0
EMCN	0	0	0	0	0	0.60418	0	0	0	0	0	0	0	0	0	0	0	0	0	0	0	0	0	0	0	0	0	0	0	0	0	0
ZNF331	0	0	0	0	0	0.602784	0	0	0	0	0	0	0	0	0	0	0	0	0	0	0	0	0	0	0	0	0	0	0	0	0	0
PRICKLE2	0	0	0	0	0	0.592449	0	0	0	0	0	0	0	0	0	0	0	0	0	0	0	0	0	0	0	0	0	0	0	0	0	0
TPO	0	0	0	0	0	0.592422	0	0	0	0	0	0	0	0	0	0	0	0	0	0	0	0	0	0	0	0	0	0	0	0	0	0
FAM189A1	0	0	0	0	0	0.590146	0	0	0	0	0	0	0	0	0	0	0	0	0	0	0	0	0	0	0	0	0	0	0	0	0	0
NOS2	0	0	0	0	0	0.58841	0	0	0	0	0	0	0	0	0	0	0	0	0	0	0	0	0	0	0	0	0	0	0	0	0	0
TBX3	0	0	0	0	0	0.585656	0	0	0	0	0	0	0	0	0	0	0	0	0	0	0	0	0	0	0	0	0	0	0	0	0	0
STXBP6	0	0	0	0	0	0.572814	0	0	0	0	0	0	0	0	0	0	0	0	0	0	0	0	0	0	0	0	0	0	0	0	0	0
ACE	0	0	0	0	0	0.57194	0	0	0	0	0	0	0	0	0	0	0	0	0	0	0	0	0	0	0	0	0	0	0	0	0	0
HECW2	0	0	0	0	0	0.569498	0	0	0	0	0	0	0	0	0	0	0	0	0	0	0	0	0	0	0	0	0	0	0	0	0	0
EFNB1	0	0	0	0	0	0.568767	0	0	0	0	0	0	0	0	0	0	0	0	0	0	0	0	0	0	0	0	0	0	0	0	0	0
FUT1	0	0	0	0	0	0.568682	0	0	0	0	0	0	0	0	0	0	0	0	0	0	0	0	0	0	0	0	0	0	0	0	0	0
PLA2G4C	0	0	0	0	0	0.56858	0	0	0	0	0	0	0	0	0	0	0	0	0	0	0	0	0	0	0	0	0	0	0	0	0	0
SLC2A12	0	0	0	0	0	0.564531	0	0	0	0	0	0	0	0	0	0	0	0	0	0	0	0	0	0	0	0	0	0	0	0	0	0
VIPR1	0	0	0	0	0	0.556673	0	0	0	0	0	0	0	0	0	0	0	0	0	0	0	0	0	0	0	0	0	0	0	0	0	0
CDH13	0	0	0	0	0	0.555072	0	0	0	0	0	0	0	0	0	0	0	0	0	0	0	0	0	0	0	0	0	0	0	0	0	0
CRPPA	0	0	0	0	0	0.555057	0	0	0	0	0	0	0	0	0	0	0	0	0	0	0	0	0	0	0	0	0	0	0	0	0	0
DISP1	0	0	0	0	0	0.555023	0	0	0	0	0	0	0	0	0	0	0	0	0	0	0	0	0	0	0	0	0	0	0	0	0	0
SOSTDC1	0	0	0	0	0	0.551771	0	0	0	0	0	0	0	0	0	0	0	0	0	0	0	0	0	0	0	0	0	0	0	0	0	0
EML1	0	0	0	0	0	0.551223	0	0	0	0	0	0	0	0	0	0	0	0	0	0	0	0	0	0	0	0	0	0	0	0	0	0
ROBO4	0	0	0	0	0	0.549531	0	0	0	0	0	0	0	0	0	0	0	0	0	0	0	0	0	0	0	0	0	0	0	0	0	0
FZD4	0	0	0	0	0	0.549426	0	0	0	0	0	0	0	0	0	0	0	0	0	0	0	0	0	0	0	0	0	0	0	0	0	0
TMEM204	0	0	0	0	0	0.54441	0	0	0	0	0	0	0	0	0	0	0	0	0	0	0	0	0	0	0	0	0	0	0	0	0	0
SLC12A2	0	0	0	0	0	0.543853	0	0	0	0	0	0	0	0	0	0	0	0	0	0	0	0	0	0	0	0	0	0	0	0	0	0
GRIN2A	0	0	0	0	0	0.535114	0	0	0	0	0	0	0	0	0	0	0	0	0	0	0	0	0	0	0	0	0	0	0	0	0	0
GALNT18	0	0	0	0	0	0.528158	0	0	0	0	0	0	0	0	0	0	0	0	0	0	0	0	0	0	0	0	0	0	0	0	0	0
ADRB1	0	0	0	0	0	0.526907	0	0	0	0	0	0	0	0	0	0	0	0	0	0	0	0	0	0	0	0	0	0	0	0	0	0
SEMA6A	0	0	0	0	0	0.526636	0	0	0	0	0	0	0	0	0	0	0	0	0	0	0	0	0	0	0	0	0	0	0	0	0	0
SCARB1	0	0	0	0	0	0.517254	0	0	0	0	0	0	0	0	0	0	0	0	0	0	0	0	0	0	0	0	0	0	0	0	0	0
NCALD	0	0	0	0	0	0.516381	0	0	0	0	0	0	0	0	0	0	0	0	0	0	0	0	0	0	0	0	0	0	0	0	0	0
EPB41L2	0	0	0	0	0	0.512754	0	0	0	0	0	0	0	0	0	0	0	0	0	0	0	0	0	0	0	0	0	0	0	0	0	0
GCOM1	0	0	0	0	0	0.511741	0	0	0	0	0	0	0	0	0	0	0	0	0	0	0	0	0	0	0	0	0	0	0	0	0	0
SASH1	0	0	0	0	0	0.505198	0	0	0	0	0	0	0	0	0	0	0	0	0	0	0	0	0	0	0	0	0	0	0	0	0	0
EDA	0	0	0	0	0	0.503187	0	0	0	0	0	0	0	0	0	0	0	0	0	0	0	0	0	0	0	0	0	0	0	0	0	0
SGK1	0	0	0	0	0	0.501193	0	0	0	0	0	0	0	0	0	0	0	0	0	0	0	0	0	0	0	0	0	0	0	0	0	0
CARHSP1	0	0	0	0	0	0.498872	0	0	0	0	0	0	0	0	0	0	0	0	0	0	0	0	0	0	0	0	0	0	0	0	0	0
KDR	0	0	0	0	0	0.49745	0	0	0	0	0	0	0	0	0	0	0	0	0	0	0	0	0	0	0	0	0	0	0	0	0	0
KLF7	0	0	0	0	0	0.494227	0	0	0	0	0	0	0	0	0	0	0	0	0	0	0	0	0	0	0	0	0	0	0	0	0	0
SLCO4A1	0	0	0	0	0	0.48857	0	0	0	0	0	0	0	0	0	0	0	0	0	0	0	0	0	0	0	0	0	0	0	0	0	0
PRKCE	0	0	0	0	0	0.485835	0	0	0	0	0	0	0	0	0	0	0	0	0	0	0	0	0	0	0	0	0	0	0	0	0	0
CDH5	0	0	0	0	0	0.479427	0	0	0	0	0	0	0	0	0	0	0	0	0	0	0	0	0	0	0	0	0	0	0	0	0	0
ITGA1	0	0	0	0	0	0.476716	0	0	0	0	0	0	0	0	0	0	0	0	0	0	0	0	0	0	0	0	0	0	0	0	0	0
CHL1	0	0	0	0	0	0.474949	0	0	0	0	0	0	0	0	0	0	0	0	0	0	0	0	0	0	0	0	0	0	0	0	0	0
ILDR2	0	0	0	0	0	0.474868	0	0	0	0	0	0	0	0	0	0	0	0	0	0	0	0	0	0	0	0	0	0	0	0	0	0
SERPINB6	0	0	0	0	0	0.474867	0	0	0	0	0	0	0	0	0	0	0	0	0	0	0	0	0	0	0	0	0	0	0	0	0	0
SLC9A3R2	0	0	0	0	0	0.472404	0	0	0	0	0	0	0	0	0	0	0	0	0	0	0	0	0	0	0	0	0	0	0	0	0	0
CHRM3	0	0	0	0	0	0.470592	0	0	0	0	0	0	0	0	0	0	0	0	0	0	0	0	0	0	0	0	0	0	0	0	0	0
IFI27	0	0	0	0	0	0.46805	0	0	0	0	0	0	0	0	0	0	0	0	0	0	0	0	0	0	0	0	0	0	0	0	0	0
ACVRL1	0	0	0	0	0	0.467344	0	0	0	0	0	0	0	0	0	0	0	0	0	0	0	0	0	0	0	0	0	0	0	0	0	0
SH3BP5	0	0	0	0	0	0.467226	0	0	0	0	0	0	0	0	0	0	0	0	0	0	0	0	0	0	0	0	0	0	0	0	0	0
SIPA1L2	0	0	0	0	0	0.46709	0	0	0	0	0	0	0	0	0	0	0	0	0	0	0	0	0	0	0	0	0	0	0	0	0	0
PSMA1	0	0	0	0	0	0.466485	0	0	0	0	0	0	0	0	0	0	0	0	0	0	0	0	0	0	0	0	0	0	0	0	0	0
RIN2	0	0	0	0	0	0.46361	0	0	0	0	0	0	0	0	0	0	0	0	0	0	0	0	0	0	0	0	0	0	0	0	0	0
CLDN5	0	0	0	0	0	0.460713	0	0	0	0	0	0	0	0	0	0	0	0	0	0	0	0	0	0	0	0	0	0	0	0	0	0
AQP1	0	0	0	0	0	0.459389	0	0	0	0	0	0	0	0	0	0	0	0	0	0	0	0	0	0	0	0	0	0	0	0	0	0
TSPAN15	0	0	0	0	0	0.45892	0	0	0	0	0	0	0	0	0	0	0	0	0	0	0	0	0	0	0	0	0	0	0	0	0	0
PITPNM2	0	0	0	0	0	0.453224	0	0	0	0	0	0	0	0	0	0	0	0	0	0	0	0	0	0	0	0	0	0	0	0	0	0
EGFL7	0	0	0	0	0	0.451482	0	0	0	0	0	0	0	0	0	0	0	0	0	0	0	0	0	0	0	0	0	0	0	0	0	0
DNAJC1	0	0	0	0	0	0.449745	0	0	0	0	0	0	0	0	0	0	0	0	0	0	0	0	0	0	0	0	0	0	0	0	0	0
SH2D4B	0	0	0	0	0	0.449384	0	0	0	0	0	0	0	0	0	0	0	0	0	0	0	0	0	0	0	0	0	0	0	0	0	0
PHLDB1	0	0	0	0	0	0.446366	0	0	0	0	0	0	0	0	0	0	0	0	0	0	0	0	0	0	0	0	0	0	0	0	0	0
ART1	0	0	0	0	0	0.436051	0	0	0	0	0	0	0	0	0	0	0	0	0	0	0	0	0	0	0	0	0	0	0	0	0	0
SLITRK2	0	0	0	0	0	0.433532	0	0	0	0	0	0	0	0	0	0	0	0	0	0	0	0	0	0	0	0	0	0	0	0	0	0
FSTL4	0	0	0	0	0	0.43237	0	0	0	0	0	0	0	0	0	0	0	0	0	0	0	0	0	0	0	0	0	0	0	0	0	0
SP6	0	0	0	0	0	0.429928	0	0	0	0	0	0	0	0	0	0	0	0	0	0	0	0	0	0	0	0	0	0	0	0	0	0
SEC14L1	0	0	0	0	0	0.428421	0	0	0	0	0	0	0	0	0	0	0	0	0	0	0	0	0	0	0	0	0	0	0	0	0	0
STC2	0	0	0	0	0	0.424657	0	0	0	0	0	0	0	0	0	0	0	0	0	0	0	0	0	0	0	0	0	0	0	0	0	0
APP	0	0	0	0	0	0.42271	0	0	0	0	0	0	0	0	0	0	0	0	0	0	0	0	0	0	0	0	0	0	0	0	0	0
MYO6	0	0	0	0	0	0.421305	0	0	0	0	0	0	0	0	0	0	0	0	0	0	0	0	0	0	0	0	0	0	0	0	0	0
SH2D3C	0	0	0	0	0	0.41923	0	0	0	0	0	0	0	0	0	0	0	0	0	0	0	0	0	0	0	0	0	0	0	0	0	0
CASKIN2	0	0	0	0	0	0.417238	0	0	0	0	0	0	0	0	0	0	0	0	0	0	0	0	0	0	0	0	0	0	0	0	0	0
QDPR	0	0	0	0	0	0.416278	0	0	0	0	0	0	0	0	0	0	0	0	0	0	0	0	0	0	0	0	0	0	0	0	0	0
LTK	0	0	0	0	0	0.414336	0	0	0	0	0	0	0	0	0	0	0	0	0	0	0	0	0	0	0	0	0	0	0	0	0	0
XKR6	0	0	0	0	0	0.412626	0	0	0	0	0	0	0	0	0	0	0	0	0	0	0	0	0	0	0	0	0	0	0	0	0	0
ARHGAP29	0	0	0	0	0	0.41067	0	0	0	0	0	0	0	0	0	0	0	0	0	0	0	0	0	0	0	0	0	0	0	0	0	0
GIPC3	0	0	0	0	0	0.410446	0	0	0	0	0	0	0	0	0	0	0	0	0	0	0	0	0	0	0	0	0	0	0	0	0	0
SPTBN1	0	0	0	0	0	0.408729	0	0	0	0	0	0	0	0	0	0	0	0	0	0	0	0	0	0	0	0	0	0	0	0	0	0
DCBLD1	0	0	0	0	0	0.404977	0	0	0	0	0	0	0	0	0	0	0	0	0	0	0	0	0	0	0	0	0	0	0	0	0	0
DLGAP4	0	0	0	0	0	0.403492	0	0	0	0	0	0	0	0	0	0	0	0	0	0	0	0	0	0	0	0	0	0	0	0	0	0
ESAM	0	0	0	0	0	0.402857	0	0	0	0	0	0	0	0	0	0	0	0	0	0	0	0	0	0	0	0	0	0	0	0	0	0
PREX1	0	0	0	0	0	0.402492	0	0	0	0	0	0	0	0	0	0	0	0	0	0	0	0	0	0	0	0	0	0	0	0	0	0
SIN3B	0	0	0	0	0	0.398617	0	0	0	0	0	0	0	0	0	0	0	0	0	0	0	0	0	0	0	0	0	0	0	0	0	0
LILRB5	0	0	0	0	0	0	0.866178	0	0	0	0	0	0	0	0	0	0	0	0	0	0	0	0	0	0	0	0	0	0	0	0	0
F13A1	0	0	0	0	0	0	0.85993	0	0	0	0	0	0	0	0	0	0	0	0	0	0	0	0	0	0	0	0	0	0	0	0	0
MERTK	0	0	0	0	0	0	0.791986	0	0	0	0	0	0	0	0	0	0	0	0	0	0	0	0	0	0	0	0	0	0	0	0	0
STAB1	0	0	0	0	0	0	0.79047	0	0	0	0	0	0	0	0	0	0	0	0	0	0	0	0	0	0	0	0	0	0	0	0	0
ADAP2	0	0	0	0	0	0	0.786733	0	0	0	0	0	0	0	0	0	0	0	0	0	0	0	0	0	0	0	0	0	0	0	0	0
CD163L1	0	0	0	0	0	0	0.785015	0	0	0	0	0	0	0	0	0	0	0	0	0	0	0	0	0	0	0	0	0	0	0	0	0
SIGLEC1	0	0	0	0	0	0	0.784727	0	0	0	0	0	0	0	0	0	0	0	0	0	0	0	0	0	0	0	0	0	0	0	0	0
MS4A6A	0	0	0	0	0	0	0.763233	0	0	0	0	0	0	0	0	0	0	0	0	0	0	0	0	0	0	0	0	0	0	0	0	0
MYO7A	0	0	0	0	0	0	0.757203	0	0	0	0	0	0	0	0	0	0	0	0	0	0	0	0	0	0	0	0	0	0	0	0	0
MS4A4A	0	0	0	0	0	0	0.748267	0	0	0	0	0	0	0	0	0	0	0	0	0	0	0	0	0	0	0	0	0	0	0	0	0
CD163	0	0	0	0	0	0	0.746427	0	0	0	0	0	0	0	0	0	0	0	0	0	0	0	0	0	0	0	0	0	0	0	0	0
LGMN	0	0	0	0	0	0	0.732588	0	0	0	0	0	0	0	0	0	0	0	0	0	0	0	0	0	0	0	0	0	0	0	0	0
IGSF21	0	0	0	0	0	0	0.73257	0	0	0	0	0	0	0	0	0	0	0	0	0	0	0	0	0	0	0	0	0	0	0	0	0
DAB2	0	0	0	0	0	0	0.709979	0	0	0	0	0	0	0	0	0	0	0	0	0	0	0	0	0	0	0	0	0	0	0	0	0
RYR1	0	0	0	0	0	0	0.707659	0	0	0	0	0	0	0	0	0	0	0	0	0	0	0	0	0	0	0	0	0	0	0	0	0
MAFB	0	0	0	0	0	0	0.706914	0	0	0	0	0	0	0	0	0	0	0	0	0	0	0	0	0	0	0	0	0	0	0	0	0
RBPJ	0	0	0	0	0	0	0.701897	0	0	0	0	0	0	0	0	0	0	0	0	0	0	0	0	0	0	0	0	0	0	0	0	0
SLCO2B1	0	0	0	0	0	0	0.686516	0	0	0	0	0	0	0	0	0	0	0	0	0	0	0	0	0	0	0	0	0	0	0	0	0
FPR3	0	0	0	0	0	0	0.686441	0	0	0	0	0	0	0	0	0	0	0	0	0	0	0	0	0	0	0	0	0	0	0	0	0
C9	0	0	0	0	0	0	0.68612	0	0	0	0	0	0	0	0	0	0	0	0	0	0	0	0	0	0	0	0	0	0	0	0	0
MRC1	0	0	0	0	0	0	0.681721	0	0	0	0	0	0	0	0	0	0	0	0	0	0	0	0	0	0	0	0	0	0	0	0	0
CMKLR1	0	0	0	0	0	0	0.678173	0	0	0	0	0	0	0	0	0	0	0	0	0	0	0	0	0	0	0	0	0	0	0	0	0
MKNK1	0	0	0	0	0	0	0.673525	0	0	0	0	0	0	0	0	0	0	0	0	0	0	0	0	0	0	0	0	0	0	0	0	0
PDGFC	0	0	0	0	0	0	0.672552	0	0	0	0	0	0	0	0	0	0	0	0	0	0	0	0	0	0	0	0	0	0	0	0	0
MYO5A	0	0	0	0	0	0	0.671106	0	0	0	0	0	0	0	0	0	0	0	0	0	0	0	0	0	0	0	0	0	0	0	0	0
CD209	0	0	0	0	0	0	0.670703	0	0	0	0	0	0	0	0	0	0	0	0	0	0	0	0	0	0	0	0	0	0	0	0	0
MRO	0	0	0	0	0	0	0.66806	0	0	0	0	0	0	0	0	0	0	0	0	0	0	0	0	0	0	0	0	0	0	0	0	0
FCGR2A	0	0	0	0	0	0	0.667821	0	0	0	0	0	0	0	0	0	0	0	0	0	0	0	0	0	0	0	0	0	0	0	0	0
PLTP	0	0	0	0	0	0	0.664226	0	0	0	0	0	0	0	0	0	0	0	0	0	0	0	0	0	0	0	0	0	0	0	0	0
CSF1R	0	0	0	0	0	0	0.660504	0	0	0	0	0	0	0	0	0	0	0	0	0	0	0	0	0	0	0	0	0	0	0	0	0
TRPM2	0	0	0	0	0	0	0.66028	0	0	0	0	0	0	0	0	0	0	0	0	0	0	0	0	0	0	0	0	0	0	0	0	0
PRSS36	0	0	0	0	0	0	0.659256	0	0	0	0	0	0	0	0	0	0	0	0	0	0	0	0	0	0	0	0	0	0	0	0	0
RNF135	0	0	0	0	0	0	0.653453	0	0	0	0	0	0	0	0	0	0	0	0	0	0	0	0	0	0	0	0	0	0	0	0	0
RGL1	0	0	0	0	0	0	0.647897	0	0	0	0	0	0	0	0	0	0	0	0	0	0	0	0	0	0	0	0	0	0	0	0	0
NPL	0	0	0	0	0	0	0.642046	0	0	0	0	0	0	0	0	0	0	0	0	0	0	0	0	0	0	0	0	0	0	0	0	0
AP1B1	0	0	0	0	0	0	0.641711	0	0	0	0	0	0	0	0	0	0	0	0	0	0	0	0	0	0	0	0	0	0	0	0	0
FOLR2	0	0	0	0	0	0	0.639746	0	0	0	0	0	0	0	0	0	0	0	0	0	0	0	0	0	0	0	0	0	0	0	0	0
ATP8B4	0	0	0	0	0	0	0.621318	0	0	0	0	0	0	0	0	0	0	0	0	0	0	0	0	0	0	0	0	0	0	0	0	0
C5AR2	0	0	0	0	0	0	0.619488	0	0	0	0	0	0	0	0	0	0	0	0	0	0	0	0	0	0	0	0	0	0	0	0	0
SLC9A9	0	0	0	0	0	0	0.617148	0	0	0	0	0	0	0	0	0	0	0	0	0	0	0	0	0	0	0	0	0	0	0	0	0
BCAT1	0	0	0	0	0	0	0.616827	0	0	0	0	0	0	0	0	0	0	0	0	0	0	0	0	0	0	0	0	0	0	0	0	0
NCF4	0	0	0	0	0	0	0.616742	0	0	0	0	0	0	0	0	0	0	0	0	0	0	0	0	0	0	0	0	0	0	0	0	0
CTSB	0	0	0	0	0	0	0.615077	0	0	0	0	0	0	0	0	0	0	0	0	0	0	0	0	0	0	0	0	0	0	0	0	0
ITSN1	0	0	0	0	0	0	0.61428	0	0	0	0	0	0	0	0	0	0	0	0	0	0	0	0	0	0	0	0	0	0	0	0	0
MFSD1	0	0	0	0	0	0	0.612704	0	0	0	0	0	0	0	0	0	0	0	0	0	0	0	0	0	0	0	0	0	0	0	0	0
IL10	0	0	0	0	0	0	0.606191	0	0	0	0	0	0	0	0	0	0	0	0	0	0	0	0	0	0	0	0	0	0	0	0	0
LY96	0	0	0	0	0	0	0.605585	0	0	0	0	0	0	0	0	0	0	0	0	0	0	0	0	0	0	0	0	0	0	0	0	0
SLC1A3	0	0	0	0	0	0	0.605179	0	0	0	0	0	0	0	0	0	0	0	0	0	0	0	0	0	0	0	0	0	0	0	0	0
SLC7A8	0	0	0	0	0	0	0.601174	0	0	0	0	0	0	0	0	0	0	0	0	0	0	0	0	0	0	0	0	0	0	0	0	0
GPR34	0	0	0	0	0	0	0.60116	0	0	0	0	0	0	0	0	0	0	0	0	0	0	0	0	0	0	0	0	0	0	0	0	0
TBC1D14	0	0	0	0	0	0	0.600535	0	0	0	0	0	0	0	0	0	0	0	0	0	0	0	0	0	0	0	0	0	0	0	0	0
CCL13	0	0	0	0	0	0	0.598208	0	0	0	0	0	0	0	0	0	0	0	0	0	0	0	0	0	0	0	0	0	0	0	0	0
GFRA2	0	0	0	0	0	0	0.593849	0	0	0	0	0	0	0	0	0	0	0	0	0	0	0	0	0	0	0	0	0	0	0	0	0
AP2A2	0	0	0	0	0	0	0.59096	0	0	0	0	0	0	0	0	0	0	0	0	0	0	0	0	0	0	0	0	0	0	0	0	0
HMOX1	0	0	0	0	0	0	0.590928	0	0	0	0	0	0	0	0	0	0	0	0	0	0	0	0	0	0	0	0	0	0	0	0	0
LPAR6	0	0	0	0	0	0	0.589431	0	0	0	0	0	0	0	0	0	0	0	0	0	0	0	0	0	0	0	0	0	0	0	0	0
CREG1	0	0	0	0	0	0	0.586802	0	0	0	0	0	0	0	0	0	0	0	0	0	0	0	0	0	0	0	0	0	0	0	0	0
CD14	0	0	0	0	0	0	0.585158	0	0	0	0	0	0	0	0	0	0	0	0	0	0	0	0	0	0	0	0	0	0	0	0	0
SNX6	0	0	0	0	0	0	0.584921	0	0	0	0	0	0	0	0	0	0	0	0	0	0	0	0	0	0	0	0	0	0	0	0	0
CYTH4	0	0	0	0	0	0	0.579234	0	0	0	0	0	0	0	0	0	0	0	0	0	0	0	0	0	0	0	0	0	0	0	0	0
MS4A4E	0	0	0	0	0	0	0.57579	0	0	0	0	0	0	0	0	0	0	0	0	0	0	0	0	0	0	0	0	0	0	0	0	0
SELENOP	0	0	0	0	0	0	0.571207	0	0	0	0	0	0	0	0	0	0	0	0	0	0	0	0	0	0	0	0	0	0	0	0	0
FMN1	0	0	0	0	0	0	0.569118	0	0	0	0	0	0	0	0	0	0	0	0	0	0	0	0	0	0	0	0	0	0	0	0	0
PLA2G7	0	0	0	0	0	0	0.566474	0	0	0	0	0	0	0	0	0	0	0	0	0	0	0	0	0	0	0	0	0	0	0	0	0
TTYH3	0	0	0	0	0	0	0.563141	0	0	0	0	0	0	0	0	0	0	0	0	0	0	0	0	0	0	0	0	0	0	0	0	0
ARHGAP22	0	0	0	0	0	0	0.561032	0	0	0	0	0	0	0	0	0	0	0	0	0	0	0	0	0	0	0	0	0	0	0	0	0
CALCR	0	0	0	0	0	0	0.554054	0	0	0	0	0	0	0	0	0	0	0	0	0	0	0	0	0	0	0	0	0	0	0	0	0
TGFBI	0	0	0	0	0	0	0.552097	0	0	0	0	0	0	0	0	0	0	0	0	0	0	0	0	0	0	0	0	0	0	0	0	0
SLC36A1	0	0	0	0	0	0	0.551713	0	0	0	0	0	0	0	0	0	0	0	0	0	0	0	0	0	0	0	0	0	0	0	0	0
TLR1	0	0	0	0	0	0	0.54807	0	0	0	0	0	0	0	0	0	0	0	0	0	0	0	0	0	0	0	0	0	0	0	0	0
IL2RA	0	0	0	0	0	0	0.547528	0	0	0	0	0	0	0	0	0	0	0	0	0	0	0	0	0	0	0	0	0	0	0	0	0
SLC49A4	0	0	0	0	0	0	0.544144	0	0	0	0	0	0	0	0	0	0	0	0	0	0	0	0	0	0	0	0	0	0	0	0	0
MTSS1	0	0	0	0	0	0	0.543904	0	0	0	0	0	0	0	0	0	0	0	0	0	0	0	0	0	0	0	0	0	0	0	0	0
TMEM106A	0	0	0	0	0	0	0.541695	0	0	0	0	0	0	0	0	0	0	0	0	0	0	0	0	0	0	0	0	0	0	0	0	0
MCOLN1	0	0	0	0	0	0	0.53981	0	0	0	0	0	0	0	0	0	0	0	0	0	0	0	0	0	0	0	0	0	0	0	0	0
CLEC4G	0	0	0	0	0	0	0.538563	0	0	0	0	0	0	0	0	0	0	0	0	0	0	0	0	0	0	0	0	0	0	0	0	0
MILR1	0	0	0	0	0	0	0.537466	0	0	0	0	0	0	0	0	0	0	0	0	0	0	0	0	0	0	0	0	0	0	0	0	0
CR1	0	0	0	0	0	0	0.537354	0	0	0	0	0	0	0	0	0	0	0	0	0	0	0	0	0	0	0	0	0	0	0	0	0
ME1	0	0	0	0	0	0	0.529822	0	0	0	0	0	0	0	0	0	0	0	0	0	0	0	0	0	0	0	0	0	0	0	0	0
C3AR1	0	0	0	0	0	0	0.529635	0	0	0	0	0	0	0	0	0	0	0	0	0	0	0	0	0	0	0	0	0	0	0	0	0
CD84	0	0	0	0	0	0	0.52283	0	0	0	0	0	0	0	0	0	0	0	0	0	0	0	0	0	0	0	0	0	0	0	0	0
TRPS1	0	0	0	0	0	0	0.521132	0	0	0	0	0	0	0	0	0	0	0	0	0	0	0	0	0	0	0	0	0	0	0	0	0
CTSL	0	0	0	0	0	0	0.521034	0	0	0	0	0	0	0	0	0	0	0	0	0	0	0	0	0	0	0	0	0	0	0	0	0
SPRED1	0	0	0	0	0	0	0.519931	0	0	0	0	0	0	0	0	0	0	0	0	0	0	0	0	0	0	0	0	0	0	0	0	0
BEST1	0	0	0	0	0	0	0.519142	0	0	0	0	0	0	0	0	0	0	0	0	0	0	0	0	0	0	0	0	0	0	0	0	0
CRYL1	0	0	0	0	0	0	0.518557	0	0	0	0	0	0	0	0	0	0	0	0	0	0	0	0	0	0	0	0	0	0	0	0	0
CD200R1	0	0	0	0	0	0	0.518029	0	0	0	0	0	0	0	0	0	0	0	0	0	0	0	0	0	0	0	0	0	0	0	0	0
MAF	0	0	0	0	0	0	0.513829	0	0	0	0	0	0	0	0	0	0	0	0	0	0	0	0	0	0	0	0	0	0	0	0	0
LOXL3	0	0	0	0	0	0	0.51355	0	0	0	0	0	0	0	0	0	0	0	0	0	0	0	0	0	0	0	0	0	0	0	0	0
HSPBAP1	0	0	0	0	0	0	0.512785	0	0	0	0	0	0	0	0	0	0	0	0	0	0	0	0	0	0	0	0	0	0	0	0	0
FPR1	0	0	0	0	0	0	0.507507	0	0	0	0	0	0	0	0	0	0	0	0	0	0	0	0	0	0	0	0	0	0	0	0	0
RCN3	0	0	0	0	0	0	0.505028	0	0	0	0	0	0	0	0	0	0	0	0	0	0	0	0	0	0	0	0	0	0	0	0	0
SLC37A2	0	0	0	0	0	0	0.503674	0	0	0	0	0	0	0	0	0	0	0	0	0	0	0	0	0	0	0	0	0	0	0	0	0
RASSF4	0	0	0	0	0	0	0.503463	0	0	0	0	0	0	0	0	0	0	0	0	0	0	0	0	0	0	0	0	0	0	0	0	0
SLC18B1	0	0	0	0	0	0	0.50176	0	0	0	0	0	0	0	0	0	0	0	0	0	0	0	0	0	0	0	0	0	0	0	0	0
GNLY	0	0	0	0	0	0	0	0.933742	0	0	0	0	0	0	0	0	0	0	0	0	0	0	0	0	0	0	0	0	0	0	0	0
TBX21	0	0	0	0	0	0	0	0.925298	0	0	0	0	0	0	0	0	0	0	0	0	0	0	0	0	0	0	0	0	0	0	0	0
KLRD1	0	0	0	0	0	0	0	0.922464	0	0	0	0	0	0	0	0	0	0	0	0	0	0	0	0	0	0	0	0	0	0	0	0
PYHIN1	0	0	0	0	0	0	0	0.868771	0	0	0	0	0	0	0	0	0	0	0	0	0	0	0	0	0	0	0	0	0	0	0	0
CCL5	0	0	0	0	0	0	0	0.862968	0	0	0	0	0	0	0	0	0	0	0	0	0	0	0	0	0	0	0	0	0	0	0	0
SAMD3	0	0	0	0	0	0	0	0.862704	0	0	0	0	0	0	0	0	0	0	0	0	0	0	0	0	0	0	0	0	0	0	0	0
KLRF1	0	0	0	0	0	0	0	0.853537	0	0	0	0	0	0	0	0	0	0	0	0	0	0	0	0	0	0	0	0	0	0	0	0
NCR1	0	0	0	0	0	0	0	0.83738	0	0	0	0	0	0	0	0	0	0	0	0	0	0	0	0	0	0	0	0	0	0	0	0
CTSW	0	0	0	0	0	0	0	0.834621	0	0	0	0	0	0	0	0	0	0	0	0	0	0	0	0	0	0	0	0	0	0	0	0
S1PR5	0	0	0	0	0	0	0	0.820672	0	0	0	0	0	0	0	0	0	0	0	0	0	0	0	0	0	0	0	0	0	0	0	0
CD247	0	0	0	0	0	0	0	0.816619	0	0	0	0	0	0	0	0	0	0	0	0	0	0	0	0	0	0	0	0	0	0	0	0
IL2RB	0	0	0	0	0	0	0	0.809191	0	0	0	0	0	0	0	0	0	0	0	0	0	0	0	0	0	0	0	0	0	0	0	0
GZMB	0	0	0	0	0	0	0	0.799909	0	0	0	0	0	0	0	0	0	0	0	0	0	0	0	0	0	0	0	0	0	0	0	0
FCRL6	0	0	0	0	0	0	0	0.797398	0	0	0	0	0	0	0	0	0	0	0	0	0	0	0	0	0	0	0	0	0	0	0	0
MYBL1	0	0	0	0	0	0	0	0.796799	0	0	0	0	0	0	0	0	0	0	0	0	0	0	0	0	0	0	0	0	0	0	0	0
PTGDR	0	0	0	0	0	0	0	0.795143	0	0	0	0	0	0	0	0	0	0	0	0	0	0	0	0	0	0	0	0	0	0	0	0
CST7	0	0	0	0	0	0	0	0.78074	0	0	0	0	0	0	0	0	0	0	0	0	0	0	0	0	0	0	0	0	0	0	0	0
KLRC2	0	0	0	0	0	0	0	0.779967	0	0	0	0	0	0	0	0	0	0	0	0	0	0	0	0	0	0	0	0	0	0	0	0
NKG7	0	0	0	0	0	0	0	0.778852	0	0	0	0	0	0	0	0	0	0	0	0	0	0	0	0	0	0	0	0	0	0	0	0
KLRC1	0	0	0	0	0	0	0	0.77735	0	0	0	0	0	0	0	0	0	0	0	0	0	0	0	0	0	0	0	0	0	0	0	0
GZMA	0	0	0	0	0	0	0	0.771955	0	0	0	0	0	0	0	0	0	0	0	0	0	0	0	0	0	0	0	0	0	0	0	0
GZMH	0	0	0	0	0	0	0	0.770737	0	0	0	0	0	0	0	0	0	0	0	0	0	0	0	0	0	0	0	0	0	0	0	0
STAT4	0	0	0	0	0	0	0	0.766582	0	0	0	0	0	0	0	0	0	0	0	0	0	0	0	0	0	0	0	0	0	0	0	0
FGFBP2	0	0	0	0	0	0	0	0.765064	0	0	0	0	0	0	0	0	0	0	0	0	0	0	0	0	0	0	0	0	0	0	0	0
PDGFD	0	0	0	0	0	0	0	0.761803	0	0	0	0	0	0	0	0	0	0	0	0	0	0	0	0	0	0	0	0	0	0	0	0
CD160	0	0	0	0	0	0	0	0.75703	0	0	0	0	0	0	0	0	0	0	0	0	0	0	0	0	0	0	0	0	0	0	0	0
KRT72	0	0	0	0	0	0	0	0.747344	0	0	0	0	0	0	0	0	0	0	0	0	0	0	0	0	0	0	0	0	0	0	0	0
MLC1	0	0	0	0	0	0	0	0.745478	0	0	0	0	0	0	0	0	0	0	0	0	0	0	0	0	0	0	0	0	0	0	0	0
RUNX3	0	0	0	0	0	0	0	0.743759	0	0	0	0	0	0	0	0	0	0	0	0	0	0	0	0	0	0	0	0	0	0	0	0
CCL4	0	0	0	0	0	0	0	0.729527	0	0	0	0	0	0	0	0	0	0	0	0	0	0	0	0	0	0	0	0	0	0	0	0
TRGC1	0	0	0	0	0	0	0	0.724914	0	0	0	0	0	0	0	0	0	0	0	0	0	0	0	0	0	0	0	0	0	0	0	0
TXK	0	0	0	0	0	0	0	0.719756	0	0	0	0	0	0	0	0	0	0	0	0	0	0	0	0	0	0	0	0	0	0	0	0
SH2D2A	0	0	0	0	0	0	0	0.71731	0	0	0	0	0	0	0	0	0	0	0	0	0	0	0	0	0	0	0	0	0	0	0	0
IL18RAP	0	0	0	0	0	0	0	0.708493	0	0	0	0	0	0	0	0	0	0	0	0	0	0	0	0	0	0	0	0	0	0	0	0
SH2D1B	0	0	0	0	0	0	0	0.706638	0	0	0	0	0	0	0	0	0	0	0	0	0	0	0	0	0	0	0	0	0	0	0	0
ADGRG5	0	0	0	0	0	0	0	0.704573	0	0	0	0	0	0	0	0	0	0	0	0	0	0	0	0	0	0	0	0	0	0	0	0
KLRB1	0	0	0	0	0	0	0	0.692087	0	0	0	0	0	0	0	0	0	0	0	0	0	0	0	0	0	0	0	0	0	0	0	0
CX3CR1	0	0	0	0	0	0	0	0.6854	0	0	0	0	0	0	0	0	0	0	0	0	0	0	0	0	0	0	0	0	0	0	0	0
KIR3DX1	0	0	0	0	0	0	0	0.682516	0	0	0	0	0	0	0	0	0	0	0	0	0	0	0	0	0	0	0	0	0	0	0	0
SLA2	0	0	0	0	0	0	0	0.668138	0	0	0	0	0	0	0	0	0	0	0	0	0	0	0	0	0	0	0	0	0	0	0	0
NMUR1	0	0	0	0	0	0	0	0.666187	0	0	0	0	0	0	0	0	0	0	0	0	0	0	0	0	0	0	0	0	0	0	0	0
MATK	0	0	0	0	0	0	0	0.663022	0	0	0	0	0	0	0	0	0	0	0	0	0	0	0	0	0	0	0	0	0	0	0	0
TTC38	0	0	0	0	0	0	0	0.662261	0	0	0	0	0	0	0	0	0	0	0	0	0	0	0	0	0	0	0	0	0	0	0	0
AOAH	0	0	0	0	0	0	0	0.65671	0	0	0	0	0	0	0	0	0	0	0	0	0	0	0	0	0	0	0	0	0	0	0	0
GZMM	0	0	0	0	0	0	0	0.656572	0	0	0	0	0	0	0	0	0	0	0	0	0	0	0	0	0	0	0	0	0	0	0	0
ZAP70	0	0	0	0	0	0	0	0.655724	0	0	0	0	0	0	0	0	0	0	0	0	0	0	0	0	0	0	0	0	0	0	0	0
ITGAL	0	0	0	0	0	0	0	0.642359	0	0	0	0	0	0	0	0	0	0	0	0	0	0	0	0	0	0	0	0	0	0	0	0
CD244	0	0	0	0	0	0	0	0.638302	0	0	0	0	0	0	0	0	0	0	0	0	0	0	0	0	0	0	0	0	0	0	0	0
CXCR2	0	0	0	0	0	0	0	0.637098	0	0	0	0	0	0	0	0	0	0	0	0	0	0	0	0	0	0	0	0	0	0	0	0
GNG2	0	0	0	0	0	0	0	0.634585	0	0	0	0	0	0	0	0	0	0	0	0	0	0	0	0	0	0	0	0	0	0	0	0
CEP78	0	0	0	0	0	0	0	0.630503	0	0	0	0	0	0	0	0	0	0	0	0	0	0	0	0	0	0	0	0	0	0	0	0
KIR2DL1	0	0	0	0	0	0	0	0.625762	0	0	0	0	0	0	0	0	0	0	0	0	0	0	0	0	0	0	0	0	0	0	0	0
IL12RB2	0	0	0	0	0	0	0	0.621021	0	0	0	0	0	0	0	0	0	0	0	0	0	0	0	0	0	0	0	0	0	0	0	0
TBC1D31	0	0	0	0	0	0	0	0.610814	0	0	0	0	0	0	0	0	0	0	0	0	0	0	0	0	0	0	0	0	0	0	0	0
DENND1C	0	0	0	0	0	0	0	0.603589	0	0	0	0	0	0	0	0	0	0	0	0	0	0	0	0	0	0	0	0	0	0	0	0
PARP8	0	0	0	0	0	0	0	0.593361	0	0	0	0	0	0	0	0	0	0	0	0	0	0	0	0	0	0	0	0	0	0	0	0
FASLG	0	0	0	0	0	0	0	0.59076	0	0	0	0	0	0	0	0	0	0	0	0	0	0	0	0	0	0	0	0	0	0	0	0
APOBEC3G	0	0	0	0	0	0	0	0.590136	0	0	0	0	0	0	0	0	0	0	0	0	0	0	0	0	0	0	0	0	0	0	0	0
APBA2	0	0	0	0	0	0	0	0.588427	0	0	0	0	0	0	0	0	0	0	0	0	0	0	0	0	0	0	0	0	0	0	0	0
PLCXD2	0	0	0	0	0	0	0	0.582467	0	0	0	0	0	0	0	0	0	0	0	0	0	0	0	0	0	0	0	0	0	0	0	0
CARD11	0	0	0	0	0	0	0	0.575268	0	0	0	0	0	0	0	0	0	0	0	0	0	0	0	0	0	0	0	0	0	0	0	0
LINGO2	0	0	0	0	0	0	0	0.575117	0	0	0	0	0	0	0	0	0	0	0	0	0	0	0	0	0	0	0	0	0	0	0	0
PPP2R2B	0	0	0	0	0	0	0	0.573933	0	0	0	0	0	0	0	0	0	0	0	0	0	0	0	0	0	0	0	0	0	0	0	0
CD300A	0	0	0	0	0	0	0	0.570083	0	0	0	0	0	0	0	0	0	0	0	0	0	0	0	0	0	0	0	0	0	0	0	0
BIN2	0	0	0	0	0	0	0	0.569696	0	0	0	0	0	0	0	0	0	0	0	0	0	0	0	0	0	0	0	0	0	0	0	0
AKNA	0	0	0	0	0	0	0	0.568613	0	0	0	0	0	0	0	0	0	0	0	0	0	0	0	0	0	0	0	0	0	0	0	0
SLAMF6	0	0	0	0	0	0	0	0.567321	0	0	0	0	0	0	0	0	0	0	0	0	0	0	0	0	0	0	0	0	0	0	0	0
B3GAT1	0	0	0	0	0	0	0	0.566205	0	0	0	0	0	0	0	0	0	0	0	0	0	0	0	0	0	0	0	0	0	0	0	0
CCL3	0	0	0	0	0	0	0	0.561652	0	0	0	0	0	0	0	0	0	0	0	0	0	0	0	0	0	0	0	0	0	0	0	0
NLRC3	0	0	0	0	0	0	0	0.559336	0	0	0	0	0	0	0	0	0	0	0	0	0	0	0	0	0	0	0	0	0	0	0	0
PTPN22	0	0	0	0	0	0	0	0.552104	0	0	0	0	0	0	0	0	0	0	0	0	0	0	0	0	0	0	0	0	0	0	0	0
HCST	0	0	0	0	0	0	0	0.545702	0	0	0	0	0	0	0	0	0	0	0	0	0	0	0	0	0	0	0	0	0	0	0	0
IFNG	0	0	0	0	0	0	0	0.545227	0	0	0	0	0	0	0	0	0	0	0	0	0	0	0	0	0	0	0	0	0	0	0	0
TMEM71	0	0	0	0	0	0	0	0.536159	0	0	0	0	0	0	0	0	0	0	0	0	0	0	0	0	0	0	0	0	0	0	0	0
ARHGAP9	0	0	0	0	0	0	0	0.533133	0	0	0	0	0	0	0	0	0	0	0	0	0	0	0	0	0	0	0	0	0	0	0	0
IL12RB1	0	0	0	0	0	0	0	0.531139	0	0	0	0	0	0	0	0	0	0	0	0	0	0	0	0	0	0	0	0	0	0	0	0
GFI1	0	0	0	0	0	0	0	0.528062	0	0	0	0	0	0	0	0	0	0	0	0	0	0	0	0	0	0	0	0	0	0	0	0
YPEL1	0	0	0	0	0	0	0	0.526992	0	0	0	0	0	0	0	0	0	0	0	0	0	0	0	0	0	0	0	0	0	0	0	0
ADGRE5	0	0	0	0	0	0	0	0.526737	0	0	0	0	0	0	0	0	0	0	0	0	0	0	0	0	0	0	0	0	0	0	0	0
XCL1	0	0	0	0	0	0	0	0.523933	0	0	0	0	0	0	0	0	0	0	0	0	0	0	0	0	0	0	0	0	0	0	0	0
SBK1	0	0	0	0	0	0	0	0.522537	0	0	0	0	0	0	0	0	0	0	0	0	0	0	0	0	0	0	0	0	0	0	0	0
SPON2	0	0	0	0	0	0	0	0.522427	0	0	0	0	0	0	0	0	0	0	0	0	0	0	0	0	0	0	0	0	0	0	0	0
LEXM	0	0	0	0	0	0	0	0.518451	0	0	0	0	0	0	0	0	0	0	0	0	0	0	0	0	0	0	0	0	0	0	0	0
SLC9A3R1	0	0	0	0	0	0	0	0.518116	0	0	0	0	0	0	0	0	0	0	0	0	0	0	0	0	0	0	0	0	0	0	0	0
SRRM3	0	0	0	0	0	0	0	0	0.970722	0	0	0	0	0	0	0	0	0	0	0	0	0	0	0	0	0	0	0	0	0	0	0
CACNA1A	0	0	0	0	0	0	0	0	0.938977	0	0	0	0	0	0	0	0	0	0	0	0	0	0	0	0	0	0	0	0	0	0	0
RIMS2	0	0	0	0	0	0	0	0	0.937793	0	0	0	0	0	0	0	0	0	0	0	0	0	0	0	0	0	0	0	0	0	0	0
NOL4	0	0	0	0	0	0	0	0	0.934679	0	0	0	0	0	0	0	0	0	0	0	0	0	0	0	0	0	0	0	0	0	0	0
NRXN1	0	0	0	0	0	0	0	0	0.930075	0	0	0	0	0	0	0	0	0	0	0	0	0	0	0	0	0	0	0	0	0	0	0
SRRM4	0	0	0	0	0	0	0	0	0.927576	0	0	0	0	0	0	0	0	0	0	0	0	0	0	0	0	0	0	0	0	0	0	0
STXBP5L	0	0	0	0	0	0	0	0	0.922311	0	0	0	0	0	0	0	0	0	0	0	0	0	0	0	0	0	0	0	0	0	0	0
CACNA1B	0	0	0	0	0	0	0	0	0.918805	0	0	0	0	0	0	0	0	0	0	0	0	0	0	0	0	0	0	0	0	0	0	0
RGS7	0	0	0	0	0	0	0	0	0.904154	0	0	0	0	0	0	0	0	0	0	0	0	0	0	0	0	0	0	0	0	0	0	0
TCERG1L	0	0	0	0	0	0	0	0	0.902872	0	0	0	0	0	0	0	0	0	0	0	0	0	0	0	0	0	0	0	0	0	0	0
KCNB2	0	0	0	0	0	0	0	0	0.896044	0	0	0	0	0	0	0	0	0	0	0	0	0	0	0	0	0	0	0	0	0	0	0
GRP	0	0	0	0	0	0	0	0	0.894946	0	0	0	0	0	0	0	0	0	0	0	0	0	0	0	0	0	0	0	0	0	0	0
GRIK2	0	0	0	0	0	0	0	0	0.890139	0	0	0	0	0	0	0	0	0	0	0	0	0	0	0	0	0	0	0	0	0	0	0
ATP8A2	0	0	0	0	0	0	0	0	0.888611	0	0	0	0	0	0	0	0	0	0	0	0	0	0	0	0	0	0	0	0	0	0	0
CDH18	0	0	0	0	0	0	0	0	0.882157	0	0	0	0	0	0	0	0	0	0	0	0	0	0	0	0	0	0	0	0	0	0	0
PHF21B	0	0	0	0	0	0	0	0	0.87924	0	0	0	0	0	0	0	0	0	0	0	0	0	0	0	0	0	0	0	0	0	0	0
MTMR7	0	0	0	0	0	0	0	0	0.872015	0	0	0	0	0	0	0	0	0	0	0	0	0	0	0	0	0	0	0	0	0	0	0
PCSK2	0	0	0	0	0	0	0	0	0.85988	0	0	0	0	0	0	0	0	0	0	0	0	0	0	0	0	0	0	0	0	0	0	0
UNC79	0	0	0	0	0	0	0	0	0.855523	0	0	0	0	0	0	0	0	0	0	0	0	0	0	0	0	0	0	0	0	0	0	0
AP3B2	0	0	0	0	0	0	0	0	0.854549	0	0	0	0	0	0	0	0	0	0	0	0	0	0	0	0	0	0	0	0	0	0	0
UNC80	0	0	0	0	0	0	0	0	0.853889	0	0	0	0	0	0	0	0	0	0	0	0	0	0	0	0	0	0	0	0	0	0	0
RALYL	0	0	0	0	0	0	0	0	0.85275	0	0	0	0	0	0	0	0	0	0	0	0	0	0	0	0	0	0	0	0	0	0	0
KCTD8	0	0	0	0	0	0	0	0	0.852177	0	0	0	0	0	0	0	0	0	0	0	0	0	0	0	0	0	0	0	0	0	0	0
SPHKAP	0	0	0	0	0	0	0	0	0.847351	0	0	0	0	0	0	0	0	0	0	0	0	0	0	0	0	0	0	0	0	0	0	0
NRG1	0	0	0	0	0	0	0	0	0.84724	0	0	0	0	0	0	0	0	0	0	0	0	0	0	0	0	0	0	0	0	0	0	0
ST18	0	0	0	0	0	0	0	0	0.846127	0	0	0	0	0	0	0	0	0	0	0	0	0	0	0	0	0	0	0	0	0	0	0
PEX5L	0	0	0	0	0	0	0	0	0.844601	0	0	0	0	0	0	0	0	0	0	0	0	0	0	0	0	0	0	0	0	0	0	0
KCNH8	0	0	0	0	0	0	0	0	0.835759	0	0	0	0	0	0	0	0	0	0	0	0	0	0	0	0	0	0	0	0	0	0	0
TMEM178B	0	0	0	0	0	0	0	0	0.832207	0	0	0	0	0	0	0	0	0	0	0	0	0	0	0	0	0	0	0	0	0	0	0
SYT14	0	0	0	0	0	0	0	0	0.829766	0	0	0	0	0	0	0	0	0	0	0	0	0	0	0	0	0	0	0	0	0	0	0
SEC11C	0	0	0	0	0	0	0	0	0.826877	0	0	0	0	0	0	0	0	0	0	0	0	0	0	0	0	0	0	0	0	0	0	0
SCGN	0	0	0	0	0	0	0	0	0.825311	0	0	0	0	0	0	0	0	0	0	0	0	0	0	0	0	0	0	0	0	0	0	0
KIF5C	0	0	0	0	0	0	0	0	0.81824	0	0	0	0	0	0	0	0	0	0	0	0	0	0	0	0	0	0	0	0	0	0	0
RIMBP2	0	0	0	0	0	0	0	0	0.81784	0	0	0	0	0	0	0	0	0	0	0	0	0	0	0	0	0	0	0	0	0	0	0
KCNH7	0	0	0	0	0	0	0	0	0.815502	0	0	0	0	0	0	0	0	0	0	0	0	0	0	0	0	0	0	0	0	0	0	0
RNF183	0	0	0	0	0	0	0	0	0.807826	0	0	0	0	0	0	0	0	0	0	0	0	0	0	0	0	0	0	0	0	0	0	0
UNC5D	0	0	0	0	0	0	0	0	0.801197	0	0	0	0	0	0	0	0	0	0	0	0	0	0	0	0	0	0	0	0	0	0	0
UNC13A	0	0	0	0	0	0	0	0	0.79604	0	0	0	0	0	0	0	0	0	0	0	0	0	0	0	0	0	0	0	0	0	0	0
KIF1A	0	0	0	0	0	0	0	0	0.793894	0	0	0	0	0	0	0	0	0	0	0	0	0	0	0	0	0	0	0	0	0	0	0
SCG2	0	0	0	0	0	0	0	0	0.791493	0	0	0	0	0	0	0	0	0	0	0	0	0	0	0	0	0	0	0	0	0	0	0
SEZ6L	0	0	0	0	0	0	0	0	0.790594	0	0	0	0	0	0	0	0	0	0	0	0	0	0	0	0	0	0	0	0	0	0	0
TPH1	0	0	0	0	0	0	0	0	0.786839	0	0	0	0	0	0	0	0	0	0	0	0	0	0	0	0	0	0	0	0	0	0	0
MMP26	0	0	0	0	0	0	0	0	0.78036	0	0	0	0	0	0	0	0	0	0	0	0	0	0	0	0	0	0	0	0	0	0	0
DPP10	0	0	0	0	0	0	0	0	0.775744	0	0	0	0	0	0	0	0	0	0	0	0	0	0	0	0	0	0	0	0	0	0	0
SCG5	0	0	0	0	0	0	0	0	0.765748	0	0	0	0	0	0	0	0	0	0	0	0	0	0	0	0	0	0	0	0	0	0	0
SLC29A4	0	0	0	0	0	0	0	0	0.765123	0	0	0	0	0	0	0	0	0	0	0	0	0	0	0	0	0	0	0	0	0	0	0
MARCHF4	0	0	0	0	0	0	0	0	0.762602	0	0	0	0	0	0	0	0	0	0	0	0	0	0	0	0	0	0	0	0	0	0	0
SYT1	0	0	0	0	0	0	0	0	0.762474	0	0	0	0	0	0	0	0	0	0	0	0	0	0	0	0	0	0	0	0	0	0	0
DDX25	0	0	0	0	0	0	0	0	0.762418	0	0	0	0	0	0	0	0	0	0	0	0	0	0	0	0	0	0	0	0	0	0	0
PCSK1N	0	0	0	0	0	0	0	0	0.75522	0	0	0	0	0	0	0	0	0	0	0	0	0	0	0	0	0	0	0	0	0	0	0
SV2B	0	0	0	0	0	0	0	0	0.754304	0	0	0	0	0	0	0	0	0	0	0	0	0	0	0	0	0	0	0	0	0	0	0
NKAIN2	0	0	0	0	0	0	0	0	0.75225	0	0	0	0	0	0	0	0	0	0	0	0	0	0	0	0	0	0	0	0	0	0	0
DGKB	0	0	0	0	0	0	0	0	0.749946	0	0	0	0	0	0	0	0	0	0	0	0	0	0	0	0	0	0	0	0	0	0	0
SNAP91	0	0	0	0	0	0	0	0	0.748988	0	0	0	0	0	0	0	0	0	0	0	0	0	0	0	0	0	0	0	0	0	0	0
NEURL1	0	0	0	0	0	0	0	0	0.746015	0	0	0	0	0	0	0	0	0	0	0	0	0	0	0	0	0	0	0	0	0	0	0
GRIA2	0	0	0	0	0	0	0	0	0.74537	0	0	0	0	0	0	0	0	0	0	0	0	0	0	0	0	0	0	0	0	0	0	0
ANO5	0	0	0	0	0	0	0	0	0.744686	0	0	0	0	0	0	0	0	0	0	0	0	0	0	0	0	0	0	0	0	0	0	0
MYT1L	0	0	0	0	0	0	0	0	0.73974	0	0	0	0	0	0	0	0	0	0	0	0	0	0	0	0	0	0	0	0	0	0	0
COL22A1	0	0	0	0	0	0	0	0	0.735799	0	0	0	0	0	0	0	0	0	0	0	0	0	0	0	0	0	0	0	0	0	0	0
GALNT13	0	0	0	0	0	0	0	0	0.729725	0	0	0	0	0	0	0	0	0	0	0	0	0	0	0	0	0	0	0	0	0	0	0
CPLX2	0	0	0	0	0	0	0	0	0.729135	0	0	0	0	0	0	0	0	0	0	0	0	0	0	0	0	0	0	0	0	0	0	0
BSN	0	0	0	0	0	0	0	0	0.726852	0	0	0	0	0	0	0	0	0	0	0	0	0	0	0	0	0	0	0	0	0	0	0
PTPRN2	0	0	0	0	0	0	0	0	0.725167	0	0	0	0	0	0	0	0	0	0	0	0	0	0	0	0	0	0	0	0	0	0	0
CADM2	0	0	0	0	0	0	0	0	0.724228	0	0	0	0	0	0	0	0	0	0	0	0	0	0	0	0	0	0	0	0	0	0	0
UCHL1	0	0	0	0	0	0	0	0	0.710026	0	0	0	0	0	0	0	0	0	0	0	0	0	0	0	0	0	0	0	0	0	0	0
KCNH2	0	0	0	0	0	0	0	0	0.708115	0	0	0	0	0	0	0	0	0	0	0	0	0	0	0	0	0	0	0	0	0	0	0
CAVIN4	0	0	0	0	0	0	0	0	0.706134	0	0	0	0	0	0	0	0	0	0	0	0	0	0	0	0	0	0	0	0	0	0	0
KCNH6	0	0	0	0	0	0	0	0	0.704679	0	0	0	0	0	0	0	0	0	0	0	0	0	0	0	0	0	0	0	0	0	0	0
RFX6	0	0	0	0	0	0	0	0	0.70245	0	0	0	0	0	0	0	0	0	0	0	0	0	0	0	0	0	0	0	0	0	0	0
TMEM132D	0	0	0	0	0	0	0	0	0.699246	0	0	0	0	0	0	0	0	0	0	0	0	0	0	0	0	0	0	0	0	0	0	0
KCNIP4	0	0	0	0	0	0	0	0	0.696682	0	0	0	0	0	0	0	0	0	0	0	0	0	0	0	0	0	0	0	0	0	0	0
KCNJ3	0	0	0	0	0	0	0	0	0.694845	0	0	0	0	0	0	0	0	0	0	0	0	0	0	0	0	0	0	0	0	0	0	0
PTPRN	0	0	0	0	0	0	0	0	0.69389	0	0	0	0	0	0	0	0	0	0	0	0	0	0	0	0	0	0	0	0	0	0	0
CHGA	0	0	0	0	0	0	0	0	0.692134	0	0	0	0	0	0	0	0	0	0	0	0	0	0	0	0	0	0	0	0	0	0	0
PCLO	0	0	0	0	0	0	0	0	0.686835	0	0	0	0	0	0	0	0	0	0	0	0	0	0	0	0	0	0	0	0	0	0	0
DSCAML1	0	0	0	0	0	0	0	0	0.68294	0	0	0	0	0	0	0	0	0	0	0	0	0	0	0	0	0	0	0	0	0	0	0
KCNJ6	0	0	0	0	0	0	0	0	0.682303	0	0	0	0	0	0	0	0	0	0	0	0	0	0	0	0	0	0	0	0	0	0	0
SCN2A	0	0	0	0	0	0	0	0	0.680162	0	0	0	0	0	0	0	0	0	0	0	0	0	0	0	0	0	0	0	0	0	0	0
SMOC1	0	0	0	0	0	0	0	0	0.676837	0	0	0	0	0	0	0	0	0	0	0	0	0	0	0	0	0	0	0	0	0	0	0
SCG3	0	0	0	0	0	0	0	0	0.675864	0	0	0	0	0	0	0	0	0	0	0	0	0	0	0	0	0	0	0	0	0	0	0
CTNND2	0	0	0	0	0	0	0	0	0.67267	0	0	0	0	0	0	0	0	0	0	0	0	0	0	0	0	0	0	0	0	0	0	0
VWDE	0	0	0	0	0	0	0	0	0.669683	0	0	0	0	0	0	0	0	0	0	0	0	0	0	0	0	0	0	0	0	0	0	0
RAB3B	0	0	0	0	0	0	0	0	0.661105	0	0	0	0	0	0	0	0	0	0	0	0	0	0	0	0	0	0	0	0	0	0	0
ANK2	0	0	0	0	0	0	0	0	0.658844	0	0	0	0	0	0	0	0	0	0	0	0	0	0	0	0	0	0	0	0	0	0	0
CALY	0	0	0	0	0	0	0	0	0.657784	0	0	0	0	0	0	0	0	0	0	0	0	0	0	0	0	0	0	0	0	0	0	0
CLVS1	0	0	0	0	0	0	0	0	0.656692	0	0	0	0	0	0	0	0	0	0	0	0	0	0	0	0	0	0	0	0	0	0	0
ELAVL4	0	0	0	0	0	0	0	0	0.655279	0	0	0	0	0	0	0	0	0	0	0	0	0	0	0	0	0	0	0	0	0	0	0
PCBP3	0	0	0	0	0	0	0	0	0.654485	0	0	0	0	0	0	0	0	0	0	0	0	0	0	0	0	0	0	0	0	0	0	0
CADPS	0	0	0	0	0	0	0	0	0.651855	0	0	0	0	0	0	0	0	0	0	0	0	0	0	0	0	0	0	0	0	0	0	0
GSTO2	0	0	0	0	0	0	0	0	0.650646	0	0	0	0	0	0	0	0	0	0	0	0	0	0	0	0	0	0	0	0	0	0	0
PODXL2	0	0	0	0	0	0	0	0	0.650119	0	0	0	0	0	0	0	0	0	0	0	0	0	0	0	0	0	0	0	0	0	0	0
GNG4	0	0	0	0	0	0	0	0	0.647026	0	0	0	0	0	0	0	0	0	0	0	0	0	0	0	0	0	0	0	0	0	0	0
USH1C	0	0	0	0	0	0	0	0	0.643807	0	0	0	0	0	0	0	0	0	0	0	0	0	0	0	0	0	0	0	0	0	0	0
PHYHIPL	0	0	0	0	0	0	0	0	0.640542	0	0	0	0	0	0	0	0	0	0	0	0	0	0	0	0	0	0	0	0	0	0	0
THEMIS	0	0	0	0	0	0	0	0	0	0.946588	0	0	0	0	0	0	0	0	0	0	0	0	0	0	0	0	0	0	0	0	0	0
BCL11B	0	0	0	0	0	0	0	0	0	0.882795	0	0	0	0	0	0	0	0	0	0	0	0	0	0	0	0	0	0	0	0	0	0
CAMK4	0	0	0	0	0	0	0	0	0	0.876112	0	0	0	0	0	0	0	0	0	0	0	0	0	0	0	0	0	0	0	0	0	0
CD40LG	0	0	0	0	0	0	0	0	0	0.8452	0	0	0	0	0	0	0	0	0	0	0	0	0	0	0	0	0	0	0	0	0	0
CD6	0	0	0	0	0	0	0	0	0	0.843484	0	0	0	0	0	0	0	0	0	0	0	0	0	0	0	0	0	0	0	0	0	0
CD2	0	0	0	0	0	0	0	0	0	0.826107	0	0	0	0	0	0	0	0	0	0	0	0	0	0	0	0	0	0	0	0	0	0
ITK	0	0	0	0	0	0	0	0	0	0.825032	0	0	0	0	0	0	0	0	0	0	0	0	0	0	0	0	0	0	0	0	0	0
TRAT1	0	0	0	0	0	0	0	0	0	0.799424	0	0	0	0	0	0	0	0	0	0	0	0	0	0	0	0	0	0	0	0	0	0
ICOS	0	0	0	0	0	0	0	0	0	0.793647	0	0	0	0	0	0	0	0	0	0	0	0	0	0	0	0	0	0	0	0	0	0
UBASH3A	0	0	0	0	0	0	0	0	0	0.782833	0	0	0	0	0	0	0	0	0	0	0	0	0	0	0	0	0	0	0	0	0	0
OXNAD1	0	0	0	0	0	0	0	0	0	0.775926	0	0	0	0	0	0	0	0	0	0	0	0	0	0	0	0	0	0	0	0	0	0
LCK	0	0	0	0	0	0	0	0	0	0.759606	0	0	0	0	0	0	0	0	0	0	0	0	0	0	0	0	0	0	0	0	0	0
CD3E	0	0	0	0	0	0	0	0	0	0.752458	0	0	0	0	0	0	0	0	0	0	0	0	0	0	0	0	0	0	0	0	0	0
CD96	0	0	0	0	0	0	0	0	0	0.741455	0	0	0	0	0	0	0	0	0	0	0	0	0	0	0	0	0	0	0	0	0	0
CD5	0	0	0	0	0	0	0	0	0	0.741418	0	0	0	0	0	0	0	0	0	0	0	0	0	0	0	0	0	0	0	0	0	0
GPR171	0	0	0	0	0	0	0	0	0	0.73802	0	0	0	0	0	0	0	0	0	0	0	0	0	0	0	0	0	0	0	0	0	0
IL7R	0	0	0	0	0	0	0	0	0	0.72239	0	0	0	0	0	0	0	0	0	0	0	0	0	0	0	0	0	0	0	0	0	0
SCML4	0	0	0	0	0	0	0	0	0	0.717177	0	0	0	0	0	0	0	0	0	0	0	0	0	0	0	0	0	0	0	0	0	0
CD3G	0	0	0	0	0	0	0	0	0	0.717155	0	0	0	0	0	0	0	0	0	0	0	0	0	0	0	0	0	0	0	0	0	0
RASGRP1	0	0	0	0	0	0	0	0	0	0.707371	0	0	0	0	0	0	0	0	0	0	0	0	0	0	0	0	0	0	0	0	0	0
TCF7	0	0	0	0	0	0	0	0	0	0.698246	0	0	0	0	0	0	0	0	0	0	0	0	0	0	0	0	0	0	0	0	0	0
PDCD1	0	0	0	0	0	0	0	0	0	0.686479	0	0	0	0	0	0	0	0	0	0	0	0	0	0	0	0	0	0	0	0	0	0
ZNF831	0	0	0	0	0	0	0	0	0	0.68083	0	0	0	0	0	0	0	0	0	0	0	0	0	0	0	0	0	0	0	0	0	0
LEF1	0	0	0	0	0	0	0	0	0	0.673318	0	0	0	0	0	0	0	0	0	0	0	0	0	0	0	0	0	0	0	0	0	0
GPR174	0	0	0	0	0	0	0	0	0	0.669367	0	0	0	0	0	0	0	0	0	0	0	0	0	0	0	0	0	0	0	0	0	0
FOXP3	0	0	0	0	0	0	0	0	0	0.657852	0	0	0	0	0	0	0	0	0	0	0	0	0	0	0	0	0	0	0	0	0	0
CTLA4	0	0	0	0	0	0	0	0	0	0.650154	0	0	0	0	0	0	0	0	0	0	0	0	0	0	0	0	0	0	0	0	0	0
PRKCQ	0	0	0	0	0	0	0	0	0	0.635649	0	0	0	0	0	0	0	0	0	0	0	0	0	0	0	0	0	0	0	0	0	0
SLAMF1	0	0	0	0	0	0	0	0	0	0.634367	0	0	0	0	0	0	0	0	0	0	0	0	0	0	0	0	0	0	0	0	0	0
CD3D	0	0	0	0	0	0	0	0	0	0.633194	0	0	0	0	0	0	0	0	0	0	0	0	0	0	0	0	0	0	0	0	0	0
IL26	0	0	0	0	0	0	0	0	0	0.617193	0	0	0	0	0	0	0	0	0	0	0	0	0	0	0	0	0	0	0	0	0	0
SIRPG	0	0	0	0	0	0	0	0	0	0.612567	0	0	0	0	0	0	0	0	0	0	0	0	0	0	0	0	0	0	0	0	0	0
ABCD2	0	0	0	0	0	0	0	0	0	0.604056	0	0	0	0	0	0	0	0	0	0	0	0	0	0	0	0	0	0	0	0	0	0
RNF157	0	0	0	0	0	0	0	0	0	0.603139	0	0	0	0	0	0	0	0	0	0	0	0	0	0	0	0	0	0	0	0	0	0
CA6	0	0	0	0	0	0	0	0	0	0.599234	0	0	0	0	0	0	0	0	0	0	0	0	0	0	0	0	0	0	0	0	0	0
PIK3IP1	0	0	0	0	0	0	0	0	0	0.596933	0	0	0	0	0	0	0	0	0	0	0	0	0	0	0	0	0	0	0	0	0	0
HELB	0	0	0	0	0	0	0	0	0	0.596125	0	0	0	0	0	0	0	0	0	0	0	0	0	0	0	0	0	0	0	0	0	0
NELL2	0	0	0	0	0	0	0	0	0	0.589289	0	0	0	0	0	0	0	0	0	0	0	0	0	0	0	0	0	0	0	0	0	0
DGKA	0	0	0	0	0	0	0	0	0	0.581908	0	0	0	0	0	0	0	0	0	0	0	0	0	0	0	0	0	0	0	0	0	0
SPOCK2	0	0	0	0	0	0	0	0	0	0.576121	0	0	0	0	0	0	0	0	0	0	0	0	0	0	0	0	0	0	0	0	0	0
OCM	0	0	0	0	0	0	0	0	0	0.574	0	0	0	0	0	0	0	0	0	0	0	0	0	0	0	0	0	0	0	0	0	0
CD28	0	0	0	0	0	0	0	0	0	0.570807	0	0	0	0	0	0	0	0	0	0	0	0	0	0	0	0	0	0	0	0	0	0
RHOH	0	0	0	0	0	0	0	0	0	0.56937	0	0	0	0	0	0	0	0	0	0	0	0	0	0	0	0	0	0	0	0	0	0
CCR4	0	0	0	0	0	0	0	0	0	0.560166	0	0	0	0	0	0	0	0	0	0	0	0	0	0	0	0	0	0	0	0	0	0
EMB	0	0	0	0	0	0	0	0	0	0.559598	0	0	0	0	0	0	0	0	0	0	0	0	0	0	0	0	0	0	0	0	0	0
ACAP1	0	0	0	0	0	0	0	0	0	0.555375	0	0	0	0	0	0	0	0	0	0	0	0	0	0	0	0	0	0	0	0	0	0
RCAN3	0	0	0	0	0	0	0	0	0	0.554933	0	0	0	0	0	0	0	0	0	0	0	0	0	0	0	0	0	0	0	0	0	0
ZC3HAV1	0	0	0	0	0	0	0	0	0	0.553075	0	0	0	0	0	0	0	0	0	0	0	0	0	0	0	0	0	0	0	0	0	0
CLEC2D	0	0	0	0	0	0	0	0	0	0.550268	0	0	0	0	0	0	0	0	0	0	0	0	0	0	0	0	0	0	0	0	0	0
TNFAIP8	0	0	0	0	0	0	0	0	0	0.548888	0	0	0	0	0	0	0	0	0	0	0	0	0	0	0	0	0	0	0	0	0	0
CCR7	0	0	0	0	0	0	0	0	0	0.54211	0	0	0	0	0	0	0	0	0	0	0	0	0	0	0	0	0	0	0	0	0	0
PBX4	0	0	0	0	0	0	0	0	0	0.539807	0	0	0	0	0	0	0	0	0	0	0	0	0	0	0	0	0	0	0	0	0	0
TESPA1	0	0	0	0	0	0	0	0	0	0.538136	0	0	0	0	0	0	0	0	0	0	0	0	0	0	0	0	0	0	0	0	0	0
TMC8	0	0	0	0	0	0	0	0	0	0.534144	0	0	0	0	0	0	0	0	0	0	0	0	0	0	0	0	0	0	0	0	0	0
TNFSF8	0	0	0	0	0	0	0	0	0	0.532015	0	0	0	0	0	0	0	0	0	0	0	0	0	0	0	0	0	0	0	0	0	0
JAKMIP1	0	0	0	0	0	0	0	0	0	0.527037	0	0	0	0	0	0	0	0	0	0	0	0	0	0	0	0	0	0	0	0	0	0
LEPROTL1	0	0	0	0	0	0	0	0	0	0.523709	0	0	0	0	0	0	0	0	0	0	0	0	0	0	0	0	0	0	0	0	0	0
TRAF3IP3	0	0	0	0	0	0	0	0	0	0.521534	0	0	0	0	0	0	0	0	0	0	0	0	0	0	0	0	0	0	0	0	0	0
GPR150	0	0	0	0	0	0	0	0	0	0.519932	0	0	0	0	0	0	0	0	0	0	0	0	0	0	0	0	0	0	0	0	0	0
SEMA4D	0	0	0	0	0	0	0	0	0	0.518283	0	0	0	0	0	0	0	0	0	0	0	0	0	0	0	0	0	0	0	0	0	0
TRBC1	0	0	0	0	0	0	0	0	0	0.514722	0	0	0	0	0	0	0	0	0	0	0	0	0	0	0	0	0	0	0	0	0	0
EVL	0	0	0	0	0	0	0	0	0	0.50623	0	0	0	0	0	0	0	0	0	0	0	0	0	0	0	0	0	0	0	0	0	0
CDC14A	0	0	0	0	0	0	0	0	0	0.50364	0	0	0	0	0	0	0	0	0	0	0	0	0	0	0	0	0	0	0	0	0	0
TBC1D10C	0	0	0	0	0	0	0	0	0	0.501531	0	0	0	0	0	0	0	0	0	0	0	0	0	0	0	0	0	0	0	0	0	0
FYB1	0	0	0	0	0	0	0	0	0	0.501516	0	0	0	0	0	0	0	0	0	0	0	0	0	0	0	0	0	0	0	0	0	0
ANTXRL	0	0	0	0	0	0	0	0	0	0.500917	0	0	0	0	0	0	0	0	0	0	0	0	0	0	0	0	0	0	0	0	0	0
IL23R	0	0	0	0	0	0	0	0	0	0.499495	0	0	0	0	0	0	0	0	0	0	0	0	0	0	0	0	0	0	0	0	0	0
ZNF101	0	0	0	0	0	0	0	0	0	0.497834	0	0	0	0	0	0	0	0	0	0	0	0	0	0	0	0	0	0	0	0	0	0
SELL	0	0	0	0	0	0	0	0	0	0.496995	0	0	0	0	0	0	0	0	0	0	0	0	0	0	0	0	0	0	0	0	0	0
RIPOR2	0	0	0	0	0	0	0	0	0	0.495733	0	0	0	0	0	0	0	0	0	0	0	0	0	0	0	0	0	0	0	0	0	0
TTC39C	0	0	0	0	0	0	0	0	0	0.494256	0	0	0	0	0	0	0	0	0	0	0	0	0	0	0	0	0	0	0	0	0	0
GPR55	0	0	0	0	0	0	0	0	0	0.492314	0	0	0	0	0	0	0	0	0	0	0	0	0	0	0	0	0	0	0	0	0	0
RETREG1	0	0	0	0	0	0	0	0	0	0.492278	0	0	0	0	0	0	0	0	0	0	0	0	0	0	0	0	0	0	0	0	0	0
BTBD11	0	0	0	0	0	0	0	0	0	0.490322	0	0	0	0	0	0	0	0	0	0	0	0	0	0	0	0	0	0	0	0	0	0
GPR155	0	0	0	0	0	0	0	0	0	0.488459	0	0	0	0	0	0	0	0	0	0	0	0	0	0	0	0	0	0	0	0	0	0
PIK3CD	0	0	0	0	0	0	0	0	0	0.484681	0	0	0	0	0	0	0	0	0	0	0	0	0	0	0	0	0	0	0	0	0	0
ARHGAP15	0	0	0	0	0	0	0	0	0	0.484226	0	0	0	0	0	0	0	0	0	0	0	0	0	0	0	0	0	0	0	0	0	0
CD69	0	0	0	0	0	0	0	0	0	0.479578	0	0	0	0	0	0	0	0	0	0	0	0	0	0	0	0	0	0	0	0	0	0
GATA3	0	0	0	0	0	0	0	0	0	0.476981	0	0	0	0	0	0	0	0	0	0	0	0	0	0	0	0	0	0	0	0	0	0
IKZF1	0	0	0	0	0	0	0	0	0	0.474698	0	0	0	0	0	0	0	0	0	0	0	0	0	0	0	0	0	0	0	0	0	0
CDC42SE2	0	0	0	0	0	0	0	0	0	0.466163	0	0	0	0	0	0	0	0	0	0	0	0	0	0	0	0	0	0	0	0	0	0
CXCR6	0	0	0	0	0	0	0	0	0	0.464256	0	0	0	0	0	0	0	0	0	0	0	0	0	0	0	0	0	0	0	0	0	0
GPR19	0	0	0	0	0	0	0	0	0	0.463561	0	0	0	0	0	0	0	0	0	0	0	0	0	0	0	0	0	0	0	0	0	0
PBXIP1	0	0	0	0	0	0	0	0	0	0.460964	0	0	0	0	0	0	0	0	0	0	0	0	0	0	0	0	0	0	0	0	0	0
RESF1	0	0	0	0	0	0	0	0	0	0.45505	0	0	0	0	0	0	0	0	0	0	0	0	0	0	0	0	0	0	0	0	0	0
SIT1	0	0	0	0	0	0	0	0	0	0.454395	0	0	0	0	0	0	0	0	0	0	0	0	0	0	0	0	0	0	0	0	0	0
INSL3	0	0	0	0	0	0	0	0	0	0.454347	0	0	0	0	0	0	0	0	0	0	0	0	0	0	0	0	0	0	0	0	0	0
SARAF	0	0	0	0	0	0	0	0	0	0.450062	0	0	0	0	0	0	0	0	0	0	0	0	0	0	0	0	0	0	0	0	0	0
CYLD	0	0	0	0	0	0	0	0	0	0.449769	0	0	0	0	0	0	0	0	0	0	0	0	0	0	0	0	0	0	0	0	0	0
TMIGD2	0	0	0	0	0	0	0	0	0	0.448294	0	0	0	0	0	0	0	0	0	0	0	0	0	0	0	0	0	0	0	0	0	0
DES	0	0	0	0	0	0	0	0	0	0	0.76253	0	0	0	0	0	0	0	0	0	0	0	0	0	0	0	0	0	0	0	0	0
HPSE2	0	0	0	0	0	0	0	0	0	0	0.747072	0	0	0	0	0	0	0	0	0	0	0	0	0	0	0	0	0	0	0	0	0
LGR6	0	0	0	0	0	0	0	0	0	0	0.708499	0	0	0	0	0	0	0	0	0	0	0	0	0	0	0	0	0	0	0	0	0
SYNPO2	0	0	0	0	0	0	0	0	0	0	0.683255	0	0	0	0	0	0	0	0	0	0	0	0	0	0	0	0	0	0	0	0	0
ZNF385D	0	0	0	0	0	0	0	0	0	0	0.668278	0	0	0	0	0	0	0	0	0	0	0	0	0	0	0	0	0	0	0	0	0
PRUNE2	0	0	0	0	0	0	0	0	0	0	0.658925	0	0	0	0	0	0	0	0	0	0	0	0	0	0	0	0	0	0	0	0	0
MYOCD	0	0	0	0	0	0	0	0	0	0	0.6524	0	0	0	0	0	0	0	0	0	0	0	0	0	0	0	0	0	0	0	0	0
MYH11	0	0	0	0	0	0	0	0	0	0	0.629605	0	0	0	0	0	0	0	0	0	0	0	0	0	0	0	0	0	0	0	0	0
SPEG	0	0	0	0	0	0	0	0	0	0	0.614756	0	0	0	0	0	0	0	0	0	0	0	0	0	0	0	0	0	0	0	0	0
CNN1	0	0	0	0	0	0	0	0	0	0	0.607979	0	0	0	0	0	0	0	0	0	0	0	0	0	0	0	0	0	0	0	0	0
PLXNA4	0	0	0	0	0	0	0	0	0	0	0.558541	0	0	0	0	0	0	0	0	0	0	0	0	0	0	0	0	0	0	0	0	0
ACTG2	0	0	0	0	0	0	0	0	0	0	0.556397	0	0	0	0	0	0	0	0	0	0	0	0	0	0	0	0	0	0	0	0	0
BRINP3	0	0	0	0	0	0	0	0	0	0	0.551499	0	0	0	0	0	0	0	0	0	0	0	0	0	0	0	0	0	0	0	0	0
TPM2	0	0	0	0	0	0	0	0	0	0	0.546587	0	0	0	0	0	0	0	0	0	0	0	0	0	0	0	0	0	0	0	0	0
RYR3	0	0	0	0	0	0	0	0	0	0	0.540993	0	0	0	0	0	0	0	0	0	0	0	0	0	0	0	0	0	0	0	0	0
PRIMA1	0	0	0	0	0	0	0	0	0	0	0.527807	0	0	0	0	0	0	0	0	0	0	0	0	0	0	0	0	0	0	0	0	0
LTBP1	0	0	0	0	0	0	0	0	0	0	0.522648	0	0	0	0	0	0	0	0	0	0	0	0	0	0	0	0	0	0	0	0	0
CDH2	0	0	0	0	0	0	0	0	0	0	0.510865	0	0	0	0	0	0	0	0	0	0	0	0	0	0	0	0	0	0	0	0	0
LUZP2	0	0	0	0	0	0	0	0	0	0	0.510066	0	0	0	0	0	0	0	0	0	0	0	0	0	0	0	0	0	0	0	0	0
SCUBE1	0	0	0	0	0	0	0	0	0	0	0.505973	0	0	0	0	0	0	0	0	0	0	0	0	0	0	0	0	0	0	0	0	0
PDLIM3	0	0	0	0	0	0	0	0	0	0	0.498712	0	0	0	0	0	0	0	0	0	0	0	0	0	0	0	0	0	0	0	0	0
MYL9	0	0	0	0	0	0	0	0	0	0	0.490318	0	0	0	0	0	0	0	0	0	0	0	0	0	0	0	0	0	0	0	0	0
PCDH7	0	0	0	0	0	0	0	0	0	0	0.484243	0	0	0	0	0	0	0	0	0	0	0	0	0	0	0	0	0	0	0	0	0
PDLIM7	0	0	0	0	0	0	0	0	0	0	0.481888	0	0	0	0	0	0	0	0	0	0	0	0	0	0	0	0	0	0	0	0	0
ASB5	0	0	0	0	0	0	0	0	0	0	0.477458	0	0	0	0	0	0	0	0	0	0	0	0	0	0	0	0	0	0	0	0	0
FNDC1	0	0	0	0	0	0	0	0	0	0	0.467704	0	0	0	0	0	0	0	0	0	0	0	0	0	0	0	0	0	0	0	0	0
SACS	0	0	0	0	0	0	0	0	0	0	0.44961	0	0	0	0	0	0	0	0	0	0	0	0	0	0	0	0	0	0	0	0	0
FLNA	0	0	0	0	0	0	0	0	0	0	0.446197	0	0	0	0	0	0	0	0	0	0	0	0	0	0	0	0	0	0	0	0	0
TAGLN	0	0	0	0	0	0	0	0	0	0	0.445991	0	0	0	0	0	0	0	0	0	0	0	0	0	0	0	0	0	0	0	0	0
CSDC2	0	0	0	0	0	0	0	0	0	0	0.445074	0	0	0	0	0	0	0	0	0	0	0	0	0	0	0	0	0	0	0	0	0
SMIM32	0	0	0	0	0	0	0	0	0	0	0.442296	0	0	0	0	0	0	0	0	0	0	0	0	0	0	0	0	0	0	0	0	0
BCHE	0	0	0	0	0	0	0	0	0	0	0.441859	0	0	0	0	0	0	0	0	0	0	0	0	0	0	0	0	0	0	0	0	0
THSD7B	0	0	0	0	0	0	0	0	0	0	0.435987	0	0	0	0	0	0	0	0	0	0	0	0	0	0	0	0	0	0	0	0	0
SORBS1	0	0	0	0	0	0	0	0	0	0	0.432094	0	0	0	0	0	0	0	0	0	0	0	0	0	0	0	0	0	0	0	0	0
SCARA3	0	0	0	0	0	0	0	0	0	0	0.429281	0	0	0	0	0	0	0	0	0	0	0	0	0	0	0	0	0	0	0	0	0
PLP1	0	0	0	0	0	0	0	0	0	0	0.422311	0	0	0	0	0	0	0	0	0	0	0	0	0	0	0	0	0	0	0	0	0
RAB9B	0	0	0	0	0	0	0	0	0	0	0.419463	0	0	0	0	0	0	0	0	0	0	0	0	0	0	0	0	0	0	0	0	0
APOB	0	0	0	0	0	0	0	0	0	0	0.418674	0	0	0	0	0	0	0	0	0	0	0	0	0	0	0	0	0	0	0	0	0
ASB2	0	0	0	0	0	0	0	0	0	0	0.41844	0	0	0	0	0	0	0	0	0	0	0	0	0	0	0	0	0	0	0	0	0
IGFBP5	0	0	0	0	0	0	0	0	0	0	0.415907	0	0	0	0	0	0	0	0	0	0	0	0	0	0	0	0	0	0	0	0	0
PALLD	0	0	0	0	0	0	0	0	0	0	0.415712	0	0	0	0	0	0	0	0	0	0	0	0	0	0	0	0	0	0	0	0	0
ALKAL1	0	0	0	0	0	0	0	0	0	0	0.409337	0	0	0	0	0	0	0	0	0	0	0	0	0	0	0	0	0	0	0	0	0
AMER1	0	0	0	0	0	0	0	0	0	0	0.40826	0	0	0	0	0	0	0	0	0	0	0	0	0	0	0	0	0	0	0	0	0
ASPN	0	0	0	0	0	0	0	0	0	0	0.407831	0	0	0	0	0	0	0	0	0	0	0	0	0	0	0	0	0	0	0	0	0
RAMP1	0	0	0	0	0	0	0	0	0	0	0.404323	0	0	0	0	0	0	0	0	0	0	0	0	0	0	0	0	0	0	0	0	0
SMTN	0	0	0	0	0	0	0	0	0	0	0.40272	0	0	0	0	0	0	0	0	0	0	0	0	0	0	0	0	0	0	0	0	0
DDX19A	0	0	0	0	0	0	0	0	0	0	0.401841	0	0	0	0	0	0	0	0	0	0	0	0	0	0	0	0	0	0	0	0	0
DTNA	0	0	0	0	0	0	0	0	0	0	0.398439	0	0	0	0	0	0	0	0	0	0	0	0	0	0	0	0	0	0	0	0	0
PDE5A	0	0	0	0	0	0	0	0	0	0	0.395092	0	0	0	0	0	0	0	0	0	0	0	0	0	0	0	0	0	0	0	0	0
HSPB7	0	0	0	0	0	0	0	0	0	0	0.394112	0	0	0	0	0	0	0	0	0	0	0	0	0	0	0	0	0	0	0	0	0
GREM2	0	0	0	0	0	0	0	0	0	0	0.393798	0	0	0	0	0	0	0	0	0	0	0	0	0	0	0	0	0	0	0	0	0
NEXN	0	0	0	0	0	0	0	0	0	0	0.391194	0	0	0	0	0	0	0	0	0	0	0	0	0	0	0	0	0	0	0	0	0
SYNC	0	0	0	0	0	0	0	0	0	0	0.384797	0	0	0	0	0	0	0	0	0	0	0	0	0	0	0	0	0	0	0	0	0
SEMA3C	0	0	0	0	0	0	0	0	0	0	0.383093	0	0	0	0	0	0	0	0	0	0	0	0	0	0	0	0	0	0	0	0	0
SGCB	0	0	0	0	0	0	0	0	0	0	0.380307	0	0	0	0	0	0	0	0	0	0	0	0	0	0	0	0	0	0	0	0	0
CSRP1	0	0	0	0	0	0	0	0	0	0	0.379241	0	0	0	0	0	0	0	0	0	0	0	0	0	0	0	0	0	0	0	0	0
MYOM1	0	0	0	0	0	0	0	0	0	0	0.378385	0	0	0	0	0	0	0	0	0	0	0	0	0	0	0	0	0	0	0	0	0
IL1RAPL1	0	0	0	0	0	0	0	0	0	0	0.378314	0	0	0	0	0	0	0	0	0	0	0	0	0	0	0	0	0	0	0	0	0
GATA5	0	0	0	0	0	0	0	0	0	0	0.375656	0	0	0	0	0	0	0	0	0	0	0	0	0	0	0	0	0	0	0	0	0
SBSPON	0	0	0	0	0	0	0	0	0	0	0.37196	0	0	0	0	0	0	0	0	0	0	0	0	0	0	0	0	0	0	0	0	0
PNLDC1	0	0	0	0	0	0	0	0	0	0	0.367742	0	0	0	0	0	0	0	0	0	0	0	0	0	0	0	0	0	0	0	0	0
MTMR11	0	0	0	0	0	0	0	0	0	0	0.364824	0	0	0	0	0	0	0	0	0	0	0	0	0	0	0	0	0	0	0	0	0
HS6ST3	0	0	0	0	0	0	0	0	0	0	0.35543	0	0	0	0	0	0	0	0	0	0	0	0	0	0	0	0	0	0	0	0	0
SSC5D	0	0	0	0	0	0	0	0	0	0	0.355165	0	0	0	0	0	0	0	0	0	0	0	0	0	0	0	0	0	0	0	0	0
SUGCT	0	0	0	0	0	0	0	0	0	0	0.354837	0	0	0	0	0	0	0	0	0	0	0	0	0	0	0	0	0	0	0	0	0
ADAMTS5	0	0	0	0	0	0	0	0	0	0	0.353005	0	0	0	0	0	0	0	0	0	0	0	0	0	0	0	0	0	0	0	0	0
DUSP26	0	0	0	0	0	0	0	0	0	0	0.352934	0	0	0	0	0	0	0	0	0	0	0	0	0	0	0	0	0	0	0	0	0
TMEM255A	0	0	0	0	0	0	0	0	0	0	0.352607	0	0	0	0	0	0	0	0	0	0	0	0	0	0	0	0	0	0	0	0	0
FBXL22	0	0	0	0	0	0	0	0	0	0	0.351503	0	0	0	0	0	0	0	0	0	0	0	0	0	0	0	0	0	0	0	0	0
TRABD2B	0	0	0	0	0	0	0	0	0	0	0.348283	0	0	0	0	0	0	0	0	0	0	0	0	0	0	0	0	0	0	0	0	0
GPR176	0	0	0	0	0	0	0	0	0	0	0.345872	0	0	0	0	0	0	0	0	0	0	0	0	0	0	0	0	0	0	0	0	0
FAM71F1	0	0	0	0	0	0	0	0	0	0	0.34312	0	0	0	0	0	0	0	0	0	0	0	0	0	0	0	0	0	0	0	0	0
SELENOM	0	0	0	0	0	0	0	0	0	0	0.341711	0	0	0	0	0	0	0	0	0	0	0	0	0	0	0	0	0	0	0	0	0
MXRA7	0	0	0	0	0	0	0	0	0	0	0.340159	0	0	0	0	0	0	0	0	0	0	0	0	0	0	0	0	0	0	0	0	0
VIPR2	0	0	0	0	0	0	0	0	0	0	0.338989	0	0	0	0	0	0	0	0	0	0	0	0	0	0	0	0	0	0	0	0	0
CRYAB	0	0	0	0	0	0	0	0	0	0	0.338457	0	0	0	0	0	0	0	0	0	0	0	0	0	0	0	0	0	0	0	0	0
CCN5	0	0	0	0	0	0	0	0	0	0	0.337992	0	0	0	0	0	0	0	0	0	0	0	0	0	0	0	0	0	0	0	0	0
CST5	0	0	0	0	0	0	0	0	0	0	0.336063	0	0	0	0	0	0	0	0	0	0	0	0	0	0	0	0	0	0	0	0	0
TGFB1I1	0	0	0	0	0	0	0	0	0	0	0.332191	0	0	0	0	0	0	0	0	0	0	0	0	0	0	0	0	0	0	0	0	0
ACTC1	0	0	0	0	0	0	0	0	0	0	0.331285	0	0	0	0	0	0	0	0	0	0	0	0	0	0	0	0	0	0	0	0	0
ZNF135	0	0	0	0	0	0	0	0	0	0	0.33034	0	0	0	0	0	0	0	0	0	0	0	0	0	0	0	0	0	0	0	0	0
NCS1	0	0	0	0	0	0	0	0	0	0	0.329483	0	0	0	0	0	0	0	0	0	0	0	0	0	0	0	0	0	0	0	0	0
HOMER3	0	0	0	0	0	0	0	0	0	0	0.32919	0	0	0	0	0	0	0	0	0	0	0	0	0	0	0	0	0	0	0	0	0
SVIL	0	0	0	0	0	0	0	0	0	0	0.324933	0	0	0	0	0	0	0	0	0	0	0	0	0	0	0	0	0	0	0	0	0
OPTC	0	0	0	0	0	0	0	0	0	0	0.323551	0	0	0	0	0	0	0	0	0	0	0	0	0	0	0	0	0	0	0	0	0
SCX	0	0	0	0	0	0	0	0	0	0	0.320643	0	0	0	0	0	0	0	0	0	0	0	0	0	0	0	0	0	0	0	0	0
KDSR	0	0	0	0	0	0	0	0	0	0	0.320516	0	0	0	0	0	0	0	0	0	0	0	0	0	0	0	0	0	0	0	0	0
RHCG	0	0	0	0	0	0	0	0	0	0	0.320448	0	0	0	0	0	0	0	0	0	0	0	0	0	0	0	0	0	0	0	0	0
RTKN2	0	0	0	0	0	0	0	0	0	0	0	0.83636	0	0	0	0	0	0	0	0	0	0	0	0	0	0	0	0	0	0	0	0
BDNF	0	0	0	0	0	0	0	0	0	0	0	0.825495	0	0	0	0	0	0	0	0	0	0	0	0	0	0	0	0	0	0	0	0
SCEL	0	0	0	0	0	0	0	0	0	0	0	0.822652	0	0	0	0	0	0	0	0	0	0	0	0	0	0	0	0	0	0	0	0
ARHGEF26	0	0	0	0	0	0	0	0	0	0	0	0.813529	0	0	0	0	0	0	0	0	0	0	0	0	0	0	0	0	0	0	0	0
COL4A3	0	0	0	0	0	0	0	0	0	0	0	0.797588	0	0	0	0	0	0	0	0	0	0	0	0	0	0	0	0	0	0	0	0
ANKRD29	0	0	0	0	0	0	0	0	0	0	0	0.78963	0	0	0	0	0	0	0	0	0	0	0	0	0	0	0	0	0	0	0	0
WNT7A	0	0	0	0	0	0	0	0	0	0	0	0.786447	0	0	0	0	0	0	0	0	0	0	0	0	0	0	0	0	0	0	0	0
MYRF	0	0	0	0	0	0	0	0	0	0	0	0.780918	0	0	0	0	0	0	0	0	0	0	0	0	0	0	0	0	0	0	0	0
ST6GALNAC5	0	0	0	0	0	0	0	0	0	0	0	0.770895	0	0	0	0	0	0	0	0	0	0	0	0	0	0	0	0	0	0	0	0
LAMA3	0	0	0	0	0	0	0	0	0	0	0	0.758959	0	0	0	0	0	0	0	0	0	0	0	0	0	0	0	0	0	0	0	0
CLIC5	0	0	0	0	0	0	0	0	0	0	0	0.74221	0	0	0	0	0	0	0	0	0	0	0	0	0	0	0	0	0	0	0	0
COL4A4	0	0	0	0	0	0	0	0	0	0	0	0.736091	0	0	0	0	0	0	0	0	0	0	0	0	0	0	0	0	0	0	0	0
CNTN6	0	0	0	0	0	0	0	0	0	0	0	0.71176	0	0	0	0	0	0	0	0	0	0	0	0	0	0	0	0	0	0	0	0
PTPN21	0	0	0	0	0	0	0	0	0	0	0	0.710211	0	0	0	0	0	0	0	0	0	0	0	0	0	0	0	0	0	0	0	0
AGER	0	0	0	0	0	0	0	0	0	0	0	0.706823	0	0	0	0	0	0	0	0	0	0	0	0	0	0	0	0	0	0	0	0
MYO16	0	0	0	0	0	0	0	0	0	0	0	0.682427	0	0	0	0	0	0	0	0	0	0	0	0	0	0	0	0	0	0	0	0
TSPAN13	0	0	0	0	0	0	0	0	0	0	0	0.673884	0	0	0	0	0	0	0	0	0	0	0	0	0	0	0	0	0	0	0	0
NCKAP5	0	0	0	0	0	0	0	0	0	0	0	0.673819	0	0	0	0	0	0	0	0	0	0	0	0	0	0	0	0	0	0	0	0
EMP2	0	0	0	0	0	0	0	0	0	0	0	0.668464	0	0	0	0	0	0	0	0	0	0	0	0	0	0	0	0	0	0	0	0
NYAP2	0	0	0	0	0	0	0	0	0	0	0	0.665699	0	0	0	0	0	0	0	0	0	0	0	0	0	0	0	0	0	0	0	0
SEMA3B	0	0	0	0	0	0	0	0	0	0	0	0.660118	0	0	0	0	0	0	0	0	0	0	0	0	0	0	0	0	0	0	0	0
LAMC2	0	0	0	0	0	0	0	0	0	0	0	0.657429	0	0	0	0	0	0	0	0	0	0	0	0	0	0	0	0	0	0	0	0
DIAPH3	0	0	0	0	0	0	0	0	0	0	0	0.649173	0	0	0	0	0	0	0	0	0	0	0	0	0	0	0	0	0	0	0	0
ITLN2	0	0	0	0	0	0	0	0	0	0	0	0.644299	0	0	0	0	0	0	0	0	0	0	0	0	0	0	0	0	0	0	0	0
MAPK4	0	0	0	0	0	0	0	0	0	0	0	0.643004	0	0	0	0	0	0	0	0	0	0	0	0	0	0	0	0	0	0	0	0
MAP2	0	0	0	0	0	0	0	0	0	0	0	0.639049	0	0	0	0	0	0	0	0	0	0	0	0	0	0	0	0	0	0	0	0
ANXA3	0	0	0	0	0	0	0	0	0	0	0	0.636327	0	0	0	0	0	0	0	0	0	0	0	0	0	0	0	0	0	0	0	0
NBEAL2	0	0	0	0	0	0	0	0	0	0	0	0.634753	0	0	0	0	0	0	0	0	0	0	0	0	0	0	0	0	0	0	0	0
ROR1	0	0	0	0	0	0	0	0	0	0	0	0.633405	0	0	0	0	0	0	0	0	0	0	0	0	0	0	0	0	0	0	0	0
PARD6B	0	0	0	0	0	0	0	0	0	0	0	0.632479	0	0	0	0	0	0	0	0	0	0	0	0	0	0	0	0	0	0	0	0
DENND3	0	0	0	0	0	0	0	0	0	0	0	0.632389	0	0	0	0	0	0	0	0	0	0	0	0	0	0	0	0	0	0	0	0
C2orf91	0	0	0	0	0	0	0	0	0	0	0	0.628172	0	0	0	0	0	0	0	0	0	0	0	0	0	0	0	0	0	0	0	0
TES	0	0	0	0	0	0	0	0	0	0	0	0.62742	0	0	0	0	0	0	0	0	0	0	0	0	0	0	0	0	0	0	0	0
KRT7	0	0	0	0	0	0	0	0	0	0	0	0.625402	0	0	0	0	0	0	0	0	0	0	0	0	0	0	0	0	0	0	0	0
SH3RF2	0	0	0	0	0	0	0	0	0	0	0	0.62088	0	0	0	0	0	0	0	0	0	0	0	0	0	0	0	0	0	0	0	0
ALS2CL	0	0	0	0	0	0	0	0	0	0	0	0.62081	0	0	0	0	0	0	0	0	0	0	0	0	0	0	0	0	0	0	0	0
PTPRQ	0	0	0	0	0	0	0	0	0	0	0	0.619569	0	0	0	0	0	0	0	0	0	0	0	0	0	0	0	0	0	0	0	0
MGLL	0	0	0	0	0	0	0	0	0	0	0	0.608928	0	0	0	0	0	0	0	0	0	0	0	0	0	0	0	0	0	0	0	0
SLC1A1	0	0	0	0	0	0	0	0	0	0	0	0.60733	0	0	0	0	0	0	0	0	0	0	0	0	0	0	0	0	0	0	0	0
GPRC5A	0	0	0	0	0	0	0	0	0	0	0	0.604226	0	0	0	0	0	0	0	0	0	0	0	0	0	0	0	0	0	0	0	0
SH3GL3	0	0	0	0	0	0	0	0	0	0	0	0.600908	0	0	0	0	0	0	0	0	0	0	0	0	0	0	0	0	0	0	0	0
CYB5R2	0	0	0	0	0	0	0	0	0	0	0	0.590879	0	0	0	0	0	0	0	0	0	0	0	0	0	0	0	0	0	0	0	0
CGN	0	0	0	0	0	0	0	0	0	0	0	0.585788	0	0	0	0	0	0	0	0	0	0	0	0	0	0	0	0	0	0	0	0
KCNIP1	0	0	0	0	0	0	0	0	0	0	0	0.585619	0	0	0	0	0	0	0	0	0	0	0	0	0	0	0	0	0	0	0	0
GPRIN2	0	0	0	0	0	0	0	0	0	0	0	0.585211	0	0	0	0	0	0	0	0	0	0	0	0	0	0	0	0	0	0	0	0
KLRG2	0	0	0	0	0	0	0	0	0	0	0	0.582616	0	0	0	0	0	0	0	0	0	0	0	0	0	0	0	0	0	0	0	0
SCD5	0	0	0	0	0	0	0	0	0	0	0	0.582156	0	0	0	0	0	0	0	0	0	0	0	0	0	0	0	0	0	0	0	0
SLC12A8	0	0	0	0	0	0	0	0	0	0	0	0.580959	0	0	0	0	0	0	0	0	0	0	0	0	0	0	0	0	0	0	0	0
EPB41L5	0	0	0	0	0	0	0	0	0	0	0	0.580723	0	0	0	0	0	0	0	0	0	0	0	0	0	0	0	0	0	0	0	0
OVCH2	0	0	0	0	0	0	0	0	0	0	0	0.57718	0	0	0	0	0	0	0	0	0	0	0	0	0	0	0	0	0	0	0	0
ATF7IP2	0	0	0	0	0	0	0	0	0	0	0	0.575578	0	0	0	0	0	0	0	0	0	0	0	0	0	0	0	0	0	0	0	0
VEGFA	0	0	0	0	0	0	0	0	0	0	0	0.574877	0	0	0	0	0	0	0	0	0	0	0	0	0	0	0	0	0	0	0	0
LIN7A	0	0	0	0	0	0	0	0	0	0	0	0.573771	0	0	0	0	0	0	0	0	0	0	0	0	0	0	0	0	0	0	0	0
PKDCC	0	0	0	0	0	0	0	0	0	0	0	0.573386	0	0	0	0	0	0	0	0	0	0	0	0	0	0	0	0	0	0	0	0
CD55	0	0	0	0	0	0	0	0	0	0	0	0.571017	0	0	0	0	0	0	0	0	0	0	0	0	0	0	0	0	0	0	0	0
WWC2	0	0	0	0	0	0	0	0	0	0	0	0.569718	0	0	0	0	0	0	0	0	0	0	0	0	0	0	0	0	0	0	0	0
CDKN2B	0	0	0	0	0	0	0	0	0	0	0	0.568978	0	0	0	0	0	0	0	0	0	0	0	0	0	0	0	0	0	0	0	0
DAPK2	0	0	0	0	0	0	0	0	0	0	0	0.564256	0	0	0	0	0	0	0	0	0	0	0	0	0	0	0	0	0	0	0	0
UNC13D	0	0	0	0	0	0	0	0	0	0	0	0.563362	0	0	0	0	0	0	0	0	0	0	0	0	0	0	0	0	0	0	0	0
DSCAM	0	0	0	0	0	0	0	0	0	0	0	0.562698	0	0	0	0	0	0	0	0	0	0	0	0	0	0	0	0	0	0	0	0
EFR3B	0	0	0	0	0	0	0	0	0	0	0	0.56024	0	0	0	0	0	0	0	0	0	0	0	0	0	0	0	0	0	0	0	0
LMO7	0	0	0	0	0	0	0	0	0	0	0	0.557252	0	0	0	0	0	0	0	0	0	0	0	0	0	0	0	0	0	0	0	0
FRMD3	0	0	0	0	0	0	0	0	0	0	0	0.55658	0	0	0	0	0	0	0	0	0	0	0	0	0	0	0	0	0	0	0	0
GPC5	0	0	0	0	0	0	0	0	0	0	0	0.552937	0	0	0	0	0	0	0	0	0	0	0	0	0	0	0	0	0	0	0	0
LLGL2	0	0	0	0	0	0	0	0	0	0	0	0.55083	0	0	0	0	0	0	0	0	0	0	0	0	0	0	0	0	0	0	0	0
GPRC5D	0	0	0	0	0	0	0	0	0	0	0	0.549142	0	0	0	0	0	0	0	0	0	0	0	0	0	0	0	0	0	0	0	0
AP1S3	0	0	0	0	0	0	0	0	0	0	0	0.543597	0	0	0	0	0	0	0	0	0	0	0	0	0	0	0	0	0	0	0	0
FAM189A2	0	0	0	0	0	0	0	0	0	0	0	0.543092	0	0	0	0	0	0	0	0	0	0	0	0	0	0	0	0	0	0	0	0
MPP3	0	0	0	0	0	0	0	0	0	0	0	0.542192	0	0	0	0	0	0	0	0	0	0	0	0	0	0	0	0	0	0	0	0
GALNT5	0	0	0	0	0	0	0	0	0	0	0	0.541236	0	0	0	0	0	0	0	0	0	0	0	0	0	0	0	0	0	0	0	0
MYO5B	0	0	0	0	0	0	0	0	0	0	0	0.541072	0	0	0	0	0	0	0	0	0	0	0	0	0	0	0	0	0	0	0	0
RS1	0	0	0	0	0	0	0	0	0	0	0	0.540499	0	0	0	0	0	0	0	0	0	0	0	0	0	0	0	0	0	0	0	0
RANBP17	0	0	0	0	0	0	0	0	0	0	0	0.537934	0	0	0	0	0	0	0	0	0	0	0	0	0	0	0	0	0	0	0	0
KLK7	0	0	0	0	0	0	0	0	0	0	0	0.536849	0	0	0	0	0	0	0	0	0	0	0	0	0	0	0	0	0	0	0	0
ASPG	0	0	0	0	0	0	0	0	0	0	0	0.535889	0	0	0	0	0	0	0	0	0	0	0	0	0	0	0	0	0	0	0	0
PLXNA1	0	0	0	0	0	0	0	0	0	0	0	0.534993	0	0	0	0	0	0	0	0	0	0	0	0	0	0	0	0	0	0	0	0
PHLDB2	0	0	0	0	0	0	0	0	0	0	0	0.534685	0	0	0	0	0	0	0	0	0	0	0	0	0	0	0	0	0	0	0	0
SCAI	0	0	0	0	0	0	0	0	0	0	0	0.534474	0	0	0	0	0	0	0	0	0	0	0	0	0	0	0	0	0	0	0	0
SH3GL2	0	0	0	0	0	0	0	0	0	0	0	0.532985	0	0	0	0	0	0	0	0	0	0	0	0	0	0	0	0	0	0	0	0
UBL3	0	0	0	0	0	0	0	0	0	0	0	0.532693	0	0	0	0	0	0	0	0	0	0	0	0	0	0	0	0	0	0	0	0
ZNF365	0	0	0	0	0	0	0	0	0	0	0	0.531665	0	0	0	0	0	0	0	0	0	0	0	0	0	0	0	0	0	0	0	0
EPS8L2	0	0	0	0	0	0	0	0	0	0	0	0.531263	0	0	0	0	0	0	0	0	0	0	0	0	0	0	0	0	0	0	0	0
ARHGAP44	0	0	0	0	0	0	0	0	0	0	0	0.529672	0	0	0	0	0	0	0	0	0	0	0	0	0	0	0	0	0	0	0	0
ZSCAN31	0	0	0	0	0	0	0	0	0	0	0	0.52898	0	0	0	0	0	0	0	0	0	0	0	0	0	0	0	0	0	0	0	0
ICAM5	0	0	0	0	0	0	0	0	0	0	0	0.525229	0	0	0	0	0	0	0	0	0	0	0	0	0	0	0	0	0	0	0	0
SLCO1A2	0	0	0	0	0	0	0	0	0	0	0	0.520651	0	0	0	0	0	0	0	0	0	0	0	0	0	0	0	0	0	0	0	0
COL8A1	0	0	0	0	0	0	0	0	0	0	0	0.520423	0	0	0	0	0	0	0	0	0	0	0	0	0	0	0	0	0	0	0	0
ANXA8	0	0	0	0	0	0	0	0	0	0	0	0.519744	0	0	0	0	0	0	0	0	0	0	0	0	0	0	0	0	0	0	0	0
SESTD1	0	0	0	0	0	0	0	0	0	0	0	0.516789	0	0	0	0	0	0	0	0	0	0	0	0	0	0	0	0	0	0	0	0
KRT13	0	0	0	0	0	0	0	0	0	0	0	0.515588	0	0	0	0	0	0	0	0	0	0	0	0	0	0	0	0	0	0	0	0
COL12A1	0	0	0	0	0	0	0	0	0	0	0	0.515145	0	0	0	0	0	0	0	0	0	0	0	0	0	0	0	0	0	0	0	0
PRKCZ	0	0	0	0	0	0	0	0	0	0	0	0.5133	0	0	0	0	0	0	0	0	0	0	0	0	0	0	0	0	0	0	0	0
AQP4	0	0	0	0	0	0	0	0	0	0	0	0.513268	0	0	0	0	0	0	0	0	0	0	0	0	0	0	0	0	0	0	0	0
MFSD2A	0	0	0	0	0	0	0	0	0	0	0	0	0.767632	0	0	0	0	0	0	0	0	0	0	0	0	0	0	0	0	0	0	0
SCTR	0	0	0	0	0	0	0	0	0	0	0	0	0.724336	0	0	0	0	0	0	0	0	0	0	0	0	0	0	0	0	0	0	0
NECAB1	0	0	0	0	0	0	0	0	0	0	0	0	0.717158	0	0	0	0	0	0	0	0	0	0	0	0	0	0	0	0	0	0	0
LAMP3	0	0	0	0	0	0	0	0	0	0	0	0	0.693656	0	0	0	0	0	0	0	0	0	0	0	0	0	0	0	0	0	0	0
SCN1A	0	0	0	0	0	0	0	0	0	0	0	0	0.691876	0	0	0	0	0	0	0	0	0	0	0	0	0	0	0	0	0	0	0
PLA2G4F	0	0	0	0	0	0	0	0	0	0	0	0	0.661497	0	0	0	0	0	0	0	0	0	0	0	0	0	0	0	0	0	0	0
ADCY8	0	0	0	0	0	0	0	0	0	0	0	0	0.654838	0	0	0	0	0	0	0	0	0	0	0	0	0	0	0	0	0	0	0
PTGFR	0	0	0	0	0	0	0	0	0	0	0	0	0.646207	0	0	0	0	0	0	0	0	0	0	0	0	0	0	0	0	0	0	0
SLC46A2	0	0	0	0	0	0	0	0	0	0	0	0	0.63084	0	0	0	0	0	0	0	0	0	0	0	0	0	0	0	0	0	0	0
MTRR	0	0	0	0	0	0	0	0	0	0	0	0	0.624902	0	0	0	0	0	0	0	0	0	0	0	0	0	0	0	0	0	0	0
LRRK2	0	0	0	0	0	0	0	0	0	0	0	0	0.611321	0	0	0	0	0	0	0	0	0	0	0	0	0	0	0	0	0	0	0
F11	0	0	0	0	0	0	0	0	0	0	0	0	0.596704	0	0	0	0	0	0	0	0	0	0	0	0	0	0	0	0	0	0	0
ABCA3	0	0	0	0	0	0	0	0	0	0	0	0	0.590579	0	0	0	0	0	0	0	0	0	0	0	0	0	0	0	0	0	0	0
ETV5	0	0	0	0	0	0	0	0	0	0	0	0	0.589564	0	0	0	0	0	0	0	0	0	0	0	0	0	0	0	0	0	0	0
HHIP	0	0	0	0	0	0	0	0	0	0	0	0	0.588646	0	0	0	0	0	0	0	0	0	0	0	0	0	0	0	0	0	0	0
SDR16C5	0	0	0	0	0	0	0	0	0	0	0	0	0.588492	0	0	0	0	0	0	0	0	0	0	0	0	0	0	0	0	0	0	0
LRRC36	0	0	0	0	0	0	0	0	0	0	0	0	0.587397	0	0	0	0	0	0	0	0	0	0	0	0	0	0	0	0	0	0	0
CDKL2	0	0	0	0	0	0	0	0	0	0	0	0	0.587279	0	0	0	0	0	0	0	0	0	0	0	0	0	0	0	0	0	0	0
ALOX15B	0	0	0	0	0	0	0	0	0	0	0	0	0.585521	0	0	0	0	0	0	0	0	0	0	0	0	0	0	0	0	0	0	0
ROS1	0	0	0	0	0	0	0	0	0	0	0	0	0.58133	0	0	0	0	0	0	0	0	0	0	0	0	0	0	0	0	0	0	0
CTSH	0	0	0	0	0	0	0	0	0	0	0	0	0.572362	0	0	0	0	0	0	0	0	0	0	0	0	0	0	0	0	0	0	0
SLCO4C1	0	0	0	0	0	0	0	0	0	0	0	0	0.569045	0	0	0	0	0	0	0	0	0	0	0	0	0	0	0	0	0	0	0
CACNA2D2	0	0	0	0	0	0	0	0	0	0	0	0	0.564957	0	0	0	0	0	0	0	0	0	0	0	0	0	0	0	0	0	0	0
SNX25	0	0	0	0	0	0	0	0	0	0	0	0	0.561262	0	0	0	0	0	0	0	0	0	0	0	0	0	0	0	0	0	0	0
ACSS3	0	0	0	0	0	0	0	0	0	0	0	0	0.555916	0	0	0	0	0	0	0	0	0	0	0	0	0	0	0	0	0	0	0
SNX30	0	0	0	0	0	0	0	0	0	0	0	0	0.55313	0	0	0	0	0	0	0	0	0	0	0	0	0	0	0	0	0	0	0
TTN	0	0	0	0	0	0	0	0	0	0	0	0	0.552133	0	0	0	0	0	0	0	0	0	0	0	0	0	0	0	0	0	0	0
NRGN	0	0	0	0	0	0	0	0	0	0	0	0	0.551802	0	0	0	0	0	0	0	0	0	0	0	0	0	0	0	0	0	0	0
DMBT1	0	0	0	0	0	0	0	0	0	0	0	0	0.551777	0	0	0	0	0	0	0	0	0	0	0	0	0	0	0	0	0	0	0
WIF1	0	0	0	0	0	0	0	0	0	0	0	0	0.550624	0	0	0	0	0	0	0	0	0	0	0	0	0	0	0	0	0	0	0
ZNF385B	0	0	0	0	0	0	0	0	0	0	0	0	0.549321	0	0	0	0	0	0	0	0	0	0	0	0	0	0	0	0	0	0	0
ACOXL	0	0	0	0	0	0	0	0	0	0	0	0	0.534915	0	0	0	0	0	0	0	0	0	0	0	0	0	0	0	0	0	0	0
GOLT1A	0	0	0	0	0	0	0	0	0	0	0	0	0.533944	0	0	0	0	0	0	0	0	0	0	0	0	0	0	0	0	0	0	0
P3H2	0	0	0	0	0	0	0	0	0	0	0	0	0.530323	0	0	0	0	0	0	0	0	0	0	0	0	0	0	0	0	0	0	0
SLC6A20	0	0	0	0	0	0	0	0	0	0	0	0	0.529474	0	0	0	0	0	0	0	0	0	0	0	0	0	0	0	0	0	0	0
HPN	0	0	0	0	0	0	0	0	0	0	0	0	0.525838	0	0	0	0	0	0	0	0	0	0	0	0	0	0	0	0	0	0	0
CCDC141	0	0	0	0	0	0	0	0	0	0	0	0	0.525554	0	0	0	0	0	0	0	0	0	0	0	0	0	0	0	0	0	0	0
HKDC1	0	0	0	0	0	0	0	0	0	0	0	0	0.522414	0	0	0	0	0	0	0	0	0	0	0	0	0	0	0	0	0	0	0
NAPSA	0	0	0	0	0	0	0	0	0	0	0	0	0.518243	0	0	0	0	0	0	0	0	0	0	0	0	0	0	0	0	0	0	0
ARSL	0	0	0	0	0	0	0	0	0	0	0	0	0.517986	0	0	0	0	0	0	0	0	0	0	0	0	0	0	0	0	0	0	0
DLG2	0	0	0	0	0	0	0	0	0	0	0	0	0.514448	0	0	0	0	0	0	0	0	0	0	0	0	0	0	0	0	0	0	0
BMP1	0	0	0	0	0	0	0	0	0	0	0	0	0.511547	0	0	0	0	0	0	0	0	0	0	0	0	0	0	0	0	0	0	0
SLC26A9	0	0	0	0	0	0	0	0	0	0	0	0	0.508262	0	0	0	0	0	0	0	0	0	0	0	0	0	0	0	0	0	0	0
TMEM164	0	0	0	0	0	0	0	0	0	0	0	0	0.507363	0	0	0	0	0	0	0	0	0	0	0	0	0	0	0	0	0	0	0
ETV1	0	0	0	0	0	0	0	0	0	0	0	0	0.504744	0	0	0	0	0	0	0	0	0	0	0	0	0	0	0	0	0	0	0
CSF3R	0	0	0	0	0	0	0	0	0	0	0	0	0.502274	0	0	0	0	0	0	0	0	0	0	0	0	0	0	0	0	0	0	0
ALPL	0	0	0	0	0	0	0	0	0	0	0	0	0.502166	0	0	0	0	0	0	0	0	0	0	0	0	0	0	0	0	0	0	0
ESYT3	0	0	0	0	0	0	0	0	0	0	0	0	0.487308	0	0	0	0	0	0	0	0	0	0	0	0	0	0	0	0	0	0	0
SLC34A2	0	0	0	0	0	0	0	0	0	0	0	0	0.486387	0	0	0	0	0	0	0	0	0	0	0	0	0	0	0	0	0	0	0
TMEM243	0	0	0	0	0	0	0	0	0	0	0	0	0.481179	0	0	0	0	0	0	0	0	0	0	0	0	0	0	0	0	0	0	0
CHI3L1	0	0	0	0	0	0	0	0	0	0	0	0	0.480657	0	0	0	0	0	0	0	0	0	0	0	0	0	0	0	0	0	0	0
FREM2	0	0	0	0	0	0	0	0	0	0	0	0	0.479995	0	0	0	0	0	0	0	0	0	0	0	0	0	0	0	0	0	0	0
SFTPD	0	0	0	0	0	0	0	0	0	0	0	0	0.477433	0	0	0	0	0	0	0	0	0	0	0	0	0	0	0	0	0	0	0
LHFPL3	0	0	0	0	0	0	0	0	0	0	0	0	0.474666	0	0	0	0	0	0	0	0	0	0	0	0	0	0	0	0	0	0	0
DRAM1	0	0	0	0	0	0	0	0	0	0	0	0	0.472614	0	0	0	0	0	0	0	0	0	0	0	0	0	0	0	0	0	0	0
PFKFB2	0	0	0	0	0	0	0	0	0	0	0	0	0.469627	0	0	0	0	0	0	0	0	0	0	0	0	0	0	0	0	0	0	0
SIAE	0	0	0	0	0	0	0	0	0	0	0	0	0.467443	0	0	0	0	0	0	0	0	0	0	0	0	0	0	0	0	0	0	0
KANK1	0	0	0	0	0	0	0	0	0	0	0	0	0.467159	0	0	0	0	0	0	0	0	0	0	0	0	0	0	0	0	0	0	0
FGA	0	0	0	0	0	0	0	0	0	0	0	0	0.46085	0	0	0	0	0	0	0	0	0	0	0	0	0	0	0	0	0	0	0
NIM1K	0	0	0	0	0	0	0	0	0	0	0	0	0.457368	0	0	0	0	0	0	0	0	0	0	0	0	0	0	0	0	0	0	0
HNF1B	0	0	0	0	0	0	0	0	0	0	0	0	0.456484	0	0	0	0	0	0	0	0	0	0	0	0	0	0	0	0	0	0	0
PGC	0	0	0	0	0	0	0	0	0	0	0	0	0.455422	0	0	0	0	0	0	0	0	0	0	0	0	0	0	0	0	0	0	0
PEBP4	0	0	0	0	0	0	0	0	0	0	0	0	0.455368	0	0	0	0	0	0	0	0	0	0	0	0	0	0	0	0	0	0	0
TANC2	0	0	0	0	0	0	0	0	0	0	0	0	0.453324	0	0	0	0	0	0	0	0	0	0	0	0	0	0	0	0	0	0	0
LRP2BP	0	0	0	0	0	0	0	0	0	0	0	0	0.450625	0	0	0	0	0	0	0	0	0	0	0	0	0	0	0	0	0	0	0
MUCL3	0	0	0	0	0	0	0	0	0	0	0	0	0.450497	0	0	0	0	0	0	0	0	0	0	0	0	0	0	0	0	0	0	0
C4orf19	0	0	0	0	0	0	0	0	0	0	0	0	0.449036	0	0	0	0	0	0	0	0	0	0	0	0	0	0	0	0	0	0	0
FUT3	0	0	0	0	0	0	0	0	0	0	0	0	0.44706	0	0	0	0	0	0	0	0	0	0	0	0	0	0	0	0	0	0	0
MLPH	0	0	0	0	0	0	0	0	0	0	0	0	0.443999	0	0	0	0	0	0	0	0	0	0	0	0	0	0	0	0	0	0	0
TMEM41A	0	0	0	0	0	0	0	0	0	0	0	0	0.443348	0	0	0	0	0	0	0	0	0	0	0	0	0	0	0	0	0	0	0
TMEM64	0	0	0	0	0	0	0	0	0	0	0	0	0.44254	0	0	0	0	0	0	0	0	0	0	0	0	0	0	0	0	0	0	0
NTN4	0	0	0	0	0	0	0	0	0	0	0	0	0.44164	0	0	0	0	0	0	0	0	0	0	0	0	0	0	0	0	0	0	0
RHOBTB2	0	0	0	0	0	0	0	0	0	0	0	0	0.441308	0	0	0	0	0	0	0	0	0	0	0	0	0	0	0	0	0	0	0
ATP11A	0	0	0	0	0	0	0	0	0	0	0	0	0.437212	0	0	0	0	0	0	0	0	0	0	0	0	0	0	0	0	0	0	0
TTC39A	0	0	0	0	0	0	0	0	0	0	0	0	0.435621	0	0	0	0	0	0	0	0	0	0	0	0	0	0	0	0	0	0	0
ACADL	0	0	0	0	0	0	0	0	0	0	0	0	0.435375	0	0	0	0	0	0	0	0	0	0	0	0	0	0	0	0	0	0	0
PTPN13	0	0	0	0	0	0	0	0	0	0	0	0	0.429435	0	0	0	0	0	0	0	0	0	0	0	0	0	0	0	0	0	0	0
NPC1	0	0	0	0	0	0	0	0	0	0	0	0	0.429342	0	0	0	0	0	0	0	0	0	0	0	0	0	0	0	0	0	0	0
FMO5	0	0	0	0	0	0	0	0	0	0	0	0	0.427725	0	0	0	0	0	0	0	0	0	0	0	0	0	0	0	0	0	0	0
LPCAT1	0	0	0	0	0	0	0	0	0	0	0	0	0.424078	0	0	0	0	0	0	0	0	0	0	0	0	0	0	0	0	0	0	0
ACSS2	0	0	0	0	0	0	0	0	0	0	0	0	0.417998	0	0	0	0	0	0	0	0	0	0	0	0	0	0	0	0	0	0	0
PLPPR1	0	0	0	0	0	0	0	0	0	0	0	0	0.41492	0	0	0	0	0	0	0	0	0	0	0	0	0	0	0	0	0	0	0
LRP2	0	0	0	0	0	0	0	0	0	0	0	0	0.413435	0	0	0	0	0	0	0	0	0	0	0	0	0	0	0	0	0	0	0
RND1	0	0	0	0	0	0	0	0	0	0	0	0	0.412553	0	0	0	0	0	0	0	0	0	0	0	0	0	0	0	0	0	0	0
SULT1C2	0	0	0	0	0	0	0	0	0	0	0	0	0.405206	0	0	0	0	0	0	0	0	0	0	0	0	0	0	0	0	0	0	0
SDC4	0	0	0	0	0	0	0	0	0	0	0	0	0.402641	0	0	0	0	0	0	0	0	0	0	0	0	0	0	0	0	0	0	0
RAB27A	0	0	0	0	0	0	0	0	0	0	0	0	0.402171	0	0	0	0	0	0	0	0	0	0	0	0	0	0	0	0	0	0	0
PCSK9	0	0	0	0	0	0	0	0	0	0	0	0	0.401638	0	0	0	0	0	0	0	0	0	0	0	0	0	0	0	0	0	0	0
ACP3	0	0	0	0	0	0	0	0	0	0	0	0	0.393479	0	0	0	0	0	0	0	0	0	0	0	0	0	0	0	0	0	0	0
LRAT	0	0	0	0	0	0	0	0	0	0	0	0	0.392777	0	0	0	0	0	0	0	0	0	0	0	0	0	0	0	0	0	0	0
GANC	0	0	0	0	0	0	0	0	0	0	0	0	0.391211	0	0	0	0	0	0	0	0	0	0	0	0	0	0	0	0	0	0	0
DKK2	0	0	0	0	0	0	0	0	0	0	0	0	0	0.978696	0	0	0	0	0	0	0	0	0	0	0	0	0	0	0	0	0	0
GJA5	0	0	0	0	0	0	0	0	0	0	0	0	0	0.795759	0	0	0	0	0	0	0	0	0	0	0	0	0	0	0	0	0	0
CYP26B1	0	0	0	0	0	0	0	0	0	0	0	0	0	0.754235	0	0	0	0	0	0	0	0	0	0	0	0	0	0	0	0	0	0
EFNB2	0	0	0	0	0	0	0	0	0	0	0	0	0	0.736745	0	0	0	0	0	0	0	0	0	0	0	0	0	0	0	0	0	0
BMX	0	0	0	0	0	0	0	0	0	0	0	0	0	0.709172	0	0	0	0	0	0	0	0	0	0	0	0	0	0	0	0	0	0
SULF1	0	0	0	0	0	0	0	0	0	0	0	0	0	0.664362	0	0	0	0	0	0	0	0	0	0	0	0	0	0	0	0	0	0
AIF1L	0	0	0	0	0	0	0	0	0	0	0	0	0	0.651322	0	0	0	0	0	0	0	0	0	0	0	0	0	0	0	0	0	0
HEY1	0	0	0	0	0	0	0	0	0	0	0	0	0	0.650043	0	0	0	0	0	0	0	0	0	0	0	0	0	0	0	0	0	0
THSD7A	0	0	0	0	0	0	0	0	0	0	0	0	0	0.647186	0	0	0	0	0	0	0	0	0	0	0	0	0	0	0	0	0	0
PIK3C2B	0	0	0	0	0	0	0	0	0	0	0	0	0	0.634865	0	0	0	0	0	0	0	0	0	0	0	0	0	0	0	0	0	0
DHH	0	0	0	0	0	0	0	0	0	0	0	0	0	0.627435	0	0	0	0	0	0	0	0	0	0	0	0	0	0	0	0	0	0
EXOC6	0	0	0	0	0	0	0	0	0	0	0	0	0	0.62202	0	0	0	0	0	0	0	0	0	0	0	0	0	0	0	0	0	0
FAM107A	0	0	0	0	0	0	0	0	0	0	0	0	0	0.621739	0	0	0	0	0	0	0	0	0	0	0	0	0	0	0	0	0	0
VEGFC	0	0	0	0	0	0	0	0	0	0	0	0	0	0.608112	0	0	0	0	0	0	0	0	0	0	0	0	0	0	0	0	0	0
SHE	0	0	0	0	0	0	0	0	0	0	0	0	0	0.604565	0	0	0	0	0	0	0	0	0	0	0	0	0	0	0	0	0	0
SEMA3G	0	0	0	0	0	0	0	0	0	0	0	0	0	0.59806	0	0	0	0	0	0	0	0	0	0	0	0	0	0	0	0	0	0
SMAD6	0	0	0	0	0	0	0	0	0	0	0	0	0	0.596045	0	0	0	0	0	0	0	0	0	0	0	0	0	0	0	0	0	0
ATP13A3	0	0	0	0	0	0	0	0	0	0	0	0	0	0.59309	0	0	0	0	0	0	0	0	0	0	0	0	0	0	0	0	0	0
CXCL12	0	0	0	0	0	0	0	0	0	0	0	0	0	0.589885	0	0	0	0	0	0	0	0	0	0	0	0	0	0	0	0	0	0
ARL15	0	0	0	0	0	0	0	0	0	0	0	0	0	0.582096	0	0	0	0	0	0	0	0	0	0	0	0	0	0	0	0	0	0
NPR3	0	0	0	0	0	0	0	0	0	0	0	0	0	0.58169	0	0	0	0	0	0	0	0	0	0	0	0	0	0	0	0	0	0
ID1	0	0	0	0	0	0	0	0	0	0	0	0	0	0.581339	0	0	0	0	0	0	0	0	0	0	0	0	0	0	0	0	0	0
TMEM100	0	0	0	0	0	0	0	0	0	0	0	0	0	0.569152	0	0	0	0	0	0	0	0	0	0	0	0	0	0	0	0	0	0
PDE10A	0	0	0	0	0	0	0	0	0	0	0	0	0	0.567881	0	0	0	0	0	0	0	0	0	0	0	0	0	0	0	0	0	0
RASGRF2	0	0	0	0	0	0	0	0	0	0	0	0	0	0.567734	0	0	0	0	0	0	0	0	0	0	0	0	0	0	0	0	0	0
DLL4	0	0	0	0	0	0	0	0	0	0	0	0	0	0.566921	0	0	0	0	0	0	0	0	0	0	0	0	0	0	0	0	0	0
CPAMD8	0	0	0	0	0	0	0	0	0	0	0	0	0	0.566676	0	0	0	0	0	0	0	0	0	0	0	0	0	0	0	0	0	0
PLPP1	0	0	0	0	0	0	0	0	0	0	0	0	0	0.561773	0	0	0	0	0	0	0	0	0	0	0	0	0	0	0	0	0	0
PPM1D	0	0	0	0	0	0	0	0	0	0	0	0	0	0.559248	0	0	0	0	0	0	0	0	0	0	0	0	0	0	0	0	0	0
SLC10A6	0	0	0	0	0	0	0	0	0	0	0	0	0	0.55459	0	0	0	0	0	0	0	0	0	0	0	0	0	0	0	0	0	0
MMRN2	0	0	0	0	0	0	0	0	0	0	0	0	0	0.554134	0	0	0	0	0	0	0	0	0	0	0	0	0	0	0	0	0	0
NOS1	0	0	0	0	0	0	0	0	0	0	0	0	0	0.553441	0	0	0	0	0	0	0	0	0	0	0	0	0	0	0	0	0	0
IL33	0	0	0	0	0	0	0	0	0	0	0	0	0	0.547609	0	0	0	0	0	0	0	0	0	0	0	0	0	0	0	0	0	0
TDRD10	0	0	0	0	0	0	0	0	0	0	0	0	0	0.543993	0	0	0	0	0	0	0	0	0	0	0	0	0	0	0	0	0	0
TRABD2A	0	0	0	0	0	0	0	0	0	0	0	0	0	0.541964	0	0	0	0	0	0	0	0	0	0	0	0	0	0	0	0	0	0
PKN3	0	0	0	0	0	0	0	0	0	0	0	0	0	0.535196	0	0	0	0	0	0	0	0	0	0	0	0	0	0	0	0	0	0
TSPAN7	0	0	0	0	0	0	0	0	0	0	0	0	0	0.534889	0	0	0	0	0	0	0	0	0	0	0	0	0	0	0	0	0	0
CTNNAL1	0	0	0	0	0	0	0	0	0	0	0	0	0	0.534835	0	0	0	0	0	0	0	0	0	0	0	0	0	0	0	0	0	0
ASRGL1	0	0	0	0	0	0	0	0	0	0	0	0	0	0.533586	0	0	0	0	0	0	0	0	0	0	0	0	0	0	0	0	0	0
FGF18	0	0	0	0	0	0	0	0	0	0	0	0	0	0.53312	0	0	0	0	0	0	0	0	0	0	0	0	0	0	0	0	0	0
SERPINE2	0	0	0	0	0	0	0	0	0	0	0	0	0	0.532278	0	0	0	0	0	0	0	0	0	0	0	0	0	0	0	0	0	0
TOX2	0	0	0	0	0	0	0	0	0	0	0	0	0	0.530098	0	0	0	0	0	0	0	0	0	0	0	0	0	0	0	0	0	0
GRB14	0	0	0	0	0	0	0	0	0	0	0	0	0	0.521916	0	0	0	0	0	0	0	0	0	0	0	0	0	0	0	0	0	0
EMP1	0	0	0	0	0	0	0	0	0	0	0	0	0	0.521757	0	0	0	0	0	0	0	0	0	0	0	0	0	0	0	0	0	0
SSTR1	0	0	0	0	0	0	0	0	0	0	0	0	0	0.515362	0	0	0	0	0	0	0	0	0	0	0	0	0	0	0	0	0	0
WNT2B	0	0	0	0	0	0	0	0	0	0	0	0	0	0.508306	0	0	0	0	0	0	0	0	0	0	0	0	0	0	0	0	0	0
GIPC2	0	0	0	0	0	0	0	0	0	0	0	0	0	0.507615	0	0	0	0	0	0	0	0	0	0	0	0	0	0	0	0	0	0
NOMO1	0	0	0	0	0	0	0	0	0	0	0	0	0	0.50602	0	0	0	0	0	0	0	0	0	0	0	0	0	0	0	0	0	0
PCSK5	0	0	0	0	0	0	0	0	0	0	0	0	0	0.505947	0	0	0	0	0	0	0	0	0	0	0	0	0	0	0	0	0	0
TMC7	0	0	0	0	0	0	0	0	0	0	0	0	0	0.505711	0	0	0	0	0	0	0	0	0	0	0	0	0	0	0	0	0	0
SEMA3F	0	0	0	0	0	0	0	0	0	0	0	0	0	0.505078	0	0	0	0	0	0	0	0	0	0	0	0	0	0	0	0	0	0
JAM2	0	0	0	0	0	0	0	0	0	0	0	0	0	0.503939	0	0	0	0	0	0	0	0	0	0	0	0	0	0	0	0	0	0
PREX2	0	0	0	0	0	0	0	0	0	0	0	0	0	0.502366	0	0	0	0	0	0	0	0	0	0	0	0	0	0	0	0	0	0
TAFA2	0	0	0	0	0	0	0	0	0	0	0	0	0	0.494476	0	0	0	0	0	0	0	0	0	0	0	0	0	0	0	0	0	0
ADAM15	0	0	0	0	0	0	0	0	0	0	0	0	0	0.488385	0	0	0	0	0	0	0	0	0	0	0	0	0	0	0	0	0	0
CTTNBP2NL	0	0	0	0	0	0	0	0	0	0	0	0	0	0.48414	0	0	0	0	0	0	0	0	0	0	0	0	0	0	0	0	0	0
MEIS2	0	0	0	0	0	0	0	0	0	0	0	0	0	0.483773	0	0	0	0	0	0	0	0	0	0	0	0	0	0	0	0	0	0
NOTCH4	0	0	0	0	0	0	0	0	0	0	0	0	0	0.47871	0	0	0	0	0	0	0	0	0	0	0	0	0	0	0	0	0	0
GATA6	0	0	0	0	0	0	0	0	0	0	0	0	0	0.477545	0	0	0	0	0	0	0	0	0	0	0	0	0	0	0	0	0	0
HSPG2	0	0	0	0	0	0	0	0	0	0	0	0	0	0.474238	0	0	0	0	0	0	0	0	0	0	0	0	0	0	0	0	0	0
KCTD12	0	0	0	0	0	0	0	0	0	0	0	0	0	0.473657	0	0	0	0	0	0	0	0	0	0	0	0	0	0	0	0	0	0
SOX13	0	0	0	0	0	0	0	0	0	0	0	0	0	0.470503	0	0	0	0	0	0	0	0	0	0	0	0	0	0	0	0	0	0
GFOD1	0	0	0	0	0	0	0	0	0	0	0	0	0	0.469028	0	0	0	0	0	0	0	0	0	0	0	0	0	0	0	0	0	0
GJA4	0	0	0	0	0	0	0	0	0	0	0	0	0	0.465367	0	0	0	0	0	0	0	0	0	0	0	0	0	0	0	0	0	0
ARGLU1	0	0	0	0	0	0	0	0	0	0	0	0	0	0.464726	0	0	0	0	0	0	0	0	0	0	0	0	0	0	0	0	0	0
KLF2	0	0	0	0	0	0	0	0	0	0	0	0	0	0.464555	0	0	0	0	0	0	0	0	0	0	0	0	0	0	0	0	0	0
CRIP2	0	0	0	0	0	0	0	0	0	0	0	0	0	0.46039	0	0	0	0	0	0	0	0	0	0	0	0	0	0	0	0	0	0
CDK17	0	0	0	0	0	0	0	0	0	0	0	0	0	0.460204	0	0	0	0	0	0	0	0	0	0	0	0	0	0	0	0	0	0
TM6SF1	0	0	0	0	0	0	0	0	0	0	0	0	0	0.459701	0	0	0	0	0	0	0	0	0	0	0	0	0	0	0	0	0	0
TSPAN2	0	0	0	0	0	0	0	0	0	0	0	0	0	0.453785	0	0	0	0	0	0	0	0	0	0	0	0	0	0	0	0	0	0
FGD5	0	0	0	0	0	0	0	0	0	0	0	0	0	0.452612	0	0	0	0	0	0	0	0	0	0	0	0	0	0	0	0	0	0
RALB	0	0	0	0	0	0	0	0	0	0	0	0	0	0.452446	0	0	0	0	0	0	0	0	0	0	0	0	0	0	0	0	0	0
GPRC5B	0	0	0	0	0	0	0	0	0	0	0	0	0	0.450153	0	0	0	0	0	0	0	0	0	0	0	0	0	0	0	0	0	0
IFI44	0	0	0	0	0	0	0	0	0	0	0	0	0	0.445574	0	0	0	0	0	0	0	0	0	0	0	0	0	0	0	0	0	0
KCNMB4	0	0	0	0	0	0	0	0	0	0	0	0	0	0.444942	0	0	0	0	0	0	0	0	0	0	0	0	0	0	0	0	0	0
ENG	0	0	0	0	0	0	0	0	0	0	0	0	0	0.440301	0	0	0	0	0	0	0	0	0	0	0	0	0	0	0	0	0	0
STOM	0	0	0	0	0	0	0	0	0	0	0	0	0	0.439988	0	0	0	0	0	0	0	0	0	0	0	0	0	0	0	0	0	0
PCTP	0	0	0	0	0	0	0	0	0	0	0	0	0	0.439987	0	0	0	0	0	0	0	0	0	0	0	0	0	0	0	0	0	0
LTC4S	0	0	0	0	0	0	0	0	0	0	0	0	0	0.438265	0	0	0	0	0	0	0	0	0	0	0	0	0	0	0	0	0	0
SHROOM1	0	0	0	0	0	0	0	0	0	0	0	0	0	0.435492	0	0	0	0	0	0	0	0	0	0	0	0	0	0	0	0	0	0
GRIP2	0	0	0	0	0	0	0	0	0	0	0	0	0	0.435491	0	0	0	0	0	0	0	0	0	0	0	0	0	0	0	0	0	0
SH3BP4	0	0	0	0	0	0	0	0	0	0	0	0	0	0.432271	0	0	0	0	0	0	0	0	0	0	0	0	0	0	0	0	0	0
TNFRSF8	0	0	0	0	0	0	0	0	0	0	0	0	0	0.431824	0	0	0	0	0	0	0	0	0	0	0	0	0	0	0	0	0	0
TCEA2	0	0	0	0	0	0	0	0	0	0	0	0	0	0.431284	0	0	0	0	0	0	0	0	0	0	0	0	0	0	0	0	0	0
FAM124A	0	0	0	0	0	0	0	0	0	0	0	0	0	0.426546	0	0	0	0	0	0	0	0	0	0	0	0	0	0	0	0	0	0
LIMA1	0	0	0	0	0	0	0	0	0	0	0	0	0	0.426456	0	0	0	0	0	0	0	0	0	0	0	0	0	0	0	0	0	0
PCGF2	0	0	0	0	0	0	0	0	0	0	0	0	0	0.424293	0	0	0	0	0	0	0	0	0	0	0	0	0	0	0	0	0	0
LDB2	0	0	0	0	0	0	0	0	0	0	0	0	0	0.423904	0	0	0	0	0	0	0	0	0	0	0	0	0	0	0	0	0	0
FGF2	0	0	0	0	0	0	0	0	0	0	0	0	0	0.423834	0	0	0	0	0	0	0	0	0	0	0	0	0	0	0	0	0	0
TECRL	0	0	0	0	0	0	0	0	0	0	0	0	0	0.423253	0	0	0	0	0	0	0	0	0	0	0	0	0	0	0	0	0	0
TP63	0	0	0	0	0	0	0	0	0	0	0	0	0	0	0.960493	0	0	0	0	0	0	0	0	0	0	0	0	0	0	0	0	0
KRT15	0	0	0	0	0	0	0	0	0	0	0	0	0	0	0.861539	0	0	0	0	0	0	0	0	0	0	0	0	0	0	0	0	0
GPR87	0	0	0	0	0	0	0	0	0	0	0	0	0	0	0.835863	0	0	0	0	0	0	0	0	0	0	0	0	0	0	0	0	0
CLDN1	0	0	0	0	0	0	0	0	0	0	0	0	0	0	0.826279	0	0	0	0	0	0	0	0	0	0	0	0	0	0	0	0	0
SLC5A7	0	0	0	0	0	0	0	0	0	0	0	0	0	0	0.795699	0	0	0	0	0	0	0	0	0	0	0	0	0	0	0	0	0
ADH7	0	0	0	0	0	0	0	0	0	0	0	0	0	0	0.773327	0	0	0	0	0	0	0	0	0	0	0	0	0	0	0	0	0
RASSF6	0	0	0	0	0	0	0	0	0	0	0	0	0	0	0.739848	0	0	0	0	0	0	0	0	0	0	0	0	0	0	0	0	0
EYA2	0	0	0	0	0	0	0	0	0	0	0	0	0	0	0.720875	0	0	0	0	0	0	0	0	0	0	0	0	0	0	0	0	0
PKP1	0	0	0	0	0	0	0	0	0	0	0	0	0	0	0.708693	0	0	0	0	0	0	0	0	0	0	0	0	0	0	0	0	0
FERMT1	0	0	0	0	0	0	0	0	0	0	0	0	0	0	0.695946	0	0	0	0	0	0	0	0	0	0	0	0	0	0	0	0	0
FAT2	0	0	0	0	0	0	0	0	0	0	0	0	0	0	0.678637	0	0	0	0	0	0	0	0	0	0	0	0	0	0	0	0	0
TNS4	0	0	0	0	0	0	0	0	0	0	0	0	0	0	0.675772	0	0	0	0	0	0	0	0	0	0	0	0	0	0	0	0	0
ALDH7A1	0	0	0	0	0	0	0	0	0	0	0	0	0	0	0.673775	0	0	0	0	0	0	0	0	0	0	0	0	0	0	0	0	0
CDH3	0	0	0	0	0	0	0	0	0	0	0	0	0	0	0.653464	0	0	0	0	0	0	0	0	0	0	0	0	0	0	0	0	0
GGT6	0	0	0	0	0	0	0	0	0	0	0	0	0	0	0.644371	0	0	0	0	0	0	0	0	0	0	0	0	0	0	0	0	0
CYP24A1	0	0	0	0	0	0	0	0	0	0	0	0	0	0	0.628581	0	0	0	0	0	0	0	0	0	0	0	0	0	0	0	0	0
PAX9	0	0	0	0	0	0	0	0	0	0	0	0	0	0	0.616279	0	0	0	0	0	0	0	0	0	0	0	0	0	0	0	0	0
PAK5	0	0	0	0	0	0	0	0	0	0	0	0	0	0	0.603605	0	0	0	0	0	0	0	0	0	0	0	0	0	0	0	0	0
FAM83B	0	0	0	0	0	0	0	0	0	0	0	0	0	0	0.59826	0	0	0	0	0	0	0	0	0	0	0	0	0	0	0	0	0
THOC3	0	0	0	0	0	0	0	0	0	0	0	0	0	0	0.595438	0	0	0	0	0	0	0	0	0	0	0	0	0	0	0	0	0
CROT	0	0	0	0	0	0	0	0	0	0	0	0	0	0	0.587225	0	0	0	0	0	0	0	0	0	0	0	0	0	0	0	0	0
LPA	0	0	0	0	0	0	0	0	0	0	0	0	0	0	0.573907	0	0	0	0	0	0	0	0	0	0	0	0	0	0	0	0	0
SERPINB5	0	0	0	0	0	0	0	0	0	0	0	0	0	0	0.573563	0	0	0	0	0	0	0	0	0	0	0	0	0	0	0	0	0
ANOS1	0	0	0	0	0	0	0	0	0	0	0	0	0	0	0.571228	0	0	0	0	0	0	0	0	0	0	0	0	0	0	0	0	0
ALDH3A1	0	0	0	0	0	0	0	0	0	0	0	0	0	0	0.56168	0	0	0	0	0	0	0	0	0	0	0	0	0	0	0	0	0
TRPM6	0	0	0	0	0	0	0	0	0	0	0	0	0	0	0.55769	0	0	0	0	0	0	0	0	0	0	0	0	0	0	0	0	0
NUDT15	0	0	0	0	0	0	0	0	0	0	0	0	0	0	0.554793	0	0	0	0	0	0	0	0	0	0	0	0	0	0	0	0	0
SPOCK3	0	0	0	0	0	0	0	0	0	0	0	0	0	0	0.553716	0	0	0	0	0	0	0	0	0	0	0	0	0	0	0	0	0
LAMB3	0	0	0	0	0	0	0	0	0	0	0	0	0	0	0.544088	0	0	0	0	0	0	0	0	0	0	0	0	0	0	0	0	0
ARSJ	0	0	0	0	0	0	0	0	0	0	0	0	0	0	0.542387	0	0	0	0	0	0	0	0	0	0	0	0	0	0	0	0	0
SPINK5	0	0	0	0	0	0	0	0	0	0	0	0	0	0	0.53787	0	0	0	0	0	0	0	0	0	0	0	0	0	0	0	0	0
PCP4L1	0	0	0	0	0	0	0	0	0	0	0	0	0	0	0.536237	0	0	0	0	0	0	0	0	0	0	0	0	0	0	0	0	0
NXNL2	0	0	0	0	0	0	0	0	0	0	0	0	0	0	0.535508	0	0	0	0	0	0	0	0	0	0	0	0	0	0	0	0	0
HMGB3	0	0	0	0	0	0	0	0	0	0	0	0	0	0	0.535241	0	0	0	0	0	0	0	0	0	0	0	0	0	0	0	0	0
RNF165	0	0	0	0	0	0	0	0	0	0	0	0	0	0	0.534069	0	0	0	0	0	0	0	0	0	0	0	0	0	0	0	0	0
TPBG	0	0	0	0	0	0	0	0	0	0	0	0	0	0	0.530102	0	0	0	0	0	0	0	0	0	0	0	0	0	0	0	0	0
NEUROD2	0	0	0	0	0	0	0	0	0	0	0	0	0	0	0.528206	0	0	0	0	0	0	0	0	0	0	0	0	0	0	0	0	0
PTPRZ1	0	0	0	0	0	0	0	0	0	0	0	0	0	0	0.516667	0	0	0	0	0	0	0	0	0	0	0	0	0	0	0	0	0
FBXO32	0	0	0	0	0	0	0	0	0	0	0	0	0	0	0.513893	0	0	0	0	0	0	0	0	0	0	0	0	0	0	0	0	0
DSC3	0	0	0	0	0	0	0	0	0	0	0	0	0	0	0.512174	0	0	0	0	0	0	0	0	0	0	0	0	0	0	0	0	0
FAF1	0	0	0	0	0	0	0	0	0	0	0	0	0	0	0.511455	0	0	0	0	0	0	0	0	0	0	0	0	0	0	0	0	0
COL7A1	0	0	0	0	0	0	0	0	0	0	0	0	0	0	0.510815	0	0	0	0	0	0	0	0	0	0	0	0	0	0	0	0	0
CD99L2	0	0	0	0	0	0	0	0	0	0	0	0	0	0	0.5048	0	0	0	0	0	0	0	0	0	0	0	0	0	0	0	0	0
GJB3	0	0	0	0	0	0	0	0	0	0	0	0	0	0	0.50284	0	0	0	0	0	0	0	0	0	0	0	0	0	0	0	0	0
TMPRSS4	0	0	0	0	0	0	0	0	0	0	0	0	0	0	0.499858	0	0	0	0	0	0	0	0	0	0	0	0	0	0	0	0	0
XPR1	0	0	0	0	0	0	0	0	0	0	0	0	0	0	0.489689	0	0	0	0	0	0	0	0	0	0	0	0	0	0	0	0	0
FRAS1	0	0	0	0	0	0	0	0	0	0	0	0	0	0	0.488881	0	0	0	0	0	0	0	0	0	0	0	0	0	0	0	0	0
COL4A6	0	0	0	0	0	0	0	0	0	0	0	0	0	0	0.488289	0	0	0	0	0	0	0	0	0	0	0	0	0	0	0	0	0
TFAP2A	0	0	0	0	0	0	0	0	0	0	0	0	0	0	0.486327	0	0	0	0	0	0	0	0	0	0	0	0	0	0	0	0	0
FHL2	0	0	0	0	0	0	0	0	0	0	0	0	0	0	0.478932	0	0	0	0	0	0	0	0	0	0	0	0	0	0	0	0	0
SCPEP1	0	0	0	0	0	0	0	0	0	0	0	0	0	0	0.474488	0	0	0	0	0	0	0	0	0	0	0	0	0	0	0	0	0
RBBP8	0	0	0	0	0	0	0	0	0	0	0	0	0	0	0.471835	0	0	0	0	0	0	0	0	0	0	0	0	0	0	0	0	0
FRMPD4	0	0	0	0	0	0	0	0	0	0	0	0	0	0	0.467204	0	0	0	0	0	0	0	0	0	0	0	0	0	0	0	0	0
CACHD1	0	0	0	0	0	0	0	0	0	0	0	0	0	0	0.464459	0	0	0	0	0	0	0	0	0	0	0	0	0	0	0	0	0
IGFBP2	0	0	0	0	0	0	0	0	0	0	0	0	0	0	0.463613	0	0	0	0	0	0	0	0	0	0	0	0	0	0	0	0	0
TTC6	0	0	0	0	0	0	0	0	0	0	0	0	0	0	0.463103	0	0	0	0	0	0	0	0	0	0	0	0	0	0	0	0	0
EDARADD	0	0	0	0	0	0	0	0	0	0	0	0	0	0	0.463018	0	0	0	0	0	0	0	0	0	0	0	0	0	0	0	0	0
COL4A5	0	0	0	0	0	0	0	0	0	0	0	0	0	0	0.460795	0	0	0	0	0	0	0	0	0	0	0	0	0	0	0	0	0
GABRA1	0	0	0	0	0	0	0	0	0	0	0	0	0	0	0.459976	0	0	0	0	0	0	0	0	0	0	0	0	0	0	0	0	0
TRPV6	0	0	0	0	0	0	0	0	0	0	0	0	0	0	0.458656	0	0	0	0	0	0	0	0	0	0	0	0	0	0	0	0	0
FOXO6	0	0	0	0	0	0	0	0	0	0	0	0	0	0	0.457723	0	0	0	0	0	0	0	0	0	0	0	0	0	0	0	0	0
SRGAP3	0	0	0	0	0	0	0	0	0	0	0	0	0	0	0.457262	0	0	0	0	0	0	0	0	0	0	0	0	0	0	0	0	0
LRIG3	0	0	0	0	0	0	0	0	0	0	0	0	0	0	0.45294	0	0	0	0	0	0	0	0	0	0	0	0	0	0	0	0	0
SLC2A9	0	0	0	0	0	0	0	0	0	0	0	0	0	0	0.451905	0	0	0	0	0	0	0	0	0	0	0	0	0	0	0	0	0
CACNB4	0	0	0	0	0	0	0	0	0	0	0	0	0	0	0.451635	0	0	0	0	0	0	0	0	0	0	0	0	0	0	0	0	0
ABCA12	0	0	0	0	0	0	0	0	0	0	0	0	0	0	0.444444	0	0	0	0	0	0	0	0	0	0	0	0	0	0	0	0	0
MTFR2	0	0	0	0	0	0	0	0	0	0	0	0	0	0	0.436499	0	0	0	0	0	0	0	0	0	0	0	0	0	0	0	0	0
BCDIN3D	0	0	0	0	0	0	0	0	0	0	0	0	0	0	0.436207	0	0	0	0	0	0	0	0	0	0	0	0	0	0	0	0	0
SYTL1	0	0	0	0	0	0	0	0	0	0	0	0	0	0	0.435005	0	0	0	0	0	0	0	0	0	0	0	0	0	0	0	0	0
TEX35	0	0	0	0	0	0	0	0	0	0	0	0	0	0	0.433528	0	0	0	0	0	0	0	0	0	0	0	0	0	0	0	0	0
GOLGA8A	0	0	0	0	0	0	0	0	0	0	0	0	0	0	0.431039	0	0	0	0	0	0	0	0	0	0	0	0	0	0	0	0	0
IRX6	0	0	0	0	0	0	0	0	0	0	0	0	0	0	0.428095	0	0	0	0	0	0	0	0	0	0	0	0	0	0	0	0	0
BMP8A	0	0	0	0	0	0	0	0	0	0	0	0	0	0	0.427872	0	0	0	0	0	0	0	0	0	0	0	0	0	0	0	0	0
NGFR	0	0	0	0	0	0	0	0	0	0	0	0	0	0	0.427668	0	0	0	0	0	0	0	0	0	0	0	0	0	0	0	0	0
ARHGEF16	0	0	0	0	0	0	0	0	0	0	0	0	0	0	0.425958	0	0	0	0	0	0	0	0	0	0	0	0	0	0	0	0	0
HSPA4L	0	0	0	0	0	0	0	0	0	0	0	0	0	0	0.4226	0	0	0	0	0	0	0	0	0	0	0	0	0	0	0	0	0
ITGA2	0	0	0	0	0	0	0	0	0	0	0	0	0	0	0.422109	0	0	0	0	0	0	0	0	0	0	0	0	0	0	0	0	0
PM20D2	0	0	0	0	0	0	0	0	0	0	0	0	0	0	0.421082	0	0	0	0	0	0	0	0	0	0	0	0	0	0	0	0	0
C11orf80	0	0	0	0	0	0	0	0	0	0	0	0	0	0	0.421006	0	0	0	0	0	0	0	0	0	0	0	0	0	0	0	0	0
COL17A1	0	0	0	0	0	0	0	0	0	0	0	0	0	0	0.415719	0	0	0	0	0	0	0	0	0	0	0	0	0	0	0	0	0
CLDN10	0	0	0	0	0	0	0	0	0	0	0	0	0	0	0.414694	0	0	0	0	0	0	0	0	0	0	0	0	0	0	0	0	0
S100A2	0	0	0	0	0	0	0	0	0	0	0	0	0	0	0.414523	0	0	0	0	0	0	0	0	0	0	0	0	0	0	0	0	0
TMEM237	0	0	0	0	0	0	0	0	0	0	0	0	0	0	0.412563	0	0	0	0	0	0	0	0	0	0	0	0	0	0	0	0	0
CCL24	0	0	0	0	0	0	0	0	0	0	0	0	0	0	0.411977	0	0	0	0	0	0	0	0	0	0	0	0	0	0	0	0	0
CNTN1	0	0	0	0	0	0	0	0	0	0	0	0	0	0	0.410646	0	0	0	0	0	0	0	0	0	0	0	0	0	0	0	0	0
PANX2	0	0	0	0	0	0	0	0	0	0	0	0	0	0	0.408667	0	0	0	0	0	0	0	0	0	0	0	0	0	0	0	0	0
MPPED1	0	0	0	0	0	0	0	0	0	0	0	0	0	0	0.406329	0	0	0	0	0	0	0	0	0	0	0	0	0	0	0	0	0
IRF6	0	0	0	0	0	0	0	0	0	0	0	0	0	0	0.405675	0	0	0	0	0	0	0	0	0	0	0	0	0	0	0	0	0
LGR4	0	0	0	0	0	0	0	0	0	0	0	0	0	0	0.404033	0	0	0	0	0	0	0	0	0	0	0	0	0	0	0	0	0
RHBDL1	0	0	0	0	0	0	0	0	0	0	0	0	0	0	0.401583	0	0	0	0	0	0	0	0	0	0	0	0	0	0	0	0	0
SYT8	0	0	0	0	0	0	0	0	0	0	0	0	0	0	0.401147	0	0	0	0	0	0	0	0	0	0	0	0	0	0	0	0	0
PERP	0	0	0	0	0	0	0	0	0	0	0	0	0	0	0.400522	0	0	0	0	0	0	0	0	0	0	0	0	0	0	0	0	0
RUNDC3B	0	0	0	0	0	0	0	0	0	0	0	0	0	0	0	0.764015	0	0	0	0	0	0	0	0	0	0	0	0	0	0	0	0
COL15A1	0	0	0	0	0	0	0	0	0	0	0	0	0	0	0	0.699998	0	0	0	0	0	0	0	0	0	0	0	0	0	0	0	0
ADGRL4	0	0	0	0	0	0	0	0	0	0	0	0	0	0	0	0.683782	0	0	0	0	0	0	0	0	0	0	0	0	0	0	0	0
RFLNB	0	0	0	0	0	0	0	0	0	0	0	0	0	0	0	0.662187	0	0	0	0	0	0	0	0	0	0	0	0	0	0	0	0
CPLX1	0	0	0	0	0	0	0	0	0	0	0	0	0	0	0	0.660407	0	0	0	0	0	0	0	0	0	0	0	0	0	0	0	0
NR5A2	0	0	0	0	0	0	0	0	0	0	0	0	0	0	0	0.642587	0	0	0	0	0	0	0	0	0	0	0	0	0	0	0	0
MEOX1	0	0	0	0	0	0	0	0	0	0	0	0	0	0	0	0.568205	0	0	0	0	0	0	0	0	0	0	0	0	0	0	0	0
GPIHBP1	0	0	0	0	0	0	0	0	0	0	0	0	0	0	0	0.557109	0	0	0	0	0	0	0	0	0	0	0	0	0	0	0	0
SPARCL1	0	0	0	0	0	0	0	0	0	0	0	0	0	0	0	0.551066	0	0	0	0	0	0	0	0	0	0	0	0	0	0	0	0
EBF3	0	0	0	0	0	0	0	0	0	0	0	0	0	0	0	0.542958	0	0	0	0	0	0	0	0	0	0	0	0	0	0	0	0
PALMD	0	0	0	0	0	0	0	0	0	0	0	0	0	0	0	0.535947	0	0	0	0	0	0	0	0	0	0	0	0	0	0	0	0
CYYR1	0	0	0	0	0	0	0	0	0	0	0	0	0	0	0	0.534951	0	0	0	0	0	0	0	0	0	0	0	0	0	0	0	0
DIPK2B	0	0	0	0	0	0	0	0	0	0	0	0	0	0	0	0.524702	0	0	0	0	0	0	0	0	0	0	0	0	0	0	0	0
SELE	0	0	0	0	0	0	0	0	0	0	0	0	0	0	0	0.512946	0	0	0	0	0	0	0	0	0	0	0	0	0	0	0	0
NOSTRIN	0	0	0	0	0	0	0	0	0	0	0	0	0	0	0	0.512688	0	0	0	0	0	0	0	0	0	0	0	0	0	0	0	0
SLC5A4	0	0	0	0	0	0	0	0	0	0	0	0	0	0	0	0.504559	0	0	0	0	0	0	0	0	0	0	0	0	0	0	0	0
NAV3	0	0	0	0	0	0	0	0	0	0	0	0	0	0	0	0.500427	0	0	0	0	0	0	0	0	0	0	0	0	0	0	0	0
KCNC4	0	0	0	0	0	0	0	0	0	0	0	0	0	0	0	0.498428	0	0	0	0	0	0	0	0	0	0	0	0	0	0	0	0
MYO15B	0	0	0	0	0	0	0	0	0	0	0	0	0	0	0	0.464866	0	0	0	0	0	0	0	0	0	0	0	0	0	0	0	0
TP53	0	0	0	0	0	0	0	0	0	0	0	0	0	0	0	0.451532	0	0	0	0	0	0	0	0	0	0	0	0	0	0	0	0
SCARF1	0	0	0	0	0	0	0	0	0	0	0	0	0	0	0	0.449376	0	0	0	0	0	0	0	0	0	0	0	0	0	0	0	0
NRN1	0	0	0	0	0	0	0	0	0	0	0	0	0	0	0	0.446894	0	0	0	0	0	0	0	0	0	0	0	0	0	0	0	0
PDGFB	0	0	0	0	0	0	0	0	0	0	0	0	0	0	0	0.444213	0	0	0	0	0	0	0	0	0	0	0	0	0	0	0	0
FRMD8	0	0	0	0	0	0	0	0	0	0	0	0	0	0	0	0.439479	0	0	0	0	0	0	0	0	0	0	0	0	0	0	0	0
GRB10	0	0	0	0	0	0	0	0	0	0	0	0	0	0	0	0.437329	0	0	0	0	0	0	0	0	0	0	0	0	0	0	0	0
KCTD10	0	0	0	0	0	0	0	0	0	0	0	0	0	0	0	0.435056	0	0	0	0	0	0	0	0	0	0	0	0	0	0	0	0
SPNS2	0	0	0	0	0	0	0	0	0	0	0	0	0	0	0	0.432933	0	0	0	0	0	0	0	0	0	0	0	0	0	0	0	0
GASK1B	0	0	0	0	0	0	0	0	0	0	0	0	0	0	0	0.43066	0	0	0	0	0	0	0	0	0	0	0	0	0	0	0	0
SLC16A14	0	0	0	0	0	0	0	0	0	0	0	0	0	0	0	0.430397	0	0	0	0	0	0	0	0	0	0	0	0	0	0	0	0
MCF2L	0	0	0	0	0	0	0	0	0	0	0	0	0	0	0	0.429864	0	0	0	0	0	0	0	0	0	0	0	0	0	0	0	0
C9orf40	0	0	0	0	0	0	0	0	0	0	0	0	0	0	0	0.428043	0	0	0	0	0	0	0	0	0	0	0	0	0	0	0	0
POSTN	0	0	0	0	0	0	0	0	0	0	0	0	0	0	0	0.427251	0	0	0	0	0	0	0	0	0	0	0	0	0	0	0	0
HSPA12B	0	0	0	0	0	0	0	0	0	0	0	0	0	0	0	0.427125	0	0	0	0	0	0	0	0	0	0	0	0	0	0	0	0
PLVAP	0	0	0	0	0	0	0	0	0	0	0	0	0	0	0	0.426439	0	0	0	0	0	0	0	0	0	0	0	0	0	0	0	0
MAP3K6	0	0	0	0	0	0	0	0	0	0	0	0	0	0	0	0.425242	0	0	0	0	0	0	0	0	0	0	0	0	0	0	0	0
AP5B1	0	0	0	0	0	0	0	0	0	0	0	0	0	0	0	0.423054	0	0	0	0	0	0	0	0	0	0	0	0	0	0	0	0
WSCD1	0	0	0	0	0	0	0	0	0	0	0	0	0	0	0	0.422516	0	0	0	0	0	0	0	0	0	0	0	0	0	0	0	0
XRCC3	0	0	0	0	0	0	0	0	0	0	0	0	0	0	0	0.41843	0	0	0	0	0	0	0	0	0	0	0	0	0	0	0	0
CKMT2	0	0	0	0	0	0	0	0	0	0	0	0	0	0	0	0.418304	0	0	0	0	0	0	0	0	0	0	0	0	0	0	0	0
SHANK3	0	0	0	0	0	0	0	0	0	0	0	0	0	0	0	0.416487	0	0	0	0	0	0	0	0	0	0	0	0	0	0	0	0
CD34	0	0	0	0	0	0	0	0	0	0	0	0	0	0	0	0.412256	0	0	0	0	0	0	0	0	0	0	0	0	0	0	0	0
NEURL1B	0	0	0	0	0	0	0	0	0	0	0	0	0	0	0	0.409907	0	0	0	0	0	0	0	0	0	0	0	0	0	0	0	0
GIMAP8	0	0	0	0	0	0	0	0	0	0	0	0	0	0	0	0.408877	0	0	0	0	0	0	0	0	0	0	0	0	0	0	0	0
HDGFL3	0	0	0	0	0	0	0	0	0	0	0	0	0	0	0	0.40837	0	0	0	0	0	0	0	0	0	0	0	0	0	0	0	0
GIMAP6	0	0	0	0	0	0	0	0	0	0	0	0	0	0	0	0.406982	0	0	0	0	0	0	0	0	0	0	0	0	0	0	0	0
ARHGEF15	0	0	0	0	0	0	0	0	0	0	0	0	0	0	0	0.406804	0	0	0	0	0	0	0	0	0	0	0	0	0	0	0	0
TAF1C	0	0	0	0	0	0	0	0	0	0	0	0	0	0	0	0.404199	0	0	0	0	0	0	0	0	0	0	0	0	0	0	0	0
NDST3	0	0	0	0	0	0	0	0	0	0	0	0	0	0	0	0.403606	0	0	0	0	0	0	0	0	0	0	0	0	0	0	0	0
VTA1	0	0	0	0	0	0	0	0	0	0	0	0	0	0	0	0.402508	0	0	0	0	0	0	0	0	0	0	0	0	0	0	0	0
ZNF44	0	0	0	0	0	0	0	0	0	0	0	0	0	0	0	0.402263	0	0	0	0	0	0	0	0	0	0	0	0	0	0	0	0
RGS3	0	0	0	0	0	0	0	0	0	0	0	0	0	0	0	0.400269	0	0	0	0	0	0	0	0	0	0	0	0	0	0	0	0
SLC48A1	0	0	0	0	0	0	0	0	0	0	0	0	0	0	0	0.399558	0	0	0	0	0	0	0	0	0	0	0	0	0	0	0	0
RALGAPA2	0	0	0	0	0	0	0	0	0	0	0	0	0	0	0	0.393624	0	0	0	0	0	0	0	0	0	0	0	0	0	0	0	0
NKIRAS1	0	0	0	0	0	0	0	0	0	0	0	0	0	0	0	0.392731	0	0	0	0	0	0	0	0	0	0	0	0	0	0	0	0
PTGFRN	0	0	0	0	0	0	0	0	0	0	0	0	0	0	0	0.390266	0	0	0	0	0	0	0	0	0	0	0	0	0	0	0	0
C2CD4C	0	0	0	0	0	0	0	0	0	0	0	0	0	0	0	0.38987	0	0	0	0	0	0	0	0	0	0	0	0	0	0	0	0
MCTP1	0	0	0	0	0	0	0	0	0	0	0	0	0	0	0	0.386573	0	0	0	0	0	0	0	0	0	0	0	0	0	0	0	0
LRRC8B	0	0	0	0	0	0	0	0	0	0	0	0	0	0	0	0.384541	0	0	0	0	0	0	0	0	0	0	0	0	0	0	0	0
PPP1R10	0	0	0	0	0	0	0	0	0	0	0	0	0	0	0	0.380153	0	0	0	0	0	0	0	0	0	0	0	0	0	0	0	0
ACOT8	0	0	0	0	0	0	0	0	0	0	0	0	0	0	0	0.378751	0	0	0	0	0	0	0	0	0	0	0	0	0	0	0	0
CORO1B	0	0	0	0	0	0	0	0	0	0	0	0	0	0	0	0.37779	0	0	0	0	0	0	0	0	0	0	0	0	0	0	0	0
INHBB	0	0	0	0	0	0	0	0	0	0	0	0	0	0	0	0.376464	0	0	0	0	0	0	0	0	0	0	0	0	0	0	0	0
TMEM185A	0	0	0	0	0	0	0	0	0	0	0	0	0	0	0	0.375618	0	0	0	0	0	0	0	0	0	0	0	0	0	0	0	0
MEMO1	0	0	0	0	0	0	0	0	0	0	0	0	0	0	0	0.373724	0	0	0	0	0	0	0	0	0	0	0	0	0	0	0	0
SRFBP1	0	0	0	0	0	0	0	0	0	0	0	0	0	0	0	0.373641	0	0	0	0	0	0	0	0	0	0	0	0	0	0	0	0
FAM9C	0	0	0	0	0	0	0	0	0	0	0	0	0	0	0	0.372045	0	0	0	0	0	0	0	0	0	0	0	0	0	0	0	0
TCF4	0	0	0	0	0	0	0	0	0	0	0	0	0	0	0	0.371601	0	0	0	0	0	0	0	0	0	0	0	0	0	0	0	0
CTC1	0	0	0	0	0	0	0	0	0	0	0	0	0	0	0	0.37013	0	0	0	0	0	0	0	0	0	0	0	0	0	0	0	0
TSTD2	0	0	0	0	0	0	0	0	0	0	0	0	0	0	0	0.37001	0	0	0	0	0	0	0	0	0	0	0	0	0	0	0	0
ADAD2	0	0	0	0	0	0	0	0	0	0	0	0	0	0	0	0.369437	0	0	0	0	0	0	0	0	0	0	0	0	0	0	0	0
KIF11	0	0	0	0	0	0	0	0	0	0	0	0	0	0	0	0.36757	0	0	0	0	0	0	0	0	0	0	0	0	0	0	0	0
OXCT1	0	0	0	0	0	0	0	0	0	0	0	0	0	0	0	0.367101	0	0	0	0	0	0	0	0	0	0	0	0	0	0	0	0
KIF26A	0	0	0	0	0	0	0	0	0	0	0	0	0	0	0	0.36676	0	0	0	0	0	0	0	0	0	0	0	0	0	0	0	0
CACNG3	0	0	0	0	0	0	0	0	0	0	0	0	0	0	0	0.36591	0	0	0	0	0	0	0	0	0	0	0	0	0	0	0	0
SPP1	0	0	0	0	0	0	0	0	0	0	0	0	0	0	0	0.365047	0	0	0	0	0	0	0	0	0	0	0	0	0	0	0	0
CHD7	0	0	0	0	0	0	0	0	0	0	0	0	0	0	0	0.364778	0	0	0	0	0	0	0	0	0	0	0	0	0	0	0	0
AKAP3	0	0	0	0	0	0	0	0	0	0	0	0	0	0	0	0.364286	0	0	0	0	0	0	0	0	0	0	0	0	0	0	0	0
STAU2	0	0	0	0	0	0	0	0	0	0	0	0	0	0	0	0.364158	0	0	0	0	0	0	0	0	0	0	0	0	0	0	0	0
ZNF460	0	0	0	0	0	0	0	0	0	0	0	0	0	0	0	0.364055	0	0	0	0	0	0	0	0	0	0	0	0	0	0	0	0
MPP4	0	0	0	0	0	0	0	0	0	0	0	0	0	0	0	0.361387	0	0	0	0	0	0	0	0	0	0	0	0	0	0	0	0
HYPK	0	0	0	0	0	0	0	0	0	0	0	0	0	0	0	0.359124	0	0	0	0	0	0	0	0	0	0	0	0	0	0	0	0
TEX46	0	0	0	0	0	0	0	0	0	0	0	0	0	0	0	0.358669	0	0	0	0	0	0	0	0	0	0	0	0	0	0	0	0
FRG1	0	0	0	0	0	0	0	0	0	0	0	0	0	0	0	0.358533	0	0	0	0	0	0	0	0	0	0	0	0	0	0	0	0
EEF1A2	0	0	0	0	0	0	0	0	0	0	0	0	0	0	0	0.357848	0	0	0	0	0	0	0	0	0	0	0	0	0	0	0	0
KLF8	0	0	0	0	0	0	0	0	0	0	0	0	0	0	0	0.356944	0	0	0	0	0	0	0	0	0	0	0	0	0	0	0	0
SLC43A3	0	0	0	0	0	0	0	0	0	0	0	0	0	0	0	0.355338	0	0	0	0	0	0	0	0	0	0	0	0	0	0	0	0
TIMM21	0	0	0	0	0	0	0	0	0	0	0	0	0	0	0	0.354376	0	0	0	0	0	0	0	0	0	0	0	0	0	0	0	0
ATP11C	0	0	0	0	0	0	0	0	0	0	0	0	0	0	0	0.354097	0	0	0	0	0	0	0	0	0	0	0	0	0	0	0	0
CSNKA2IP	0	0	0	0	0	0	0	0	0	0	0	0	0	0	0	0.353741	0	0	0	0	0	0	0	0	0	0	0	0	0	0	0	0
NEMP1	0	0	0	0	0	0	0	0	0	0	0	0	0	0	0	0.353351	0	0	0	0	0	0	0	0	0	0	0	0	0	0	0	0
DRICH1	0	0	0	0	0	0	0	0	0	0	0	0	0	0	0	0	0.423289	0	0	0	0	0	0	0	0	0	0	0	0	0	0	0
KLC2	0	0	0	0	0	0	0	0	0	0	0	0	0	0	0	0	0.405907	0	0	0	0	0	0	0	0	0	0	0	0	0	0	0
TBC1D10B	0	0	0	0	0	0	0	0	0	0	0	0	0	0	0	0	0.398083	0	0	0	0	0	0	0	0	0	0	0	0	0	0	0
ZFHX4	0	0	0	0	0	0	0	0	0	0	0	0	0	0	0	0	0.385973	0	0	0	0	0	0	0	0	0	0	0	0	0	0	0
GLI2	0	0	0	0	0	0	0	0	0	0	0	0	0	0	0	0	0.383608	0	0	0	0	0	0	0	0	0	0	0	0	0	0	0
IMPDH1	0	0	0	0	0	0	0	0	0	0	0	0	0	0	0	0	0.37788	0	0	0	0	0	0	0	0	0	0	0	0	0	0	0
G6PD	0	0	0	0	0	0	0	0	0	0	0	0	0	0	0	0	0.375844	0	0	0	0	0	0	0	0	0	0	0	0	0	0	0
PRG4	0	0	0	0	0	0	0	0	0	0	0	0	0	0	0	0	0.375339	0	0	0	0	0	0	0	0	0	0	0	0	0	0	0
TRPA1	0	0	0	0	0	0	0	0	0	0	0	0	0	0	0	0	0.368493	0	0	0	0	0	0	0	0	0	0	0	0	0	0	0
SOD3	0	0	0	0	0	0	0	0	0	0	0	0	0	0	0	0	0.359981	0	0	0	0	0	0	0	0	0	0	0	0	0	0	0
COPZ2	0	0	0	0	0	0	0	0	0	0	0	0	0	0	0	0	0.359667	0	0	0	0	0	0	0	0	0	0	0	0	0	0	0
SPC24	0	0	0	0	0	0	0	0	0	0	0	0	0	0	0	0	0.35543	0	0	0	0	0	0	0	0	0	0	0	0	0	0	0
ZNF300	0	0	0	0	0	0	0	0	0	0	0	0	0	0	0	0	0.3448	0	0	0	0	0	0	0	0	0	0	0	0	0	0	0
TENM3	0	0	0	0	0	0	0	0	0	0	0	0	0	0	0	0	0.341518	0	0	0	0	0	0	0	0	0	0	0	0	0	0	0
COL11A2	0	0	0	0	0	0	0	0	0	0	0	0	0	0	0	0	0.341393	0	0	0	0	0	0	0	0	0	0	0	0	0	0	0
MYH13	0	0	0	0	0	0	0	0	0	0	0	0	0	0	0	0	0.338159	0	0	0	0	0	0	0	0	0	0	0	0	0	0	0
ATF7	0	0	0	0	0	0	0	0	0	0	0	0	0	0	0	0	0.334124	0	0	0	0	0	0	0	0	0	0	0	0	0	0	0
SDK2	0	0	0	0	0	0	0	0	0	0	0	0	0	0	0	0	0.333041	0	0	0	0	0	0	0	0	0	0	0	0	0	0	0
COL9A3	0	0	0	0	0	0	0	0	0	0	0	0	0	0	0	0	0.332009	0	0	0	0	0	0	0	0	0	0	0	0	0	0	0
FAM50B	0	0	0	0	0	0	0	0	0	0	0	0	0	0	0	0	0.331172	0	0	0	0	0	0	0	0	0	0	0	0	0	0	0
METAP1D	0	0	0	0	0	0	0	0	0	0	0	0	0	0	0	0	0.331002	0	0	0	0	0	0	0	0	0	0	0	0	0	0	0
FIBIN	0	0	0	0	0	0	0	0	0	0	0	0	0	0	0	0	0.330438	0	0	0	0	0	0	0	0	0	0	0	0	0	0	0
FOXD3	0	0	0	0	0	0	0	0	0	0	0	0	0	0	0	0	0.32852	0	0	0	0	0	0	0	0	0	0	0	0	0	0	0
C10orf82	0	0	0	0	0	0	0	0	0	0	0	0	0	0	0	0	0.326725	0	0	0	0	0	0	0	0	0	0	0	0	0	0	0
KCTD4	0	0	0	0	0	0	0	0	0	0	0	0	0	0	0	0	0.326568	0	0	0	0	0	0	0	0	0	0	0	0	0	0	0
MYO1A	0	0	0	0	0	0	0	0	0	0	0	0	0	0	0	0	0.325884	0	0	0	0	0	0	0	0	0	0	0	0	0	0	0
XIRP1	0	0	0	0	0	0	0	0	0	0	0	0	0	0	0	0	0.325609	0	0	0	0	0	0	0	0	0	0	0	0	0	0	0
ABHD13	0	0	0	0	0	0	0	0	0	0	0	0	0	0	0	0	0.325586	0	0	0	0	0	0	0	0	0	0	0	0	0	0	0
WFIKKN2	0	0	0	0	0	0	0	0	0	0	0	0	0	0	0	0	0.325372	0	0	0	0	0	0	0	0	0	0	0	0	0	0	0
B4GALT2	0	0	0	0	0	0	0	0	0	0	0	0	0	0	0	0	0.325217	0	0	0	0	0	0	0	0	0	0	0	0	0	0	0
CCR3	0	0	0	0	0	0	0	0	0	0	0	0	0	0	0	0	0.324115	0	0	0	0	0	0	0	0	0	0	0	0	0	0	0
COL11A1	0	0	0	0	0	0	0	0	0	0	0	0	0	0	0	0	0.323028	0	0	0	0	0	0	0	0	0	0	0	0	0	0	0
TIMP4	0	0	0	0	0	0	0	0	0	0	0	0	0	0	0	0	0.322618	0	0	0	0	0	0	0	0	0	0	0	0	0	0	0
GALNT9	0	0	0	0	0	0	0	0	0	0	0	0	0	0	0	0	0.322208	0	0	0	0	0	0	0	0	0	0	0	0	0	0	0
IQCF1	0	0	0	0	0	0	0	0	0	0	0	0	0	0	0	0	0.321099	0	0	0	0	0	0	0	0	0	0	0	0	0	0	0
FAM155B	0	0	0	0	0	0	0	0	0	0	0	0	0	0	0	0	0.320688	0	0	0	0	0	0	0	0	0	0	0	0	0	0	0
EPYC	0	0	0	0	0	0	0	0	0	0	0	0	0	0	0	0	0.32068	0	0	0	0	0	0	0	0	0	0	0	0	0	0	0
PMP2	0	0	0	0	0	0	0	0	0	0	0	0	0	0	0	0	0.320558	0	0	0	0	0	0	0	0	0	0	0	0	0	0	0
UCMA	0	0	0	0	0	0	0	0	0	0	0	0	0	0	0	0	0.32013	0	0	0	0	0	0	0	0	0	0	0	0	0	0	0
POU3F3	0	0	0	0	0	0	0	0	0	0	0	0	0	0	0	0	0.318649	0	0	0	0	0	0	0	0	0	0	0	0	0	0	0
COL9A1	0	0	0	0	0	0	0	0	0	0	0	0	0	0	0	0	0.31822	0	0	0	0	0	0	0	0	0	0	0	0	0	0	0
HYAL3	0	0	0	0	0	0	0	0	0	0	0	0	0	0	0	0	0.316231	0	0	0	0	0	0	0	0	0	0	0	0	0	0	0
ZCCHC24	0	0	0	0	0	0	0	0	0	0	0	0	0	0	0	0	0.316228	0	0	0	0	0	0	0	0	0	0	0	0	0	0	0
SFTA2	0	0	0	0	0	0	0	0	0	0	0	0	0	0	0	0	0.316186	0	0	0	0	0	0	0	0	0	0	0	0	0	0	0
MMP9	0	0	0	0	0	0	0	0	0	0	0	0	0	0	0	0	0.315544	0	0	0	0	0	0	0	0	0	0	0	0	0	0	0
THEG	0	0	0	0	0	0	0	0	0	0	0	0	0	0	0	0	0.315321	0	0	0	0	0	0	0	0	0	0	0	0	0	0	0
LGI3	0	0	0	0	0	0	0	0	0	0	0	0	0	0	0	0	0.314677	0	0	0	0	0	0	0	0	0	0	0	0	0	0	0
LETM2	0	0	0	0	0	0	0	0	0	0	0	0	0	0	0	0	0.314205	0	0	0	0	0	0	0	0	0	0	0	0	0	0	0
SLC28A1	0	0	0	0	0	0	0	0	0	0	0	0	0	0	0	0	0.313309	0	0	0	0	0	0	0	0	0	0	0	0	0	0	0
COL2A1	0	0	0	0	0	0	0	0	0	0	0	0	0	0	0	0	0.310775	0	0	0	0	0	0	0	0	0	0	0	0	0	0	0
PRICKLE4	0	0	0	0	0	0	0	0	0	0	0	0	0	0	0	0	0.31044	0	0	0	0	0	0	0	0	0	0	0	0	0	0	0
RWDD2A	0	0	0	0	0	0	0	0	0	0	0	0	0	0	0	0	0.310414	0	0	0	0	0	0	0	0	0	0	0	0	0	0	0
FIBCD1	0	0	0	0	0	0	0	0	0	0	0	0	0	0	0	0	0.307664	0	0	0	0	0	0	0	0	0	0	0	0	0	0	0
S100A1	0	0	0	0	0	0	0	0	0	0	0	0	0	0	0	0	0.305416	0	0	0	0	0	0	0	0	0	0	0	0	0	0	0
IRF2BP1	0	0	0	0	0	0	0	0	0	0	0	0	0	0	0	0	0.304091	0	0	0	0	0	0	0	0	0	0	0	0	0	0	0
HAPLN1	0	0	0	0	0	0	0	0	0	0	0	0	0	0	0	0	0.30189	0	0	0	0	0	0	0	0	0	0	0	0	0	0	0
FZD9	0	0	0	0	0	0	0	0	0	0	0	0	0	0	0	0	0.301338	0	0	0	0	0	0	0	0	0	0	0	0	0	0	0
TST	0	0	0	0	0	0	0	0	0	0	0	0	0	0	0	0	0.301221	0	0	0	0	0	0	0	0	0	0	0	0	0	0	0
RPRML	0	0	0	0	0	0	0	0	0	0	0	0	0	0	0	0	0.300465	0	0	0	0	0	0	0	0	0	0	0	0	0	0	0
SIRT1	0	0	0	0	0	0	0	0	0	0	0	0	0	0	0	0	0.298926	0	0	0	0	0	0	0	0	0	0	0	0	0	0	0
PCDH8	0	0	0	0	0	0	0	0	0	0	0	0	0	0	0	0	0.297952	0	0	0	0	0	0	0	0	0	0	0	0	0	0	0
IGFN1	0	0	0	0	0	0	0	0	0	0	0	0	0	0	0	0	0.29709	0	0	0	0	0	0	0	0	0	0	0	0	0	0	0
MKRN2	0	0	0	0	0	0	0	0	0	0	0	0	0	0	0	0	0.295305	0	0	0	0	0	0	0	0	0	0	0	0	0	0	0
BCAS2	0	0	0	0	0	0	0	0	0	0	0	0	0	0	0	0	0.294258	0	0	0	0	0	0	0	0	0	0	0	0	0	0	0
MRPL11	0	0	0	0	0	0	0	0	0	0	0	0	0	0	0	0	0.292249	0	0	0	0	0	0	0	0	0	0	0	0	0	0	0
CYS1	0	0	0	0	0	0	0	0	0	0	0	0	0	0	0	0	0.292042	0	0	0	0	0	0	0	0	0	0	0	0	0	0	0
SMTNL2	0	0	0	0	0	0	0	0	0	0	0	0	0	0	0	0	0.291359	0	0	0	0	0	0	0	0	0	0	0	0	0	0	0
MIS18A	0	0	0	0	0	0	0	0	0	0	0	0	0	0	0	0	0.287541	0	0	0	0	0	0	0	0	0	0	0	0	0	0	0
CCN6	0	0	0	0	0	0	0	0	0	0	0	0	0	0	0	0	0.286186	0	0	0	0	0	0	0	0	0	0	0	0	0	0	0
ATP6V1B1	0	0	0	0	0	0	0	0	0	0	0	0	0	0	0	0	0.285145	0	0	0	0	0	0	0	0	0	0	0	0	0	0	0
ZNF570	0	0	0	0	0	0	0	0	0	0	0	0	0	0	0	0	0.284561	0	0	0	0	0	0	0	0	0	0	0	0	0	0	0
ITIH6	0	0	0	0	0	0	0	0	0	0	0	0	0	0	0	0	0.282565	0	0	0	0	0	0	0	0	0	0	0	0	0	0	0
ZNF502	0	0	0	0	0	0	0	0	0	0	0	0	0	0	0	0	0.281734	0	0	0	0	0	0	0	0	0	0	0	0	0	0	0
ACAN	0	0	0	0	0	0	0	0	0	0	0	0	0	0	0	0	0.28006	0	0	0	0	0	0	0	0	0	0	0	0	0	0	0
SMPX	0	0	0	0	0	0	0	0	0	0	0	0	0	0	0	0	0.279425	0	0	0	0	0	0	0	0	0	0	0	0	0	0	0
PAK6	0	0	0	0	0	0	0	0	0	0	0	0	0	0	0	0	0.279308	0	0	0	0	0	0	0	0	0	0	0	0	0	0	0
CATIP	0	0	0	0	0	0	0	0	0	0	0	0	0	0	0	0	0	0.978055	0	0	0	0	0	0	0	0	0	0	0	0	0	0
CFAP73	0	0	0	0	0	0	0	0	0	0	0	0	0	0	0	0	0	0.977464	0	0	0	0	0	0	0	0	0	0	0	0	0	0
DNAAF1	0	0	0	0	0	0	0	0	0	0	0	0	0	0	0	0	0	0.977178	0	0	0	0	0	0	0	0	0	0	0	0	0	0
CCDC78	0	0	0	0	0	0	0	0	0	0	0	0	0	0	0	0	0	0.97209	0	0	0	0	0	0	0	0	0	0	0	0	0	0
PRR29	0	0	0	0	0	0	0	0	0	0	0	0	0	0	0	0	0	0.969803	0	0	0	0	0	0	0	0	0	0	0	0	0	0
KIAA2012	0	0	0	0	0	0	0	0	0	0	0	0	0	0	0	0	0	0.969439	0	0	0	0	0	0	0	0	0	0	0	0	0	0
MYCBPAP	0	0	0	0	0	0	0	0	0	0	0	0	0	0	0	0	0	0.967853	0	0	0	0	0	0	0	0	0	0	0	0	0	0
RSPH1	0	0	0	0	0	0	0	0	0	0	0	0	0	0	0	0	0	0.966679	0	0	0	0	0	0	0	0	0	0	0	0	0	0
TEKT2	0	0	0	0	0	0	0	0	0	0	0	0	0	0	0	0	0	0.966539	0	0	0	0	0	0	0	0	0	0	0	0	0	0
CFAP74	0	0	0	0	0	0	0	0	0	0	0	0	0	0	0	0	0	0.964886	0	0	0	0	0	0	0	0	0	0	0	0	0	0
AKAP14	0	0	0	0	0	0	0	0	0	0	0	0	0	0	0	0	0	0.96454	0	0	0	0	0	0	0	0	0	0	0	0	0	0
STMND1	0	0	0	0	0	0	0	0	0	0	0	0	0	0	0	0	0	0.959306	0	0	0	0	0	0	0	0	0	0	0	0	0	0
C1orf87	0	0	0	0	0	0	0	0	0	0	0	0	0	0	0	0	0	0.958581	0	0	0	0	0	0	0	0	0	0	0	0	0	0
TUBA4B	0	0	0	0	0	0	0	0	0	0	0	0	0	0	0	0	0	0.957562	0	0	0	0	0	0	0	0	0	0	0	0	0	0
RAB36	0	0	0	0	0	0	0	0	0	0	0	0	0	0	0	0	0	0.956717	0	0	0	0	0	0	0	0	0	0	0	0	0	0
CCDC17	0	0	0	0	0	0	0	0	0	0	0	0	0	0	0	0	0	0.953876	0	0	0	0	0	0	0	0	0	0	0	0	0	0
DLEC1	0	0	0	0	0	0	0	0	0	0	0	0	0	0	0	0	0	0.953407	0	0	0	0	0	0	0	0	0	0	0	0	0	0
DNAH3	0	0	0	0	0	0	0	0	0	0	0	0	0	0	0	0	0	0.951999	0	0	0	0	0	0	0	0	0	0	0	0	0	0
CROCC2	0	0	0	0	0	0	0	0	0	0	0	0	0	0	0	0	0	0.950587	0	0	0	0	0	0	0	0	0	0	0	0	0	0
VWA3A	0	0	0	0	0	0	0	0	0	0	0	0	0	0	0	0	0	0.950367	0	0	0	0	0	0	0	0	0	0	0	0	0	0
ASB14	0	0	0	0	0	0	0	0	0	0	0	0	0	0	0	0	0	0.950366	0	0	0	0	0	0	0	0	0	0	0	0	0	0
CFAP52	0	0	0	0	0	0	0	0	0	0	0	0	0	0	0	0	0	0.9503	0	0	0	0	0	0	0	0	0	0	0	0	0	0
CDHR4	0	0	0	0	0	0	0	0	0	0	0	0	0	0	0	0	0	0.950051	0	0	0	0	0	0	0	0	0	0	0	0	0	0
ARMC4	0	0	0	0	0	0	0	0	0	0	0	0	0	0	0	0	0	0.949891	0	0	0	0	0	0	0	0	0	0	0	0	0	0
CFAP299	0	0	0	0	0	0	0	0	0	0	0	0	0	0	0	0	0	0.94919	0	0	0	0	0	0	0	0	0	0	0	0	0	0
CFAP46	0	0	0	0	0	0	0	0	0	0	0	0	0	0	0	0	0	0.948797	0	0	0	0	0	0	0	0	0	0	0	0	0	0
LDLRAD1	0	0	0	0	0	0	0	0	0	0	0	0	0	0	0	0	0	0.947227	0	0	0	0	0	0	0	0	0	0	0	0	0	0
MAPK15	0	0	0	0	0	0	0	0	0	0	0	0	0	0	0	0	0	0.94707	0	0	0	0	0	0	0	0	0	0	0	0	0	0
NEK10	0	0	0	0	0	0	0	0	0	0	0	0	0	0	0	0	0	0.947003	0	0	0	0	0	0	0	0	0	0	0	0	0	0
SNTN	0	0	0	0	0	0	0	0	0	0	0	0	0	0	0	0	0	0.946718	0	0	0	0	0	0	0	0	0	0	0	0	0	0
DNAI2	0	0	0	0	0	0	0	0	0	0	0	0	0	0	0	0	0	0.944743	0	0	0	0	0	0	0	0	0	0	0	0	0	0
EFHB	0	0	0	0	0	0	0	0	0	0	0	0	0	0	0	0	0	0.94432	0	0	0	0	0	0	0	0	0	0	0	0	0	0
MARCHF10	0	0	0	0	0	0	0	0	0	0	0	0	0	0	0	0	0	0.944226	0	0	0	0	0	0	0	0	0	0	0	0	0	0
CACNG6	0	0	0	0	0	0	0	0	0	0	0	0	0	0	0	0	0	0.9434	0	0	0	0	0	0	0	0	0	0	0	0	0	0
SAXO2	0	0	0	0	0	0	0	0	0	0	0	0	0	0	0	0	0	0.942693	0	0	0	0	0	0	0	0	0	0	0	0	0	0
SPATA17	0	0	0	0	0	0	0	0	0	0	0	0	0	0	0	0	0	0.941055	0	0	0	0	0	0	0	0	0	0	0	0	0	0
LRRC6	0	0	0	0	0	0	0	0	0	0	0	0	0	0	0	0	0	0.940009	0	0	0	0	0	0	0	0	0	0	0	0	0	0
ZBBX	0	0	0	0	0	0	0	0	0	0	0	0	0	0	0	0	0	0.937755	0	0	0	0	0	0	0	0	0	0	0	0	0	0
DNAI1	0	0	0	0	0	0	0	0	0	0	0	0	0	0	0	0	0	0.936193	0	0	0	0	0	0	0	0	0	0	0	0	0	0
DCDC1	0	0	0	0	0	0	0	0	0	0	0	0	0	0	0	0	0	0.936082	0	0	0	0	0	0	0	0	0	0	0	0	0	0
SPAG17	0	0	0	0	0	0	0	0	0	0	0	0	0	0	0	0	0	0.935772	0	0	0	0	0	0	0	0	0	0	0	0	0	0
LRRIQ1	0	0	0	0	0	0	0	0	0	0	0	0	0	0	0	0	0	0.93516	0	0	0	0	0	0	0	0	0	0	0	0	0	0
SLC9C2	0	0	0	0	0	0	0	0	0	0	0	0	0	0	0	0	0	0.935151	0	0	0	0	0	0	0	0	0	0	0	0	0	0
NEK5	0	0	0	0	0	0	0	0	0	0	0	0	0	0	0	0	0	0.934884	0	0	0	0	0	0	0	0	0	0	0	0	0	0
ADGB	0	0	0	0	0	0	0	0	0	0	0	0	0	0	0	0	0	0.934601	0	0	0	0	0	0	0	0	0	0	0	0	0	0
CFAP157	0	0	0	0	0	0	0	0	0	0	0	0	0	0	0	0	0	0.93293	0	0	0	0	0	0	0	0	0	0	0	0	0	0
C11orf16	0	0	0	0	0	0	0	0	0	0	0	0	0	0	0	0	0	0.932629	0	0	0	0	0	0	0	0	0	0	0	0	0	0
DNAH10	0	0	0	0	0	0	0	0	0	0	0	0	0	0	0	0	0	0.932434	0	0	0	0	0	0	0	0	0	0	0	0	0	0
DNAH9	0	0	0	0	0	0	0	0	0	0	0	0	0	0	0	0	0	0.931617	0	0	0	0	0	0	0	0	0	0	0	0	0	0
CFAP47	0	0	0	0	0	0	0	0	0	0	0	0	0	0	0	0	0	0.93148	0	0	0	0	0	0	0	0	0	0	0	0	0	0
CFAP54	0	0	0	0	0	0	0	0	0	0	0	0	0	0	0	0	0	0.931059	0	0	0	0	0	0	0	0	0	0	0	0	0	0
GRIN3B	0	0	0	0	0	0	0	0	0	0	0	0	0	0	0	0	0	0.93103	0	0	0	0	0	0	0	0	0	0	0	0	0	0
CCDC187	0	0	0	0	0	0	0	0	0	0	0	0	0	0	0	0	0	0.930043	0	0	0	0	0	0	0	0	0	0	0	0	0	0
ARMC3	0	0	0	0	0	0	0	0	0	0	0	0	0	0	0	0	0	0.929423	0	0	0	0	0	0	0	0	0	0	0	0	0	0
CFAP77	0	0	0	0	0	0	0	0	0	0	0	0	0	0	0	0	0	0.929196	0	0	0	0	0	0	0	0	0	0	0	0	0	0
MOK	0	0	0	0	0	0	0	0	0	0	0	0	0	0	0	0	0	0.92916	0	0	0	0	0	0	0	0	0	0	0	0	0	0
MORN3	0	0	0	0	0	0	0	0	0	0	0	0	0	0	0	0	0	0.92879	0	0	0	0	0	0	0	0	0	0	0	0	0	0
DNAH11	0	0	0	0	0	0	0	0	0	0	0	0	0	0	0	0	0	0.928373	0	0	0	0	0	0	0	0	0	0	0	0	0	0
SERPINI2	0	0	0	0	0	0	0	0	0	0	0	0	0	0	0	0	0	0.928198	0	0	0	0	0	0	0	0	0	0	0	0	0	0
CCDC173	0	0	0	0	0	0	0	0	0	0	0	0	0	0	0	0	0	0.927385	0	0	0	0	0	0	0	0	0	0	0	0	0	0
FRMPD2	0	0	0	0	0	0	0	0	0	0	0	0	0	0	0	0	0	0.926831	0	0	0	0	0	0	0	0	0	0	0	0	0	0
DRC7	0	0	0	0	0	0	0	0	0	0	0	0	0	0	0	0	0	0.92674	0	0	0	0	0	0	0	0	0	0	0	0	0	0
VWA3B	0	0	0	0	0	0	0	0	0	0	0	0	0	0	0	0	0	0.92618	0	0	0	0	0	0	0	0	0	0	0	0	0	0
TTLL10	0	0	0	0	0	0	0	0	0	0	0	0	0	0	0	0	0	0.926153	0	0	0	0	0	0	0	0	0	0	0	0	0	0
DNAH6	0	0	0	0	0	0	0	0	0	0	0	0	0	0	0	0	0	0.925437	0	0	0	0	0	0	0	0	0	0	0	0	0	0
RGS22	0	0	0	0	0	0	0	0	0	0	0	0	0	0	0	0	0	0.92446	0	0	0	0	0	0	0	0	0	0	0	0	0	0
CCDC33	0	0	0	0	0	0	0	0	0	0	0	0	0	0	0	0	0	0.924107	0	0	0	0	0	0	0	0	0	0	0	0	0	0
DNAH7	0	0	0	0	0	0	0	0	0	0	0	0	0	0	0	0	0	0.923677	0	0	0	0	0	0	0	0	0	0	0	0	0	0
FANK1	0	0	0	0	0	0	0	0	0	0	0	0	0	0	0	0	0	0.923665	0	0	0	0	0	0	0	0	0	0	0	0	0	0
HYDIN	0	0	0	0	0	0	0	0	0	0	0	0	0	0	0	0	0	0.922941	0	0	0	0	0	0	0	0	0	0	0	0	0	0
TTC29	0	0	0	0	0	0	0	0	0	0	0	0	0	0	0	0	0	0.92221	0	0	0	0	0	0	0	0	0	0	0	0	0	0
LMNTD1	0	0	0	0	0	0	0	0	0	0	0	0	0	0	0	0	0	0.921649	0	0	0	0	0	0	0	0	0	0	0	0	0	0
SPEF2	0	0	0	0	0	0	0	0	0	0	0	0	0	0	0	0	0	0.920624	0	0	0	0	0	0	0	0	0	0	0	0	0	0
PPIL6	0	0	0	0	0	0	0	0	0	0	0	0	0	0	0	0	0	0.920292	0	0	0	0	0	0	0	0	0	0	0	0	0	0
FAM81B	0	0	0	0	0	0	0	0	0	0	0	0	0	0	0	0	0	0.920182	0	0	0	0	0	0	0	0	0	0	0	0	0	0
DYNLRB2	0	0	0	0	0	0	0	0	0	0	0	0	0	0	0	0	0	0.91995	0	0	0	0	0	0	0	0	0	0	0	0	0	0
C6orf118	0	0	0	0	0	0	0	0	0	0	0	0	0	0	0	0	0	0.919456	0	0	0	0	0	0	0	0	0	0	0	0	0	0
TEKT1	0	0	0	0	0	0	0	0	0	0	0	0	0	0	0	0	0	0.919171	0	0	0	0	0	0	0	0	0	0	0	0	0	0
SPAG8	0	0	0	0	0	0	0	0	0	0	0	0	0	0	0	0	0	0.918435	0	0	0	0	0	0	0	0	0	0	0	0	0	0
HHLA2	0	0	0	0	0	0	0	0	0	0	0	0	0	0	0	0	0	0.918286	0	0	0	0	0	0	0	0	0	0	0	0	0	0
DZANK1	0	0	0	0	0	0	0	0	0	0	0	0	0	0	0	0	0	0.918187	0	0	0	0	0	0	0	0	0	0	0	0	0	0
CFAP65	0	0	0	0	0	0	0	0	0	0	0	0	0	0	0	0	0	0.917462	0	0	0	0	0	0	0	0	0	0	0	0	0	0
CCDC113	0	0	0	0	0	0	0	0	0	0	0	0	0	0	0	0	0	0.916736	0	0	0	0	0	0	0	0	0	0	0	0	0	0
PACRG	0	0	0	0	0	0	0	0	0	0	0	0	0	0	0	0	0	0.916659	0	0	0	0	0	0	0	0	0	0	0	0	0	0
DOC2A	0	0	0	0	0	0	0	0	0	0	0	0	0	0	0	0	0	0.91637	0	0	0	0	0	0	0	0	0	0	0	0	0	0
TMEM232	0	0	0	0	0	0	0	0	0	0	0	0	0	0	0	0	0	0.915244	0	0	0	0	0	0	0	0	0	0	0	0	0	0
LRGUK	0	0	0	0	0	0	0	0	0	0	0	0	0	0	0	0	0	0.914904	0	0	0	0	0	0	0	0	0	0	0	0	0	0
FABP6	0	0	0	0	0	0	0	0	0	0	0	0	0	0	0	0	0	0.914891	0	0	0	0	0	0	0	0	0	0	0	0	0	0
FAM227A	0	0	0	0	0	0	0	0	0	0	0	0	0	0	0	0	0	0.914362	0	0	0	0	0	0	0	0	0	0	0	0	0	0
CCDC30	0	0	0	0	0	0	0	0	0	0	0	0	0	0	0	0	0	0.914228	0	0	0	0	0	0	0	0	0	0	0	0	0	0
SPAG6	0	0	0	0	0	0	0	0	0	0	0	0	0	0	0	0	0	0.912648	0	0	0	0	0	0	0	0	0	0	0	0	0	0
SLC44A5	0	0	0	0	0	0	0	0	0	0	0	0	0	0	0	0	0	0	0.647951	0	0	0	0	0	0	0	0	0	0	0	0	0
GRHL1	0	0	0	0	0	0	0	0	0	0	0	0	0	0	0	0	0	0	0.630711	0	0	0	0	0	0	0	0	0	0	0	0	0
XDH	0	0	0	0	0	0	0	0	0	0	0	0	0	0	0	0	0	0	0.629893	0	0	0	0	0	0	0	0	0	0	0	0	0
SCGB3A2	0	0	0	0	0	0	0	0	0	0	0	0	0	0	0	0	0	0	0.60549	0	0	0	0	0	0	0	0	0	0	0	0	0
SOCS7	0	0	0	0	0	0	0	0	0	0	0	0	0	0	0	0	0	0	0.575363	0	0	0	0	0	0	0	0	0	0	0	0	0
CLIC6	0	0	0	0	0	0	0	0	0	0	0	0	0	0	0	0	0	0	0.565841	0	0	0	0	0	0	0	0	0	0	0	0	0
TMEM130	0	0	0	0	0	0	0	0	0	0	0	0	0	0	0	0	0	0	0.561335	0	0	0	0	0	0	0	0	0	0	0	0	0
TTPA	0	0	0	0	0	0	0	0	0	0	0	0	0	0	0	0	0	0	0.561029	0	0	0	0	0	0	0	0	0	0	0	0	0
RASSF9	0	0	0	0	0	0	0	0	0	0	0	0	0	0	0	0	0	0	0.56017	0	0	0	0	0	0	0	0	0	0	0	0	0
SCUBE2	0	0	0	0	0	0	0	0	0	0	0	0	0	0	0	0	0	0	0.557483	0	0	0	0	0	0	0	0	0	0	0	0	0
SCNN1B	0	0	0	0	0	0	0	0	0	0	0	0	0	0	0	0	0	0	0.555359	0	0	0	0	0	0	0	0	0	0	0	0	0
SHC4	0	0	0	0	0	0	0	0	0	0	0	0	0	0	0	0	0	0	0.540722	0	0	0	0	0	0	0	0	0	0	0	0	0
ARHGAP40	0	0	0	0	0	0	0	0	0	0	0	0	0	0	0	0	0	0	0.526147	0	0	0	0	0	0	0	0	0	0	0	0	0
TMPRSS13	0	0	0	0	0	0	0	0	0	0	0	0	0	0	0	0	0	0	0.515641	0	0	0	0	0	0	0	0	0	0	0	0	0
KCNK2	0	0	0	0	0	0	0	0	0	0	0	0	0	0	0	0	0	0	0.510315	0	0	0	0	0	0	0	0	0	0	0	0	0
HS3ST4	0	0	0	0	0	0	0	0	0	0	0	0	0	0	0	0	0	0	0.506442	0	0	0	0	0	0	0	0	0	0	0	0	0
SCNN1G	0	0	0	0	0	0	0	0	0	0	0	0	0	0	0	0	0	0	0.501284	0	0	0	0	0	0	0	0	0	0	0	0	0
ACADSB	0	0	0	0	0	0	0	0	0	0	0	0	0	0	0	0	0	0	0.499172	0	0	0	0	0	0	0	0	0	0	0	0	0
MET	0	0	0	0	0	0	0	0	0	0	0	0	0	0	0	0	0	0	0.497794	0	0	0	0	0	0	0	0	0	0	0	0	0
TFAP2C	0	0	0	0	0	0	0	0	0	0	0	0	0	0	0	0	0	0	0.494336	0	0	0	0	0	0	0	0	0	0	0	0	0
GRIP1	0	0	0	0	0	0	0	0	0	0	0	0	0	0	0	0	0	0	0.490861	0	0	0	0	0	0	0	0	0	0	0	0	0
ARHGEF38	0	0	0	0	0	0	0	0	0	0	0	0	0	0	0	0	0	0	0.484485	0	0	0	0	0	0	0	0	0	0	0	0	0
CYB5A	0	0	0	0	0	0	0	0	0	0	0	0	0	0	0	0	0	0	0.472167	0	0	0	0	0	0	0	0	0	0	0	0	0
PALM3	0	0	0	0	0	0	0	0	0	0	0	0	0	0	0	0	0	0	0.470546	0	0	0	0	0	0	0	0	0	0	0	0	0
MRPS25	0	0	0	0	0	0	0	0	0	0	0	0	0	0	0	0	0	0	0.470054	0	0	0	0	0	0	0	0	0	0	0	0	0
RNF39	0	0	0	0	0	0	0	0	0	0	0	0	0	0	0	0	0	0	0.465879	0	0	0	0	0	0	0	0	0	0	0	0	0
ARFGEF3	0	0	0	0	0	0	0	0	0	0	0	0	0	0	0	0	0	0	0.464803	0	0	0	0	0	0	0	0	0	0	0	0	0
REEP6	0	0	0	0	0	0	0	0	0	0	0	0	0	0	0	0	0	0	0.45868	0	0	0	0	0	0	0	0	0	0	0	0	0
C12orf56	0	0	0	0	0	0	0	0	0	0	0	0	0	0	0	0	0	0	0.458098	0	0	0	0	0	0	0	0	0	0	0	0	0
CA3	0	0	0	0	0	0	0	0	0	0	0	0	0	0	0	0	0	0	0.452023	0	0	0	0	0	0	0	0	0	0	0	0	0
SLC39A6	0	0	0	0	0	0	0	0	0	0	0	0	0	0	0	0	0	0	0.447829	0	0	0	0	0	0	0	0	0	0	0	0	0
IGSF9	0	0	0	0	0	0	0	0	0	0	0	0	0	0	0	0	0	0	0.447276	0	0	0	0	0	0	0	0	0	0	0	0	0
KLK12	0	0	0	0	0	0	0	0	0	0	0	0	0	0	0	0	0	0	0.441335	0	0	0	0	0	0	0	0	0	0	0	0	0
RNF145	0	0	0	0	0	0	0	0	0	0	0	0	0	0	0	0	0	0	0.439759	0	0	0	0	0	0	0	0	0	0	0	0	0
MFSD4A	0	0	0	0	0	0	0	0	0	0	0	0	0	0	0	0	0	0	0.438693	0	0	0	0	0	0	0	0	0	0	0	0	0
TRIM2	0	0	0	0	0	0	0	0	0	0	0	0	0	0	0	0	0	0	0.43599	0	0	0	0	0	0	0	0	0	0	0	0	0
VAT1L	0	0	0	0	0	0	0	0	0	0	0	0	0	0	0	0	0	0	0.434077	0	0	0	0	0	0	0	0	0	0	0	0	0
CYP2B6	0	0	0	0	0	0	0	0	0	0	0	0	0	0	0	0	0	0	0.431086	0	0	0	0	0	0	0	0	0	0	0	0	0
ABCC5	0	0	0	0	0	0	0	0	0	0	0	0	0	0	0	0	0	0	0.431039	0	0	0	0	0	0	0	0	0	0	0	0	0
SPINK1	0	0	0	0	0	0	0	0	0	0	0	0	0	0	0	0	0	0	0.430949	0	0	0	0	0	0	0	0	0	0	0	0	0
MGST1	0	0	0	0	0	0	0	0	0	0	0	0	0	0	0	0	0	0	0.42076	0	0	0	0	0	0	0	0	0	0	0	0	0
PTPRD	0	0	0	0	0	0	0	0	0	0	0	0	0	0	0	0	0	0	0.416512	0	0	0	0	0	0	0	0	0	0	0	0	0
KCNC3	0	0	0	0	0	0	0	0	0	0	0	0	0	0	0	0	0	0	0.41637	0	0	0	0	0	0	0	0	0	0	0	0	0
PHOSPHO2	0	0	0	0	0	0	0	0	0	0	0	0	0	0	0	0	0	0	0.409615	0	0	0	0	0	0	0	0	0	0	0	0	0
CERS4	0	0	0	0	0	0	0	0	0	0	0	0	0	0	0	0	0	0	0.408146	0	0	0	0	0	0	0	0	0	0	0	0	0
TFAP2E	0	0	0	0	0	0	0	0	0	0	0	0	0	0	0	0	0	0	0.407417	0	0	0	0	0	0	0	0	0	0	0	0	0
GLRA3	0	0	0	0	0	0	0	0	0	0	0	0	0	0	0	0	0	0	0.404846	0	0	0	0	0	0	0	0	0	0	0	0	0
C5orf46	0	0	0	0	0	0	0	0	0	0	0	0	0	0	0	0	0	0	0.404584	0	0	0	0	0	0	0	0	0	0	0	0	0
MLLT3	0	0	0	0	0	0	0	0	0	0	0	0	0	0	0	0	0	0	0.403459	0	0	0	0	0	0	0	0	0	0	0	0	0
MUC4	0	0	0	0	0	0	0	0	0	0	0	0	0	0	0	0	0	0	0.403415	0	0	0	0	0	0	0	0	0	0	0	0	0
NEDD4L	0	0	0	0	0	0	0	0	0	0	0	0	0	0	0	0	0	0	0.401266	0	0	0	0	0	0	0	0	0	0	0	0	0
ZMAT4	0	0	0	0	0	0	0	0	0	0	0	0	0	0	0	0	0	0	0.399491	0	0	0	0	0	0	0	0	0	0	0	0	0
MAB21L3	0	0	0	0	0	0	0	0	0	0	0	0	0	0	0	0	0	0	0.395031	0	0	0	0	0	0	0	0	0	0	0	0	0
CA1	0	0	0	0	0	0	0	0	0	0	0	0	0	0	0	0	0	0	0.393429	0	0	0	0	0	0	0	0	0	0	0	0	0
NEXMIF	0	0	0	0	0	0	0	0	0	0	0	0	0	0	0	0	0	0	0.392788	0	0	0	0	0	0	0	0	0	0	0	0	0
PLCL1	0	0	0	0	0	0	0	0	0	0	0	0	0	0	0	0	0	0	0.389266	0	0	0	0	0	0	0	0	0	0	0	0	0
PLEKHA7	0	0	0	0	0	0	0	0	0	0	0	0	0	0	0	0	0	0	0.380384	0	0	0	0	0	0	0	0	0	0	0	0	0
TFAP2B	0	0	0	0	0	0	0	0	0	0	0	0	0	0	0	0	0	0	0.379616	0	0	0	0	0	0	0	0	0	0	0	0	0
GAREM1	0	0	0	0	0	0	0	0	0	0	0	0	0	0	0	0	0	0	0.379228	0	0	0	0	0	0	0	0	0	0	0	0	0
SEL1L3	0	0	0	0	0	0	0	0	0	0	0	0	0	0	0	0	0	0	0.378794	0	0	0	0	0	0	0	0	0	0	0	0	0
CRTAC1	0	0	0	0	0	0	0	0	0	0	0	0	0	0	0	0	0	0	0.376726	0	0	0	0	0	0	0	0	0	0	0	0	0
NIBAN1	0	0	0	0	0	0	0	0	0	0	0	0	0	0	0	0	0	0	0.374902	0	0	0	0	0	0	0	0	0	0	0	0	0
RNF223	0	0	0	0	0	0	0	0	0	0	0	0	0	0	0	0	0	0	0.373387	0	0	0	0	0	0	0	0	0	0	0	0	0
KIAA1217	0	0	0	0	0	0	0	0	0	0	0	0	0	0	0	0	0	0	0.370825	0	0	0	0	0	0	0	0	0	0	0	0	0
CA8	0	0	0	0	0	0	0	0	0	0	0	0	0	0	0	0	0	0	0.367322	0	0	0	0	0	0	0	0	0	0	0	0	0
GOLM1	0	0	0	0	0	0	0	0	0	0	0	0	0	0	0	0	0	0	0.365155	0	0	0	0	0	0	0	0	0	0	0	0	0
KLHL24	0	0	0	0	0	0	0	0	0	0	0	0	0	0	0	0	0	0	0.364461	0	0	0	0	0	0	0	0	0	0	0	0	0
NOS1AP	0	0	0	0	0	0	0	0	0	0	0	0	0	0	0	0	0	0	0.3632	0	0	0	0	0	0	0	0	0	0	0	0	0
CAMSAP3	0	0	0	0	0	0	0	0	0	0	0	0	0	0	0	0	0	0	0.358419	0	0	0	0	0	0	0	0	0	0	0	0	0
PRSS22	0	0	0	0	0	0	0	0	0	0	0	0	0	0	0	0	0	0	0.354964	0	0	0	0	0	0	0	0	0	0	0	0	0
FGFR3	0	0	0	0	0	0	0	0	0	0	0	0	0	0	0	0	0	0	0.353791	0	0	0	0	0	0	0	0	0	0	0	0	0
L3MBTL4	0	0	0	0	0	0	0	0	0	0	0	0	0	0	0	0	0	0	0.3533	0	0	0	0	0	0	0	0	0	0	0	0	0
ERBB2	0	0	0	0	0	0	0	0	0	0	0	0	0	0	0	0	0	0	0.350147	0	0	0	0	0	0	0	0	0	0	0	0	0
HSD17B13	0	0	0	0	0	0	0	0	0	0	0	0	0	0	0	0	0	0	0.349633	0	0	0	0	0	0	0	0	0	0	0	0	0
HOMER2	0	0	0	0	0	0	0	0	0	0	0	0	0	0	0	0	0	0	0.349449	0	0	0	0	0	0	0	0	0	0	0	0	0
SLC25A17	0	0	0	0	0	0	0	0	0	0	0	0	0	0	0	0	0	0	0.348798	0	0	0	0	0	0	0	0	0	0	0	0	0
ENTPD3	0	0	0	0	0	0	0	0	0	0	0	0	0	0	0	0	0	0	0.348354	0	0	0	0	0	0	0	0	0	0	0	0	0
SREBF2	0	0	0	0	0	0	0	0	0	0	0	0	0	0	0	0	0	0	0.347692	0	0	0	0	0	0	0	0	0	0	0	0	0
KIAA1522	0	0	0	0	0	0	0	0	0	0	0	0	0	0	0	0	0	0	0.343963	0	0	0	0	0	0	0	0	0	0	0	0	0
GAN	0	0	0	0	0	0	0	0	0	0	0	0	0	0	0	0	0	0	0.342134	0	0	0	0	0	0	0	0	0	0	0	0	0
SLC38A9	0	0	0	0	0	0	0	0	0	0	0	0	0	0	0	0	0	0	0.342018	0	0	0	0	0	0	0	0	0	0	0	0	0
ASCC3	0	0	0	0	0	0	0	0	0	0	0	0	0	0	0	0	0	0	0.339763	0	0	0	0	0	0	0	0	0	0	0	0	0
SLC4A7	0	0	0	0	0	0	0	0	0	0	0	0	0	0	0	0	0	0	0.338308	0	0	0	0	0	0	0	0	0	0	0	0	0
CDK14	0	0	0	0	0	0	0	0	0	0	0	0	0	0	0	0	0	0	0.333753	0	0	0	0	0	0	0	0	0	0	0	0	0
KHDRBS3	0	0	0	0	0	0	0	0	0	0	0	0	0	0	0	0	0	0	0.33304	0	0	0	0	0	0	0	0	0	0	0	0	0
ZNF608	0	0	0	0	0	0	0	0	0	0	0	0	0	0	0	0	0	0	0.332437	0	0	0	0	0	0	0	0	0	0	0	0	0
FEZ2	0	0	0	0	0	0	0	0	0	0	0	0	0	0	0	0	0	0	0.326508	0	0	0	0	0	0	0	0	0	0	0	0	0
INSM2	0	0	0	0	0	0	0	0	0	0	0	0	0	0	0	0	0	0	0.324415	0	0	0	0	0	0	0	0	0	0	0	0	0
FLT3	0	0	0	0	0	0	0	0	0	0	0	0	0	0	0	0	0	0	0	0.91356	0	0	0	0	0	0	0	0	0	0	0	0
CLEC9A	0	0	0	0	0	0	0	0	0	0	0	0	0	0	0	0	0	0	0	0.859994	0	0	0	0	0	0	0	0	0	0	0	0
IRF8	0	0	0	0	0	0	0	0	0	0	0	0	0	0	0	0	0	0	0	0.848347	0	0	0	0	0	0	0	0	0	0	0	0
MCOLN2	0	0	0	0	0	0	0	0	0	0	0	0	0	0	0	0	0	0	0	0.841139	0	0	0	0	0	0	0	0	0	0	0	0
IDO2	0	0	0	0	0	0	0	0	0	0	0	0	0	0	0	0	0	0	0	0.835265	0	0	0	0	0	0	0	0	0	0	0	0
SLCO5A1	0	0	0	0	0	0	0	0	0	0	0	0	0	0	0	0	0	0	0	0.794022	0	0	0	0	0	0	0	0	0	0	0	0
DAPP1	0	0	0	0	0	0	0	0	0	0	0	0	0	0	0	0	0	0	0	0.790146	0	0	0	0	0	0	0	0	0	0	0	0
CLNK	0	0	0	0	0	0	0	0	0	0	0	0	0	0	0	0	0	0	0	0.786824	0	0	0	0	0	0	0	0	0	0	0	0
WDFY4	0	0	0	0	0	0	0	0	0	0	0	0	0	0	0	0	0	0	0	0.785004	0	0	0	0	0	0	0	0	0	0	0	0
ZNF366	0	0	0	0	0	0	0	0	0	0	0	0	0	0	0	0	0	0	0	0.762904	0	0	0	0	0	0	0	0	0	0	0	0
VAC14	0	0	0	0	0	0	0	0	0	0	0	0	0	0	0	0	0	0	0	0.752529	0	0	0	0	0	0	0	0	0	0	0	0
CLEC4C	0	0	0	0	0	0	0	0	0	0	0	0	0	0	0	0	0	0	0	0.726866	0	0	0	0	0	0	0	0	0	0	0	0
RAB7B	0	0	0	0	0	0	0	0	0	0	0	0	0	0	0	0	0	0	0	0.721263	0	0	0	0	0	0	0	0	0	0	0	0
BATF3	0	0	0	0	0	0	0	0	0	0	0	0	0	0	0	0	0	0	0	0.718231	0	0	0	0	0	0	0	0	0	0	0	0
GCSAM	0	0	0	0	0	0	0	0	0	0	0	0	0	0	0	0	0	0	0	0.716414	0	0	0	0	0	0	0	0	0	0	0	0
TSPAN33	0	0	0	0	0	0	0	0	0	0	0	0	0	0	0	0	0	0	0	0.709524	0	0	0	0	0	0	0	0	0	0	0	0
SLC24A4	0	0	0	0	0	0	0	0	0	0	0	0	0	0	0	0	0	0	0	0.708416	0	0	0	0	0	0	0	0	0	0	0	0
IDO1	0	0	0	0	0	0	0	0	0	0	0	0	0	0	0	0	0	0	0	0.707773	0	0	0	0	0	0	0	0	0	0	0	0
NAAA	0	0	0	0	0	0	0	0	0	0	0	0	0	0	0	0	0	0	0	0.706267	0	0	0	0	0	0	0	0	0	0	0	0
CD80	0	0	0	0	0	0	0	0	0	0	0	0	0	0	0	0	0	0	0	0.70077	0	0	0	0	0	0	0	0	0	0	0	0
SLC12A3	0	0	0	0	0	0	0	0	0	0	0	0	0	0	0	0	0	0	0	0.68957	0	0	0	0	0	0	0	0	0	0	0	0
CIITA	0	0	0	0	0	0	0	0	0	0	0	0	0	0	0	0	0	0	0	0.683436	0	0	0	0	0	0	0	0	0	0	0	0
P2RY6	0	0	0	0	0	0	0	0	0	0	0	0	0	0	0	0	0	0	0	0.681668	0	0	0	0	0	0	0	0	0	0	0	0
SLAMF7	0	0	0	0	0	0	0	0	0	0	0	0	0	0	0	0	0	0	0	0.671234	0	0	0	0	0	0	0	0	0	0	0	0
DNASE1L3	0	0	0	0	0	0	0	0	0	0	0	0	0	0	0	0	0	0	0	0.663361	0	0	0	0	0	0	0	0	0	0	0	0
LRRK1	0	0	0	0	0	0	0	0	0	0	0	0	0	0	0	0	0	0	0	0.663184	0	0	0	0	0	0	0	0	0	0	0	0
PIK3CG	0	0	0	0	0	0	0	0	0	0	0	0	0	0	0	0	0	0	0	0.653235	0	0	0	0	0	0	0	0	0	0	0	0
CLECL1	0	0	0	0	0	0	0	0	0	0	0	0	0	0	0	0	0	0	0	0.650726	0	0	0	0	0	0	0	0	0	0	0	0
P2RY14	0	0	0	0	0	0	0	0	0	0	0	0	0	0	0	0	0	0	0	0.646153	0	0	0	0	0	0	0	0	0	0	0	0
CSF2RA	0	0	0	0	0	0	0	0	0	0	0	0	0	0	0	0	0	0	0	0.646089	0	0	0	0	0	0	0	0	0	0	0	0
RHEX	0	0	0	0	0	0	0	0	0	0	0	0	0	0	0	0	0	0	0	0.642679	0	0	0	0	0	0	0	0	0	0	0	0
IRF4	0	0	0	0	0	0	0	0	0	0	0	0	0	0	0	0	0	0	0	0.639592	0	0	0	0	0	0	0	0	0	0	0	0
SULF2	0	0	0	0	0	0	0	0	0	0	0	0	0	0	0	0	0	0	0	0.61438	0	0	0	0	0	0	0	0	0	0	0	0
MAP3K14	0	0	0	0	0	0	0	0	0	0	0	0	0	0	0	0	0	0	0	0.611351	0	0	0	0	0	0	0	0	0	0	0	0
KCNK10	0	0	0	0	0	0	0	0	0	0	0	0	0	0	0	0	0	0	0	0.597793	0	0	0	0	0	0	0	0	0	0	0	0
SLC9A7	0	0	0	0	0	0	0	0	0	0	0	0	0	0	0	0	0	0	0	0.593229	0	0	0	0	0	0	0	0	0	0	0	0
GNAO1	0	0	0	0	0	0	0	0	0	0	0	0	0	0	0	0	0	0	0	0.590103	0	0	0	0	0	0	0	0	0	0	0	0
HPS5	0	0	0	0	0	0	0	0	0	0	0	0	0	0	0	0	0	0	0	0.589469	0	0	0	0	0	0	0	0	0	0	0	0
RGS18	0	0	0	0	0	0	0	0	0	0	0	0	0	0	0	0	0	0	0	0.586956	0	0	0	0	0	0	0	0	0	0	0	0
SPNS3	0	0	0	0	0	0	0	0	0	0	0	0	0	0	0	0	0	0	0	0.583223	0	0	0	0	0	0	0	0	0	0	0	0
BCL11A	0	0	0	0	0	0	0	0	0	0	0	0	0	0	0	0	0	0	0	0.581263	0	0	0	0	0	0	0	0	0	0	0	0
CCL17	0	0	0	0	0	0	0	0	0	0	0	0	0	0	0	0	0	0	0	0.580666	0	0	0	0	0	0	0	0	0	0	0	0
ZFAT	0	0	0	0	0	0	0	0	0	0	0	0	0	0	0	0	0	0	0	0.577645	0	0	0	0	0	0	0	0	0	0	0	0
CCL22	0	0	0	0	0	0	0	0	0	0	0	0	0	0	0	0	0	0	0	0.576998	0	0	0	0	0	0	0	0	0	0	0	0
PACSIN1	0	0	0	0	0	0	0	0	0	0	0	0	0	0	0	0	0	0	0	0.576668	0	0	0	0	0	0	0	0	0	0	0	0
BTLA	0	0	0	0	0	0	0	0	0	0	0	0	0	0	0	0	0	0	0	0.573801	0	0	0	0	0	0	0	0	0	0	0	0
SLC7A11	0	0	0	0	0	0	0	0	0	0	0	0	0	0	0	0	0	0	0	0.570693	0	0	0	0	0	0	0	0	0	0	0	0
CPVL	0	0	0	0	0	0	0	0	0	0	0	0	0	0	0	0	0	0	0	0.568464	0	0	0	0	0	0	0	0	0	0	0	0
XCR1	0	0	0	0	0	0	0	0	0	0	0	0	0	0	0	0	0	0	0	0.565736	0	0	0	0	0	0	0	0	0	0	0	0
TIFAB	0	0	0	0	0	0	0	0	0	0	0	0	0	0	0	0	0	0	0	0.55837	0	0	0	0	0	0	0	0	0	0	0	0
UVRAG	0	0	0	0	0	0	0	0	0	0	0	0	0	0	0	0	0	0	0	0.54993	0	0	0	0	0	0	0	0	0	0	0	0
SLC15A4	0	0	0	0	0	0	0	0	0	0	0	0	0	0	0	0	0	0	0	0.54924	0	0	0	0	0	0	0	0	0	0	0	0
GRAMD1B	0	0	0	0	0	0	0	0	0	0	0	0	0	0	0	0	0	0	0	0.545669	0	0	0	0	0	0	0	0	0	0	0	0
SNX20	0	0	0	0	0	0	0	0	0	0	0	0	0	0	0	0	0	0	0	0.541111	0	0	0	0	0	0	0	0	0	0	0	0
SLC41A2	0	0	0	0	0	0	0	0	0	0	0	0	0	0	0	0	0	0	0	0.539574	0	0	0	0	0	0	0	0	0	0	0	0
SLC4A3	0	0	0	0	0	0	0	0	0	0	0	0	0	0	0	0	0	0	0	0.538739	0	0	0	0	0	0	0	0	0	0	0	0
CUX2	0	0	0	0	0	0	0	0	0	0	0	0	0	0	0	0	0	0	0	0.534099	0	0	0	0	0	0	0	0	0	0	0	0
SNX3	0	0	0	0	0	0	0	0	0	0	0	0	0	0	0	0	0	0	0	0.532648	0	0	0	0	0	0	0	0	0	0	0	0
VASH1	0	0	0	0	0	0	0	0	0	0	0	0	0	0	0	0	0	0	0	0.53249	0	0	0	0	0	0	0	0	0	0	0	0
CD74	0	0	0	0	0	0	0	0	0	0	0	0	0	0	0	0	0	0	0	0.524068	0	0	0	0	0	0	0	0	0	0	0	0
ENPP1	0	0	0	0	0	0	0	0	0	0	0	0	0	0	0	0	0	0	0	0.52271	0	0	0	0	0	0	0	0	0	0	0	0
HDAC9	0	0	0	0	0	0	0	0	0	0	0	0	0	0	0	0	0	0	0	0.522124	0	0	0	0	0	0	0	0	0	0	0	0
PLEKHD1	0	0	0	0	0	0	0	0	0	0	0	0	0	0	0	0	0	0	0	0.521594	0	0	0	0	0	0	0	0	0	0	0	0
C1orf54	0	0	0	0	0	0	0	0	0	0	0	0	0	0	0	0	0	0	0	0.517284	0	0	0	0	0	0	0	0	0	0	0	0
CLCN4	0	0	0	0	0	0	0	0	0	0	0	0	0	0	0	0	0	0	0	0.517021	0	0	0	0	0	0	0	0	0	0	0	0
FOXN2	0	0	0	0	0	0	0	0	0	0	0	0	0	0	0	0	0	0	0	0.515913	0	0	0	0	0	0	0	0	0	0	0	0
GPR132	0	0	0	0	0	0	0	0	0	0	0	0	0	0	0	0	0	0	0	0.513016	0	0	0	0	0	0	0	0	0	0	0	0
KBTBD8	0	0	0	0	0	0	0	0	0	0	0	0	0	0	0	0	0	0	0	0.512502	0	0	0	0	0	0	0	0	0	0	0	0
TTYH2	0	0	0	0	0	0	0	0	0	0	0	0	0	0	0	0	0	0	0	0.509771	0	0	0	0	0	0	0	0	0	0	0	0
C12orf45	0	0	0	0	0	0	0	0	0	0	0	0	0	0	0	0	0	0	0	0.50877	0	0	0	0	0	0	0	0	0	0	0	0
DIPK1A	0	0	0	0	0	0	0	0	0	0	0	0	0	0	0	0	0	0	0	0.508031	0	0	0	0	0	0	0	0	0	0	0	0
RELT	0	0	0	0	0	0	0	0	0	0	0	0	0	0	0	0	0	0	0	0.506648	0	0	0	0	0	0	0	0	0	0	0	0
AIFM3	0	0	0	0	0	0	0	0	0	0	0	0	0	0	0	0	0	0	0	0.504096	0	0	0	0	0	0	0	0	0	0	0	0
BID	0	0	0	0	0	0	0	0	0	0	0	0	0	0	0	0	0	0	0	0.503662	0	0	0	0	0	0	0	0	0	0	0	0
FUT7	0	0	0	0	0	0	0	0	0	0	0	0	0	0	0	0	0	0	0	0.503528	0	0	0	0	0	0	0	0	0	0	0	0
ITGA4	0	0	0	0	0	0	0	0	0	0	0	0	0	0	0	0	0	0	0	0.501902	0	0	0	0	0	0	0	0	0	0	0	0
BEND6	0	0	0	0	0	0	0	0	0	0	0	0	0	0	0	0	0	0	0	0.499811	0	0	0	0	0	0	0	0	0	0	0	0
KDM2B	0	0	0	0	0	0	0	0	0	0	0	0	0	0	0	0	0	0	0	0.499623	0	0	0	0	0	0	0	0	0	0	0	0
NSMAF	0	0	0	0	0	0	0	0	0	0	0	0	0	0	0	0	0	0	0	0.497884	0	0	0	0	0	0	0	0	0	0	0	0
CERS6	0	0	0	0	0	0	0	0	0	0	0	0	0	0	0	0	0	0	0	0.497581	0	0	0	0	0	0	0	0	0	0	0	0
CD83	0	0	0	0	0	0	0	0	0	0	0	0	0	0	0	0	0	0	0	0.497252	0	0	0	0	0	0	0	0	0	0	0	0
CLIC2	0	0	0	0	0	0	0	0	0	0	0	0	0	0	0	0	0	0	0	0.496395	0	0	0	0	0	0	0	0	0	0	0	0
ANKRD22	0	0	0	0	0	0	0	0	0	0	0	0	0	0	0	0	0	0	0	0.495522	0	0	0	0	0	0	0	0	0	0	0	0
PTCRA	0	0	0	0	0	0	0	0	0	0	0	0	0	0	0	0	0	0	0	0.494274	0	0	0	0	0	0	0	0	0	0	0	0
ST3GAL2	0	0	0	0	0	0	0	0	0	0	0	0	0	0	0	0	0	0	0	0.492731	0	0	0	0	0	0	0	0	0	0	0	0
VOPP1	0	0	0	0	0	0	0	0	0	0	0	0	0	0	0	0	0	0	0	0.492103	0	0	0	0	0	0	0	0	0	0	0	0
SLC46A3	0	0	0	0	0	0	0	0	0	0	0	0	0	0	0	0	0	0	0	0.488727	0	0	0	0	0	0	0	0	0	0	0	0
ATAD2B	0	0	0	0	0	0	0	0	0	0	0	0	0	0	0	0	0	0	0	0.484915	0	0	0	0	0	0	0	0	0	0	0	0
KIF16B	0	0	0	0	0	0	0	0	0	0	0	0	0	0	0	0	0	0	0	0.483728	0	0	0	0	0	0	0	0	0	0	0	0
CR1L	0	0	0	0	0	0	0	0	0	0	0	0	0	0	0	0	0	0	0	0	0.683685	0	0	0	0	0	0	0	0	0	0	0
ANK1	0	0	0	0	0	0	0	0	0	0	0	0	0	0	0	0	0	0	0	0	0.681468	0	0	0	0	0	0	0	0	0	0	0
RIPOR3	0	0	0	0	0	0	0	0	0	0	0	0	0	0	0	0	0	0	0	0	0.643968	0	0	0	0	0	0	0	0	0	0	0
KEL	0	0	0	0	0	0	0	0	0	0	0	0	0	0	0	0	0	0	0	0	0.629521	0	0	0	0	0	0	0	0	0	0	0
SLC4A1	0	0	0	0	0	0	0	0	0	0	0	0	0	0	0	0	0	0	0	0	0.60195	0	0	0	0	0	0	0	0	0	0	0
EIF5	0	0	0	0	0	0	0	0	0	0	0	0	0	0	0	0	0	0	0	0	0.600323	0	0	0	0	0	0	0	0	0	0	0
RHAG	0	0	0	0	0	0	0	0	0	0	0	0	0	0	0	0	0	0	0	0	0.600169	0	0	0	0	0	0	0	0	0	0	0
HMBS	0	0	0	0	0	0	0	0	0	0	0	0	0	0	0	0	0	0	0	0	0.598269	0	0	0	0	0	0	0	0	0	0	0
TFR2	0	0	0	0	0	0	0	0	0	0	0	0	0	0	0	0	0	0	0	0	0.591497	0	0	0	0	0	0	0	0	0	0	0
SLC2A1	0	0	0	0	0	0	0	0	0	0	0	0	0	0	0	0	0	0	0	0	0.588216	0	0	0	0	0	0	0	0	0	0	0
ALAS2	0	0	0	0	0	0	0	0	0	0	0	0	0	0	0	0	0	0	0	0	0.587847	0	0	0	0	0	0	0	0	0	0	0
TMCC2	0	0	0	0	0	0	0	0	0	0	0	0	0	0	0	0	0	0	0	0	0.587227	0	0	0	0	0	0	0	0	0	0	0
HEMGN	0	0	0	0	0	0	0	0	0	0	0	0	0	0	0	0	0	0	0	0	0.572043	0	0	0	0	0	0	0	0	0	0	0
DPF3	0	0	0	0	0	0	0	0	0	0	0	0	0	0	0	0	0	0	0	0	0.564448	0	0	0	0	0	0	0	0	0	0	0
SPTB	0	0	0	0	0	0	0	0	0	0	0	0	0	0	0	0	0	0	0	0	0.557993	0	0	0	0	0	0	0	0	0	0	0
SLC14A1	0	0	0	0	0	0	0	0	0	0	0	0	0	0	0	0	0	0	0	0	0.553913	0	0	0	0	0	0	0	0	0	0	0
SLC25A37	0	0	0	0	0	0	0	0	0	0	0	0	0	0	0	0	0	0	0	0	0.55324	0	0	0	0	0	0	0	0	0	0	0
TRIM10	0	0	0	0	0	0	0	0	0	0	0	0	0	0	0	0	0	0	0	0	0.551256	0	0	0	0	0	0	0	0	0	0	0
EPB42	0	0	0	0	0	0	0	0	0	0	0	0	0	0	0	0	0	0	0	0	0.551062	0	0	0	0	0	0	0	0	0	0	0
GMPR	0	0	0	0	0	0	0	0	0	0	0	0	0	0	0	0	0	0	0	0	0.547237	0	0	0	0	0	0	0	0	0	0	0
STK11	0	0	0	0	0	0	0	0	0	0	0	0	0	0	0	0	0	0	0	0	0.546587	0	0	0	0	0	0	0	0	0	0	0
ARG1	0	0	0	0	0	0	0	0	0	0	0	0	0	0	0	0	0	0	0	0	0.544455	0	0	0	0	0	0	0	0	0	0	0
GYPA	0	0	0	0	0	0	0	0	0	0	0	0	0	0	0	0	0	0	0	0	0.543638	0	0	0	0	0	0	0	0	0	0	0
TRIM58	0	0	0	0	0	0	0	0	0	0	0	0	0	0	0	0	0	0	0	0	0.541838	0	0	0	0	0	0	0	0	0	0	0
SPTA1	0	0	0	0	0	0	0	0	0	0	0	0	0	0	0	0	0	0	0	0	0.541177	0	0	0	0	0	0	0	0	0	0	0
ESPN	0	0	0	0	0	0	0	0	0	0	0	0	0	0	0	0	0	0	0	0	0.536425	0	0	0	0	0	0	0	0	0	0	0
MYL4	0	0	0	0	0	0	0	0	0	0	0	0	0	0	0	0	0	0	0	0	0.53386	0	0	0	0	0	0	0	0	0	0	0
GLRX5	0	0	0	0	0	0	0	0	0	0	0	0	0	0	0	0	0	0	0	0	0.533289	0	0	0	0	0	0	0	0	0	0	0
PNP	0	0	0	0	0	0	0	0	0	0	0	0	0	0	0	0	0	0	0	0	0.528224	0	0	0	0	0	0	0	0	0	0	0
GCLC	0	0	0	0	0	0	0	0	0	0	0	0	0	0	0	0	0	0	0	0	0.526308	0	0	0	0	0	0	0	0	0	0	0
LPIN2	0	0	0	0	0	0	0	0	0	0	0	0	0	0	0	0	0	0	0	0	0.524128	0	0	0	0	0	0	0	0	0	0	0
C17orf99	0	0	0	0	0	0	0	0	0	0	0	0	0	0	0	0	0	0	0	0	0.523718	0	0	0	0	0	0	0	0	0	0	0
KLF1	0	0	0	0	0	0	0	0	0	0	0	0	0	0	0	0	0	0	0	0	0.521703	0	0	0	0	0	0	0	0	0	0	0
NFE2	0	0	0	0	0	0	0	0	0	0	0	0	0	0	0	0	0	0	0	0	0.521287	0	0	0	0	0	0	0	0	0	0	0
SPECC1	0	0	0	0	0	0	0	0	0	0	0	0	0	0	0	0	0	0	0	0	0.514457	0	0	0	0	0	0	0	0	0	0	0
ERMAP	0	0	0	0	0	0	0	0	0	0	0	0	0	0	0	0	0	0	0	0	0.512796	0	0	0	0	0	0	0	0	0	0	0
ALAD	0	0	0	0	0	0	0	0	0	0	0	0	0	0	0	0	0	0	0	0	0.512179	0	0	0	0	0	0	0	0	0	0	0
RHD	0	0	0	0	0	0	0	0	0	0	0	0	0	0	0	0	0	0	0	0	0.512043	0	0	0	0	0	0	0	0	0	0	0
AHSP	0	0	0	0	0	0	0	0	0	0	0	0	0	0	0	0	0	0	0	0	0.508212	0	0	0	0	0	0	0	0	0	0	0
ANKLE1	0	0	0	0	0	0	0	0	0	0	0	0	0	0	0	0	0	0	0	0	0.507737	0	0	0	0	0	0	0	0	0	0	0
HBQ1	0	0	0	0	0	0	0	0	0	0	0	0	0	0	0	0	0	0	0	0	0.507202	0	0	0	0	0	0	0	0	0	0	0
CHID1	0	0	0	0	0	0	0	0	0	0	0	0	0	0	0	0	0	0	0	0	0.506321	0	0	0	0	0	0	0	0	0	0	0
UBAC1	0	0	0	0	0	0	0	0	0	0	0	0	0	0	0	0	0	0	0	0	0.506047	0	0	0	0	0	0	0	0	0	0	0
FECH	0	0	0	0	0	0	0	0	0	0	0	0	0	0	0	0	0	0	0	0	0.503325	0	0	0	0	0	0	0	0	0	0	0
PLEK2	0	0	0	0	0	0	0	0	0	0	0	0	0	0	0	0	0	0	0	0	0.501664	0	0	0	0	0	0	0	0	0	0	0
YPEL4	0	0	0	0	0	0	0	0	0	0	0	0	0	0	0	0	0	0	0	0	0.500117	0	0	0	0	0	0	0	0	0	0	0
RNF10	0	0	0	0	0	0	0	0	0	0	0	0	0	0	0	0	0	0	0	0	0.497871	0	0	0	0	0	0	0	0	0	0	0
NUDT4	0	0	0	0	0	0	0	0	0	0	0	0	0	0	0	0	0	0	0	0	0.4919	0	0	0	0	0	0	0	0	0	0	0
RBM38	0	0	0	0	0	0	0	0	0	0	0	0	0	0	0	0	0	0	0	0	0.491087	0	0	0	0	0	0	0	0	0	0	0
ANKRD9	0	0	0	0	0	0	0	0	0	0	0	0	0	0	0	0	0	0	0	0	0.488718	0	0	0	0	0	0	0	0	0	0	0
ELOF1	0	0	0	0	0	0	0	0	0	0	0	0	0	0	0	0	0	0	0	0	0.487913	0	0	0	0	0	0	0	0	0	0	0
STAM	0	0	0	0	0	0	0	0	0	0	0	0	0	0	0	0	0	0	0	0	0.485152	0	0	0	0	0	0	0	0	0	0	0
E2F2	0	0	0	0	0	0	0	0	0	0	0	0	0	0	0	0	0	0	0	0	0.484151	0	0	0	0	0	0	0	0	0	0	0
DNAJB1	0	0	0	0	0	0	0	0	0	0	0	0	0	0	0	0	0	0	0	0	0.484123	0	0	0	0	0	0	0	0	0	0	0
MOSPD1	0	0	0	0	0	0	0	0	0	0	0	0	0	0	0	0	0	0	0	0	0.483454	0	0	0	0	0	0	0	0	0	0	0
TSPO2	0	0	0	0	0	0	0	0	0	0	0	0	0	0	0	0	0	0	0	0	0.482749	0	0	0	0	0	0	0	0	0	0	0
MARCHF8	0	0	0	0	0	0	0	0	0	0	0	0	0	0	0	0	0	0	0	0	0.48116	0	0	0	0	0	0	0	0	0	0	0
ZFAND2B	0	0	0	0	0	0	0	0	0	0	0	0	0	0	0	0	0	0	0	0	0.478213	0	0	0	0	0	0	0	0	0	0	0
BBS12	0	0	0	0	0	0	0	0	0	0	0	0	0	0	0	0	0	0	0	0	0.473164	0	0	0	0	0	0	0	0	0	0	0
PPP1R15A	0	0	0	0	0	0	0	0	0	0	0	0	0	0	0	0	0	0	0	0	0.472692	0	0	0	0	0	0	0	0	0	0	0
BEST3	0	0	0	0	0	0	0	0	0	0	0	0	0	0	0	0	0	0	0	0	0.471565	0	0	0	0	0	0	0	0	0	0	0
MAP1LC3B	0	0	0	0	0	0	0	0	0	0	0	0	0	0	0	0	0	0	0	0	0.471395	0	0	0	0	0	0	0	0	0	0	0
MYO18B	0	0	0	0	0	0	0	0	0	0	0	0	0	0	0	0	0	0	0	0	0.470862	0	0	0	0	0	0	0	0	0	0	0
SEMA7A	0	0	0	0	0	0	0	0	0	0	0	0	0	0	0	0	0	0	0	0	0.470165	0	0	0	0	0	0	0	0	0	0	0
DEDD2	0	0	0	0	0	0	0	0	0	0	0	0	0	0	0	0	0	0	0	0	0.468934	0	0	0	0	0	0	0	0	0	0	0
FAM117A	0	0	0	0	0	0	0	0	0	0	0	0	0	0	0	0	0	0	0	0	0.468812	0	0	0	0	0	0	0	0	0	0	0
FHDC1	0	0	0	0	0	0	0	0	0	0	0	0	0	0	0	0	0	0	0	0	0.468723	0	0	0	0	0	0	0	0	0	0	0
CLK3	0	0	0	0	0	0	0	0	0	0	0	0	0	0	0	0	0	0	0	0	0.465103	0	0	0	0	0	0	0	0	0	0	0
LYL1	0	0	0	0	0	0	0	0	0	0	0	0	0	0	0	0	0	0	0	0	0.464361	0	0	0	0	0	0	0	0	0	0	0
STRADB	0	0	0	0	0	0	0	0	0	0	0	0	0	0	0	0	0	0	0	0	0.461604	0	0	0	0	0	0	0	0	0	0	0
CDKN2D	0	0	0	0	0	0	0	0	0	0	0	0	0	0	0	0	0	0	0	0	0.453873	0	0	0	0	0	0	0	0	0	0	0
PHOSPHO1	0	0	0	0	0	0	0	0	0	0	0	0	0	0	0	0	0	0	0	0	0.448574	0	0	0	0	0	0	0	0	0	0	0
MACO1	0	0	0	0	0	0	0	0	0	0	0	0	0	0	0	0	0	0	0	0	0.446831	0	0	0	0	0	0	0	0	0	0	0
PRELID3B	0	0	0	0	0	0	0	0	0	0	0	0	0	0	0	0	0	0	0	0	0.442331	0	0	0	0	0	0	0	0	0	0	0
SNCA	0	0	0	0	0	0	0	0	0	0	0	0	0	0	0	0	0	0	0	0	0.441933	0	0	0	0	0	0	0	0	0	0	0
BPGM	0	0	0	0	0	0	0	0	0	0	0	0	0	0	0	0	0	0	0	0	0.441922	0	0	0	0	0	0	0	0	0	0	0
HBB	0	0	0	0	0	0	0	0	0	0	0	0	0	0	0	0	0	0	0	0	0.44078	0	0	0	0	0	0	0	0	0	0	0
SLC2A4	0	0	0	0	0	0	0	0	0	0	0	0	0	0	0	0	0	0	0	0	0.440355	0	0	0	0	0	0	0	0	0	0	0
BLVRB	0	0	0	0	0	0	0	0	0	0	0	0	0	0	0	0	0	0	0	0	0.438918	0	0	0	0	0	0	0	0	0	0	0
SMIM1	0	0	0	0	0	0	0	0	0	0	0	0	0	0	0	0	0	0	0	0	0.436393	0	0	0	0	0	0	0	0	0	0	0
DMTN	0	0	0	0	0	0	0	0	0	0	0	0	0	0	0	0	0	0	0	0	0.436307	0	0	0	0	0	0	0	0	0	0	0
HBG1	0	0	0	0	0	0	0	0	0	0	0	0	0	0	0	0	0	0	0	0	0.436081	0	0	0	0	0	0	0	0	0	0	0
HEXIM1	0	0	0	0	0	0	0	0	0	0	0	0	0	0	0	0	0	0	0	0	0.435539	0	0	0	0	0	0	0	0	0	0	0
SLC25A39	0	0	0	0	0	0	0	0	0	0	0	0	0	0	0	0	0	0	0	0	0.433817	0	0	0	0	0	0	0	0	0	0	0
ATG4D	0	0	0	0	0	0	0	0	0	0	0	0	0	0	0	0	0	0	0	0	0.432438	0	0	0	0	0	0	0	0	0	0	0
TALDO1	0	0	0	0	0	0	0	0	0	0	0	0	0	0	0	0	0	0	0	0	0.431413	0	0	0	0	0	0	0	0	0	0	0
GADD45A	0	0	0	0	0	0	0	0	0	0	0	0	0	0	0	0	0	0	0	0	0.431162	0	0	0	0	0	0	0	0	0	0	0
CYP2F1	0	0	0	0	0	0	0	0	0	0	0	0	0	0	0	0	0	0	0	0	0	0.907351	0	0	0	0	0	0	0	0	0	0
MSMB	0	0	0	0	0	0	0	0	0	0	0	0	0	0	0	0	0	0	0	0	0	0.887617	0	0	0	0	0	0	0	0	0	0
WNK2	0	0	0	0	0	0	0	0	0	0	0	0	0	0	0	0	0	0	0	0	0	0.868133	0	0	0	0	0	0	0	0	0	0
PLEKHS1	0	0	0	0	0	0	0	0	0	0	0	0	0	0	0	0	0	0	0	0	0	0.862801	0	0	0	0	0	0	0	0	0	0
ERN2	0	0	0	0	0	0	0	0	0	0	0	0	0	0	0	0	0	0	0	0	0	0.85743	0	0	0	0	0	0	0	0	0	0
ATP12A	0	0	0	0	0	0	0	0	0	0	0	0	0	0	0	0	0	0	0	0	0	0.831358	0	0	0	0	0	0	0	0	0	0
B3GALT5	0	0	0	0	0	0	0	0	0	0	0	0	0	0	0	0	0	0	0	0	0	0.823876	0	0	0	0	0	0	0	0	0	0
FAM83A	0	0	0	0	0	0	0	0	0	0	0	0	0	0	0	0	0	0	0	0	0	0.819942	0	0	0	0	0	0	0	0	0	0
TSPAN8	0	0	0	0	0	0	0	0	0	0	0	0	0	0	0	0	0	0	0	0	0	0.817685	0	0	0	0	0	0	0	0	0	0
SERPINB11	0	0	0	0	0	0	0	0	0	0	0	0	0	0	0	0	0	0	0	0	0	0.809055	0	0	0	0	0	0	0	0	0	0
CCNO	0	0	0	0	0	0	0	0	0	0	0	0	0	0	0	0	0	0	0	0	0	0.794042	0	0	0	0	0	0	0	0	0	0
TMEM45A	0	0	0	0	0	0	0	0	0	0	0	0	0	0	0	0	0	0	0	0	0	0.790341	0	0	0	0	0	0	0	0	0	0
VTCN1	0	0	0	0	0	0	0	0	0	0	0	0	0	0	0	0	0	0	0	0	0	0.777374	0	0	0	0	0	0	0	0	0	0
PROM1	0	0	0	0	0	0	0	0	0	0	0	0	0	0	0	0	0	0	0	0	0	0.762245	0	0	0	0	0	0	0	0	0	0
IGSF5	0	0	0	0	0	0	0	0	0	0	0	0	0	0	0	0	0	0	0	0	0	0.751147	0	0	0	0	0	0	0	0	0	0
TOX3	0	0	0	0	0	0	0	0	0	0	0	0	0	0	0	0	0	0	0	0	0	0.741455	0	0	0	0	0	0	0	0	0	0
SLC5A1	0	0	0	0	0	0	0	0	0	0	0	0	0	0	0	0	0	0	0	0	0	0.738531	0	0	0	0	0	0	0	0	0	0
HSD17B2	0	0	0	0	0	0	0	0	0	0	0	0	0	0	0	0	0	0	0	0	0	0.732109	0	0	0	0	0	0	0	0	0	0
MUC5B	0	0	0	0	0	0	0	0	0	0	0	0	0	0	0	0	0	0	0	0	0	0.726866	0	0	0	0	0	0	0	0	0	0
XBP1	0	0	0	0	0	0	0	0	0	0	0	0	0	0	0	0	0	0	0	0	0	0.724157	0	0	0	0	0	0	0	0	0	0
RIMS1	0	0	0	0	0	0	0	0	0	0	0	0	0	0	0	0	0	0	0	0	0	0.718865	0	0	0	0	0	0	0	0	0	0
RHOV	0	0	0	0	0	0	0	0	0	0	0	0	0	0	0	0	0	0	0	0	0	0.717619	0	0	0	0	0	0	0	0	0	0
SUSD4	0	0	0	0	0	0	0	0	0	0	0	0	0	0	0	0	0	0	0	0	0	0.710351	0	0	0	0	0	0	0	0	0	0
HUNK	0	0	0	0	0	0	0	0	0	0	0	0	0	0	0	0	0	0	0	0	0	0.698852	0	0	0	0	0	0	0	0	0	0
BMPR1B	0	0	0	0	0	0	0	0	0	0	0	0	0	0	0	0	0	0	0	0	0	0.697765	0	0	0	0	0	0	0	0	0	0
FER1L6	0	0	0	0	0	0	0	0	0	0	0	0	0	0	0	0	0	0	0	0	0	0.687601	0	0	0	0	0	0	0	0	0	0
CAPN13	0	0	0	0	0	0	0	0	0	0	0	0	0	0	0	0	0	0	0	0	0	0.677558	0	0	0	0	0	0	0	0	0	0
LCN2	0	0	0	0	0	0	0	0	0	0	0	0	0	0	0	0	0	0	0	0	0	0.661782	0	0	0	0	0	0	0	0	0	0
FUT2	0	0	0	0	0	0	0	0	0	0	0	0	0	0	0	0	0	0	0	0	0	0.660246	0	0	0	0	0	0	0	0	0	0
CRACR2A	0	0	0	0	0	0	0	0	0	0	0	0	0	0	0	0	0	0	0	0	0	0.659221	0	0	0	0	0	0	0	0	0	0
STEAP4	0	0	0	0	0	0	0	0	0	0	0	0	0	0	0	0	0	0	0	0	0	0.657501	0	0	0	0	0	0	0	0	0	0
SLC15A2	0	0	0	0	0	0	0	0	0	0	0	0	0	0	0	0	0	0	0	0	0	0.656707	0	0	0	0	0	0	0	0	0	0
LYPD6B	0	0	0	0	0	0	0	0	0	0	0	0	0	0	0	0	0	0	0	0	0	0.65426	0	0	0	0	0	0	0	0	0	0
SULT2B1	0	0	0	0	0	0	0	0	0	0	0	0	0	0	0	0	0	0	0	0	0	0.647258	0	0	0	0	0	0	0	0	0	0
CP	0	0	0	0	0	0	0	0	0	0	0	0	0	0	0	0	0	0	0	0	0	0.645622	0	0	0	0	0	0	0	0	0	0
GALNT6	0	0	0	0	0	0	0	0	0	0	0	0	0	0	0	0	0	0	0	0	0	0.645339	0	0	0	0	0	0	0	0	0	0
FCGBP	0	0	0	0	0	0	0	0	0	0	0	0	0	0	0	0	0	0	0	0	0	0.644387	0	0	0	0	0	0	0	0	0	0
PIGR	0	0	0	0	0	0	0	0	0	0	0	0	0	0	0	0	0	0	0	0	0	0.641028	0	0	0	0	0	0	0	0	0	0
MUC5AC	0	0	0	0	0	0	0	0	0	0	0	0	0	0	0	0	0	0	0	0	0	0.640886	0	0	0	0	0	0	0	0	0	0
DTX2	0	0	0	0	0	0	0	0	0	0	0	0	0	0	0	0	0	0	0	0	0	0.639596	0	0	0	0	0	0	0	0	0	0
FYB2	0	0	0	0	0	0	0	0	0	0	0	0	0	0	0	0	0	0	0	0	0	0.639036	0	0	0	0	0	0	0	0	0	0
AKR1C1	0	0	0	0	0	0	0	0	0	0	0	0	0	0	0	0	0	0	0	0	0	0.63903	0	0	0	0	0	0	0	0	0	0
SCGB1A1	0	0	0	0	0	0	0	0	0	0	0	0	0	0	0	0	0	0	0	0	0	0.632907	0	0	0	0	0	0	0	0	0	0
TACR1	0	0	0	0	0	0	0	0	0	0	0	0	0	0	0	0	0	0	0	0	0	0.624853	0	0	0	0	0	0	0	0	0	0
SCGB3A1	0	0	0	0	0	0	0	0	0	0	0	0	0	0	0	0	0	0	0	0	0	0.623655	0	0	0	0	0	0	0	0	0	0
LRRC31	0	0	0	0	0	0	0	0	0	0	0	0	0	0	0	0	0	0	0	0	0	0.612419	0	0	0	0	0	0	0	0	0	0
CHST9	0	0	0	0	0	0	0	0	0	0	0	0	0	0	0	0	0	0	0	0	0	0.608683	0	0	0	0	0	0	0	0	0	0
EHF	0	0	0	0	0	0	0	0	0	0	0	0	0	0	0	0	0	0	0	0	0	0.603317	0	0	0	0	0	0	0	0	0	0
KLK11	0	0	0	0	0	0	0	0	0	0	0	0	0	0	0	0	0	0	0	0	0	0.5993	0	0	0	0	0	0	0	0	0	0
EPHX1	0	0	0	0	0	0	0	0	0	0	0	0	0	0	0	0	0	0	0	0	0	0.595973	0	0	0	0	0	0	0	0	0	0
WFDC2	0	0	0	0	0	0	0	0	0	0	0	0	0	0	0	0	0	0	0	0	0	0.594259	0	0	0	0	0	0	0	0	0	0
ADRA2A	0	0	0	0	0	0	0	0	0	0	0	0	0	0	0	0	0	0	0	0	0	0.593248	0	0	0	0	0	0	0	0	0	0
ATP6V0A4	0	0	0	0	0	0	0	0	0	0	0	0	0	0	0	0	0	0	0	0	0	0.588277	0	0	0	0	0	0	0	0	0	0
ST6GALNAC1	0	0	0	0	0	0	0	0	0	0	0	0	0	0	0	0	0	0	0	0	0	0.586825	0	0	0	0	0	0	0	0	0	0
CRACR2B	0	0	0	0	0	0	0	0	0	0	0	0	0	0	0	0	0	0	0	0	0	0.582818	0	0	0	0	0	0	0	0	0	0
RGS17	0	0	0	0	0	0	0	0	0	0	0	0	0	0	0	0	0	0	0	0	0	0.580864	0	0	0	0	0	0	0	0	0	0
CYP2J2	0	0	0	0	0	0	0	0	0	0	0	0	0	0	0	0	0	0	0	0	0	0.577032	0	0	0	0	0	0	0	0	0	0
INSR	0	0	0	0	0	0	0	0	0	0	0	0	0	0	0	0	0	0	0	0	0	0.576068	0	0	0	0	0	0	0	0	0	0
ARHGEF28	0	0	0	0	0	0	0	0	0	0	0	0	0	0	0	0	0	0	0	0	0	0.568837	0	0	0	0	0	0	0	0	0	0
ANKRD35	0	0	0	0	0	0	0	0	0	0	0	0	0	0	0	0	0	0	0	0	0	0.566132	0	0	0	0	0	0	0	0	0	0
STRA6	0	0	0	0	0	0	0	0	0	0	0	0	0	0	0	0	0	0	0	0	0	0.562715	0	0	0	0	0	0	0	0	0	0
UPP2	0	0	0	0	0	0	0	0	0	0	0	0	0	0	0	0	0	0	0	0	0	0.557889	0	0	0	0	0	0	0	0	0	0
ADAM28	0	0	0	0	0	0	0	0	0	0	0	0	0	0	0	0	0	0	0	0	0	0.555401	0	0	0	0	0	0	0	0	0	0
OTX1	0	0	0	0	0	0	0	0	0	0	0	0	0	0	0	0	0	0	0	0	0	0.551971	0	0	0	0	0	0	0	0	0	0
CXCL1	0	0	0	0	0	0	0	0	0	0	0	0	0	0	0	0	0	0	0	0	0	0.548981	0	0	0	0	0	0	0	0	0	0
SLC4A4	0	0	0	0	0	0	0	0	0	0	0	0	0	0	0	0	0	0	0	0	0	0.546854	0	0	0	0	0	0	0	0	0	0
NHS	0	0	0	0	0	0	0	0	0	0	0	0	0	0	0	0	0	0	0	0	0	0.545814	0	0	0	0	0	0	0	0	0	0
TMEM184A	0	0	0	0	0	0	0	0	0	0	0	0	0	0	0	0	0	0	0	0	0	0.54422	0	0	0	0	0	0	0	0	0	0
HNMT	0	0	0	0	0	0	0	0	0	0	0	0	0	0	0	0	0	0	0	0	0	0.539315	0	0	0	0	0	0	0	0	0	0
ILDR1	0	0	0	0	0	0	0	0	0	0	0	0	0	0	0	0	0	0	0	0	0	0.539145	0	0	0	0	0	0	0	0	0	0
NRXN3	0	0	0	0	0	0	0	0	0	0	0	0	0	0	0	0	0	0	0	0	0	0.535743	0	0	0	0	0	0	0	0	0	0
WNT5A	0	0	0	0	0	0	0	0	0	0	0	0	0	0	0	0	0	0	0	0	0	0.534048	0	0	0	0	0	0	0	0	0	0
SYBU	0	0	0	0	0	0	0	0	0	0	0	0	0	0	0	0	0	0	0	0	0	0.532103	0	0	0	0	0	0	0	0	0	0
TMEM150C	0	0	0	0	0	0	0	0	0	0	0	0	0	0	0	0	0	0	0	0	0	0.530142	0	0	0	0	0	0	0	0	0	0
BICDL2	0	0	0	0	0	0	0	0	0	0	0	0	0	0	0	0	0	0	0	0	0	0.528216	0	0	0	0	0	0	0	0	0	0
AGR2	0	0	0	0	0	0	0	0	0	0	0	0	0	0	0	0	0	0	0	0	0	0.524326	0	0	0	0	0	0	0	0	0	0
PGLYRP4	0	0	0	0	0	0	0	0	0	0	0	0	0	0	0	0	0	0	0	0	0	0.520939	0	0	0	0	0	0	0	0	0	0
C14orf39	0	0	0	0	0	0	0	0	0	0	0	0	0	0	0	0	0	0	0	0	0	0.519955	0	0	0	0	0	0	0	0	0	0
AHR	0	0	0	0	0	0	0	0	0	0	0	0	0	0	0	0	0	0	0	0	0	0.516953	0	0	0	0	0	0	0	0	0	0
STAP2	0	0	0	0	0	0	0	0	0	0	0	0	0	0	0	0	0	0	0	0	0	0.50948	0	0	0	0	0	0	0	0	0	0
DTWD2	0	0	0	0	0	0	0	0	0	0	0	0	0	0	0	0	0	0	0	0	0	0.505817	0	0	0	0	0	0	0	0	0	0
CLDN22	0	0	0	0	0	0	0	0	0	0	0	0	0	0	0	0	0	0	0	0	0	0.503517	0	0	0	0	0	0	0	0	0	0
CDH26	0	0	0	0	0	0	0	0	0	0	0	0	0	0	0	0	0	0	0	0	0	0.502095	0	0	0	0	0	0	0	0	0	0
SERPINB3	0	0	0	0	0	0	0	0	0	0	0	0	0	0	0	0	0	0	0	0	0	0.500654	0	0	0	0	0	0	0	0	0	0
SLC4A11	0	0	0	0	0	0	0	0	0	0	0	0	0	0	0	0	0	0	0	0	0	0.498885	0	0	0	0	0	0	0	0	0	0
B3GNT3	0	0	0	0	0	0	0	0	0	0	0	0	0	0	0	0	0	0	0	0	0	0.498804	0	0	0	0	0	0	0	0	0	0
FDFT1	0	0	0	0	0	0	0	0	0	0	0	0	0	0	0	0	0	0	0	0	0	0.496502	0	0	0	0	0	0	0	0	0	0
RELN	0	0	0	0	0	0	0	0	0	0	0	0	0	0	0	0	0	0	0	0	0	0	0.937786	0	0	0	0	0	0	0	0	0
SCN3B	0	0	0	0	0	0	0	0	0	0	0	0	0	0	0	0	0	0	0	0	0	0	0.926393	0	0	0	0	0	0	0	0	0
MMRN1	0	0	0	0	0	0	0	0	0	0	0	0	0	0	0	0	0	0	0	0	0	0	0.919627	0	0	0	0	0	0	0	0	0
PROX1	0	0	0	0	0	0	0	0	0	0	0	0	0	0	0	0	0	0	0	0	0	0	0.909703	0	0	0	0	0	0	0	0	0
PKHD1L1	0	0	0	0	0	0	0	0	0	0	0	0	0	0	0	0	0	0	0	0	0	0	0.886294	0	0	0	0	0	0	0	0	0
PARD6G	0	0	0	0	0	0	0	0	0	0	0	0	0	0	0	0	0	0	0	0	0	0	0.870621	0	0	0	0	0	0	0	0	0
KLHL4	0	0	0	0	0	0	0	0	0	0	0	0	0	0	0	0	0	0	0	0	0	0	0.865252	0	0	0	0	0	0	0	0	0
PDE2A	0	0	0	0	0	0	0	0	0	0	0	0	0	0	0	0	0	0	0	0	0	0	0.835079	0	0	0	0	0	0	0	0	0
GPR1	0	0	0	0	0	0	0	0	0	0	0	0	0	0	0	0	0	0	0	0	0	0	0.833914	0	0	0	0	0	0	0	0	0
CCL21	0	0	0	0	0	0	0	0	0	0	0	0	0	0	0	0	0	0	0	0	0	0	0.832381	0	0	0	0	0	0	0	0	0
FLT4	0	0	0	0	0	0	0	0	0	0	0	0	0	0	0	0	0	0	0	0	0	0	0.829348	0	0	0	0	0	0	0	0	0
SEMA3A	0	0	0	0	0	0	0	0	0	0	0	0	0	0	0	0	0	0	0	0	0	0	0.81672	0	0	0	0	0	0	0	0	0
TBX1	0	0	0	0	0	0	0	0	0	0	0	0	0	0	0	0	0	0	0	0	0	0	0.81319	0	0	0	0	0	0	0	0	0
GPR182	0	0	0	0	0	0	0	0	0	0	0	0	0	0	0	0	0	0	0	0	0	0	0.807669	0	0	0	0	0	0	0	0	0
SEMA3D	0	0	0	0	0	0	0	0	0	0	0	0	0	0	0	0	0	0	0	0	0	0	0.803565	0	0	0	0	0	0	0	0	0
PGM5	0	0	0	0	0	0	0	0	0	0	0	0	0	0	0	0	0	0	0	0	0	0	0.792772	0	0	0	0	0	0	0	0	0
SMAD1	0	0	0	0	0	0	0	0	0	0	0	0	0	0	0	0	0	0	0	0	0	0	0.783834	0	0	0	0	0	0	0	0	0
LAYN	0	0	0	0	0	0	0	0	0	0	0	0	0	0	0	0	0	0	0	0	0	0	0.780211	0	0	0	0	0	0	0	0	0
KBTBD11	0	0	0	0	0	0	0	0	0	0	0	0	0	0	0	0	0	0	0	0	0	0	0.775896	0	0	0	0	0	0	0	0	0
DCDC2C	0	0	0	0	0	0	0	0	0	0	0	0	0	0	0	0	0	0	0	0	0	0	0.772986	0	0	0	0	0	0	0	0	0
IL7	0	0	0	0	0	0	0	0	0	0	0	0	0	0	0	0	0	0	0	0	0	0	0.764921	0	0	0	0	0	0	0	0	0
HOXD8	0	0	0	0	0	0	0	0	0	0	0	0	0	0	0	0	0	0	0	0	0	0	0.748287	0	0	0	0	0	0	0	0	0
PPFIBP1	0	0	0	0	0	0	0	0	0	0	0	0	0	0	0	0	0	0	0	0	0	0	0.735428	0	0	0	0	0	0	0	0	0
CYB5RL	0	0	0	0	0	0	0	0	0	0	0	0	0	0	0	0	0	0	0	0	0	0	0.729637	0	0	0	0	0	0	0	0	0
STAB2	0	0	0	0	0	0	0	0	0	0	0	0	0	0	0	0	0	0	0	0	0	0	0.727743	0	0	0	0	0	0	0	0	0
RAB6B	0	0	0	0	0	0	0	0	0	0	0	0	0	0	0	0	0	0	0	0	0	0	0.705235	0	0	0	0	0	0	0	0	0
PDE1A	0	0	0	0	0	0	0	0	0	0	0	0	0	0	0	0	0	0	0	0	0	0	0.701408	0	0	0	0	0	0	0	0	0
CARD10	0	0	0	0	0	0	0	0	0	0	0	0	0	0	0	0	0	0	0	0	0	0	0.700144	0	0	0	0	0	0	0	0	0
PHF24	0	0	0	0	0	0	0	0	0	0	0	0	0	0	0	0	0	0	0	0	0	0	0.692938	0	0	0	0	0	0	0	0	0
NRP2	0	0	0	0	0	0	0	0	0	0	0	0	0	0	0	0	0	0	0	0	0	0	0.689081	0	0	0	0	0	0	0	0	0
STON2	0	0	0	0	0	0	0	0	0	0	0	0	0	0	0	0	0	0	0	0	0	0	0.688499	0	0	0	0	0	0	0	0	0
HOXD9	0	0	0	0	0	0	0	0	0	0	0	0	0	0	0	0	0	0	0	0	0	0	0.68065	0	0	0	0	0	0	0	0	0
PDPN	0	0	0	0	0	0	0	0	0	0	0	0	0	0	0	0	0	0	0	0	0	0	0.672729	0	0	0	0	0	0	0	0	0
ELK3	0	0	0	0	0	0	0	0	0	0	0	0	0	0	0	0	0	0	0	0	0	0	0.6705	0	0	0	0	0	0	0	0	0
PCSK6	0	0	0	0	0	0	0	0	0	0	0	0	0	0	0	0	0	0	0	0	0	0	0.669623	0	0	0	0	0	0	0	0	0
UNC5A	0	0	0	0	0	0	0	0	0	0	0	0	0	0	0	0	0	0	0	0	0	0	0.669165	0	0	0	0	0	0	0	0	0
RASGRP3	0	0	0	0	0	0	0	0	0	0	0	0	0	0	0	0	0	0	0	0	0	0	0.663635	0	0	0	0	0	0	0	0	0
RHOJ	0	0	0	0	0	0	0	0	0	0	0	0	0	0	0	0	0	0	0	0	0	0	0.661029	0	0	0	0	0	0	0	0	0
OSBP2	0	0	0	0	0	0	0	0	0	0	0	0	0	0	0	0	0	0	0	0	0	0	0.652397	0	0	0	0	0	0	0	0	0
CDH22	0	0	0	0	0	0	0	0	0	0	0	0	0	0	0	0	0	0	0	0	0	0	0.642254	0	0	0	0	0	0	0	0	0
FLRT2	0	0	0	0	0	0	0	0	0	0	0	0	0	0	0	0	0	0	0	0	0	0	0.640941	0	0	0	0	0	0	0	0	0
FRMD6	0	0	0	0	0	0	0	0	0	0	0	0	0	0	0	0	0	0	0	0	0	0	0.638097	0	0	0	0	0	0	0	0	0
GAD1	0	0	0	0	0	0	0	0	0	0	0	0	0	0	0	0	0	0	0	0	0	0	0.637862	0	0	0	0	0	0	0	0	0
PALM	0	0	0	0	0	0	0	0	0	0	0	0	0	0	0	0	0	0	0	0	0	0	0.635139	0	0	0	0	0	0	0	0	0
ADGRG3	0	0	0	0	0	0	0	0	0	0	0	0	0	0	0	0	0	0	0	0	0	0	0.634294	0	0	0	0	0	0	0	0	0
OAF	0	0	0	0	0	0	0	0	0	0	0	0	0	0	0	0	0	0	0	0	0	0	0.632628	0	0	0	0	0	0	0	0	0
PRKAA2	0	0	0	0	0	0	0	0	0	0	0	0	0	0	0	0	0	0	0	0	0	0	0.628167	0	0	0	0	0	0	0	0	0
STOX2	0	0	0	0	0	0	0	0	0	0	0	0	0	0	0	0	0	0	0	0	0	0	0.626888	0	0	0	0	0	0	0	0	0
PDE7B	0	0	0	0	0	0	0	0	0	0	0	0	0	0	0	0	0	0	0	0	0	0	0.622224	0	0	0	0	0	0	0	0	0
SNTG2	0	0	0	0	0	0	0	0	0	0	0	0	0	0	0	0	0	0	0	0	0	0	0.61782	0	0	0	0	0	0	0	0	0
LIMS1	0	0	0	0	0	0	0	0	0	0	0	0	0	0	0	0	0	0	0	0	0	0	0.61178	0	0	0	0	0	0	0	0	0
AKAP12	0	0	0	0	0	0	0	0	0	0	0	0	0	0	0	0	0	0	0	0	0	0	0.609898	0	0	0	0	0	0	0	0	0
ABHD17B	0	0	0	0	0	0	0	0	0	0	0	0	0	0	0	0	0	0	0	0	0	0	0.60864	0	0	0	0	0	0	0	0	0
C6orf141	0	0	0	0	0	0	0	0	0	0	0	0	0	0	0	0	0	0	0	0	0	0	0.605592	0	0	0	0	0	0	0	0	0
EFNA5	0	0	0	0	0	0	0	0	0	0	0	0	0	0	0	0	0	0	0	0	0	0	0.602558	0	0	0	0	0	0	0	0	0
CYP8B1	0	0	0	0	0	0	0	0	0	0	0	0	0	0	0	0	0	0	0	0	0	0	0.601634	0	0	0	0	0	0	0	0	0
ABCA4	0	0	0	0	0	0	0	0	0	0	0	0	0	0	0	0	0	0	0	0	0	0	0.598462	0	0	0	0	0	0	0	0	0
GJC2	0	0	0	0	0	0	0	0	0	0	0	0	0	0	0	0	0	0	0	0	0	0	0.5946	0	0	0	0	0	0	0	0	0
KANK3	0	0	0	0	0	0	0	0	0	0	0	0	0	0	0	0	0	0	0	0	0	0	0.593668	0	0	0	0	0	0	0	0	0
[truncated: 850 more rows]

## Sheet: Lung-Reference-Centroids
#Human neonate/pediatric/adult lung single-nucleus RNA-Seq populations (author defined - GSE161382) population centroids for top 100 MarkerFinder marker genes as an alternative input (not used in this analysis) for deconvolution by DeconRNASeq
ID	airway_smooth_muscle	Alveolar_macrophages	alveolar_type_1_cells	alveolar_type_2_cells	arteries	AT1_AT2_like	AT2_Club_like	B_cells	basal_cells	bronchial_vessel	Cap1	Cap2	chondrocytes	ciliated_cells	club_cells	dendritic_cells	enucleated_erythrocytes	goblet_cells	Interstitial_macrophages	lymphatics	mast_cells	matrix_fibroblast_1	matrix_fibroblast_2	monocytes	myofibroblasts	NK_cells	pericytes	PNECs	T_cells	unclassified	vascular_smooth_muscle	veins
A4GALT	0.00428801	0.0223708	0.00535736	0.0080921	0.137682	0.00518079	0.0065891	0.0101075	0.123866	0.0351001	0.0483492	0.0528171	0.0139367	0.0275542	0.0202514	0.0314641	0.00699533	0.206218	0.00346427	0.23181	0	0.0548785	0.141405	0.00217368	0.0347123	0.00364877	0.0544628	0.141253	0.00417077	0.0356488	0.0469755	0.328801
AADAC	0	0.00194828	0.00236049	0.0353847	0	0.023959	0.0895069	0	0.0453959	0.0401605	0	0	0	0.0160989	0.0891317	0	0	0.0112489	0.00249485	0.000904204	0	0.00119001	0.00149121	0.00368802	0.0120545	0.00522094	0.00231443	0	0.00323684	0.0120999	0	0
ABCA10	0.0395482	0.0199306	0.207952	0.151435	0.0197032	0.12592	0.150528	0.0428718	0.253268	0	0.0212285	0.0107473	0.15567	0.15735	0.109645	0.0417365	0.00522519	0.196058	0.0241532	0.061279	0.0614582	0.78147	4.15579	0.0198179	0.380235	0.0616493	0.0483808	0.119662	0.0617297	0.126549	0.0340342	0.0461524
ABCA12	0.00370692	0.00259474	0.0117965	0.00874772	0	0.0139824	0.00787598	0.00348205	0.0859077	0	0.000607716	0.0179451	0.00163045	0.0187782	0.0290122	0	0.00293192	0.0470767	0.000528547	0.00440528	0	0.00366053	0.00857944	0.00355829	0.00322471	0.00136563	0	0.0417329	0.00290463	0.00683749	0.0276774	0
ABCA3	0.283887	0.0942866	0.77576	8.68216	0.102329	2.31409	1.67481	0.165634	0.128947	0.146746	0.201759	0.276906	1.11358	0.217537	0.240093	0.0958454	0.22939	0.138333	0.083858	0.270133	0.295113	0.123058	0.107683	0.0766548	0.164528	0.162912	0.260691	0.182639	0.141925	2.39727	0.279579	0.114127
ABCA4	0.00326818	0.00171313	0.00654334	0.00824693	0	0.0084142	0.0122205	0	0	0	0.0197261	0.00720606	0.000602937	0.0046937	0.0256187	0.00700363	0	0.0220075	0.00218695	0.122135	0	0.00145353	0.00175749	0.00132901	0.00164961	0.00143093	0.00277128	0	0.000684529	0.00425317	0.00373283	0.00293169
ABCA6	0.0405996	0.0343927	0.0516032	0.0355144	0.066793	0.0214582	0.0225027	0.0475265	0.0255253	0.0767271	0.0158936	0.0198635	0.573899	0.037341	0.026083	0.248639	0.00105325	0.0309279	0.381196	0.0304917	0.0579864	2.33851	3.88813	0.0610532	0.949646	0.0164105	0.0139587	0	0.0146332	0.0641998	0	0.0220268
ABCA8	0.0765257	0.0155782	0.625814	0.023107	0.0553566	0.175462	0.0342189	0.0230167	0.0235572	0.029006	0.0244126	0.0196201	0.323926	0.0295738	0.0390979	0.00346699	0.0589309	0.0439851	0.0192599	0.0217902	0.0528046	1.3946	3.98085	0.0109898	0.40572	0.0138317	0.0243456	0.0566505	0.015806	0.131884	0.0889981	0.0345723
ABCA9	0.053421	0.0265935	0.0374948	0.0207761	0.0118138	0.0114549	0.00502605	0.0142201	0.0278934	0	0.0118212	0.0283339	0.466023	0.0463578	0.0164462	0.0580584	0.163751	0.0384909	0.20114	0.0218629	0.0668479	0.974454	3.58017	0.0222966	0.498703	0.000976781	0.0268584	0.0549222	0.0149286	0.0482095	0.012807	0.0213918
ABCB4	0.00245018	0.00727108	0.00199616	0.000598532	0.00952079	0.000748979	0	0.213058	0.00905871	0.0184688	0.0012783	0.00134546	0.000711999	0.00428567	0.00189998	0.0778177	0	0.0109563	0.0222116	0.0028433	0	0.00161967	0.00364183	0.0225485	0.000926381	0.00470684	0.00199247	0	0.000449928	0.00718753	0	0
ABCC5	0.154181	0.433039	0.449822	0.171977	0.1197	0.425954	0.757048	0.0718057	0.828817	0.314538	0.111472	0.0929426	0.191938	1.31405	1.85285	0.158122	0.223623	1.29261	1.31319	0.203918	0.236932	0.195605	0.210976	0.362106	0.294784	0.151207	0.256614	0.257016	0.137387	0.261851	0.134996	0.11567
ABCD2	0.00146923	0.000847212	0.00434919	0.00247733	0	0.00643274	0.00297595	0.0201348	0	0	0.00174869	0	0.00494299	0.101743	0.00491925	0.0617092	0	0	0.00600472	0.00176878	0	0.00171364	0.00618352	0.00255138	0.00307965	0.0303505	0.0075297	0	0.137393	0.00585622	0	0.00552875
ABCG1	0.041602	2.9837	0.0224063	0.0328504	0.638927	0.0308667	0.0449089	0.394344	0.14413	0.350347	0.587491	0.546553	0.0239563	0.069097	0.0856129	0.211819	0.0039846	0.0670257	0.628628	0.982306	0.177686	0.0582601	0.0951121	0.261798	0.0289035	0.292959	0.134014	0.014217	0.297772	0.162563	0.0381462	0.486413
ABCG4	0	0.000369321	0.000749751	0.000690695	0	0	0	0.000860681	0	0	0.00120248	0	0.00189192	0	0	0	0	0	0.000437764	0.000927947	0	0.00104106	0.00140146	0.00068439	0.00154908	0	0.00303801	0	0.000752249	0.000931873	0.0291902	0
ABHD13	0.0582985	0.107496	0.0869269	0.0556584	0.0300071	0.0323145	0.0715091	0.0711665	0.0455163	0.122611	0.0737003	0.0582892	0.251727	0.0447295	0.0623494	0.116813	0.00752798	0.104879	0.121719	0.0730297	0.0150153	0.0404888	0.0865467	0.0995804	0.0618756	0.0563575	0.0960551	0.0630339	0.101237	0.0521173	0.0686619	0.0404419
ABHD17B	0.129764	0.137011	0.109485	0.132794	0.197449	0.113406	0.14316	0.239083	0.0515888	0.185806	0.151777	0.124748	0.0333769	0.365443	0.130239	0.289478	0.00351871	0.141432	0.160675	1.13577	0.396366	0.139261	0.093175	0.106418	0.118164	0.33538	0.0857742	0.202932	0.258411	0.1251	0.16447	0.184614
ABHD5	0.0695285	0.898155	0.148799	0.21335	0.12114	0.122374	0.188137	0.0691495	0.0928429	0	0.0767142	0.164597	0.0402869	0.0569222	0.153511	0.107265	0.330636	0.10924	0.116756	0.0718015	0.0480245	0.122846	0.159791	0.212952	0.0951564	0.097419	0.128688	0.258167	0.0654021	0.229535	0.0523168	0.164245
ABHD6	0.04729	0.172716	0.0291962	0.020313	0.0890092	0.0628179	0.030414	0.149133	0.0327965	0.208488	0.25888	0.0496324	0.00887891	0.306128	0.0383099	0.218943	0	0.0235007	0.187406	0.227181	0.119082	0.0245702	0.0380746	0.26078	0.0387802	0.0866274	0.0373712	0.0581053	0.0480764	0.0663573	0.0145272	0.451841
ABI3BP	0.868577	0.0235406	0.902276	0.0278958	1.56177	0.0320628	0.0390624	0.032799	2.4585	0.0442147	0.0359662	0.0320119	0.764144	0.0969475	0.141077	0.0320412	0.185056	0.601886	0.0344553	1.39687	0.00542153	2.59499	6.51905	0.0258391	1.15375	0.0349745	0.211118	0.0804534	0.02521	0.140095	0.245051	2.17505
ABLIM3	0.252359	0.0826599	0.011929	0.0356215	0.663979	0.00424387	0.0037967	0.0186963	0.0328779	0.345555	0.175123	0.0552637	0.359487	0.0250969	0.0103748	0.0106351	0.166284	0.0235886	0.23358	1.12323	0	1.25907	0.329468	0.02482	0.373699	0.0191026	0.204328	0.110386	0.0141926	0.0916174	0.105752	0.337757
ACACA	0.67725	0.389521	1.68997	4.2193	0.3723	2.84456	4.59775	0.452471	1.7213	0.812178	0.388521	0.393221	0.912581	0.721279	3.4999	0.468744	0.308462	2.7022	0.496701	0.867162	0.470972	0.626216	0.829183	0.318451	0.759083	0.359109	0.459524	0.645813	0.448644	2.15702	0.52932	0.485501
ACADL	0.0335174	0.00637675	0.514009	0.879181	0	0.606804	0.541867	0.0334162	0.235024	0	0.0288176	0.0105143	0.0297586	0.0977157	0.15367	0.0140081	0	0.100641	0.00672574	0.0153693	0	0.0369149	0.0517765	0.00994691	0.139475	0.0168534	0.047582	0	0.0178349	0.489103	0.0256088	0.0277763
ACADSB	0.103013	0.057403	0.0961144	0.161296	0.051658	0.219229	0.305763	0.0642509	0.178433	0.0246007	0.0551658	0.0399421	0.0515739	0.116448	0.61703	0.060896	0.00325191	0.521756	0.0455935	0.0586104	0.0358115	0.103161	0.121785	0.0345674	0.0693447	0.0944312	0.0421786	0.219724	0.124196	0.154494	0.115899	0.0637402
ACAN	0.00783507	0.00818193	0.00131971	0.000704385	0.00505309	0.00327877	0	0	0	0	0	0.00267545	0.194267	0.00585131	0.0022066	0	0	0.00655737	0.00354591	0.00448789	0	0.00146641	0.00562035	0.0026465	0.00237811	0.0059676	0.00893716	0	0.00167382	0.00500882	0.160245	0
ACAP1	0.0163152	0.0466245	0.0183158	0.0171869	0.0453298	0.0337534	0.0221568	0.506761	0.033148	0	0.00615017	0.00708211	0.0100647	0.0266452	0.0337882	0.428763	0.0829863	0.0281651	0.0220463	0.0297041	0.306279	0.0505326	0.0403869	0.163039	0.00499898	0.767516	0.00962829	0	0.95402	0.081366	0.0295522	0.0377603
ACE	0.00246817	0.0391103	0.000368825	0.00138286	0.228571	0	0.00214951	0.00329645	0	0.153371	0.239736	0.623589	0	0.00194369	0.00321879	0.00555451	0.066733	0.00759671	0.0236678	0.014371	0	0.0112788	0.00735843	0.00458493	0.000879517	0.00269146	0.0125592	0.00935555	0.000372468	0.0359903	0	0.045402
ACKR1	0.0354405	0.0107019	0.0131643	0.0120374	0	0.0052474	0.0143051	0.0275385	0	0.53303	0.0496546	0.0468418	0.0288299	0.0200991	0.00746566	0.00938479	0.121452	0	0.0142689	0.0115712	0.0607054	0.0225612	0.0206001	0.0164549	0.00884978	0.0253437	0.0275189	0.0237476	0.0110553	0.0398986	0.0337346	1.13799
ACOT8	0.0298709	0.0568376	0.0846904	0.0441284	0.0778531	0.0541745	0.0753311	0.0435619	0.030919	0.286672	0.0381416	0.0514434	0.0216817	0.0370963	0.048683	0.0758786	0.028897	0.039338	0.0447129	0.0359943	0	0.0345956	0.060835	0.0610239	0.0334294	0.0730662	0.0406663	0	0.0576627	0.0600181	0.016479	0.0472361
ACOXL	0.179485	0.0593408	0.29639	14.0411	0.166295	6.22292	7.80585	0.148102	0.270505	0	0.0941319	0.0809693	1.24774	0.382599	4.50618	0.146621	0.352931	0.183966	0.0587277	0.104637	0.162837	0.209134	0.079919	0.0747167	0.219196	0.0961991	0.195362	0.481494	0.0695701	3.5528	0.252689	0.0219074
ACP3	0	0.0275332	0.0267169	0.26806	0.0213729	0.151691	0.0972213	0.00986557	0.01056	0	0.00275694	0.0012376	0.0472467	0.0184284	0.110073	0.111019	0	0.102141	0.0752713	0.011537	0.05034	0.0165257	0.00490326	0.262479	0.00321942	0.00952933	0.0404169	0	0.0058385	0.122791	0	0
ACP5	0.0535396	1.29577	0.0523948	0.0492957	0.0119452	0.0585592	0.0754775	0.134022	0.050192	0	0.0646465	0.076232	0.0598637	0.0240457	0.047973	0.107272	0.107327	0.0243745	0.26981	0.0483932	0.125571	0.0551595	0.0495893	0.131927	0.110271	0.0757577	0.0402308	0.0887515	0.0844596	0.112472	0.0165061	0.0785094
ACSL4	0.469917	1.11439	0.505499	1.54921	0.414665	0.303767	0.313988	0.424274	0.964291	0.0401605	0.234652	0.171104	0.447597	0.128518	0.175195	0.989752	0.408195	0.355971	0.796465	0.284767	1.99615	0.431162	0.4832	1.05025	0.284978	0.300486	0.313698	0.278642	0.349508	0.670029	0.180322	0.33499
ACSS2	0.600859	0.347649	0.35318	1.91367	0.223628	0.597394	0.787428	0.154319	0.414904	0.490288	0.231691	0.220994	0.540187	0.330008	0.635676	0.441845	0.176304	1.02973	0.359133	0.249132	0.118971	0.378176	0.203125	0.313161	0.314645	0.0478608	0.247904	0.104448	0.0877897	0.851458	0.313239	0.491049
ACSS3	0.332493	0.0344799	0.395732	2.07215	0.0145756	0.5735	0.265543	0.0455377	0.264371	0	0.0353511	0.0408605	0.234655	0.088751	0.0399348	0.028739	0.0916957	0.195909	0.0192633	0.0512051	0	0.776777	0.66675	0.0265567	0.621707	0.0193173	0.323008	0.422168	0.0277834	0.829782	0.242384	0.0315759
ACTA2	8.34146	0.089583	0.0820193	0.0922336	0.26784	0.102308	0.0665733	0.105749	0.0712647	0.0462756	0.18421	0.2093	0.412595	0.0795255	0.117658	0.0796907	0.204852	0.0315346	0.069053	0.0550782	0.159519	0.455433	0.391741	0.0697102	1.17265	0.144781	1.04026	0.260203	0.150548	0.202301	9.45204	0.26622
ACTC1	0.0348849	0.00173134	0.000290758	0.00165654	0	0	0	0	0	0	0.00476543	0	0.0125953	0	0.000435608	0	0.00293956	0	0	0	0	0.00100904	0.00120971	0	0.00109489	0	0.00144501	0	0.00117528	0.00298765	0.0133313	0
ACTG2	1.01321	0.0166209	0.0180025	0.0186387	0.0115377	0.0111348	0.00271055	0.0235171	0.00381127	0	0.0287388	0.0276049	0.0635353	0.0110494	0.0260371	0.00534618	0.00754958	0	0.00855837	0.00523745	0.0472675	0.021761	0.0262912	0.0134108	0.111964	0.0264301	0.0241214	0	0.01793	0.0271996	0.662668	0.0161714
ACTL7B	0	0	0	0	0	0.00352593	0	0.00170065	0	0	0	0.00247383	0	0	0	0	0	0	0	0	0	0	0	0	0	0	0	0	0	0	0	0
ACTN1	2.88761	1.00363	0.325788	0.148569	0.467823	0.188069	0.163823	0.0394559	0.192947	0.538304	0.221065	0.213336	0.641184	0.245522	0.152929	0.550585	0.155983	0.262265	0.258569	1.89256	0.256044	0.900227	0.4699	0.381574	0.799444	0.0614078	1.38035	0.272975	0.276987	0.352617	3.21941	1.60161
ACVRL1	0.0136571	0.135819	0.0133606	0.0132809	0.503424	0.0121303	0.00284234	0.0276381	0.0498632	0.288632	0.872666	0.937474	0.113988	0.0238852	0.00553687	0.00666763	0.00954207	0.00521983	0.0442064	0.189342	0.0564445	0.0647725	0.0813	0.0267275	0.0696416	0.0321299	0.122875	0.0948726	0.0160431	0.12496	0.0664323	0.502616
ADAD2	0	0	0	0	0	0	0	0	0	0.0374243	0.00124377	0.00339386	0	0	0	0	0	0	0	0	0	0.000168431	0	0	0	0	0	0	0	0.000333397	0	0
ADAM12	0.0600529	0.0208813	0.0309285	0.0249228	0.0143393	0.0287076	0.0338779	0.0237734	0.0401905	0.0204481	0.00862829	0.0192682	0.0437108	0.32555	0.0149752	0.298432	0.00486878	0.0696106	0.0135632	0.0629032	0.970913	0.10215	0.181255	0.00887225	0.0447988	0.0338163	0.0579445	0.0225721	0.250454	0.0390663	0.126563	0.00462973
ADAM15	0.0436827	0.126538	0.0630686	0.0867861	0.974235	0.0643489	0.042387	0.0227642	0.107194	0.594715	0.574392	0.0957652	0.11123	0.157129	0.0737201	0.137116	0	0.245921	0.128099	0.250915	0.0059168	0.0548449	0.0728886	0.180855	0.0648022	0.0387917	0.0523538	0.0385471	0.0477703	0.169533	0.0565427	0.717155
ADAM23	0.0238001	0.00405124	0.00565417	0.00670592	0	0.00276409	0.00854145	0.21172	0	0.186554	0.00843375	0.00342755	0.0155258	0.00412184	0.0107664	0.00668656	0.00276158	0.00457313	0.00275762	0.116457	0.0604529	0.0306933	0.0342814	0.00413078	0.0555919	0.00597594	0.0411919	0.213006	0.0864387	0.0113543	0.0421097	0.444174
ADAM28	0.0241171	0.188208	0.00807812	0.015355	0.00890362	0.0071938	0.0368403	1.20031	0.646726	0	0.0277932	0.0065055	0.00678634	0.0426899	0.459583	1.21358	0.0945842	3.1155	0.568514	0.0106912	0.140393	0.0123398	0.00717302	0.723962	0.0480465	0.103387	0.0113408	0.623772	0.0173975	0.0395754	0.0278123	0.010791
ADAM33	0.376663	0.0049975	0.00243514	0.0056163	0	0.0315326	0	0.0182869	0.00572984	0	0.00315682	0.00131185	0.135892	0.00475325	0.000562317	0.00695316	0.0025749	0	0.00815838	0.10938	0	0.079742	0.934425	0.0109206	0.270396	0.00614264	0.144275	0	0.00597457	0.0132171	0.388974	0
ADAMTS12	0.152357	0.0151288	0.00862756	0.00987038	0.0098883	0.00319793	0.00790077	0.00353519	0.00563762	0	0.0161585	0.0134961	0.507642	0.227824	0.00708809	0.0223035	0.0572826	0.00731739	0.0292165	0.583693	0.0496131	3.31641	0.556017	0.0163957	0.476393	0.0106219	0.375123	0.00448544	0.00920845	0.0962468	0.664499	0.0290652
ADAMTS15	0.110493	0.0236022	0.0200563	0.0150516	0	0.00298328	0.00874714	0.0074671	0.0305468	0	0.00312776	0.00348536	0.201143	0.046337	0.013302	0.01536	0.0536815	0.0107234	0.00991014	0.173117	0.00760934	0.32364	0.75618	0.00753253	0.174433	0.00471661	0.00590971	0	0.0084716	0.032109	0.150758	0
ADAMTS16	0	0.00106835	0.00616068	0.00479887	0.00635907	0.0490267	0.00253349	0	0	0	0.00189703	0.00202773	0.00560217	0.00163893	0.00761759	0	0	0.0277948	0.00159629	0.000990962	0	0.011411	0.125566	0.000283175	0.0157416	0.00320284	0.00185653	0	0.00185177	0.011291	0	0
ADAMTS2	0.173225	0.112116	0.0286653	0.0229973	0.0632521	0.0122166	0.037976	0.0305004	0.0439814	0	0.0368808	0.0334001	0.403314	0.0314748	0.0278009	0.0398729	0.205127	0.0374719	0.437139	0.0497765	0.0617617	2.29147	1.74717	0.479182	0.251356	0.0324303	0.646675	0	0.0341819	0.130846	0.534036	0.0364182
ADAMTS5	0.342303	0.00268438	0.00300028	0.0032292	0	0.00211996	0	0.00244749	0.0086111	0	0.0067838	0.00640878	0.036565	0.00471797	0.00384641	0	0.00613094	0.0224757	0.00163565	0.127575	0	0.0463243	0.25134	0.00140394	0.166475	0.0101953	0.258752	0	0.00107886	0.0126326	0.172492	0.00338018
ADAMTS8	0.425892	0.00732918	0.00873953	0.00881839	0.014052	0.00968491	0.0166981	0.00764064	0.0115732	0	0.0148553	0.0202872	0.126424	0.0342968	0.00978833	0	0.0114755	0	0.005747	0.00738961	0	1.00886	0.0837158	0.00951846	0.211768	0.00644539	0.0821511	0	0.00610562	0.0428802	0.124205	0.00605584
ADAMTSL3	0.156571	0.0165413	0.0685746	0.0317213	0.0263498	0.0352055	0.020589	0.0171237	0.125793	0.114897	0.0294128	0.0190756	0.271481	0.0577278	0.0617721	0.0125857	0.00974317	0.136015	0.0279683	1.37501	0.118065	0.854718	2.28468	0.0187674	0.298321	0.0246119	6.87418	0.268616	0.0200065	0.102035	0.670434	0.0920143
ADAMTSL4	0.129973	0.744016	0.0364846	0.0346508	0.0638723	0.0281854	0.0249869	0.0391123	0	0	0.0419288	0.0463474	0.272851	0.0155733	0.0338511	0.135442	0.0526097	0.0209121	0.290839	0.105519	0	0.175719	0.354302	0.334646	0.0622789	0.0260128	0.106724	0	0.0211674	0.0827605	0.0931703	0.0859369
ADAP2	0.00460795	0.803154	0.025849	0.0333937	0.0214528	0.0201122	0.0222436	0.0717932	0.0132833	0	0.0137126	0.00776178	0.0148318	0.0492876	0.0349237	0.312305	0.0529627	0.00310995	2.94686	0.0176603	0.0247553	0.0420944	0.0244013	0.728664	0.0126549	0.013221	0.326697	0	0.0173626	0.0458854	0.0392516	0.00589647
ADARB1	1.32565	0.122918	0.138098	0.0840886	0.853217	0.109143	0.14198	0.403866	0.164833	0.877894	0.621797	0.586646	1.08546	0.214444	0.183722	0.104606	0.35984	0.130472	0.173842	0.346847	0.509568	4.75259	0.443024	0.0908244	1.96385	0.237586	0.134713	0.510943	0.520623	0.329641	1.89415	0.571441
ADARB2	0.0196185	0.00693691	0.0148558	0.00745827	0.0273377	0.00328454	0.0178414	0.199362	0.271364	0.0857879	0.0161529	0.0134219	0.118829	0.116593	0.15224	0.0101202	0.00566034	0.307978	0.0110341	0.0211904	0.0799725	0.0182317	0.0186881	0.0123364	0.0753982	0.0569229	10.4965	1.23132	0.133922	0.0628421	0.210876	0
ADCY3	0.0645927	0.475004	0.0405001	0.0390067	0.0811816	0.08975	0.0606703	0.157753	0.103649	0.12096	0.0280305	0.0353328	0.187895	0.0642843	0.0993152	0.281801	0.00664001	0.0478195	0.153452	0.0535911	0.453111	0.123536	0.505796	0.173511	0.210917	0.139004	3.13013	0.0685234	0.182173	0.170392	0.867231	0.00417832
ADCY4	0.0363633	0.0237934	0.00416829	0.00479958	0.469431	0.00528026	0.00375842	0	0	0.747342	0.527825	0.130765	0.00923724	0.00453814	0.00809583	0	0.00386273	0.0147332	0.0389564	0.619646	0	0.0137618	0.0060055	0.0238475	0.00441112	0.00464027	0.055532	0.0248494	0.0147551	0.0745829	0.0130978	1.00298
ADCY5	0.369898	0.00350499	0.00341354	0.00150595	0.0138638	0	0.00393397	0.000831878	0.0304558	0	0.00667482	0.0015784	0.00552145	0.00356107	0.00224719	0.00749692	0.0511481	0	0	0.00141871	0	0.0458202	0.0332004	0.00426216	0.0405469	0.00717301	0.381849	0.0190979	0.00502679	0.00831731	0.758888	0
ADCY8	0.00124654	0.0046122	0.0172398	0.332673	0	0.0784433	0.0270916	0.0074597	0	0	0.00857018	0.0015482	0.0332161	0.00668151	0.00428761	0.0171232	0.00593646	0	0.00528272	0.00911949	0	0.00532077	0.00430119	0.00439971	0.0069295	0.00882223	0.00925687	0	0.00363431	0.172378	0.0255156	0.00437127
ADGB	0	0.00719856	0.00558878	0.0050193	0	0	0.0024582	0.00385856	0.0144729	0	0.00437317	0.00501629	0.00189026	5.58807	0.011459	0.0736445	0	0.0133939	0.00766143	0.00615516	0.00760934	0.00382106	0.00230382	0.0102249	0.00382347	0.0068512	0.00229494	0	0.00322971	0.00633011	0	0
ADGRB3	1.74456	0.105396	0.0248725	0.0248357	0.161918	0.0210724	0.033076	0.0394612	0.522623	0.620825	0.0787374	0.0614546	0.805726	0.0735858	0.236721	0.182116	0.273865	0.106921	0.100516	0.0326286	0.00640588	5.38172	0.360281	0.206349	2.02911	0.0292181	0.175929	0.605365	0.0217221	0.123366	0.884326	0.869482
ADGRD1	0.245826	0.0251079	0.349895	0.539877	0.0182181	0.486531	0.453503	0.0166162	0.0464105	0	0.0404998	0.162859	0.38498	0.0419399	0.0826528	0.0350656	0.0574791	0.00607728	0.0302153	0.0146466	0	0.374901	1.13846	0.0855953	0.0963989	0.0220663	4.21484	0.136522	0.0182762	0.394743	0.246513	0.00840316
ADGRE2	0.0071587	0.384246	0.00878938	0.0130215	0.0029584	0.00834527	0.0074775	0.0099235	0.00735374	0	0.0149036	0.00331562	0.0902811	0.0190029	0.00787452	0.162283	0.00384373	0.043339	0.407256	0.0226468	0.609696	0.0262193	0.0161303	1.79577	0.0936571	0.00446346	0.0247608	0.0575481	0.0163032	0.0344209	0	0.00840316
ADGRE5	0.208319	0.887313	0.120848	0.294173	0.129987	0.343369	0.2725	0.356571	0.0396623	0.383856	0.738757	0.259617	0.158494	0.292484	0.127369	0.71297	0.159535	0.0738803	0.69712	0.133773	0.34189	0.160889	0.105227	1.27001	0.162244	2.54381	0.278215	0.0453743	1.23881	0.362921	0.402775	0.162179
ADGRF5	0.115574	0.0493807	1.24331	3.83645	0.780173	2.58042	2.65429	0.045227	1.08211	3.27648	5.16802	3.93032	0.558588	0.280636	1.85088	0.0325489	0.237119	0.911192	0.0602616	0.600906	0.161799	0.089369	0.086352	0.0572173	0.112951	0.0688344	2.08351	0.324069	0.0462765	2.20861	1.02857	0.509022
ADGRG3	0.00454666	0.0171762	0.00168232	0.00167796	0.0407217	0.00648508	0	0.00373564	0.00971351	0	0.0193866	0.0253025	0.000853123	0.00388759	0.00470144	0.0130632	0	0	0.00286502	0.231205	0	0.000890802	0.000558352	0.0320508	0.0110493	0.0959625	0.00152133	0.00701939	0.0016176	0.0187452	0	0
ADGRG4	0.00253034	0.000493545	0.00240005	0.00054186	0	0	0	0.00316277	0	0	0.000698021	0	0.00494716	0.00149315	0	0	0	0	0	0	0	0.00161992	0.050932	0	0	0	0	0	0	0	0	0
ADGRG5	0.00425532	0.0101031	0.00406803	0.00271919	0	0.00121662	0.00179134	0.240502	0	0	0.000526237	0.00237043	0	0.00143015	0	0.16502	0	0	0.00998829	0.00849373	0.0131198	0.0095011	0.00909503	0.0226644	0	0.560365	0.0150377	0.107232	0.10877	0.0362027	0	0.0225295
ADGRG6	0.985864	0.0512768	0.43819	0.252227	0.545741	0.313541	0.479357	0.00802999	0.850416	0.0517504	0.0868922	0.527253	0.222741	0.097201	0.458541	0.288196	0.0050401	0.180819	0.295652	0.0226792	0	0.348268	0.0635341	0.0323169	0.945897	0.0373882	2.17704	0.808574	0.0245845	0.314361	0.0923062	2.68222
ADGRL2	0.674126	0.0547894	0.446622	0.441781	0.456075	0.46293	0.299873	0.0805432	0.880118	5.44734	15.1829	45.246	0.6954	0.196698	0.272703	0.0607276	0.290122	0.58086	0.0806058	0.154431	0.115028	1.52814	0.676856	0.113563	1.41679	0.0734239	3.26518	0.760761	0.0846224	1.50265	0.563579	4.80598
ADGRL3	0.691431	0.0333609	0.0597539	0.0251594	0.189276	0.0264583	0.336529	0.0141996	0.0439299	0.336699	1.92525	2.90468	0.193474	0.114889	0.455123	0.0349039	0.146657	0.0397922	0.0331028	0.0531373	0.0418768	0.470415	0.34808	0.0354243	0.490028	0.0359294	0.634187	0.911638	0.0311969	0.20288	4.47639	1.33628
ADGRL4	0.0035247	0.00817615	0.00395156	0.00700987	0.938737	0.00118735	0	0.00335043	0	3.56845	0.7222	0.801314	0.00933261	0.00705051	0.0303877	0	0.00201814	0.0153039	0.00397606	0.182025	0.0251452	0.00812641	0.00378861	0.00449221	0.000976462	0.0010385	0.0437541	0	0.00244826	0.124995	0.0335255	0.655734
ADH1B	0.372631	0.041271	0.0397007	0.0419788	0.1053	0.0324055	0.039578	0.0698565	0.0714891	0.143688	0.0964797	0.112789	0.523961	0.047383	0.0374463	0.0578605	0.112547	0.0468404	0.0404779	0.0362093	0.15344	3.94254	3.65862	0.058188	0.81552	0.0479915	0.112894	0.0531356	0.0526156	0.160459	0.356838	0.0401306
ADH7	0	0.000366186	0.00168273	0.000178352	0	0.000897414	0	0	0.174629	0	0.00254565	0	0	0.000826237	0	0	0	0.0266158	0	0	0	0.00019785	0.000423229	0	0	0	0.000494642	0	0.000714297	0	0	0
ADIPOR2	0.211316	0.736078	0.245603	0.531793	1.55888	0.3034	0.605068	0.337343	0.490444	0.872146	1.57478	0.313393	0.1367	0.239445	0.54665	0.231958	0.32911	0.64309	0.465053	0.265778	0.263034	0.266142	0.299939	0.360676	0.292406	0.423626	0.268759	0.31057	0.333246	0.585193	0.118813	0.787607
ADK	0.882697	1.43356	10.8866	10.3117	0.858102	12.6371	16.9466	3.24939	10.8099	0.63034	0.459704	0.505694	1.51862	5.11271	12.1519	1.4836	0.799379	4.56879	1.40796	1.18823	1.47369	1.03918	1.41547	1.69694	1.40953	0.87748	1.22543	1.50603	1.97971	5.40185	1.09048	0.600923
ADRA1A	0	0.00242112	0.00144807	0.00323376	0	0.00452256	0.00173142	0.0172372	0.0127983	0.0695918	0.00714982	0.00302588	0.0673018	0.00508319	0.00146257	0.00786606	0	0	0.00165528	0.00549585	0.051466	0.586983	0.0199128	0.00164663	0.0363333	0.00479346	0.00747047	0	0.00286496	0.0139728	0.00235888	0
ADRA2A	0	0.000243273	0.000751876	0.000763787	0	0	0	0.00097873	0	0	0	0	0	0.00754015	0.0140546	0	0	0.0470745	0	0.00094847	0	0.00448987	0.00181045	0	0	0	0	0	0	0.00355179	0.00501927	0
ADRB1	0.00186066	0.00443811	0.0334621	0.00197257	0.0029584	0.0048095	0.00211149	0.0065868	0.0877473	0	0.122214	0.244341	0	0.0964889	0.0182793	0	0	0.0246128	0.00895323	0.0101012	0	0.00411171	0.000789221	0.00735728	0.000663755	0.00175983	0.0425236	0.0695753	0.00260594	0.0304552	0	0.0824308
ADTRP	0.00179733	0.232393	0.0110921	0.0061572	0.0193803	0.00888885	0.0163836	0.0203547	0	0.0374243	0.00107778	0.00459306	0.0968604	0.0165542	0.00605087	0.0230794	0	0.0237752	0.0126331	0.00942353	0	0.00670866	0.00700429	0.00440719	0.00739227	0.00840481	0.0225234	0	0.0565979	0.0115467	0	0.0046487
AFAP1	0.404971	0.034324	0.341694	0.118187	0.35086	0.121768	0.139191	0.00960862	0.279274	0.22986	0.195269	0.201074	0.501945	0.0871176	0.215188	0.00756012	0.00812911	0.284429	0.0740086	0.296054	0.133179	0.476846	0.601243	0.0490061	0.354351	0.0339433	0.372043	0.112143	0.144743	0.188751	0.340221	1.36373
AFAP1L1	0.014042	0.0191318	0.00575247	0.00794773	0.568921	0.0069302	0.00906566	0.0036925	0.0155997	0.816124	0.742989	1.10885	0.0307623	0.0681427	0.0121288	0.00359718	0.145273	0.00333401	0.00340568	1.83398	0.0550969	0.0585588	0.0265466	0.0111764	0.0469905	0.00653863	0.0897665	0	0.00773751	0.120099	0.085569	0.547186
AFAP1L2	0.0107296	0.00251358	0.00542285	0.00337014	0.313395	0.00293061	0	0.0106655	0.00736195	0	0.06185	0.022987	0.0298769	0.0188191	0.00241268	0	0.007768	0.00198206	0.000784814	0.00650483	0.169862	0.0618215	0.0684446	0.00123985	0.0970517	0.0169756	0.699684	0	0.00747369	0.0231391	0.100388	0.126517
AFF2	0.0192693	0.0126231	0.00663564	0.00792284	0.0179946	0.0016313	0.00897188	0.108642	0.0405663	0.0246873	0.0591465	0.0127004	0.0731757	0.0201723	0.0152609	0.0188709	0	0.0169685	0.00630515	0.0113165	0.244097	0.0968258	0.0389663	0.0183211	0.0281431	0.00637639	3.98741	0	0.0697822	0.0272197	0.339643	0.15032
AFG1L	0.0591461	0.278376	0.242256	0.217434	0.139889	0.363539	0.236958	0.196487	0.251663	0.225844	0.102646	0.100291	0.0622392	0.36311	0.193079	0.331447	0.00932128	0.303036	0.156274	0.178782	0.0896735	0.163073	0.164281	0.185621	0.0771912	0.0782601	0.101762	0.172072	0.097982	0.221279	0.0389268	0.149375
AGBL1	0.156668	0.0412846	0.132502	3.70463	0.102012	1.40356	4.21499	0.0865746	0.0916905	0	0.0485148	0.0621409	0.442691	0.402822	0.360612	0.0479314	0.159778	0.0160059	0.0372838	0.0538166	0	0.0540321	0.0635813	0.0327625	0.00917417	0.0375388	0.142915	0.277965	0.0610303	0.997301	0.0903403	0.0408499
AGER	0.134148	0.0925956	1.45354	0.163849	0.0902928	0.23551	0.171722	0.0945765	0.105013	0.129316	0.230657	0.181851	0.242756	0.0784353	0.129619	0.138354	0.279059	0.0605145	0.0997705	0.0620544	0.10856	0.109222	0.0753304	0.120226	0.159424	0.0903765	0.150828	0.116603	0.0837689	0.313778	0.125839	0.108381
AGMO	0	0.00407991	0.00159196	0.00322438	0	0.000571068	0	0	0.0428401	0.0351301	0.00922445	0.00111806	0.0444237	0.00211632	0.00310692	0	0	0.00805527	0.00382912	0.0710934	0	0.231102	0.140448	0.00451512	0.0126821	0.00462888	0.0175213	0.0173952	0.00274899	0.0217645	0.0129416	0.0456217
AGR2	0.0267656	0.0176014	0.0515929	0.145555	0.0945482	0.049078	0.185117	0.00822459	0.169442	0.029006	0.0280872	0.0264345	0.0427402	0.339012	0.256813	0.00338791	0.0178371	0.753592	0.0262367	0.00786566	0.0136856	0.0210454	0.0115336	0.0162413	0.0146456	0.0236593	0.0169183	0.0208722	0.0272635	0.0712641	0.0284073	0.0353929
AGTR1	0.0097188	0.00291983	0.00244883	0.00177862	0	0.00319574	0.00315623	0.00564844	0	0	0.00425808	0.0041782	0.0176642	0.00366753	0.000794905	0	0.119807	0	0.000986177	0.00305236	0.0155365	0.19392	0.125578	0.00256307	0.0546176	0.00248691	0.501252	0	0.00293081	0.0133373	0.12308	0
AHR	0.0392164	0.37553	0.0874778	0.273002	0.10714	0.166699	0.202671	0.00727828	0.427399	0.391774	0.369505	0.157008	0.0320006	0.0714096	0.831843	0.0832694	0	1.52472	0.0968769	0.0232049	0.0334694	0.0378545	0.045322	0.141131	0.0397638	0.0231796	0.0412062	0.0642734	0.0480923	0.179531	0.0133584	0.108047
AHSP	0.0190746	0.0127659	0.00495358	0.00808507	0	0.00125553	0.0107362	0.00352622	0.00448855	0	0.00965849	0.00764769	0.003155	0.0115402	0.00537511	0.0128032	0.947488	0.00515638	0.00849011	0.0043244	0.0172658	0.00833191	0.00797211	0.0187298	0.0083159	0.00288386	0.00339338	0	0.00731037	0.0665326	0.00299726	0.0108392
AIF1L	0.00656565	0.00478043	0.0228977	0.00313649	0.264697	0.00210546	0.00507599	0.00461632	0.0106459	0.0167435	0.0602991	0.0168208	0.00565029	0.0119664	0.0114093	0	0	0.00305407	0.00109787	0	0	0.00821011	0.0184476	0.000431886	0.00454686	0.00201303	0.0416805	0	0.00303091	0.0162182	0.0396334	0.0476927
AIFM3	0	0.0244535	0.00104481	0.00414322	0	0.00865276	0.00236583	0	0	0	0.00451241	0.00408726	0	0	0.00410647	0.0551962	0	0.00328499	0.0169173	0	0	0	0.000684546	0.0184916	0	0.00306246	0.00467136	0	0.00505343	0.00180108	0	0
AIM2	0	0.0126993	0.00203355	0.00236831	0	0.000929818	0.00355413	0.236134	0.00640931	0	0.0126295	0.0250033	0.00853782	0	0	0.159787	0	0	0.00973028	0	0	0.00140432	0.0283957	0.0170251	0	0.003921	0	0	0.0195376	0.0083917	0	0.390383
AKAP12	0.639306	0.0521125	0.0642744	0.031592	0.202255	0.0375476	0.0537794	0.0701181	0.035269	0.46195	0.759262	0.159031	0.367447	0.0590939	0.0528717	0.0505245	0.108056	0.0696104	0.0323275	5.33993	0.034745	1.1428	2.98494	0.0420188	0.395666	0.0471138	0.488823	0.0733134	0.0566549	0.201284	1.22803	0.16431
AKAP14	0.00116758	0.00339756	0.00164643	0.0023076	0	0.00247315	0	0	0.00285913	0	0.00376778	0.00786519	0	0.435385	0.00470286	0	0.00326601	0	0.000526079	0.00758127	0	0.00419417	0.00189056	0.00494021	0.00251634	0.00127825	0.00182214	0	0.00140298	0.00193587	0.00356231	0
AKAP3	0	0.00276702	0.00470909	0.00360593	0	0	0.00630338	0.00213563	0	0.123629	0.00234697	0.00702825	0.000597312	0.0087144	0.00226407	0	0	0.00244583	0.00347699	0.000871929	0	0.0055809	0.00178091	0.000863196	0	0	0.006629	0	0.00290413	0.0040525	0	0
AKAP7	0.0720241	0.226482	0.685874	0.431996	0.153157	0.828435	1.10748	0.110204	0.134492	0.458437	0.112611	0.170787	0.191331	0.256859	0.439343	0.0767759	0.181242	0.238713	0.27261	0.0854668	0.15383	0.272424	0.202511	0.15449	0.113123	0.223692	0.0808629	0.135576	0.21123	0.464616	0.119877	0.133548
AKNA	0.113512	0.328996	0.0453512	0.124607	0.0665941	0.0663801	0.11102	0.747657	0.120402	0	0.0705972	0.0342005	0.0940544	0.887211	0.104305	1.28877	0.137406	0.0606639	0.396298	0.0240725	0.618541	0.215193	0.164177	0.83467	0.0828918	2.58733	0.261302	0	1.38292	0.162774	0.079142	0.0576293
AKR1C1	0.0405949	0.0562695	0.153262	0.0236115	0.0117099	0.0626022	0.106569	0.0135749	0.115959	0	0.0459741	0.0137872	0.0207931	0.0519056	0.178422	0	0.00787566	0.562924	0.0089868	0.0559228	0.0236185	0.0270744	0.101611	0.00764141	0.0291989	0.00988868	0.00886897	0.0378894	0.00793406	0.0423837	0.00444425	0.0267718
ALAD	0.0507504	0.0540541	0.0554858	0.0259471	0.0235532	0.0495724	0.0420819	0.0456528	0.0493693	0.0204481	0.0265822	0.0204203	0.0129603	0.0318827	0.0615941	0.030219	0.495601	0.0744994	0.0416988	0.0258288	0.0610259	0.0278033	0.0337566	0.033812	0.0316152	0.0273812	0.023507	0.100661	0.045928	0.0853252	0.00391832	0.012069
ALAS1	0.0502478	0.15523	0.0578459	0.0819965	0.0733417	0.0781749	0.10777	0.0481696	0.0785534	0.123629	0.0374027	0.0417946	0.0297528	0.0777174	0.0736723	0.0296288	0.138201	0.0262286	0.040126	0.0680947	0.340281	0.0282221	0.0307207	0.0478671	0.027544	0.0275811	0.0277858	0.034618	0.0345775	0.0772638	0.079598	0.0208107
ALAS2	0.017405	0.0110239	0.00745114	0.009213	0	0.0103605	0.00218482	0.00802065	0.00410764	0	0.0154033	0.00842084	0.0236509	0.011343	0.00650106	0.00970682	1.71708	0.0029942	0.0146233	0.00628551	0	0.00748907	0.00621484	0.00779516	0.0176025	0.0138393	0.00679069	0.0069503	0.00816192	0.0674716	0.00902662	0
ALDH1A2	0.00837383	0.521774	0.0206388	0.0500855	0.00250738	0.0396793	0.049672	0.0248886	0.0234887	0	0.0134358	0.036986	0.123939	0.0956198	0.228117	0.0581033	0.0795842	0.178223	0.0835963	0.26714	0.0480912	0.115122	0.507098	0.131975	0.155132	0.0246074	0.20929	0.0433376	0.0249495	0.0710879	0.577761	0.0177687
ALDH3A1	0	0.000272462	0.00179975	0.0004568	0	0	0.00372929	0	0.0960178	0	0	0.00136608	0	0.0255731	0.000382536	0	0	0.0100135	0	0.00268873	0	0	0.00240182	0	0.00130994	0	0	0	0	0.00190172	0	0
ALDH7A1	0.192065	0.0628156	0.187354	0.202963	0.106265	0.221803	0.314203	0.00867431	1.60095	0.126273	0.13815	0.108657	0.221821	0.136917	0.407712	0.116756	0.057655	0.297829	0.107128	0.136027	0	0.352025	0.185284	0.0261637	0.312833	0.00815101	0.154886	0.159612	0.0157083	0.220241	0.117948	0.0862468
ALKAL1	0.128285	0.000350165	0.00247852	0.000349222	0	0.00171995	0.0110182	0.000564501	0.00886336	0	0.00100884	0.00397396	0.00459348	0.00630868	0.0098492	0	0	0.016772	0	0	0	0.00181869	0.000486465	0	0.0796828	0.00369719	0.00240033	0	0.000714069	0.0068133	0.0115362	0
ALOX15B	0	0.0289465	0.0091334	0.354645	0	0.0427496	0.0567162	0.00712235	0	0	0.00708405	0.0186378	0.0467386	0.0260812	0.00914489	0.0422733	0	0.0142594	0.0197238	0.0103528	0	0.00564317	0.00963566	0.0344711	0.0126922	0.00406541	0	0.0453743	0.0135132	0.154793	0.0507112	0
ALPL	0.0307836	0.00963463	0.0387726	0.617979	0.00645205	0.056075	0.14186	0.0224338	0.259499	0.283597	0.0133781	0.0185991	0.160388	0.0928479	0.135112	0	0.00386622	0.168994	0.00686008	0.019045	0	0.0173075	0.0254806	0.0140201	0.0152099	0.0066503	0.0507025	0.0196967	0.0159785	0.228951	0	0.0114649
ALS2	0.07518	0.161018	0.293131	0.237529	0.116149	0.184523	0.233723	0.0683804	0.176804	0.0516296	0.1504	0.169198	0.0452354	0.423333	0.186355	0.066095	0.21217	0.164694	0.189795	0.183535	0.924515	0.213236	0.228293	0.114629	0.156824	0.0828806	0.200137	0.181211	0.0786558	0.22326	0.127144	0.236593
ALS2CL	0.0523927	0.00985938	0.995739	0.160848	0.291279	0.355604	0.165413	0.0114799	0.221689	0.0167435	0.123662	0.238279	0.0339453	0.0953949	0.0982454	0	0	0.170554	0.032179	0.129504	0	0.0474851	0.0107924	0.0212323	0.135658	0.0271134	0.10609	0.121374	0.0403633	0.252584	0.00483303	0.19279
AMER1	0.0416708	0.00234695	0.0101485	0.00488666	0.0124257	0	0.0054209	0.00109176	0	0	0.0112231	0.00289326	0	0.00459416	0.00290957	0	0	0.0088177	0.00261475	0.00191507	0	0.00619595	0.00418626	0.00702921	0.00680329	0.00283097	0.00346113	0	0.00822931	0.00555368	0	0
ANGPT1	0.647234	0.0213557	0.0223499	0.0195329	0.0421962	0.0300884	0.0264571	0.0346453	0.098378	0.116145	0.0626701	0.0296041	0.563152	0.0623291	0.0326042	0.0136912	0.0845739	0.160777	0.0299897	0.0314055	0.52086	4.55303	0.334707	0.04532	0.939011	0.0215699	0.318303	0	0.0222741	0.0986078	1.49526	0.038722
ANGPT4	0	0.017238	0.000298322	0.000142009	0	0	0	0	0	0	0	0	0	0	0	0	0	0	0.00133141	0.00187202	0	0.00295676	0.00166342	0.00400921	0	0.00310563	0.0111012	0	0.001259	0.000245621	0.0331226	0
ANGPTL1	0.130721	0.0312448	0.046999	0.0257807	0.0104458	0.0511624	0.0685838	0.672905	0.0259433	0	0.0341964	0.024195	0.021532	0.138943	0.0511076	0.0428521	0.00951636	0.0458253	0.0474688	0.0330674	0.0385955	0.133124	0.43439	0.0243014	0.115191	0.0255963	0.0304773	0.0739625	0.0555977	0.0496618	0.0490166	0.0349511
ANK1	0.00914264	0.0230046	0.00526331	0.00614841	0.0905868	0.000858099	0.0013224	0.0548149	0.00590564	0	0.0146273	0.0175815	0.0014403	0.00118334	0.0159505	0.00345446	2.50414	0.012466	0.00624477	0.00110654	0.0823976	0.00654	0.0135092	0.00770725	0.001344	0.00372434	0.00334742	0.0758943	0.0532471	0.129864	0.0229038	0
ANK2	0.23696	0.1209	0.0285804	0.0153967	0.0114452	0.0140543	0.0219925	0.0612138	0.0292092	0	0.00851531	0.0170231	0.151255	0.160133	0.0307685	0.0292605	0.0106413	0.0265885	0.172669	0.167664	0.0528431	0.233627	1.4212	0.0248018	0.302003	0.0243428	0.125986	2.87651	0.00854574	0.0522856	0.507066	0.00680428
ANKLE1	0.00201994	0.00293909	0.00233974	0.00241381	0	0.000880038	0	0.0115879	0	0	0.00318898	0	0.000815697	0.00157079	0.00184323	0	0.114015	0.00254696	0.00321225	0.00254051	0.0185969	0.00517683	0.00259017	0.00877241	0	0	0	0	0.00224179	0.0126422	0	0
ANKRD22	0	0.0283628	0.00143313	0.00721908	0	0	0.00465081	0	0.0371138	0	0	0	0	0.00125577	0.0058348	0.157926	0	0	0.0263484	0	0	0.000106633	0.00163623	0.0533714	0	0	0	0	0.000955137	0.00353428	0	0
ANKRD29	0.0172586	0.0615406	4.26156	0.344797	0	0.822071	0.37674	0.0265674	0.0730131	0.0518535	0.0424093	0.0200291	0.0509249	0.151196	0.056115	0.0251574	0.0690822	0.0121299	0.0214793	0.0419758	0.078146	0.0220822	0.0460113	0.0181446	0.0196459	0.0259378	0.0305045	0.108182	0.0184729	0.532327	0.031936	0.00927155
ANKRD35	0.0051624	0.0038043	0.00189891	0.0044036	0	0.000888939	0.00304198	0.000592046	0.0379428	0	0.00216677	0.0127133	0.00582888	0.0314875	0.0444779	0	0	0.109361	0.00123122	0.00543114	0.00745631	0.0150276	0.0187504	0.00139108	0.0224277	0	0	0.0124698	0.00345438	0.00554453	0	0
ANKRD6	0.217832	0.249322	0.618924	0.635245	0.24072	0.751702	1.2715	0.104032	1.21596	0.0842871	0.151748	0.102123	0.328882	0.351095	0.654836	0.197352	0.261828	0.481678	0.253811	0.714453	0.120429	0.171426	0.348955	0.145232	0.155871	0.0941057	0.190011	0.348783	0.10757	0.476368	0.491498	0.0839016
ANKRD9	0.0522426	0.10183	0.136851	0.0634729	0.0102341	0.0627492	0.0501802	0.024115	0.0810587	0	0.0323499	0.0650479	0.0782422	0.0398504	0.0546077	0.0111724	0.592401	0.0268524	0.115602	0.0377659	0.17467	0.0155224	0.0519723	0.0221423	0.0478138	0.0416305	0.0298994	0.0146331	0.0158168	0.106111	0.0343894	0
ANLN	0.00522692	0.0124792	0.00463494	0.00388819	0	0	0.00420144	0.00310376	0	0	0.00716522	0.00270974	0.00596077	0.0391128	0.0139787	0	0.0529927	0.00207732	0.00668021	0.013341	0	0.00430636	0.00782363	0.0100943	0.000889265	0.00444906	0.00999309	0.0703198	0.0047917	0.159678	0	0.00623756
ANO1	0.283569	0.00548871	0.00923196	0.00577673	0.00210925	0.00189358	0	0.0013222	0.0029817	0	0.00745487	0.047999	0.102275	0.0027964	0.00521377	0.0111391	0.00313376	0.188914	0.00147498	0.00714485	0.0270185	0.185223	0.117595	0.00689137	0.301736	0.00131823	0.13824	0	0.00452813	0.0228313	0.248715	0
ANO2	0.0492664	0.00876613	0.0149751	0.00890754	6.28075	0.00435508	0.0164809	0.0239848	0.0615747	7.84002	5.81498	0.266627	0.0177271	0.0248952	0.0398342	0	0.00511214	0.00424359	0.0141277	0.291366	0.0093545	0.0366805	0.0137916	0.0155018	0.0930421	0.0163969	0.160603	0.0057308	0.0149401	0.291782	0.0224086	17.4687
ANO3	0.113776	0.00274694	0.00996635	0.00602577	0	0.00765826	0.0169905	0	0	0.123629	0.00465091	0.00302272	0.0064703	0.0809541	0.0137547	0.00704159	0	0.0173915	0.00538541	0.00157836	0	0.0519073	0.031801	0.00655108	0.178766	0.0099975	0.00254962	0	0.00248701	0.0110118	0.0271448	0.00437048
ANO4	0.319982	0.00694984	0.00526445	0.00411289	0.00261141	0.00687434	0.00563553	0.00107089	0.020008	0	0.00737755	0.00721289	0.0719856	0.328284	0.00827258	0	0.00302886	0.0174704	0.00497883	0.0123162	0	0.00984311	0.0197991	0.0025486	0.758858	0.0082338	0.0734732	0.14464	0.00505831	0.0155746	0.0440555	0.00603414
ANO5	0.0469909	0.0924525	0.041908	0.0627812	0.149044	0.00736728	0.047301	0.0015941	0.0542942	0.169493	0.0354119	0.0539222	0.00180347	0.0268004	0.0769961	0.00368922	0.00460814	0.0508498	0.0235076	0.0489297	0	0.0108305	0.00674304	0.0180952	0.0720442	0.00349548	0.0179361	1.38575	0.0041911	0.0472685	0.0024953	0.145765
ANO9	0.0514379	0.00691854	0.15573	0.131764	0.00345269	0.190846	0.168746	0.0900563	0.145957	0	0.0235985	0.00491081	0.101534	0.0462039	0.109109	0.0701502	0	0.103933	0.00317452	0.0233161	0	0.00757859	0.00969672	0.00800428	0.0259019	0.0432185	0.0530373	0.0486801	0.176517	0.116944	0	0.0064002
ANOS1	0.171985	0.317309	3.89732	0.174679	0.132115	0.749519	1.23876	0.0237619	5.59106	0.0375578	0.048027	0.0390083	0.177982	0.304789	1.38971	0.0189661	0.080627	0.594966	0.0394215	0.0288035	0.0310928	0.0350984	0.108961	0.0258813	0.057516	0.0254376	0.0469619	0.00448544	0.0267776	0.436522	0.157349	0.0494846
ANTXR1	1.85799	0.0739717	0.169646	0.328689	0.0156483	0.375651	0.461078	0.0281152	0.574899	0.0374243	0.135255	0.161076	0.696886	0.294129	0.758726	0.0186806	0.0171082	0.171054	0.130945	0.0751044	0.0294619	1.61632	2.3818	0.0274334	2.86316	0.0169361	0.524405	0.205483	0.0209028	0.348761	2.52555	0.0939676
ANTXRL	0	0.000102504	0.000148177	0.000139674	0	0	0	0	0	0	0	0	0	0	0	0	0	0	0	0	0	0	0	0	0	0	0.000554347	0	0.0024846	0	0	0
ANXA3	0.0242706	0.0215824	3.07577	0.205083	0.57297	0.835733	0.519864	0.0256577	0.349341	0.0211545	0.337436	0.668046	0.0299363	0.0926311	0.698125	0.0500928	0.0679286	0.298457	0.0153464	0.206636	0	0.0360131	0.024894	0.0211477	0.0368582	0.0304159	0.0761035	0.112963	0.0209893	0.573991	0.0400835	1.03542
ANXA8	0.00110527	0.00117083	0.0365198	0.000176127	0	0	0.00827351	0	0.0160636	0	0	0	0	0.00388542	0	0	0	0	0	0	0	0.000373528	0.0200553	0.00122167	0	0.00109457	0.000546151	0	0.00109956	0.00500911	0	0
AOAH	0.121195	0.716367	0.0359409	0.0383653	0.09983	0.0264617	0.0173668	0.181666	0.0428481	0.4164	0.096261	0.03596	0.127083	0.0999539	0.0472705	0.752986	0.24516	0.0226263	2.36259	0.47187	0.291449	0.181981	0.0892458	7.7629	0.0324937	15.2723	0.166111	0.0237476	2.24834	0.246795	0.0530262	0.134207
AOC3	0.303547	0.054284	0.012433	0.00970267	0.0430486	0.0240857	0.00825377	0.0159226	0.0127774	0	0.0305126	0.0378733	0.103156	0.0410831	0.0130222	0.0111503	0.00250446	0	0.00745052	0.0124045	0.00640588	0.279988	0.0719262	0.0102548	0.0743999	0.00612787	0.295901	0	0.00752983	0.0348928	0.369106	0.0391356
AOX1	0.0642691	0.00449428	0.00427462	0.00343896	0	0.00194134	0	0.00637012	0	0	0.0102094	0.00857997	0.22203	0.00341409	0.013563	0.00339267	0.00201913	0.00273413	0.00763256	0.00398605	0.0269022	0.377281	1.48664	0.0069527	0.244492	0.00330494	0.00372173	0.139765	0.0023706	0.0138001	0.0216223	0.0111459
AP1B1	0.232809	0.655723	0.119937	0.154167	0.0839382	0.1003	0.171046	0.406667	0.14507	0.0452019	0.0926384	0.103026	0.0930163	0.174058	0.145561	0.257305	0.140761	0.150542	1.67876	0.129213	0.281264	0.0804354	0.0748755	0.668712	0.0758537	0.145097	0.214746	0.295223	0.133908	0.194431	0.0315741	0.103674
AP1S3	0.0295507	0.0935124	0.83161	0.087201	0.0547279	0.139127	0.214968	0.453075	0.223394	0	0.0829065	0.0856046	0.0721911	0.14556	0.240576	0.549541	0	0.2406	0.0596935	0.0350337	0.248933	0.0354568	0.0482377	0.087034	0.0425315	0.0758446	0.0327995	0.0767217	0.0502021	0.133225	0.0298129	0.0114196
AP2A2	0.438208	0.814657	0.476029	0.58217	0.919785	0.414182	0.33962	0.265503	0.248451	0.925857	0.576984	0.546714	0.321243	0.299258	0.301912	0.331733	0.272482	0.228451	3.31213	1.25684	0.432442	0.387199	0.441605	0.745499	0.546381	0.367839	0.497333	0.42885	0.403685	0.571726	0.355937	0.565346
AP3B2	0.0128487	0.00427111	0.00639622	0.0157646	0.0471809	0.0109397	0.0104743	0.00434671	0.0428267	0	0.00256791	0.00206349	0.00276382	0.00440449	0.00263425	0.00207994	0	0.0121996	0.00782355	0.00224799	0	0.00909714	0.0188042	0.00313849	0.00455759	0.000924284	0.0286709	0.656056	0.000887609	0.0171241	0.00333512	0
AP5B1	0.028692	0.112992	0.0149194	0.0150514	0	0.00305685	0.0101338	0.0185677	0	0.221065	0.00811204	0.0131188	0.0146587	0.00695374	0.016174	0.0609309	0.00319327	0.0188311	0.0193063	0.0135859	0.0206321	0.0126489	0.0310873	0.0471479	0.00934092	0.017412	0.0317846	0.00407098	0.018743	0.0175767	0	0
APBA2	0.0977182	0.00976421	0.0141367	0.0136507	0.00322465	0.0205509	0.0169037	0.00738749	0.0353867	0.135711	0.0255047	0.0359983	0.0432935	0.0187675	0.0399744	0.0262082	0.00636826	0.0706468	0.00945354	0.498191	0.202409	0.122983	0.0544444	0.00844032	0.117777	1.0484	0.0852841	0.0265023	0.78678	0.0712188	0.0605008	0.0153135
APOB	0.00341329	0.000196161	0.000469076	0	0	0	0	0	0	0	0	0	0	0	0	0	0	0	0	0	0	0.000477253	0.00111412	0	0	0	0	0	0	0.000496999	0	0
APOBEC3A	0.000864684	0.011702	0.0054324	0.000252926	0	0.00309119	0.00555166	0.000506162	0.00524698	0	0	0.00172987	0	0.00179964	0.00347453	0.00980973	0.00267817	0.00780713	0.00180643	0.00603097	0	0.00253137	0.000742386	0.0952011	0	0.00072622	0	0	0.00113998	0.00627266	0	0
APOBEC3G	0.0129615	0.0351492	0.0066646	0.00427534	0.0325666	0.0147626	0.00961669	0.0767172	0.00891373	0	0.018306	0.0204561	0.00471341	0.00688262	0.00478397	0.155833	0	0.0346222	0.034315	0.0130307	0.0478724	0.014436	0.0130617	0.0348422	0.00613413	0.303957	0.0150497	0	0.129038	0.0143445	0.0217932	0.00801715
APOC1	0.0237305	0.764295	0.0286104	0.0341819	0.00290352	0.0251362	0.0334183	0.0262758	0.0151018	0.176753	0.0446216	0.0376728	0.0353288	0.0330393	0.0393939	0.0401447	0	0.00845763	0.0387861	0.0253052	0.140771	0.042659	0.0349709	0.0428797	0.0294237	0.0484995	0.0551666	0.028708	0.0344525	0.0704062	0.0116013	0.00579661
APP	0.791309	0.756569	1.87208	0.81704	3.37364	1.23481	1.65162	0.339696	2.109	4.92669	4.42559	12.2022	0.552824	2.15575	2.0249	1.69775	0.320826	1.78503	1.07677	11.6937	0.215176	0.923324	1.38831	0.601261	1.83802	0.13307	1.53391	2.44651	0.263188	1.47093	0.843731	4.78679
AQP1	0.144488	0.0487611	0.198085	0.327081	1.56163	0.204885	0.128707	0.0589572	0.0578904	0.955643	0.986468	2.205	0.2807	0.122768	0.0496775	0.0646188	0.278629	0.0234986	0.0489917	0.0806832	0.0340765	0.149908	0.0748751	0.0511765	0.0698421	0.0938986	0.220258	0.0971662	0.0484729	0.429894	0.200464	0.999595
AQP4	0.0258661	0.0249476	0.881656	0.281931	0	0.590494	0.610761	0.0363834	0.106519	0.0530771	0.0432981	0.0448803	0.033493	0.13244	0.408537	0	0.0166996	0.104092	0.0200274	0.0196966	0.0411508	0.0300636	0.0196118	0.0120061	0.0262874	0.0307681	0.025571	0.0596546	0.026879	0.301947	0.0373778	0.065722
AQP9	0.0685824	0.951626	0.0072355	0.00733605	0	0.00796564	0.0132702	0.0246264	0.0129395	0	0.00174455	0.0242931	0.122242	0.00405833	0.00293206	0.0161619	0	0.00521983	0.0413039	0.014748	0	0.0106389	0.0197901	0.323015	0.0161953	0.000741446	0.00512611	0	0.0153947	0.0298188	0	0
AREG	0.0334622	0.0690478	0.0708724	0.0690279	0.0041575	0.0212435	0.024096	0.0495285	0.117664	0	0.00465826	0.0272915	0.0894217	0.115475	0.0402987	0.31749	0.0842381	0	0.0492727	0.00195896	0.416844	0.0136673	0.00948387	0.174336	0.0285069	0.0837173	0.0489624	0.104132	0.0230789	0.0590647	0.00302678	0.0400317
ARFGEF3	0.0354556	0.0269222	0.140857	1.36787	0.309705	0.65387	1.34349	0.0438817	0.9811	0.130537	0.445482	0.18446	0.122693	2.09617	4.04779	0.00726268	0.185477	3.59525	0.0131701	0.072593	0.0326885	0.0411191	0.0306219	0.0208195	0.0263422	0.0500665	0.0910111	2.97224	0.0303104	0.579458	0.022653	0.625933
ARG1	0	0.00404643	0.00231379	0.00266635	0	0.00109491	0	0.00837998	0.00406782	0	0	0.00323921	0	0.00271215	0.0045126	0	0.218805	0.0104531	0.0031095	0.00507967	0	0.00160756	0.000888024	0.000661655	0.000700836	0.00192255	0	0	0.0123841	0.00653009	0	0
ARGLU1	2.00764	0.984847	1.57295	2.33047	8.27711	1.98344	2.4793	1.7861	2.24956	2.15209	3.38561	1.59475	1.04745	1.71364	2.43136	1.95846	0.819398	3.90788	1.23462	2.43545	2.04448	1.79628	2.25671	1.24674	2.63681	1.34969	1.34693	1.56494	1.78092	2.08961	1.87822	3.05152
ARHGAP15	0.14429	1.9086	0.0646329	0.0535014	0.128657	0.0479342	0.0510214	9.56227	0.0558821	0.111708	0.0969757	0.0597797	0.375813	0.147144	0.0817622	4.12245	0.213254	0.0677858	3.03738	0.0572715	10.2412	0.485601	0.376216	4.89944	0.33942	6.8907	0.496739	0.0365937	17.9874	0.357074	0.741903	0.0936825
ARHGAP22	0.034863	0.421203	0.00934767	0.0353096	0.0393864	0.00683137	0.00811885	0.0117036	0.0197961	0	0.0296441	0.00597296	0.0085213	0.00899324	0.0186265	0.442726	0	0.0126896	0.93077	0.00266966	0.0593099	0.0110322	0.0310832	0.375107	0.18036	0.00488139	0.000722999	0.0744924	0.0149636	0.0451055	0.00222729	0.0125928
ARHGAP28	0.447343	0.0109496	0.165976	0.0416454	0.121684	0.0725884	0.10362	0.0122254	0.0513195	0.145922	0.253968	0.0492747	0.22731	0.0563143	0.158903	0.0146768	0.00635452	0.162509	0.00816054	0.0836312	0.00507942	1.94228	0.31375	0.00618297	0.604412	0.00575814	0.0422935	0.0262103	0.0144716	0.122625	0.0897939	0.372362
ARHGAP29	0.338668	0.042642	1.36296	0.45543	3.4033	0.90214	0.916241	0.0635329	0.296062	4.94513	6.84375	7.43096	0.21575	0.170899	0.882246	0.0524913	0.404296	0.542589	0.0290464	4.0566	0.0751515	0.339163	0.334293	0.0676239	0.294379	0.0613546	1.47852	0.0930794	0.0454425	1.13137	0.696447	4.30463
ARHGAP31	0.202313	1.03834	1.35706	1.41075	2.75728	1.14733	1.12176	0.199535	0.140115	2.93676	3.19732	2.77599	0.53187	0.0709749	0.296333	1.80042	0.00608227	0.075708	0.98113	1.68291	0.361157	0.157495	0.174572	1.04011	0.238906	0.0974485	0.268378	0.0727285	0.197291	1.28987	0.241601	2.33853
ARHGAP40	0.00529138	0.000968694	0.00308498	0.019357	0	0.0775951	0.12884	0	0	0	0	0	0.00121501	0.00648683	0.240198	0	0	0.219741	0	0	0	0.00114075	0.000485233	0.000417856	0.00151457	0.00472084	0.00437619	0	0.0016942	0.029384	0.00398171	0
ARHGAP42	2.26462	0.0297758	0.543425	0.0510029	0.0266044	0.37116	0.859468	0.232843	1.04667	0.0437631	0.0498235	0.0283748	0.439448	1.39426	1.78043	0.120502	0.597952	1.04277	0.0470032	0.121589	0.0601282	0.43733	0.387905	0.0353521	2.92316	0.0878672	9.15691	0.207448	0.0284216	0.214015	1.94042	0.0742397
ARHGAP44	0.32362	0.0217971	3.95507	1.59814	0.0149377	2.15908	1.17876	0.0550032	0.877458	0	0.0700457	0.0576224	0.26164	1.10353	0.738453	0.0250054	0.26149	0.248382	0.0239406	0.194839	0.0613399	0.0908867	0.142065	0.0250585	0.259761	0.0315494	0.550469	0.246283	0.0389811	1.29567	0.362872	0.0295724
ARHGAP6	1.58013	0.476928	0.0353001	0.0324793	0.0739906	0.0349139	0.0243252	0.156622	0.295545	0.235329	1.23446	1.89675	1.44935	1.1214	0.111607	0.0869771	0.015018	0.24999	1.4045	0.418784	0.887778	9.41847	1.60878	0.236825	2.38056	0.0735254	5.307	0.432251	0.0450154	0.34892	3.12627	0.131523
ARHGAP9	0.00162724	0.144294	0.00730788	0.010391	0	0.00250478	0.0102509	0.16185	0	0	0.00955893	0.0194496	0	0.0040471	0.00502934	0.31793	0	0.0131817	0.281605	0.00901199	0.186572	0.0173621	0.0133279	0.280645	0	0.597895	0.0281685	0.0147683	0.23882	0.0405964	0.0024953	0.0177147
ARHGEF10L	0.413684	0.891307	0.100881	0.13023	0.0803382	0.107692	0.123536	0.017965	0.187451	0	0.0170949	0.035959	0.246995	0.131149	0.194525	0.0264141	0.0634537	0.439678	0.92748	0.0188461	0.045503	0.227271	0.403525	0.452863	0.314973	0.0238653	0.24955	0.753687	0.0139858	0.13257	0.941036	0.0439287
ARHGEF15	0.00246817	0.00466327	0.00447095	0.00523362	0.228705	0.00259289	0	0.0107202	0	0.801193	0.601404	0.679278	0	0.00451179	0.0076195	0	0.00386273	0.0244752	0.00349745	0.254101	0	0.0108343	0.0064086	0.00192084	0.00569062	0.00850295	0.080623	0	0.00380376	0.0897525	0.035291	0.648339
ARHGEF16	0.000908529	0.00492619	0.0652606	0.0556684	0.0174494	0.0412331	0.0391999	0.00745461	0.284083	0	0.00490045	0.00279102	0.0170098	0.0359469	0.0556509	0	0.143122	0.114869	0.0034658	0.0040308	0.0213616	0.00432989	0.0010306	0.00140414	0.00118988	0.00567106	0.030645	0.0641439	0.00166429	0.0425498	0	0.00345938
ARHGEF17	0.371429	0.0176167	0.207292	0.171947	0.0695834	0.178074	0.187949	0.0151465	0.229257	0	0.0904367	0.0714575	0.382055	0.192597	0.206436	0.031788	0.00522659	0.191308	0.0207745	0.122262	0.035594	0.31725	0.174368	0.0257168	0.395826	0.0203062	2.78412	0.0620486	0.00854381	0.177318	0.93613	0.12518
ARHGEF18	0.00219263	0.047396	0.00398543	0.00251357	0	0.00427546	0.00728842	0.641102	0	0.0695918	0.0116292	0.00629122	0.00556062	0.00289549	0.0080246	0.108552	0	0.0049549	0.0108008	0.00734109	0.0391741	0.00486078	0.00868349	0.149551	0.00339873	0.143116	0.0150984	0	0.166905	0.0244585	0.0418077	0
ARHGEF19	0.0257953	0.0143933	0.0225179	0.0700247	0.0158023	0.14862	0.0757669	0.0405332	0.109255	0	0.0245869	0.0237579	0.0237808	0.07957	0.0932619	0.00647371	0	0.0949442	0.00745404	0.0164252	0.0172658	0.013036	0.02768	0.0106859	0.0136957	0.0212458	0.0113229	0.00623958	0.0300174	0.0512495	0	0.0231169
ARHGEF2	0.36013	0.556055	1.48349	1.16121	0.561977	1.51279	1.02128	0.450062	0.241822	0.0857879	0.391687	0.293713	0.166436	0.24444	0.332317	0.615885	0.297348	0.101036	0.572818	0.233851	0.300776	0.190781	0.25535	0.662457	0.218347	0.378624	0.246565	0.190514	0.270307	1.01248	0.453765	0.517753
ARHGEF25	0.184089	0.00198239	0.00126662	0.00371326	0.00575503	0.000541694	0.00212984	0.00284244	0.0188518	0	0.0186706	0.00575933	0.0975061	0	0.00593899	0	0.00515366	0.00290901	0.00169496	0.00535604	0	0.0523745	0.0866576	0.00451876	0.0664749	0.00726068	0.0528734	0.0057308	0.00279133	0.0148118	0.250216	0.0203145
ARHGEF26	0.333423	0.0213014	6.79097	0.153452	0.306639	0.695385	0.449483	0.0294814	0.106765	0.190054	0.266112	0.082536	0.178226	0.223364	0.125589	0.0464609	0.046008	0.0719964	0.0223407	0.0540401	0.108896	0.364269	0.641427	0.0353239	0.372833	0.0438315	0.0928891	0.276596	0.0245653	0.446889	0.223321	0.206487
ARHGEF28	0.0164351	0.404479	0.38342	0.297755	0.402255	0.375686	0.410074	0.0169611	0.38454	0.610435	0.0363494	0.0958841	0.112941	1.13402	0.557196	0.0429244	0	2.71312	0.0194029	0.412181	0	0.209759	0.0627018	0.0114462	0.0262327	0.0603776	0.0237956	0.514755	0.033762	0.214899	0.171018	0.0478138
ARHGEF38	0.0109837	0.0283048	0.105188	2.06902	0.0791512	1.46519	3.47946	0.0608027	0.120397	0.123629	0.06176	0.0296751	0.329538	1.62809	4.25583	0.0229694	0.0107486	2.42542	0.0427966	0.0395419	0.0501889	0.0480736	0.0342104	0.0305541	0.0298524	0.0263174	0.0667317	0.185936	0.0460266	0.645191	0.201438	0.0632797
ARHGEF6	0.0498339	0.236393	0.116586	0.014808	0.165748	0.0116494	0.00895775	0.295861	0.0553356	0.165998	0.279209	0.194934	0.0696668	0.0714471	0.0750912	0.597692	0.00310952	0.153366	0.363657	0.157197	1.6326	0.177558	0.0691058	0.407538	0.17718	0.351456	0.250362	0.0930196	0.644039	0.0929261	0.139982	0.0642511
ARL15	0.810014	3.56476	1.1625	1.59884	26.2711	1.28955	2.13252	1.44123	1.89881	6.39942	2.28926	2.95099	0.662384	0.631618	1.56078	1.95296	1.13984	1.12897	3.15784	6.80356	1.6377	0.77971	1.4301	2.74354	1.11	2.31235	0.868225	2.91003	2.61608	1.7976	0.818884	3.01938
ARMC3	0.00339898	0.00633491	0.00749547	0.00763239	0	0.0203803	0.00465081	0.010066	0.0936587	0	0.00310219	0.000936489	0.0037159	4.76629	0.0231783	0.00225973	0.00341459	0.0148558	0.00505359	0.0108674	0.0107291	0.00787426	0.00970939	0.00437209	0.0306694	0.00237639	0.00592634	0	0.00628138	0.0105396	0	0
ARMC4	0.0089021	0.0119979	0.00862471	0.00756807	0	0.00622558	0.00454347	0.00724025	0.0264413	0	0.0235378	0.0042276	0.0306641	4.32678	0.00748577	0.00310897	0.00744559	0.0108195	0.0102567	0.0252124	0.0418873	0.0488431	0.0171952	0.00931849	0.0115483	0.00591957	0.0055757	0	0.00847295	0.00984594	0.0307186	0
ARRB2	0.0822795	0.913326	0.0853908	0.0653028	0.0295162	0.118449	0.0557766	0.146572	0.106571	0	0.0573555	0.0371385	0.0834753	0.0329478	0.0768622	0.527336	0.167875	0.065331	1.40737	0.0724176	0.231293	0.0308253	0.0326304	1.42354	0.0898845	0.297695	0.0726587	0.0319397	0.258726	0.115006	0.0365323	0.102688
ARSJ	0.16942	0.00495336	0.719369	0.0777304	0.169029	0.104904	0.177086	0.0176044	1.27029	0	0.0467048	0.00640814	0.15758	0.226766	0.281918	0.0269259	0.212527	0.175028	0.00609308	0.140852	0.0238043	0.20387	0.0992824	0.00536317	0.169568	0.0288025	0.0848393	0.189368	0.0160492	0.11266	0.121999	0.318934
ARSL	0.00141067	0.00144771	0.00421822	0.0242894	0	0.00494135	0.00748735	0	0	0	0.00105722	0.0026672	0.00190411	0.00600965	0.00386647	0.0042456	0	0.00427149	0.00133712	0	0	0.00265809	0.00103235	0.000638445	0	0.00299024	0.0015321	0	0.0031898	0.00697478	0	0
ART1	0	0.00227661	0	0.000129068	0	0.000776603	0.00521172	0.000547783	0.0141554	0	0.00217582	0.049207	0	0.00142984	0.000452703	0	0	0	0.00143319	0.00263501	0	0.0014954	0.00078678	0.000342495	0	0.00201141	0	0.00778038	0.000369722	0.00580566	0.0195167	0.00666455
ARTN	0	0.00181199	0.000684353	0.00265724	0	0.0019162	0.00346026	0.00883354	0.0260425	0	0.00110775	0	0.00166568	0.00282606	0.00199549	0.00309116	0	0	0	0	0.0213616	0.00135006	0.00152123	0	0	0	0.019705	0	0.000255805	0.00238784	0.120617	0
ASB14	0.00538006	0.0298908	0.0259462	0.0193697	0.012402	0.0272158	0.0283203	0.0403167	0.00336222	0	0.0325211	0.0497147	0.00277083	1.04862	0.0319571	0.0337829	0.00822325	0.0208222	0.0225351	0.0212571	0.0188216	0.0258325	0.0284193	0.0169781	0.0137132	0.00690148	0.0108393	0	0.0246862	0.0221156	0.0321641	0.0161323
ASB2	0.153819	0.00179755	0.00162169	0.000576197	0	0.0018345	0	0.0119755	0.0029153	0	0.000677737	0	0	0	0.0094678	0.0854061	0.0577464	0.0347127	0.00117187	0.00124592	0	0.00176999	0.00133332	0.00544508	0.0340223	0.0171982	0.0105715	0	0.0161273	0.0026072	0.1016	0
ASB4	0	0.000372985	0.00669852	0.0178258	0	0.0231948	0.069022	0	0.0611234	0	0.00182378	0	0	0.028453	0.0232599	0	0	0.017131	0	0	0	0.00870327	0.00423922	0	0	0	0.0459159	0.0237225	0.00107462	0.00945789	0	0
ASB5	0.0429423	0.000414181	0.00108439	0.000811988	0	0	0	0	0	0	0	0	0	0	0	0	0.00259101	0	0	0	0	0.000685352	0.000843293	0.00245333	0.00087938	0.00215025	0	0	0.00190205	0.000265718	0.00291408	0
ASCC3	0.358091	0.761916	1.27764	1.0616	0.336783	0.783905	1.42216	0.838583	2.29066	0.643029	0.461891	0.411904	0.269988	0.683461	2.17976	1.0176	0.710987	1.46354	0.6414	0.721094	0.555242	0.584155	0.737481	0.670423	0.641895	0.847535	0.386778	0.575745	1.07905	0.933837	0.416403	0.476659
ASGR2	0.00186066	0.00785099	0.000619911	0.0010089	0.0151372	0.000922097	0.00151773	0.00820283	0	0	0.000749727	0.00157379	0	0	0.000402301	0	0	0	0.00507447	0.000439097	0	0.00248182	0.000239788	0.102525	0	0.00214181	0.000721735	0	0.0012906	0.00574552	0	0
ASPDH	0	0.000115836	0	0	0	0.00177604	0	0.000989953	0	0	0	0	0	0	0	0	0	0	0	0	0	0.00053248	0	0	0	0	0	0	0	0	0	0
ASPG	0	0.0011619	0.0876244	0.017117	0	0.0141065	0.00806209	0.00385021	0.00245674	0.0246873	0	0.00357475	0	0.000784677	0.00609098	0	0	0.0218859	0.00121616	0.000741638	0	0.000416527	0.00262336	0.000304992	0.00246023	0.00178358	0	0	0.0025457	0.0329883	0	0
ASPM	0.0052044	0.00716739	0.00553118	0.00189477	0	0.00256227	0.0149643	0.00474651	0.0075079	0	0.00644399	0.0020465	0.0188014	0.0119046	0.00641151	0.0156567	0.0114949	0.00510942	0.00625293	0.018924	0	0.00606545	0.00746124	0.00803625	0.0156998	0.00589555	0.00286716	0	0.00796197	0.172853	0.026775	0.00324154
ASPN	0.291006	0.0177593	0.00410228	0.0103754	0.0179591	0.00938639	0.0199226	0.0139231	0.0212523	0	0.00852061	0.0111917	0.0372584	0	0.0203393	0.0298408	0.00596863	0.0372792	0.0439096	0.0108536	0.0168132	0.0278521	0.202355	0.0138857	0.198237	0.0167784	0.059537	0.0068735	0.0152992	0.0419072	0.146802	0.0159834
ASRGL1	0.0331773	0.0824218	0.0605006	0.213202	1.58228	0.0555201	0.0790134	0.024438	0.0908007	0.516875	0.457552	0.104415	0.0722433	0.0226412	0.0375801	0.0256899	0.1797	0.0239901	0.0766106	0.0561856	0.127183	0.0252101	0.0289104	0.0467605	0.0156689	0.0123115	0.04188	0	0.023096	0.165029	0.0513289	1.45204
ATAD2	0.102088	0.0965642	0.0818388	0.151164	0.0781968	0.127574	0.205462	0.105052	0.360125	0.122845	0.0621478	0.0452757	0.195794	0.0394358	0.2627	0.241723	0.0808866	0.352973	0.0902241	0.0787277	0.220105	0.158535	0.204878	0.108044	0.122477	0.197585	0.0962411	0.236273	0.239553	0.506146	0.119671	0.0111927
ATAD2B	0.491705	1.1338	0.95694	0.995544	0.840887	0.842361	1.31001	0.934731	0.759168	0.517913	0.650264	0.635721	0.447118	0.738698	1.11426	3.27563	0.273422	1.13982	1.08118	1.13669	0.984468	0.810221	0.963491	1.73419	0.684015	1.1074	0.596074	0.70265	1.08194	0.926648	0.578279	0.814279
ATAD5	0.0515894	0.109924	0.0629668	0.0484264	0.045872	0.0959187	0.100013	0.0551861	0.111342	0.0202755	0.0649991	0.0773578	0.017738	0.0644432	0.158263	0.103774	0.064699	0.104298	0.119561	0.0525604	0.106111	0.0823309	0.0860243	0.107819	0.0754728	0.0935527	0.0679153	0.0530512	0.10196	0.265332	0.0390447	0.0561647
ATF7	0	0.00217573	0.00258463	0.00284848	0.00262138	0.00394973	0.00218482	0.00368835	0.00590564	0	0.00640708	0.00318722	0.0199748	0.00420079	0.0043314	0	0	0.00286135	0.000713136	0.00642863	0	0.00122564	0.00462482	0.00219912	0.00430756	0.00412445	0.00583465	0	0.00293457	0.00104133	0	0
ATF7IP2	0.0778168	0.338733	2.70141	0.348094	0.555075	0.896304	0.752314	0.829333	0.35314	0.18637	0.339655	0.401572	0.0642203	0.697362	0.378155	0.467987	0.0632835	0.600379	0.282495	0.248273	0.279572	0.148113	0.157063	0.293065	0.136674	0.372151	0.0536463	0.159042	1.14346	0.591732	0.13784	0.28044
ATG4D	0.0453844	0.0582816	0.0712661	0.0576547	0.0337017	0.0524486	0.0522453	0.0900004	0.0900252	0.0187429	0.0204839	0.0307238	0.0217961	0.0662467	0.0471888	0.0994815	0.387749	0.0748102	0.065994	0.0165107	0.0381983	0.0403819	0.0500306	0.0657377	0.0486814	0.118945	0.0838972	0.0731649	0.070109	0.0721726	0.0737686	0.0388771
ATL2	0.361189	0.312369	0.601807	0.990838	0.368957	0.986134	2.056	0.304194	0.985187	0.841703	0.427978	0.188858	0.368348	0.854224	1.80142	0.262913	0.325949	1.54163	0.309976	0.355559	0.331569	0.284414	0.301565	0.314169	0.304794	0.146712	0.24055	0.298627	0.273174	0.751563	0.312875	0.510272
ATP11A	0.475511	1.4995	11.8343	19.5383	0.949194	13.5864	10.9045	0.388075	0.759837	0.855847	1.27202	0.903613	2.16268	0.576075	2.09625	0.627091	0.784824	0.430887	1.26975	1.75023	0.503697	0.358873	0.97048	2.20236	0.790207	0.420158	0.840393	1.76405	0.602999	8.12172	0.665101	1.45829
ATP11C	0.241197	0.395249	0.163727	0.154837	0.273105	0.154566	0.171819	0.38694	0.362909	1.08899	0.191361	0.28243	0.146544	0.187561	0.211069	0.601731	0.174755	0.195261	0.676531	0.587682	0.296543	0.309826	0.338715	0.434473	0.396811	0.347013	0.191914	0.0616346	0.381473	0.201425	0.202306	0.360468
ATP12A	0.00200277	0.00539892	0.0118763	0.0135797	0	0.0226011	0.0276313	0.0116	0.0402714	0.0374243	0.000709254	0.00286062	0	0.0133132	0.0729491	0	0	0.774957	0.00203945	0.00207928	0.00629655	0.00653146	0.00820022	0.00440141	0	0	0.0162314	0	0.00672111	0.0098544	0	0.00259413
ATP13A3	0.508632	1.76393	0.794437	0.524027	4.73657	0.457432	0.67636	0.392726	0.781453	0.346135	0.300761	0.17212	0.379824	0.635111	0.553961	0.323147	0.217093	0.481778	1.23364	0.507448	0.27763	0.594149	0.778553	1.16243	0.85206	0.286844	0.429192	1.21429	0.425844	0.632141	0.609924	0.26271
ATP1B1	0.296658	0.336939	0.80491	0.940513	0.0346969	1.1217	1.94913	0.0454712	0.563078	0	0.141143	0.103975	0.217013	0.601992	1.74517	0.120954	0.272395	1.11345	0.36647	0.0456734	0.337171	0.104426	0.0858658	0.184518	0.322046	0.0778097	0.0947914	0.576126	0.102478	0.72068	0.147208	0.0548814
ATP6V0A2	0.121264	0.145422	0.161513	0.168575	0.20827	0.156817	0.169389	0.193047	0.172795	0.261512	0.103784	0.197936	0.0554955	0.172883	0.211663	0.507502	0.0217345	0.148766	0.121802	0.161704	1.07257	0.141902	0.157281	0.154876	0.101966	0.219489	0.136742	0.218858	0.226971	0.190026	0.276877	0.0658613
ATP6V0A4	0.00483132	0.00296902	0.0143112	0.0365027	0.0118138	0.00741672	0.0101541	0.00164961	0.00390994	0	0.00179695	0.0137057	0	0.0121601	0.0107701	0.0167018	0	0.111718	0.0124825	0.0100265	0.0123561	0.00350581	0.0103344	0.0069189	0.000645821	0.00135696	0.00379122	0	0.00465862	0.0155919	0	0
ATP6V0D2	0	0.0818664	0.000744628	0.00243241	0.00291701	0.000931038	0.00234474	0.00689039	0	0	0.00321897	0	0	0	0.000814239	0	0	0.00209981	0.00160663	0.00122809	0	0.00143713	0.00111029	0.000876644	0.00561099	0.00838497	0	0	0.00474455	0.00259139	0	0.00360505
ATP6V1B1	0	0.00010051	0.00100858	0.00041723	0	0	0	0	0	0	0	0	0.00863263	0	0.000593772	0	0	0.00378891	0	0	0	0.00299528	0.000472575	0.000577933	0	0	0	0	0.00136579	0	0	0
ATP6V1C2	0.0229408	0.00900647	0.00922268	0.0168826	0	0.072052	0.205858	0.0135283	0.0352573	0	0.0137314	0.00362504	0.0098379	0.0170468	0.0730601	0.0169039	0	0.0262367	0.0100041	0.0146985	0.0577721	0.0085591	0.0103442	0.00801815	0.00577994	0.00790911	0.00218378	0.126784	0.0110649	0.0238388	0	0
ATP8A1	0.224183	0.145597	2.35889	5.34529	0.771227	4.83235	7.09578	1.31359	0.782917	0.140458	0.280027	0.189529	0.803451	0.206782	1.63494	0.766276	0.141343	0.944741	0.240591	0.232704	0.337361	0.566543	0.251998	0.286175	0.133305	2.42455	0.123073	1.3699	1.59205	2.3089	0.306861	0.395609
ATP8A2	0.00406506	0.0104373	0.014404	0.0289989	0.0149149	0.0262102	0.019419	0.00514495	0.00360245	0	0.00756253	0.00436809	0.0215262	0.029435	0.0242737	0.0260953	0	0.0472863	0.0166006	0.0239635	0.0750834	0.0434301	0.029225	0.0111849	0.0367435	0.0207329	0.0111921	7.51928	0.0125915	0.021978	0.0228536	0.00297484
ATP8B1	0.427152	0.249125	0.619063	0.690289	1.02811	0.654101	1.06261	0.549669	1.34394	1.41046	1.03575	0.230082	0.15745	0.685549	1.57994	0.330859	0.250085	2.93194	0.155785	1.00749	0.173065	0.309816	0.391517	0.217324	0.432073	0.186355	0.828191	0.703067	0.222702	0.569064	2.06416	3.22709
ATP8B4	0.0133374	0.556003	0.016333	0.0287116	0.0151372	0.0188232	0.0303329	0.0291324	0.00319728	0.0160562	0.00961784	0.00951804	0.00607138	0.100253	0.0249272	0.608953	0.00320148	0.124947	4.28936	0.0399397	1.53802	0.0334104	0.0539078	1.69935	0.0213592	1.06534	0.015684	0.0331968	0.0919094	0.079537	0.0104109	0.0241144
ATRNL1	0.551302	0.0103034	0.0193759	0.0134765	0	0.00836253	0.00821253	0.036575	0.0380344	0	0.0260128	0.0175474	0.0458169	0.0399016	0.00951604	0.00552031	0.00207067	0.00870808	0.0230417	0.0222552	0.136282	0.0391653	0.0304987	0.00967551	0.583528	0.00303702	0.0937956	0.374234	0.0607024	0.0323913	0.0589143	0
AURKB	0	0.00507226	0.00183936	0.00374982	0	0.0159799	0.00435437	0.0142848	0.0047822	0	0.0107761	0.00135449	0	0	0.00736721	0	0.00740765	0.00382966	0.0111014	0.00892496	0	0.00246678	0.0027294	0.00599655	0.00115633	0.00490226	0.000495885	0	0.00464101	0.0686425	0.00439479	0.0192352
B3GALNT1	0.015821	0.0333975	0.123346	0.0137594	0.0708155	0.0327627	0.0165072	0.0117041	0.046544	0.119605	0.09561	0.474955	0.0464388	0.0197193	0.0101341	0.0426381	0.00253606	0.01165	0.0403082	0.0262621	0.0192255	0.0332931	0.0501452	0.0153219	0.12571	0.0259769	0.0265893	0.0503737	0.00966065	0.0737936	0.0254733	0.0246721
B3GALT5	0.0130357	0.000956618	0.00100814	0.000900252	0	0	0.00257114	0	0.00814656	0	0.00815395	0.0015697	0.00226958	0.00765865	0.163289	0	0	1.25551	0.00062694	0.00328397	0	0.0042591	8.87422e-05	0	0.0270988	0	0.00195458	0.112817	0.00452581	0.00329458	0	0
B3GAT1	0	0.000293815	0.00185328	0	0	0	0.00239431	0.00103132	0	0	0	0	0.000792914	0	0.00296818	0	0	0.0285285	0	0	0	0	0	0.000931706	0.00188707	0.087154	0.0188133	0	0.0340836	0.00383539	0.00825361	0
B3GNT3	0	0.000428073	0.00100525	0.00240415	0	0.0100123	0.0191837	0	0	0	0	0	0	0.00709527	0.0271078	0	0	0.0456452	0.000405297	0.00343336	0	0.000993301	0.000427165	0.00330605	0	0	0	0	0.000802947	0.00217175	0	0
B3GNT5	0.0200193	1.46635	0.0562969	0.0823241	0.0233741	0.102115	0.100972	0.01545	0.26933	0	0.162531	0.0371029	0.0347174	0.582528	0.0725746	0.217386	0.00724529	0.147859	0.949216	0.196542	0.159054	0.0545544	0.0308072	0.413844	0.0495963	0.0245213	0.0165923	0.14429	0.0280202	0.114211	0.0111602	0.0366355
B4GALT2	0.072126	0.0222685	0.0441005	0.0502046	0.0113954	0.0209688	0.0416779	0.0267192	0.0559742	0.0173449	0.0289588	0.00476503	0.199895	0.0330721	0.0625234	0.019639	0.00163981	0.0430229	0.00765373	0.0373307	0.0296149	0.0603155	0.0861201	0.0131035	0.051972	0.00580058	0.0631566	0.0256946	0.0118722	0.0853493	0.110868	0.0277911
BAALC	0.0070959	0.0147279	0.00960931	0.00173656	0.0318394	0.00908356	0.00196083	0.0192525	0.043911	0.0969518	0.172577	0.00966706	0.0948406	0.0171002	0.0108449	0.0330593	0	0.0346674	0.00247146	0.156003	0.0490828	0.00275846	0.00611656	0.00157221	0.000663755	0.0675897	0.00641634	0.146052	0.00319802	0.0198713	0.00330109	0.0624254
BANK1	0.0214912	0.0800386	0.638744	0.295205	0.0517182	0.265072	0.383601	8.62329	0.135074	0.0201066	0.0314951	0.0316399	0.0879667	0.0438893	0.114623	0.392142	0.00660389	0.0937248	0.0714104	0.058076	0.166916	0.0467292	0.058291	0.17792	0.00711915	0.0604041	0.0272551	0.0359885	0.0442434	0.249746	0.0305445	0.00927155
BATF	0.0239112	0.0437111	0.00468424	0.013307	0	0.000852314	0.0164142	0.0602391	0.00965885	0	0	0.0208441	0	0.00649311	0.0190603	0.0551263	0	0.0422118	0.0996606	0.00310421	0.306137	0.00589294	0.00162424	0.0552572	0.0236628	0.106778	0.00785521	0	0.225025	0.0106271	0	0
BATF3	0.0272458	0.0451713	0.00266934	0.00342877	0	0	0	0.00107156	0	0	0.0148241	0.0211859	0.0186623	0.00351172	0.00156448	0.290766	0.00563615	0	0.0615726	0.0282541	0	0.015225	0.025509	0.0470787	0.0107455	0.00269379	0.0535296	0.0342461	0.0129663	0.0125951	0.0359278	0
BBS12	0.0015529	0.00537994	0.010327	0.00406704	0.00635907	0.00108139	0.00529502	0.00363206	0.0109676	0	0.00307106	0.00150527	0	0.0319488	0.000758152	0	0.164872	0	0.00312404	0.00540137	0.00629655	0.00776335	0.00786997	0.00233159	0.00631418	0.00187888	0.00141666	0	0.00354956	0.00512569	0.00263363	0
BCAS2	0.0793083	0.106752	0.0487528	0.0534524	0.025635	0.0857395	0.0631106	0.106039	0.104482	0	0.0661748	0.0575764	0.209164	0.0734584	0.068116	0.0505375	0.00485952	0.0747221	0.0859347	0.0471997	0.0159561	0.0648344	0.056926	0.0539158	0.0481146	0.0935474	0.0526778	0.0253736	0.101612	0.066506	0.0687588	0.0729207
BCAS4	0.0384922	0.00982828	0.068801	0.0611663	0.00710528	0.0716022	0.0536138	0.270668	0.0844814	0.0378144	0.0236945	0.00804112	0.00249312	0.077994	0.109447	0.0367069	0.00197773	0.0889187	0.00729216	0.0143973	0.0272063	0.0212666	0.0242244	0.0133809	0.026441	0.0571343	0.0267873	0.0300115	0.106996	0.0544019	0.0415776	0
BCAT1	0.158215	0.665627	0.122245	0.332042	0.228078	0.202613	0.0723933	0.0552016	0.0240729	0	0.0366675	0.0208816	0.119237	0.0317237	0.0145671	0.205753	0.0049716	0.0253603	1.74911	0.442984	0.19908	0.161374	0.269592	0.446412	0.121628	0.00974054	0.135025	0.134919	0.0337442	0.298968	0.0278259	0.048662
BCDIN3D	0.014502	0.016413	0.020691	0.0183533	0.0234455	0.0168653	0.0275057	0.0159124	0.104085	0	0.0100919	0.0133862	0.0123693	0.0306341	0.0145969	0.00296048	0	0.0129783	0.0191543	0.00248512	0.00754441	0.0160643	0.0233729	0.0097768	0.0107749	0.0188545	0.00292024	0.00441677	0.0249913	0.022561	0.00330195	0.00681541
BCHE	0.590854	0.00631772	0.00761614	0.00653635	0	0.00520103	0.00789256	0.00773925	0	0.0575764	0.00654701	0.021092	0.0867218	0.00829958	0.00372935	0.011652	0.064415	0.00980802	0.004744	0.116287	0.00542153	0.0951282	0.325286	0.0110805	0.527087	0.0143149	0.140814	0.00728992	0.00730914	0.0259693	0.11068	0.023315
BCL11A	0.0550792	0.183429	0.0495074	0.29022	0.0249405	0.133711	0.0868987	2.01813	0.92513	0	0.0161256	0.0233032	0.0238855	0.0841282	0.216919	2.539	0.00511081	0.402527	0.137632	0.0420036	0.418118	0.00996994	0.00977327	0.340437	0.121413	0.01328	0.0476004	0.282514	0.106386	0.177391	0.0186845	0.00823339
BCL11B	0.052552	0.00834842	0.00558306	0.00615083	0	0.00516536	0.00656427	0.0356376	0.132466	0	0.0183606	0.00303135	0.0777217	0.0942671	0.0288285	0.0224117	0.0619123	0.00703277	0.0117476	0.00320273	0.297192	0.014333	0.0264515	0.00751629	0.025519	0.906653	0.0437133	0	4.56274	0.0714661	0.017342	0.0162993
BCL2A1	0.00205257	0.342652	0.00366412	0.00591342	0.00321127	0.00188491	0.0100134	0.0467116	0	0.0160562	0.00853959	0.0161978	0.0176608	0.00154475	0.016413	0.123866	0	0	0.038876	0.00736669	0	0.00486957	0.00679209	0.150624	0.00278163	0.0135216	0.00629987	0.0443437	0.0130393	0.0237791	0.00811274	0
BCL2L14	0.076318	0.0211129	0.270049	0.297151	0.278781	0.455139	0.616415	0.0511137	0.152363	0.0770599	0.283553	0.0690925	0.209324	0.112839	0.246518	0.157874	0.00118967	0.340852	0.03339	0.128139	0.0518103	0.110053	0.178921	0.0301928	0.10087	0.0221248	0.237855	0.0853527	0.0479581	0.262176	0.221865	0.121198
BDNF	0.0910184	0.00257023	0.490236	0.00275813	0	0.0102812	0	0	0.00473286	0	0.00623532	0.0032823	0.0016741	0.0105593	0.00338838	0	0	0.0230194	0.0024496	0.00532305	0	0.00569391	0.00554201	0.00239789	0.0113556	0	0.00123907	0	0.0029913	0.019077	0.0037664	0.00259413
BEAN1	0.0730809	0.0472945	0.0670279	0.0269865	0.0420639	0.0236216	0.0438949	0.0179401	0.0345267	0.0767271	0.0388364	0.038383	0.0457779	0.0743387	0.0565616	0.0885883	0	0.0250171	0.0519315	0.107317	0.0612128	0.0826149	0.0804851	0.0479923	0.225588	0.0178723	0.0175739	0.00702585	0.0161108	0.0434305	0.00931601	0.0246121
BEGAIN	0.00427818	0.00529274	0.00294043	0.00377668	0	0.000863222	0.00706333	0.00228698	0.0144838	0	0	0.00404379	0.0106694	0	0.00895021	0.00986239	0	0.00790932	0.00152702	0.0151543	0.206315	0.0145209	0.0234665	0.00535737	0.00884536	0.00200307	0.00878077	0	0.00245147	0.00576207	0.01193	0.00362277
BEND6	0.0203729	0.00416286	0.00209467	0.000823041	0	0.000957546	0.00485571	0.00123124	0	0	0.000793236	0.00242414	0	0.0011126	0.00169914	0.058932	0	0	0.00345061	0	0	0.00800659	0.0168239	0.00856682	0.0115766	0	0.00254202	0	0.000777486	0.00372267	0.00972073	0
BEST1	0.00431073	0.0870109	0.00409428	0.0048317	0	0.00390976	0.00295307	0.0100579	0	0	0.00661712	0.0161956	0	0.00708762	0.00364617	0.00545237	0	0.014307	0.0985921	0.0116519	0	0.0213658	0.0277225	0.0738004	0.00547917	0	0.00639589	0	0.00402289	0.00351743	0	0
BEST3	0	0.00258633	0.000582185	0.000869436	0	0.0012432	0	0.0344207	0.00291288	0	0.00204587	0	0.0105898	0.00104266	0.000470573	0	0.157478	0.00583608	0.000287825	0	0	0.000735132	0.000414481	0.00157268	0.00170005	0.00216003	0.00216586	0.0784729	0.00211856	0.0128302	0	0
BHLHE41	0	0.24205	0.00256612	0.00337158	0	0.00104892	0.00521702	0.0853042	0.00827152	0	0.00720209	0.00121541	0	0.0466439	0.00707732	0.014735	0.0604061	0.0106283	0.0598395	0.00256467	0.0213616	0.00626732	0.0452758	0.0394547	0	0.00303578	0.00297959	0	0.00362506	0.0200265	0.0109579	0.0179042
BHMT	0	0.000827086	0.000383271	0.00110537	0	0.00238929	0	0.00546807	0.00773043	0	0.000888532	0	0	0.00531818	0.000767294	0	0	0.0101262	0	0.0530998	0	0.0021191	0.0010898	0.00214036	0.000557546	0	0	0	0.00233899	0.000430988	0	0.0109815
BICC1	0.935736	0.0720738	0.175528	0.388058	0.0810293	0.332726	0.204485	0.0410365	0.158877	0	0.0288711	0.0282337	0.99335	3.09491	0.181994	0.0999679	0.0336339	0.063831	0.153378	0.0410346	0.185767	3.52792	9.8973	0.109921	1.41713	0.0768177	0.207865	0.284714	0.0837909	0.359632	0.498516	0
BICDL2	0.10716	0.00554776	0.222405	0.227188	0.00292195	0.374123	0.398845	0.00530457	0.119166	0	0.00809992	0.00150848	0.0531603	0.396961	0.599726	0	0.00118967	1.0257	0.00736794	0.0121912	0.0088614	0.0145962	0.00343748	0.0037925	0.0136431	0.0176415	0.0163136	0.144645	0.0101096	0.128991	0.0399654	0
BID	0.0501978	0.317009	0.0517081	0.0366932	0.0447675	0.0364099	0.0530889	0.122667	0.0447881	0.0570277	0.07045	0.0314556	0.115672	0.0367849	0.101491	0.687651	0.00923882	0.0806979	0.324715	0.163263	0.0363508	0.0219054	0.0257806	0.614202	0.0662359	0.135031	0.104859	0.00802947	0.126546	0.0615313	0.0505876	0.0420092
BIN2	0.00618348	0.43751	0.011634	0.0149894	0.023589	0.0162978	0.0197452	0.209638	0.0151527	0.0934009	0.00532367	0.0232278	0.0365014	0.00542028	0.0116223	0.213565	0.00586661	0.0315713	0.382002	0.0111052	0.60817	0.0174234	0.0122203	0.701921	0.00316737	1.3264	0.0142631	0	0.724337	0.0659465	0.0260292	0.0064002
BIRC5	0.00555842	0.00260046	0.0011966	0.00453342	0	0.00240747	0	0.00496237	0	0	0.0111126	0.00839328	0.00667837	0.00776903	0.000383688	0	0	0	0.00226647	0.0125288	0	0.00790749	0.00906927	0.0062366	0.0017872	0	0.0154803	0	0.00422232	0.060103	0.00367082	0
BLID	0	0	0.00220016	0.00163196	0	0	0	0	0	0	0	0	0.00082922	0	0	0	0	0	0	0	0	0.00421092	0.0117979	0	0	0	0	0	0	0.00320735	0	0
BLK	0.00222676	0.00234774	0.00478571	0.00478219	0	0.000830277	0.00224777	2.86187	0	0	0.00845084	0	0	0.00311663	0.00361877	0.173517	0	0	0.00153339	0.00081491	0	0.00074548	0.00534433	0.00431067	0.00130945	0.0130155	0.00810659	0	0.10633	0.0245496	0	0
BLNK	0.00146115	0.176138	0.0673745	0.188852	0	0.1488	0.184021	1.52883	0.274775	0.0187429	0.0113436	0.011748	0.0207494	0.119432	0.19287	0.416785	0.131654	0.0736419	0.415166	0.00816311	0.024132	0.00855599	0.0123244	0.119142	0.00407289	0.00255874	0.00245041	0	0.00403915	0.113933	0.00476105	0
BLVRB	0.1408	0.530382	0.349895	0.461286	0.0962623	0.406293	0.366763	0.0717835	0.319633	0.123629	0.087349	0.0984813	0.229226	0.156203	0.202639	0.130761	1.48887	0.307705	0.903765	0.122202	0.109696	0.162746	0.192163	0.404829	0.119106	0.0641206	0.109486	0.0361431	0.0642576	0.483063	0.114271	0.094274
BMP1	0.422377	0.0708531	0.19309	2.24114	0.130026	0.519543	0.489251	0.0682892	0.107189	0.609266	0.0970901	0.123299	0.621151	0.0619443	0.0802654	0.0555678	0.0553933	0.0336306	0.11223	0.133312	0.0342294	0.230915	0.62771	0.0694497	0.203602	0.0556312	0.207268	0.180499	0.0600128	0.983091	0.211427	0.229937
BMP3	0	0.00267591	0.0125338	0.119311	0	0.0532281	0.203271	0.0476855	0.0560539	0	0.0099141	0.00408245	0.00139605	0.0828907	0.153098	0.0219858	0.00236752	0.0545097	0.000688037	0.0011816	0.0332294	0.00284933	0.00856125	0.00646342	0.00327558	0.00369352	0.00144501	0.0155315	0.00656978	0.0804022	0	0
BMP5	0.0213998	0.00553398	0.0459488	0.0323759	0	0.0398963	0.140393	0.0116999	0.0650139	0	0.0158967	0.00999465	0.355574	0.112674	0.185602	0.0216859	0.0026655	0.0154855	0.003542	0.0115403	0.0269022	1.87842	0.132499	0.0124613	0.215597	0.00963641	0.0274163	0.0425176	0.00741576	0.0704916	0.0555633	0.00769285
BMP6	0.0887987	0.0407751	0.0065685	0.00556484	0.411952	0.00660875	0.0243815	0.256554	0.0358695	0.226699	0.736776	0.0215995	0.016459	0.0988049	0.435245	0.0607349	0.135727	0.126863	0.0105337	0.0775769	0.0502607	0.0223963	0.0288894	0.046615	0.0693791	0.00572063	0.0627396	0	0.00624242	0.0805714	0.00278779	0.46657
BMP8A	0.0124274	0.00237582	0.00385098	0.00266023	0	0.00185836	0	0.00644973	0.0854423	0	0	0	0.000577957	0.00673573	0.0159212	0.00211592	0	0	0.000481612	0.00885606	0	0.0117423	0.00690961	0.00314775	0	0	0.0173172	0	0.00303841	0.0116515	0.0404533	0
BMPER	0.554074	0.0174806	0.0289506	0.0236203	0.375135	0.0211677	0.0321167	0.0158443	0.317957	0.209748	0.250515	0.0333184	0.764156	0.0891296	0.0227339	0.00265802	0.0685491	0.060834	0.00922595	0.0582063	0.0175962	2.29952	0.104157	0.0149831	1.19431	0.0217787	1.72734	0	0.0242345	0.0968538	0.143809	0.29365
BMPR1B	0.17908	0.0138088	0.448256	0.0150088	0.0277524	0.214225	0.364668	0.0083818	2.21151	0	0.0217611	0.0288743	0.149013	1.17659	3.66735	0.0185478	0.251459	13.7019	0.0180989	0.0206788	0.05034	0.0273983	0.0631349	0.0118107	0.00681255	0.012222	0.0457664	0.273214	0.0200121	0.0622156	0.147964	0.204761
BMPR2	2.48207	1.27058	2.57645	0.952305	7.47102	1.38804	1.28207	0.514684	0.899323	5.59859	9.76817	9.63639	0.846825	0.586143	1.19318	1.00855	0.633875	1.1271	0.970165	1.60857	0.480149	2.08816	2.22169	0.904359	1.63674	0.548575	2.78055	1.25314	0.476319	2.0421	2.11706	12.0193
BMX	0.0244986	0.0413084	0.0272651	0.0320969	0.941789	0.0140845	0.036624	0.0186642	0.03127	0.117267	0.0339385	0.029639	0.000559206	0.0235909	0.0385274	0.0079475	0.0785289	0.0394406	0.0305363	0.309631	0.018249	0.0157749	0.0395907	0.0118479	0.0155947	0.0121508	0.0437021	0.143113	0.0212446	0.0410171	0.0196423	0.0186237
BNC2	3.79916	0.426449	0.0359308	0.111248	0.265589	0.0767836	0.16045	0.0415288	0.134714	0.608786	0.0647202	0.0569977	1.74623	0.0898558	0.0418781	0.00389878	0.0812396	0.0782991	1.75317	0.0480684	1.67149	3.88936	12.2634	0.170797	3.71972	1.43594	0.0884323	0.0479284	0.0519133	0.249752	0.474779	2.10333
BNIPL	0.012633	0.0098278	0.0950418	0.118215	0.00976466	0.214033	0.359942	0.0209108	0.319123	0	0.015468	0.00859003	0.00762774	0.0800607	0.273726	0.0073079	0.00333054	0.123917	0.00580747	0.010374	0.0353722	0.0131495	0.0154631	0.0108027	0.0281246	0.0096876	0.00160031	0.108349	0.0218645	0.0811323	0.00322019	0
BOC	0.284139	0.00331366	0.00381165	0.00725753	0.0463657	0.00160642	0.00395484	0.00744828	0.129135	0	0.00738717	0.0109829	0.213878	0.0119595	0.0169736	0.0109345	0.00781204	0.0527624	0.00145224	0.00469258	0	0.123388	0.928878	0.00162137	0.352941	0.00479757	0.0248881	0.0952404	0.00443341	0.0226704	0.115662	0.0489184
BPGM	0.039452	0.0421399	0.0407013	0.0402406	0.0202766	0.0333273	0.0493572	0.0327228	0.0585573	0.0770599	0.0270106	0.0479224	0.0891301	0.0854767	0.0814247	0.0297396	0.591308	0.0500893	0.0289891	0.0170528	0.0446309	0.0267287	0.0303092	0.0240074	0.0245022	0.0486836	0.024874	0.104649	0.0317062	0.0479135	0.00599077	0.0256552
BRINP1	0.000917764	0.00212394	0.00495283	0.00298425	0.016525	0.00192505	0	0.00394223	0.00437211	0	0.156974	0.0314352	0	0.00144829	0.00808903	0.0135261	0	0.00853999	0	0.0291498	0	0.00496677	0.0027207	0.00374327	0.0138232	0.00573304	0.00229171	0.0241818	0	0.0230344	0.00372688	0
BRINP3	0.986314	0.00292454	0.00460215	0.00339463	0.00393882	0.00407101	0.00687871	0.0028382	0.00769626	0.123629	0.00994523	0.00299407	0.022919	0.0617882	0.00861786	0	0.00207067	0.00677521	0.00459181	0.00655006	0	0.0605307	0.503176	0.00249222	0.438706	0.00239637	0.00253039	0.112242	0.00586015	0.0184455	0.0115362	0
BRIP1	0.026788	0.0328298	0.0209125	0.0266102	0.00772029	0.0279152	0.0362639	0.0452983	0.0439189	0	0.0203133	0.00424271	0.0249861	0.0503711	0.0888769	0.148121	0.0517099	0.118394	0.0432383	0.0346872	0.0397385	0.0642052	0.0416997	0.0249147	0.027567	0.0559206	0.0135577	0	0.0821105	0.297388	0.0302792	0
BSN	0.00229666	0.00429794	0.00575997	0.00481432	0.00349977	0	0.00653889	0	0	0	0.0102505	0.0284807	0.0054051	0.0123584	0.0194391	0.00338034	0.00254617	0.00738044	0.00930629	0.00270432	0.021875	0.0134544	0.00479592	0.00480343	0.0114609	0.00500623	0.00421802	0.234849	0.00416494	0.00818292	0	0.0117167
BST1	0.0154309	0.0975429	0.00517464	0.00260716	0	0.00251861	0.00428184	0.00507472	0.0144729	0	0.00209141	0.00372124	0.0212238	0.00531042	0.00459387	0.00540204	0	0	0.035857	0.0165389	0	0.00449762	0.042941	0.108664	0.00149904	0.00411022	0.0046406	0	0.00201053	0.0163116	0.0312306	0
BTBD11	0.0330665	0.0644922	0.00899749	0.00857728	0	0.017829	0.00503632	0.0131259	0.298856	0	0.0109352	0.0407493	0.00642309	0.0089356	0.0141734	0.0207626	0.0027707	0.0696623	0.0448126	0.0214499	0.403137	0.0125651	0.0219048	0.183315	0.022339	0.138455	0.0300396	0.618624	0.842919	0.0188347	0.0830649	0.0675097
BTBD2	0.175237	0.142088	0.211634	0.169981	0.199618	0.384926	0.298813	0.0994514	0.37354	0	0.0853848	0.0625472	0.0962327	0.159375	0.236739	0.098614	0.141631	0.169585	0.179665	0.134721	0.142076	0.115158	0.148766	0.132949	0.333549	0.0773516	0.170317	0.15701	0.133737	0.174959	0.166804	0.218332
BTBD9	1.31554	1.62344	4.91349	10.5842	0.975926	8.39278	12.9508	1.95092	2.17268	2.03603	1.30414	1.89642	1.34752	6.13179	8.9042	2.02071	0.594902	1.97824	1.44237	1.09899	2.21031	1.16529	1.02971	1.91917	1.04794	1.54419	2.21762	1.25951	1.95084	4.39323	1.01062	1.68613
BTK	0.0113698	0.281016	0.0192012	0.00528183	0	0	0.0066909	0.419055	0.036128	0	0.00611217	0.00369022	0.0223531	0.00934637	0.00727936	0.190263	0.299857	0.0066516	0.200201	0.00487513	0.599581	0.0132578	0.0049788	0.319173	0.00591759	0.00510745	0.0280101	0	0.00615419	0.0399584	0	0
BTLA	0	0.00171171	0.0267342	0.00186337	0	0.00665236	0.00254746	0.319702	0	0	0.00584719	0.00135339	0	0	0.00148719	0.353291	0	0	0.00260072	0.00183492	0.0241644	0.00116405	0.00516629	0.00843572	0.00091398	0.0141925	0.00199247	0	0.086437	0.00439689	0.00331952	0
BTNL9	0.00210061	0.0081435	0.0179076	0.0138021	0.655607	0.00687524	0	0.038643	0.00457125	1.44197	5.08362	2.61868	0.00096337	0.0387668	0.0340478	0.0276691	0	0.0999717	0.00551351	0.0438269	0.0070324	0.0592135	0.0142312	0.0126537	0.00460494	0.0373471	0.183909	0	0.00996016	0.41168	0.0221327	0.491046
BUB1	0.00468179	0.0102144	0.00255869	0.0164099	0	0.00200191	0.00505508	0.0104508	0	0	0.00985743	0.00418875	0	0.0118084	0.00701149	0.0647808	0	0.00740753	0.0109371	0.00691923	0.0354816	0.00474813	0.00175204	0.00262931	0.0006711	0.00870484	0.00747286	0	0.0140571	0.0915488	0.0151576	0
BUB1B	0	0.00661441	0.00356336	0.00521669	0.0109957	0.00298041	0	0.0166609	0.0226185	0	0	0.00225038	0.0121316	0.00862387	0.0122899	0.00355677	0.00255207	0.0272548	0.00204199	0.00415103	0	0.00157923	0.00417348	0.00826807	0.00182435	0.00222075	0.00728381	0	0.00723206	0.104941	0	0.00458268
C10orf71	0	0.000129345	0	0.000120331	0	0.0138448	0	0.00546807	0	0	0	0	0	0	0	0	0	0	0	0	0	0.000699271	0	0	0	0.00104592	0	0	0	0	0	0
C10orf82	0	0	0.00017263	0.00011182	0	0	0	0	0	0	0	0	0.00288015	0	0	0	0	0	0	0	0	0	0	0	0	0	0	0	0	0	0	0
C11orf16	0	0.00477992	0.00165718	0.00324235	0	0.000830044	0.00829503	0.00108003	0	0	0.00264945	0	0.000655394	1.85068	0.00830385	0	0	0	0.00208831	0.00147684	0	0.00315969	0.000868551	0.00193904	0.000519608	0.00218515	0.00457486	0	0.00117146	0.00585469	0	0
C11orf80	0.117584	0.116619	0.743366	0.0860581	0.160373	0.243921	0.338174	0.698636	1.26884	0.199785	0.114406	0.135884	0.146507	0.50641	0.428938	0.322158	0.208918	0.558186	0.0615336	0.164026	0.107905	0.0753987	0.189499	0.0659596	0.180232	0.0967081	0.0883772	0.580198	0.230336	0.227624	0.172312	0.182789
C12orf42	0	0.00768549	0.00240513	0.00538847	0	0.00276787	0.0193092	0.453804	0.00349683	0	0.00536731	0.00237552	0.00245171	0.00383545	0.00491341	0.019808	0	0.00576211	0.00640218	0.0619716	0.0332294	0.00496338	0.00318539	0.0145198	0	0.0254564	0.00599934	0.280935	0.0862197	0.0134598	0.0281126	0
C12orf45	0.1753	0.0996172	0.0629107	0.100095	0.0320529	0.0554839	0.185308	0.087149	0.0735742	0.103185	0.0304881	0.0421291	0.0458319	0.0566803	0.150953	0.551775	0.00260858	0.0660065	0.143144	0.052152	0.110184	0.0664094	0.0990786	0.131662	0.0676188	0.0481668	0.0363439	0.0455472	0.0433408	0.0788941	0.121793	0.0824105
C12orf56	0	0.0100229	0.0046097	0.00398961	0	0.00897425	0	0.00998574	0.0560075	0	0.00345742	0.00444141	0.000821003	0.0224767	0.0759983	0	0	0.0347457	0.023645	0.00903226	0	0.00975366	0.00773727	0.00415063	0.00507474	0.00599484	0.00271221	0	0.00469476	0.00621844	0	0.00301192
C14orf180	0	0	0	0	0	0	0	0	0	0	0.00100884	0	0	0	0	0	0	0	0	0	0	0.00016887	0	0	0	0	0	0	0	0	0	0
C14orf39	0	0.00362882	0.0038841	0.00408534	0	0.0147285	0.0280168	0.00630392	0.153405	0	0.00107241	0.00450964	0.00125908	0.111257	0.174945	0.0171756	0	0.283103	0.00581075	0.0040524	0	0.00928748	0.00911485	0.00143182	0.00319523	0.00151025	0.00811401	0.0783938	0.00144267	0.00568208	0	0
C16orf74	0.0395377	0.0130428	0.00857067	0.0300516	0.0303631	0.0149659	0.00702648	0.692907	0.416614	0.103185	0.0137675	0.0107483	0.0155434	0.0121623	0.00910257	0.0114945	0.0778804	0.0601649	0.00435697	0.0117105	0.0882965	0.0727387	0.029075	0.0417679	0.0276028	0.00539414	0.0209039	0	0.0488061	0.0451447	0	0.00310357
C17orf99	0	0.00894232	0.00380853	0.00280114	0.00188084	0.00303385	0.00514143	0.0100469	0	0	0	0	0	0.00373869	0.00167615	0.0488608	0.336657	0.0148074	0	0.00112202	0	0.00192809	0.00261515	0.00549829	0.0024043	0.00394721	0.00401388	0	0.00357218	0.0382314	0	0
C19orf38	0.000611043	0.0471995	0.0132923	0.0215386	0.00505309	0.0378364	0.0197596	0.0176679	0.00473286	0.0517504	0.0162762	0.0173924	0.022804	0.00323534	0.0140628	0.0261141	0	0	0.0231112	0.00136875	0	0.00766813	0.0120217	0.14075	0.00208607	0.00837918	0.00605575	0	0.00311063	0.0315266	0.00233186	0.0099012
C1orf116	0.0293606	0.0132591	0.463198	0.226805	0	0.4783	0.38654	0.0140956	0.255012	0.0184688	0.0181849	0.0306018	0.0242816	0.103304	0.373017	0.0107138	0.00766892	0.162122	0.0167162	0.0145448	0.0334726	0.00761067	0.0166927	0.0143209	0.0131598	0.0158062	0.0230041	0	0.0106511	0.231038	0.00714533	0
C1orf54	0.0473008	0.0630098	0.0289462	0.0195192	0.103262	0.0183976	0.0148557	0.0222324	0.0286438	0.177868	0.223146	0.0544944	0.0377	0.0105298	0.00528189	0.482579	0	0.0229845	0.0666316	0.0883433	0.00754441	0.0261966	0.0534728	0.0368607	0.0360898	0.0117554	0.045234	0.00556726	0.0204526	0.0452842	0.0448839	0.1373
C1orf87	0.00216383	0.00334181	0.00503323	0.00218129	0	0.000835596	0.0041324	0.00277072	0.00409316	0	0.00122704	0.00320578	0.0110028	1.44457	0.00344552	0	0.00265124	0.00279932	0.00240311	0.00241167	0	0.0021056	0.00336518	0.00203199	0.00098921	0	0.000593234	0.00529797	0.00154938	0.00189396	0.0142134	0
C1QTNF1	0.0325614	0.00168151	0.0117608	0.00769848	0.0294899	0.00114862	0.00140657	0.000479031	0	0.231183	0.0113223	0.0155679	0.096178	0.00782825	0	0	0.00288857	0	0.00480894	0.0161412	0	0.0199645	0.0609647	0.00240281	0.0244775	0.00259449	0.0990648	0	0.00229978	0.0085151	0.297871	0.0972101
C1QTNF7	0.133555	0.0160964	0.0161641	0.0160037	0.0174	0.0120736	0.011563	0.0189325	0.00924718	0	0.0116008	0.0172741	0.183565	0.0046565	0.00504282	0.0453339	0.066733	0.00275026	0.0224269	0.0156781	0.0119655	0.320183	0.221923	0.0109057	1.51611	0.0103146	0.0700812	0.0229908	0.0148348	0.0216396	0.0864099	0.0100166
C1R	0.149021	0.0382534	0.0628211	0.153591	0.106511	0.0751274	0.119966	0.0807591	0.0655799	0	0.0848329	0.133944	0.423868	0.0848533	0.067705	0.0663021	0.32697	0.0378086	0.0336583	0.0721962	0.0238043	0.48978	1.52982	0.0436487	0.334044	0.0461574	0.326443	0.14465	0.0422446	0.141445	0.252682	0.172778
C1S	0.350242	0.129089	0.207984	0.218724	0.131315	0.202871	0.27457	0.118831	0.303567	0.0770599	0.120192	0.111466	0.640556	0.184951	0.183588	0.109136	0.0210604	0.258192	0.0815908	0.128236	0.0945267	0.986904	2.53296	0.087261	1.00427	0.101414	0.280159	0.095946	0.113649	0.259212	0.247579	0.206082
C21orf91	0.00698262	0.0332141	0.0288803	0.0230895	0.0317925	0.0255459	0.0336207	0.057773	0.0396872	0.0167435	0.165491	0.122495	0.00243922	0.0265129	0.0514225	0.031621	0	0.0850079	0.022185	0.0491584	0.0889762	0.0293476	0.0317993	0.030645	0.0556275	0.0988186	0.020519	0.0173952	0.0997417	0.0410739	0.00963319	0.00259413
C2CD4C	0	0.000944823	0.000607831	0.000189674	0.0865668	0	0	0.00541835	0.00283899	0.164336	0.00998926	0.0346478	0	0	0.00820528	0	0	0.00171927	0.000911206	0.0836971	0	0.000583169	0.000966093	0.00121665	0	0.000935932	0.00491592	0	0	0.000795955	0	0.0253411
C2CD6	0.0542524	0.0122866	0.0461649	0.0396589	0.0416887	0.0415781	0.102033	0.00450521	0.0754376	0	0.0161355	0.00293108	0.0420351	0.0305475	0.0941141	0.0127061	0.00756092	0.0213095	0.0134337	0.00581071	0.0088614	0.280923	0.0852489	0.014498	0.0762837	0.00494615	0.0375182	0	0.00947356	0.0417783	0.160359	0.0137681
C2orf91	0	0.00770077	0.0862849	0.00300665	0	0	0	0.00419806	0	0	0	0.00205873	0	0.000838256	0.000448132	0	0	0.00413701	0.00203424	0	0	0.000740877	0.00517265	0.00162395	0	0.000800826	0.00137619	0	0	0.00508327	0	0
C3	0.204797	0.0984338	0.240252	1.02991	0.0357673	0.505596	0.674161	0.0642763	0.128587	0.123629	0.089436	0.070518	0.750987	0.113286	0.476985	0.0706532	0.193802	0.907156	0.0494246	0.0715072	0.0802897	0.275195	2.71931	0.0644349	0.161929	0.0925424	0.105529	0.0538348	0.0551296	0.497043	0.129981	0.0429689
C3AR1	0.00965037	0.255329	0.00359674	0.00658957	0.0246737	0.0200712	0.00972822	0.0117787	0.00302194	0	0.00511052	0.0108408	0.140221	0.000996036	0.00313544	0.00546731	0.00210384	0.00951258	0.387059	0.0076918	0.0388991	0.00742446	0.00708274	0.161937	0.00417292	0.0258959	0.0138954	0	0.0302805	0.0244085	0.00916834	0
C3orf33	0.00588715	0.00350137	0.00463582	0.00518987	0	0.00202484	0.00684167	0	0	0	0	0.00178869	0	0.00481634	0.00407496	0	0	0.0240984	0.000905912	0.00403192	0.0644263	0.00660955	0.00317883	0.00190391	0.00264665	0.00569718	0.00509667	0	0.000884849	0.00516987	0.00429226	0.00668294
C3orf70	0.180805	0.00423612	0.0022826	0.0081742	0.0427114	0.00333285	0.009823	0.0476235	0.00428123	0.0401605	0.0382227	0.0201774	0.028091	0.0152893	0.00235213	0	0.0063156	0.00278963	0.0275968	0.0525031	0	0.0151904	0.0462563	0.0024658	0.0567431	0.00200389	0.0945558	0	0.00200781	0.0176275	0.205029	0.0644773
C4orf19	0.066459	0.04505	0.190589	1.33709	0.153325	0.489092	1.188	0.0395066	0.171677	0	0.0531533	0.0334254	0.241574	0.641464	0.776027	0.0527737	0.00463643	0.956049	0.0860881	0.0356659	0.0352528	0.0489908	0.0520323	0.0260723	0.0501796	0.0525939	0.0804239	0.163159	0.0694419	0.5181	0.0315565	0.0721866
C5AR2	0.00272976	0.122523	0.00360519	0.00465626	0	0	0.00599943	0.00303407	0	0	0	0	0	0.000713148	0.00675729	0.0273974	0.0728604	0.0433588	0.287892	0.00891776	0	0.00179869	0.0220201	0.155144	0.00155116	0.0171107	0.00459938	0	0.0039131	0.0109717	0	0
C5orf46	0.00110922	0	0.000301041	0.000279015	0	0	0	0	0	0	0	0	0	0	0.00723762	0	0	0.00240023	0	0	0	0.000200032	0	0	0	0	0	0	0.000989548	0.000928361	0	0
C5orf67	0	0.00278928	0.00291662	0.00140522	0.0210246	0.00238398	0	0.00485836	0	0	0.0187121	0.00804257	0.000597312	0.0012866	0.0102881	0	0	0.0148074	0.00283883	0.0538264	0	0.00230047	0.0033702	0.0105712	0.00372089	0	0.00170154	0	0.0054782	0.00389778	0	0.106253
C6orf118	0	0.000502074	0.00147055	0.00272205	0	0.00379462	0.00236032	0	0.026955	0	0	0.00133126	0.00521916	1.19616	0.00309572	0	0.00282415	0.00892062	0	0	0	0.00162247	0.00104228	0.0006478	0.00327001	0.000986118	0.00875996	0.0364678	0.00185748	0.00111581	0	0
C6orf141	0.00114121	0.00146691	0.0188514	0.0163578	0.0318474	0.00191406	0.0268533	0	0.012371	0.197824	0.00246725	0.00776638	0	0.105884	0.0275233	0	0	0.0807861	0	0.493842	0	0	0.000405548	0	0	0.00113279	0	0	0.00140007	0.0301127	0.0159159	0
C7	0.0845124	0.0317904	0.0325458	0.0347863	0.0954414	0.0316566	0.0348104	0.077325	0.0507792	0.218497	0.105269	0.0398976	0.493937	0.070382	0.0337468	0.0384602	0.0854743	0.0241617	0.0399514	0.0436959	0.0537669	1.34697	2.62503	0.0309656	0.213589	0.0454882	0.106814	0.0317448	0.034415	0.129702	0.0269741	1.17075
C8orf74	0	9.5467e-05	0.000663751	0	0	0.00579765	0	0	0	0	0.00420454	0.00179769	0	0	0.00233181	0	0	0.00502414	0	0.000943437	0	0.000286405	0	0	0	0	0.00096371	0	0	0.000954043	0	0
C8orf82	0	0.00266047	0.00345158	0.00464828	0	0.0390421	0.00944816	0.00780639	0	0	0.000665916	0.00139889	0.00106668	0	0.00590527	0.0258726	0	0	0.00248793	0	0	0.00234925	0.003404	0.00461533	0.0031416	0.00422947	0.00320161	0	0.00192899	0.00450196	0	0
C9	0.000611043	0.0843834	0.00232674	0.00653926	0.0120247	0.00729669	0.00252501	0	0	0	0.0192579	0.00484005	0.0242649	0	0.00127373	0.0199977	0	0	0.19012	0.0266611	0	0.0265271	0.034038	0.0158655	0.0018666	0.00667593	0.00375193	0	0.00129673	0.00541235	0.00421425	0.00436813
C9orf153	0.0535535	0.008883	0.0167086	0.0179109	0.0257586	0.0106036	0.0191563	0.0104991	0.00814848	0	0.0390424	0.0209926	0.0443217	0.00731604	0.00780934	0.00520215	0.0952045	0.00885984	0.0187297	0.0260305	0.0126304	0.0611771	0.065616	0.00596395	0.0317308	0.0120386	0.276083	0.0167453	0.0186665	0.0323602	0.0354499	0.0299559
C9orf40	0.0108828	0.020729	0.00825877	0.00891786	0.01267	0.00274517	0	0.00675079	0.0128154	0.193624	0.00387539	0.0039917	0.00961112	0.00784161	0.0105196	0.0253113	0.0444885	0.0193003	0.0152035	0.00784609	0.0172184	0.0112975	0.00876064	0.0115268	0.0076554	0.0141365	0.017106	0.0069503	0.0261189	0.0272879	0.0096845	0.0158265
CA1	0.00426916	0.0191746	0.0656532	0.123646	0	0.122871	0.29526	0.00472352	0.155587	0	0.00862983	0.00580026	0.0217963	0.109265	0.358469	0.024345	0	0.388951	0.00723998	0.00296553	0	0.0431977	0.0532265	0.00773838	0.0117691	0.0164373	0.00382732	0.1886	0.00552472	0.103965	0	0.00277633
CA13	0.0283267	0.0392829	0.122452	0.217848	0.0117604	0.201053	0.433388	0.0593342	0.218806	0	0.0501333	0.0188175	0.0613418	0.103877	0.431391	0.0179411	0.00704664	0.445146	0.0463864	0.0167665	0.0185969	0.071702	0.0762804	0.0280211	0.0559308	0.0779512	0.0184199	0.141677	0.021113	0.133614	0	0.0403214
CA3	0.0437477	0.0412784	0.148762	0.303834	0.0405896	0.347735	0.775454	0.0243278	0.201735	0.0934009	0.0818449	0.0185003	0.0494974	0.226944	0.794864	0.0351167	0.134654	0.645447	0.0250986	0.0196085	0.0434793	0.137109	0.1197	0.0149152	0.0532107	0.0294861	0.0199487	0.094309	0.0140541	0.18707	0.00731686	0.0188127
CA4	0.0258317	0.0166038	0.0163179	0.0142988	0.0155606	0.00684303	0.00808722	0.00751045	0.00596891	0.153452	0.849983	1.20775	0.0280432	0.0297464	0.0181854	0.0079017	0.0808799	0.00273413	0.0187816	0.0236284	0.0088614	0.0305123	0.0107149	0.0114502	0.0375008	0.0255254	0.087432	0	0.0106018	0.145169	0.0186267	0.0684828
CA6	0.00453763	0.000428898	0.00222075	0.00250579	0	0.00215445	0	0	0	0	0	0.00158835	0	0	0.00243037	0	0	0	0	0.00136166	0	0.00244699	0.00182968	0.000466055	0	0.00646353	0	0	0.0759861	0.00302069	0	0
CA8	0.00559739	0.0166452	0.00503164	0.189546	0.30113	0.149966	0.712689	0.0340408	0.50794	0.0599351	0.104684	0.125206	0.0486869	0.160587	1.12291	0.0745862	0.636313	0.811056	0.256123	0.0391137	0.0290824	0.00870454	0.0235383	0.0251757	0.0244717	0.002606	0.0246446	1.218	0.00593257	0.170001	0.00291704	0.135961
CABP1	0.00119045	0.000571094	0.00149422	0.00177543	0	0.00217296	0	0	0.00429501	0	0	0.00435969	0	0.00155166	0.0018701	0	0	0	0.00168024	0.000824581	0	0.000463951	0.0108297	0.00424308	0.000839606	0.00210331	0.0025352	0	0	0.00111706	0.0294499	0
CABP5	0	0	0.000530887	0.00174573	0	0.00110324	0	0	0	0	0.00296798	0	0	0	0.00187033	0	0	0	0	0	0	0.000182349	0.000129426	0.000647626	0.00247807	0	0	0	0	0	0	0
CACHD1	0.0716882	0.0254732	0.206454	2.69536	0.449921	2.07209	2.24511	0.0242871	7.5482	2.00348	0.330703	0.360716	0.434306	0.862946	1.00758	0.189643	0.46601	1.63992	0.0428303	0.141239	0.127949	0.50927	0.32187	0.045718	0.478382	0.0293576	0.839518	0	0.184457	1.10313	0.198174	1.62292
CACNA1A	0.0375468	0.0304392	0.0310589	0.0219742	0.0324253	0.0252489	0.0333062	0.0496967	0.0475779	0	0.0380872	0.0163261	0.0136684	0.0928291	0.0384589	0.0140969	0.00254617	0.0629689	0.0300643	0.0136577	0.0813984	0.0360179	0.0220472	0.0291314	0.0460952	0.0329884	0.0154782	2.79786	0.0263925	0.0268278	0.00346566	0.00933756
CACNA1B	0.010489	0.00837662	0.00579844	0.00810433	0	0.00600417	0.00980795	0.00312792	0.0120962	0	0.00962885	0.00486419	0.0133726	0.0139829	0.00425885	0.00319986	0	0.00502414	0.00701533	0.0010714	0.00706709	0.00704806	0.011521	0.00138301	0.025447	0.00262403	0.00661327	0.562849	0.0028602	0.00488749	0.00235888	0
CACNA1C	8.2198	0.0396302	0.0332773	0.0333681	0.0649316	0.0169754	0.0520009	0.0770994	0.059308	0.160049	0.058432	0.0479926	3.63087	0.0776907	0.0409327	0.0543583	0.130991	0.0502369	0.0279326	0.0666771	0.0767877	12.3871	2.31482	0.0339943	5.01247	0.0380276	5.53224	0.573248	0.0468694	0.291445	15.4632	0.112492
CACNA1D	0.312602	0.1022	0.0313921	0.318168	0.0114772	0.190555	0.304059	0.0390892	0.302343	0	0.0528826	0.0419312	1.20305	0.675473	0.223487	0.077565	0.0743714	0.243755	0.11305	0.0198234	0.143231	8.15187	1.57531	0.0686685	0.567555	0.0171984	1.16603	1.29462	0.0377837	0.29038	0.0540584	0.0199192
CACNA1H	0.0346779	0.000864118	0.00363095	0.000921744	0.0213678	0.00194134	0.0154569	0	0.0551837	0	0.00473731	0.00484634	0.0114493	0.0581228	0.0204486	0	0	0	0.0030306	0.00538334	0.0234974	0.00376462	0.00475217	0.00292503	0.0187631	0.00287078	0.612293	0.195095	0.0125639	0.017623	0.253234	0
CACNA2D2	0.0452955	0.0193351	0.346989	1.59183	0	0.593963	0.713369	0.0343943	0.0454363	0	0.0377348	0.0566213	0.394698	0.0441838	0.138657	0.0218472	0.104693	0.0745619	0.0233288	0.0342144	0.104429	0.030822	0.0420898	0.0221017	0.0446225	0.0934383	0.0836667	0.452983	0.0439884	0.592054	0.105612	0.0405343
CACNB2	4.23037	0.0440552	0.0562375	0.0615926	0.0476293	0.0654428	0.0996989	0.0486147	0.21438	0.0351301	0.0524914	0.119425	0.83163	0.131502	0.0962304	0.0307386	0.0675005	0.158702	0.0348864	0.0301199	0.196319	6.81451	2.37314	0.0356932	2.12421	0.0547458	0.924266	4.00289	0.0579958	0.210548	2.20844	0.0159817
CACNB4	0.0180908	0.0769475	0.0367666	0.760359	0.0665463	0.0751746	0.21757	0.0255937	1.16781	0.058129	0.0353024	0.0482725	0.0670648	0.122606	0.0569918	0.0918482	0.357928	0.269506	0.134065	0.0473564	0.104824	0.0523485	0.674129	0.0697645	0.014435	0.0343625	0.0277343	0.0266279	0.0137816	0.277542	0.0243817	0.0564307
CACNG3	0.000903997	0.00269675	0.00256887	0.00189176	0	0.0010473	0.00252579	0	0	0.103185	0	0.00120251	0	0.0033167	0.00286601	0	0	0.00303873	0.00228611	0.00217259	0	0.0014477	0.00382315	0.00028926	0.00767879	0.00361131	0	0	0.0036665	0.00211903	0	0
CACNG6	0	0.000387074	0.000601401	0.000667999	0	0	0.00273885	0.00419559	0	0	0.00120196	0.00104062	0	0.254618	0.00261754	0	0	0	0	0.00061565	0	0.00167478	0.000769371	0	0	0.00178686	0	0.0057308	0.000668457	0.00125446	0	0
CADM2	0.0110179	0.0182289	0.0361979	0.0375172	0.0701349	0.0342354	0.0540289	0.0319605	0.12029	0.0845117	0.0101327	0.0639585	0.158931	0.0316891	0.123994	0.0417783	0.00105325	0.0517299	0.0312972	0.0192048	0.0172044	0.207995	0.0790297	0.0180215	0.025575	0.0167197	0.0126953	1.24268	0.018844	0.0288537	0.109887	0.00668294
CADM3	0	0.000183807	0.000883079	0.00027349	0	0	0	0.000975036	0	0	0	0	0	0	0	0	0	0	0.000528547	0	0	0.00541289	0.0451204	0	0.00179829	0	0	0.0057308	0.000425058	0	0.00321777	0.0139818
CADPS	0.0460644	0.00775732	0.0116315	0.0105158	0.014052	0.00686637	0.015068	0.0140863	0.00382145	0.104496	0.00831631	0.00428516	0.00505193	0.0563007	0.0155131	0	0.00370388	0.00545061	0.00389142	0.00332284	0.588073	0.00938048	0.0222213	0.00832881	0.12848	0.0144117	0.0420707	1.64708	0.00886535	0.0145095	0.125931	0.0258969
CALB1	0	0.0003765	0.000979637	0.00157188	0	0.00386722	0	0	0	0	0.00136049	0.00145776	0	0.000977209	0.000442388	0	0	0	0	0.00161303	0	0.00168113	0.00135225	0	0	0	0	0	0	0.000935295	0	0
CALB2	0	7.66167e-05	0	0.000527587	0	0	0	0	0	0	0	0.00195913	0	0	0	0	0	0	0	0.00109454	0.0262747	0.000722173	0.000414366	0.000292579	0	0	0	0	0.000179091	0	0	0
CALCOCO2	0.795871	0.220601	0.275818	0.386291	0.424262	0.218603	0.278154	0.239726	0.302536	0.148106	0.217093	0.292153	0.258651	0.323672	0.281116	0.27467	0.26893	0.234344	0.198759	0.475692	0.178977	0.556227	0.414702	0.290839	1.00175	0.216383	0.24371	0.136324	0.242004	0.317261	0.316508	0.35902
CALCR	0.00176211	0.00431949	0.00234592	0.00416583	0	0	0.00231185	0.0010097	0	0	0.0110126	0.00773308	0	0.00202024	0.0011124	0.00959032	0	0	0.0507783	0.0014356	0	0.000789085	0.000149729	0.00225954	0.000879517	0	0.000484319	0	0.00251782	0.000900038	0	0
CALCRL	0.110129	0.0801215	0.0390932	0.0260357	16.8507	0.0420436	0.0276455	0.0408035	0.0896102	5.35845	12.2353	3.21048	0.0772259	0.0563858	0.0446978	0.748102	0.101576	0.0392041	0.112395	4.97256	0.258713	0.141747	0.111749	0.20512	0.0811165	0.0592389	0.400836	0.0985892	0.0759201	0.430995	0.326471	26.7955
CALHM4	0	0.000196266	0	0	0	0	0	0	0	0	0	0.00206616	0	0	0.000949098	0	0	0	0	0	0	0.000715965	0.000368294	0	0.0208894	0	0	0	0.00121294	0.000478799	0	0
CALY	0.00101063	0.000100674	0.000638115	0.00026908	0	0	0	0	0	0	0	0	0	0	0	0	0	0	0	0.000869084	0	0.0030906	0.00176984	0	0.00106664	0.00154099	0	0.079454	0.00542845	0	0	0
CAMK2A	0	0.000645384	0.00288191	0.000223956	0	0.00138777	0	0.00253794	0	0	0.00112109	0.00238	0.0266978	0	0.00403875	0	0	0	0	0	0.0210305	0.116782	0.0370527	0.000217132	0.0147231	0.00417925	0.0307265	0	0.00131152	0.010393	0.00704385	0
CAMK4	0.231942	0.00875346	0.0183843	0.0116111	0.0514806	0.00940921	0.00623855	0.12292	0.015691	0	0.0187228	0.0803269	0.129889	0.0184817	0.0263865	0.0394098	0.0690402	0.0192343	0.0169563	0.0146392	0.307007	0.103639	0.127675	0.0181291	0.22821	0.222137	0.365276	0.112466	5.4361	0.0837768	0.130845	0.0196398
CAMSAP3	0.0019365	0.0169511	0.097411	0.20219	0	0.233185	0.227758	0.0145212	0.0650898	0	0.00146434	0.0113263	0.0597959	0.0724778	0.258049	0.00706792	0	0.200908	0.00378289	0.00338854	0.00542153	0.00527507	0.00781664	0.00844753	0.0105938	0.000921082	0.00136104	0.00407098	0.00814056	0.101839	0.0256088	0
CAP2	0.207353	0.013945	0.23911	0.0557003	0.0598274	0.0677273	0.107983	0.011188	0.238568	0	0.0180804	0.0192071	0.0289905	0.488146	0.169537	0.0150276	0.00545204	0.255033	0.00806441	0.0116676	0.0401001	0.0691972	0.0468348	0.00949382	0.0766139	0.0130364	0.0955719	0.167575	0.0143754	0.0959734	0.601382	0.0221885
CAPG	0.0194255	0.438592	0.0526655	0.0303006	0.00839274	0.0147296	0.0113698	0.0340206	0.0175094	0	0.0267798	0.041634	0.046686	0.0692153	0.0238441	0.0754278	0.0106648	0.00754509	0.0975343	0.0215503	0.087418	0.0329182	0.0255017	0.107297	0.0107657	0.0269256	0.0319346	0.0985892	0.0430879	0.0628561	0.0106815	0.0179042
CAPN13	0.00232997	0.0039643	0.243796	0.0154726	0	0.0579956	0.121691	0	0.546385	0	0	0.00102123	0	0.0764184	0.558099	0.00338791	0.0515962	1.82457	0.00232719	0.00188503	0.0801399	0.00291222	0.000533354	0.00167264	0	0.0161523	0.0136863	0	0.00417122	0.0315276	0	0
CARD10	0.00401548	0.0022517	0.0050323	0.0147578	0.210651	0.00134187	0.0286294	0.00347641	0.0250132	0.060201	0.124554	0.0755614	0.0109233	0.0121412	0.0151622	0.00562101	0	0.00539223	0.00258536	0.516651	0	0.00663067	0.00518915	0.000670155	0.0359868	0.00452171	0.0189763	0	0.000967604	0.0271069	0.00929425	0.137286
CARD11	0.00870989	0.154663	0.0431335	0.0362268	0.0238848	0.0329857	0.0258181	1.96503	0.158672	0.0386958	0.0115604	0.00608754	0.0371755	0.0713827	0.0871998	2.24562	0.00627149	0.0564473	0.357946	0.0424557	0.314996	0.0116807	0.0248083	0.179242	0.00647549	3.67017	0.0824369	0	2.03537	0.14321	0	0
CARD9	0.00143747	0.0929757	0.00445118	0.0045788	0	0.00870827	0.00485571	0.00286907	0	0	0.00348622	0.00789289	0.000724393	0.00146854	0.00648869	0.0960823	0	0.00171927	0.0909132	0	0	0.00273472	0.00533481	0.144848	0.0028752	0.00567178	0.00270424	0	0.00600396	0.0177667	0	0
CARHSP1	0.113351	0.0899526	0.181555	0.130955	0.243322	0.166209	0.179374	0.145645	0.157351	0.180267	0.745539	1.1139	0.266898	0.127471	0.229411	0.112567	0.0733843	0.347766	0.0689957	0.276021	0.182851	0.312297	0.228475	0.110816	0.133805	0.165282	0.181215	0.106402	0.183001	0.273983	0.117274	0.563287
CASKIN2	0.0102772	0.012669	0.0384472	0.0226815	0.2929	0.0318353	0.0197223	0.00436561	0.00876909	0.283916	0.324636	0.468964	0.030786	0.00461325	0.0146603	0.0269205	0.00222382	0.0345816	0.0100909	0.215276	0.0124156	0.0253763	0.0186472	0.00791056	0.0222045	0.0171584	0.0470521	0.165424	0.00673509	0.109287	0.0236951	0.218785
CASQ2	0.0579891	0.000878692	0.00196926	0.00204179	0	0.00111406	0.00203101	0	0	0	0.00948035	0	0	0.000938605	0.00320178	0	0	0.00711994	0	0	0	0.0014555	0.00325937	0.000989682	0	0.00165628	0.000534023	0	0.000719468	0.00257221	0.110467	0
CASS4	0.0362303	0.0875782	0.0115387	0.00799309	0.0275862	0.00198792	0	0.0156821	0	0	0.0104338	0.0165665	0.232509	0.0119018	0.00741761	0.281697	0.178282	0.0104345	0.268951	0.0200092	0.164006	1.16084	0.103625	0.199161	0.150399	0.0636499	0.0933111	0	0.165771	0.0489087	0.00930721	0
CATIP	0.00183988	0.0101467	0.00520988	0.00671529	0	0.00288068	0.0203737	0.000654567	0.0104459	0	0.00178791	0.0117508	0.000944937	0.470135	0.00890169	0	0.00259586	0	0.00817483	0.00197485	0	0.00294581	0.00135405	0.00162591	0.000557546	0.00406367	0.0023596	0	0.0016584	0.00377341	0.0035809	0
CATSPER4	0	0.00108551	0.00190172	0.000966068	0	0.00243778	0	0	0	0	0	0	0	0	0.0015803	0	0	0	0.000649413	0.00114598	0	0.000644695	0.000898432	0	0	0	0	0	0	0.00187037	0	0
CATSPERB	0.0370838	0.0147421	0.458976	0.696994	0.157128	0.445507	0.591376	0.0516548	0.195058	0.0374243	0.0214118	0.0134334	0.211449	0.589437	0.557172	0.0210078	0.066025	1.4563	0.0154624	2.33677	0.149364	0.261089	0.35573	0.0165347	0.0703388	0.18164	0.0357009	0.160485	0.34585	0.325888	0.176718	0.0447667
CAVIN4	0.00752705	0.0299327	0.0145346	0.001922	0.0283691	0.00579816	0.0193919	0	0	0	0.0013359	0	0.00389996	0.000913274	0.00246295	0	0	0	0.00232723	0.00800726	0	0.00705855	0.00576081	0.00152834	0.00599715	0	0.00675511	0.400692	0.00114483	0.00751879	0.0145497	0
CBX2	0.00317013	0.0016436	0.000717641	0.000653779	0.0420024	0	0.00348704	0.00138571	0	0.0246873	0.0525836	0.0283712	0.000646607	0	0.00213256	0	0	0	0.000418702	0.00740739	0.0136856	0.00138296	0.00326882	0.00177787	0.0275359	0.00158118	0.0131804	0	0.00257477	0.00720795	0.00336373	0.0134614
CC2D2B	0.181707	0.0468318	0.039719	0.0244228	0.363409	0.0187169	0.0572659	0.0533073	0.0539919	0.198831	0.124533	0.014513	0.00513991	0.0215917	0.0345291	0.165724	0.00273218	0.071778	0.127993	0.0228465	0.074897	0.0399223	0.0383662	0.143715	0.0437092	0.0258018	0.0193713	0	0.0239608	0.0487848	0.185207	0.615873
CCBE1	1.57552	0.0199135	0.351338	0.0232693	0.0243321	0.0110855	0.0382262	0.0624036	0.0559941	0.0695918	0.0422752	0.0338357	1.19699	0.106545	0.0241132	0.0379056	0.0242002	0.0111131	0.0280238	0.0188925	0.137298	9.58945	0.721925	0.0232249	4.44282	0.0260134	0.0354017	0.0200866	0.0218941	0.196874	0.0403724	0.0212031
CCDC102B	0.125466	0.0911683	0.120984	0.0457737	0.136917	0.0456417	0.093418	0.0653562	0.0582185	0.243176	0.0930968	0.109952	0.448004	0.0957638	0.0338645	0.112394	0.0101926	0.0521386	0.0899444	0.940217	0.0746266	2.70745	2.84161	0.0462025	0.175169	0.0662816	5.88695	0	0.0607812	0.149671	0.835602	0.0739648
CCDC107	0.202015	0.124219	0.124638	0.0542044	0.0413819	0.036282	0.029935	0.105643	0.0458824	0.12096	0.0461483	0.0643535	0.0383254	0.0506247	0.0551098	0.11329	0.00470561	0.030666	0.110532	0.0642563	0.0613286	0.0490572	0.0926095	0.0717924	0.0646851	0.131446	0.166184	0.0200168	0.155946	0.0781061	0.33843	0.0815646
CCDC113	0.0120453	0.00672776	0.00713497	0.0127191	0.0323639	0.00962184	0.011101	0.00429489	0.0344728	0.0351301	0.0057059	0.00486424	0.000745072	0.683086	0.0245059	0.0165786	0	0.0117715	0.00553724	0.0120796	0.0101322	0.0102676	0.00775098	0.00284471	0.00909135	0.0029929	0.0050098	0	0.00205409	0.015242	0	0.0104717
CCDC136	0.0432414	0.00244928	0.000509864	0.00943927	0.00988281	0	0.0074245	0.00432078	0.0123709	0	0.00194564	0.00516945	0.0111802	0.00384291	0.00437183	0.0195773	0	0.0167904	0.023719	0.0617611	0	0.0117598	0.0209216	0.0131407	0.0879832	0.0283706	0.0170817	0	0.0244558	0.00893459	0.0484658	0
CCDC141	0.0244514	0.0245738	0.0632311	2.39777	0.00289866	0.480894	0.261388	0.262742	0.00390994	0.22026	0.0692809	0.0441732	0.37363	0.0519161	0.0580998	0.02857	0.0464802	0.0237422	0.203263	0.882153	0.361166	0.0361724	0.0375074	0.0238873	0.0165226	0.122315	0.052319	0.10741	0.186451	0.905744	0.0466806	0.0523904
CCDC17	0	0.0174135	0.009843	0.00912952	0	0.00799965	0.0207603	0.0157374	0.00577529	0	0.0221015	0.00351724	0.0012813	1.81742	0.0125842	0	0.0844794	0.0152952	0.00406567	0.0190772	0	0.00709169	0.00680818	0.011577	0.00400521	0.00729161	0.00872446	0	0.0107065	0.0117716	0	0.0129094
CCDC173	0.016658	0.00885372	0.0274262	0.0176878	0.0169243	0.00989867	0.0398884	0	0.0692818	0	0.00729401	0.0084001	0.0244919	2.84799	0.0500188	0.0129486	0.0148811	0.0281476	0.00490007	0.0152371	0.00760934	0.0230624	0.029998	0.00268639	0.0396955	0.0113298	0.0199645	0	0.014157	0.0211194	0.00700334	0.00840316
CCDC187	0	0.00241115	0.0021861	0.00518299	0.00289866	0.00339705	0.00982769	0.0206007	0.041671	0	0.0042046	0.00188737	0.00140094	1.08163	0.00154701	0	0	0.0130647	0.00340028	0	0	0.00409381	0.00410428	0.000218153	0	0	0.000721735	0.0414315	0.00209148	0.00285113	0	0
CCDC192	0.0160941	0.005932	0.00702955	0.0162086	0	0.0167584	0.0409929	0.00936614	0.00524698	0	0.00861521	0.016973	0.0106334	0.0138992	0.0416196	0.0104878	0.00819808	0.0206863	0.0117325	0.0125147	0	0.0150279	0.0226319	0.00497319	0.00403571	0.00172829	0.232371	0	0.0175376	0.012783	0.0340692	0.00518177
CCDC30	0.0685348	0.0644246	0.339522	0.163488	0.108505	0.191142	0.327515	0.0583373	0.122944	0.0767271	0.0481439	0.128049	0.126404	6.63466	0.263895	0.0389299	0.0027095	0.187831	0.08982	0.135609	0.0416979	0.0928751	0.130321	0.0818783	0.0980079	0.0752468	0.178781	0.0307348	0.0856306	0.167824	0.0549842	0.0484642
CCDC33	0.00652502	0.00213192	0.00290929	0.00417719	0	0.00471594	0	0.00513254	0.0021609	0	0.00103058	0.000993685	0.000876444	0.312822	0.0125101	0.00555451	0	0.0259451	0.0012535	0	0	0.0025933	0.00671216	0.000347076	0.00234037	0.00287723	0.000525997	0.00623958	0.00694738	0.00562957	0.00336373	0.009693
CCDC68	0.145417	0.00847069	0.317578	0.0970627	0.760741	0.242591	0.346782	0.0133162	0.0943978	0.204973	0.659076	0.657557	0.10428	0.0532877	0.288674	0.0158567	0.15703	0.190894	0.00523833	0.019433	0.113974	0.126153	0.04674	0.00688365	1.46255	0.00758633	0.936415	0.0841349	0.0137478	0.207412	0.0854169	0.774902
CCDC78	0.00636149	0.00777801	0.00424244	0.00282003	0	0.00389475	0.00365283	0.0128913	0	0	0.0112356	0.00392258	0.0111375	1.12733	0.00404541	0.0175021	0.00525692	0.00290901	0.00672521	0.00501182	0.0213616	0.0040158	0.00235986	0	0.00264697	0.00229828	0.00273712	0	0.00679932	0.00716288	0	0.00552875
CCDC80	0.124218	0.030411	0.0176173	0.0282084	0.0404003	0.0163512	0.0241867	0.0212833	0.0727026	0.0386958	0.0414742	0.0146799	0.311995	0.196059	0.0340938	0.055589	0.174769	0.0594747	0.0325748	0.258822	0.0093545	0.161189	3.03584	0.0182161	0.216647	0.0255582	0.0583017	0.0711917	0.0259393	0.0778478	0.113669	0.018453
CCL13	0	0.023775	0.00096305	0.00155272	0	0	0.00236583	0.000537663	0	0	0.00712816	0.00174566	0.0158146	0	0	0	0.00231277	0	0.107207	0.000972612	0	0.00387408	0.00201508	0.000950653	0.0076857	0.00675693	0.00301954	0	0.00422563	0.00266964	0.00811274	0.00461763
CCL17	0.0171258	0.00295113	0.00204194	0.000845985	0	0	0.00617612	0	0.0313164	0	0.000929493	0.00195698	0.0124774	0.00152727	0	0.18675	0	0	0.00452935	0	0	0.00368247	0.00353176	0.0364131	0	0.0030652	0	0	0.00159616	0.00307749	0	0.0208752
CCL20	0.00300196	0.0207539	0.0112654	0.0327998	0	0.0445722	0.00218591	0.00533413	0.0122494	0	0.00766754	0.00317603	0.0191553	0.00132417	0.00352026	0.00451174	0.00260956	0	0.00143981	0.0035599	0	0.00764973	0.00116976	0.00588627	0.00171383	0.00249725	0.00866467	0	0.034916	0.00806258	0.0028898	0
CCL21	0.041123	0.040232	0.0314751	0.0412896	0.0518978	0.0466341	0.0269839	0.0340707	0.0160563	0.0693386	0.0700779	0.0387588	0.115746	0.0525718	0.0489505	0.0405609	0.436468	0.0278086	0.0547136	5.73673	0.0146921	0.0513466	0.039362	0.0382217	0.020708	0.0533134	0.0571261	0.030094	0.0423252	0.047044	0.0482527	0.0264791
CCL22	0	0.0050396	0	0	0	0	0	0.0035503	0	0	0.00720799	0	0	0	0.0033112	0.183913	0	0	0	0	0	0.000322045	0	0.00821539	0	0	0	0	0	0.000328806	0	0
CCL24	0	0.00576316	0	0.000360177	0	0	0	0	0.0380466	0	0	0	0	0	0.00161505	0.00532245	0	0	0.00284045	0	0	0.00121599	0	0.0214048	0	0	0.0048517	0	0.00145569	0.000205812	0	0
CCL3	0.111524	0.1479	0.000889851	0.00379159	0.0110458	0.0300939	0	0.00562244	0	0	0	0.00552311	0	0.00082211	0.00355366	0	0.0577464	0	0.163607	0.00572333	0	0.00403197	0.00383913	0.0374937	0.00211894	0.697464	0.00889015	0	0.0146719	0.0222245	0	0.00594308
CCL4	0.0103578	0.108976	0.0055547	0.00267759	0	0.00559082	0.00242219	0.0199155	0	0	0.00182635	0.00762001	0.00925294	0.0047587	0.00481378	0	0.0027095	0	0.101787	0.00415807	0	0.00155132	0.00699848	0.0212472	0.00527364	1.08595	0.0212408	0	0.058867	0.0349373	0	0
CCL5	0.00424221	0.00815142	0.00298213	0.00411274	0	0.00243988	0	0.00585647	0	0	0.00864924	0.00374528	0	0.00644794	0.00183101	0.00355003	0.0718876	0.00228073	0.00335687	0.00605954	0.0130415	0.0101477	0.00481922	0.00656681	0.0150216	1.00935	0.0123802	0.0503959	0.177836	0.0220235	0.00374241	0.0137681
CCN2	0.525735	0.0271439	0.177867	0.0334212	0.307559	0.0504646	0.0772645	0.0188161	0.146464	0.370323	0.100436	0.0957577	0.181892	0.167781	0.106136	0.048816	0.170311	0.147666	0.00606426	0.0526012	0.0224526	0.441583	0.297129	0.0223276	0.367372	0.0209038	0.333785	0.0185035	0.0228261	0.112108	0.884219	0.461253
CCN4	0.0364158	0.00059578	0.000943728	0.001959	0	0.00637822	0.00237899	0	0	0	0.00125436	0.00411918	0.0579514	0.00170805	0.0111373	0	0	0.00627838	0.000315884	0	0.0304779	0.12023	0.130903	0.00206645	0.259216	0.00228362	0.0385202	0	0.00172408	0.0156521	0.0159068	0
CCN5	0.420823	0.00299438	0.00619532	0.00314236	0.0107324	0.000751455	0.00190127	0.00419559	0.0564059	0	0.00471151	0.00972076	0.120444	0.0070832	0.00465255	0	0.163751	0.0130109	0.00382881	0.00352868	0	0.154363	0.250349	0.00641029	0.169345	0.0122953	0.0757588	0	0.00934135	0.00898388	0.231	0
CCN6	0	0.000160858	0.000683329	0	0	0.000541694	0	0	0	0	0	0.00192144	0.00542473	0	0	0	0	0	0	0	0	0.00083443	0.00120291	0	0	0	0	0	0.00120739	0	0	0
CCNF	0.0169314	0.0102995	0.0113329	0.0305858	0	0.0656564	0.023655	0.0253074	0.00841707	0	0.0117353	0.0229959	0.0147766	0.040319	0.0224059	0.0151958	0.00316975	0.0382769	0.0135744	0.013446	0.0290439	0.0180357	0.0184075	0.00510444	0.0301149	0.0104253	0.0120296	0	0.0150343	0.0809478	0.0119627	0.0262888
CCNJL	0.0578544	0.0117355	0.338454	0.525804	0.0126977	0.567287	0.645038	0.0246828	0.2123	0	0.0781119	0.0238002	0.099849	0.164789	0.424519	0.0109345	0.256069	0.210217	0.00275759	0.0859783	0.0238043	0.0197105	0.065848	0.0081037	0.0681187	0.151138	0.0964284	0.0722629	0.0131751	0.252366	0.0262669	0.0589881
CCNO	0.0040845	0.00340279	0.00297629	0.00508393	0	0.0167123	0.0142213	0.00941639	0.182583	0	0.00705306	0.00315071	0.00259373	0.277924	0.394916	0	0.00546529	1.29901	0.00107878	0.00220768	0	0.00326533	0.00355214	0.00621273	0.0069844	0	0.00119377	0	0.00537079	0.0164235	0	0
CCR2	0	0.0112487	0.000557747	0.00165489	0	0	0.0028051	0.0193426	0	0	0.0026016	0.00185999	0	0.00563756	0.000969394	0.0203103	0	0	0.00869824	0	0	0.00147427	0	0.104256	0	0	0	0	0.0249366	0.00481197	0.0262534	0
CCR3	0	0.00688181	0.0143223	0.00263441	0	0	0.00861538	0.00636072	0	0	0.00600244	0	0.0828758	0.00390909	0.00391274	0	0	0	0.00619605	0.00176362	0	0.00906253	0.00778281	0.00890254	0	0.00267918	0.00113977	0	0.00625571	0.00266609	0	0
CCR4	0	0.000236207	0.000349276	0.000585049	0	0	0.00233258	0	0	0	0	0	0	0.00886293	0	0	0	0	0	0.000803726	0.00542153	0.00168503	0.000535246	0.000883105	0	0.00344945	0	0	0.028158	0	0	0
CCR7	0	0.0071879	0.000713474	0.00166255	0	0	0	0.170813	0	0	0.0067737	0.00186665	0.0107844	0.0121468	0.00199263	0.329515	0.00276508	0	0	0.0089692	0.0348445	0.00198869	0.00314673	0.012741	0	0.00397029	0.00306079	0	0.449678	0.00632696	0	0
CCRL2	0.00146923	0.0742947	0.00201783	0.00946813	0.00292195	0	0.00184411	0.00138724	0	0	0.0247322	0.0267462	0.0089033	0	0.00242797	0.00338034	0.0219003	0	0.0424369	0.0104326	0	0.00338576	0.00359339	0.0173603	0	0.00140637	0.0078486	0	0.00975514	0.0191152	0	0
CD109	0.073928	0.285525	0.0127857	0.00929239	0.538519	0.00648834	0.0251132	0.0102803	0.0540734	0.902229	1.63154	0.3427	0.0508985	0.0210772	0.0144497	0.0490609	0.0600612	0.002431	0.0881409	0.127383	0.178974	0.0595509	0.0935854	0.0958078	0.043227	0.0175762	0.110435	0.00733479	0.0727146	0.16307	0.0679199	1.20544
CD14	0.0397252	0.701197	0.0181059	0.0307637	0.0527032	0.0387454	0.025447	0.0399421	0.0294282	0.12096	0.0538115	0.083945	0.0685401	0.0734397	0.0355139	0.0221607	0.0283758	0.0274238	1.32863	0.0416995	0	0.0376462	0.0377629	0.532406	0.0286662	0.0609254	0.0626507	0.0167453	0.0300191	0.0638173	0.0954639	0.0946748
CD160	0.00473233	0.00174548	0.00273029	0.00172547	0.0029777	0.00291163	0.00901234	0.000527837	0	0	0.0034372	0.0100164	0	0	0.00614347	0	0	0	0.00169493	0.00964479	0	0.0056667	0.00254386	0.00498746	0.000800112	0.191017	0.000497283	0	0.0112071	0.00672336	0	0
CD163	0.0626829	1.40408	0.0220014	0.0175627	0.0322721	0.0298306	0.0132488	0.00908723	0.0465567	0	0.0139056	0.0359735	0.0653763	0.0312217	0.0120174	0.00419012	0.116446	0.0252126	4.31276	0.01483	0.0270185	0.0358358	0.0142207	0.846619	0.0488368	0.0187043	0.0712326	0.054743	0.0311471	0.0740607	0.0224068	0.0262703
CD163L1	0.0420333	0.599196	0.0495584	0.0362918	0.0265129	0.0205837	0.0465981	0.033268	0.049107	0	0.024052	0.0345089	0.0103444	0.0414	0.0410445	0.0186178	0	0.0580099	2.64078	0.0456327	0.0337263	0.0408397	0.0354362	0.241683	0.0289269	0.054557	0.0302792	0	0.0527284	0.04318	0.0485658	0.0186235
CD180	0	0.0445738	0.00097264	0.00204085	0	0	0	0.111303	0.00683855	0	0.00118446	0	0	0.00130982	0.0011786	0.0354017	0	0	0.0546114	0	0.00629655	0	0.00121563	0.0500565	0.00149109	0.00142404	0.00138579	0	0.000916214	0.00532349	0	0
CD19	0.00265167	0.00237429	0.00167975	0.000878995	0	0	0	0.229909	0	0	0	0.00167704	0	0.00177601	0	0.00502669	0	0	0.000628657	0	0	0.000961769	0.00115847	0.00105331	0.000632257	0.00245837	0.0101016	0	0.00215674	0.00172386	0	0.009693
CD1C	0	0.00340583	0.000613111	0.000525054	0	0.00118052	0.00774024	0.0584233	0	0	0.000716842	0.00171843	0	0.00162609	0.000376615	0.0166271	0	0.00276287	0	0.000448487	0	0.000271905	0.000286719	0.107445	0	0.00130998	0	0	0	0.000934009	0	0
CD1D	0	0.0471433	0.00211568	0.00684499	0	0.0210021	0.0032712	0.0802386	0	0	0	0	0.0200681	0.00595546	0	0.00552401	0	0.00794322	0.0279773	0.00987736	0	0.00594688	0.00268519	0.272884	0.000934558	0.00515718	0.0213419	0	0.00481974	0.0167032	0	0
CD1E	0	0.000302191	0	0	0	0	0	0	0	0	0	0	0	0	0	0.0118155	0	0	0	0	0	0	0.00065724	0.0216626	0	0	0	0	0	0.0014461	0	0
CD2	0	0.0105784	0.0038299	0.00519741	0	0.00323682	0.0178119	0.00404021	0	0	0.00180937	0.00255794	0.0495889	0.00824765	0.00527745	0.0824253	0.0689459	0	0.00966269	0.000848041	0.0709578	0.00515537	0.00416415	0.0286354	0.00497517	0.320419	0.0195292	0	1.08394	0.0307712	0.0128343	0.00985624
CD200R1	0.0117765	0.0455021	0.0020698	0.00167051	0	0.00131035	0.00236583	0.0602138	0.0113384	0	0.00155425	0	0.00465466	0.00802811	0.000641712	0.0863724	0	0.00713885	0.370595	0.000771021	0.15031	0.000757003	0.00117052	0.104488	0	0.0118731	0.000855413	0	0.166422	0.00798389	0.00388475	0
CD209	0.0147803	0.0441912	0.00033194	0.0013321	0	0	0	0	0	0	0	0	0.00479568	0	0	0.00970682	0	0	0.293662	0	0	0.00184558	0.000951729	0.00925118	0.000806506	0.00175364	0.00045096	0	0.00110855	0.00236364	0	0.0179743
CD22	0.0628816	0.0718811	0.0581433	0.00666315	0.00839274	0.0405821	0.0195235	1.18483	0.0152802	0.123629	0.0148901	0.0418848	0.0320415	0.00600024	0.0195887	0.0359335	0	0.00323351	0.0166389	0.00432944	0.166789	0.00971923	0.0200283	0.0165034	0.0293723	0.00400398	0.00940879	0	0.00353492	0.0441054	0	0.00310357
CD244	0	0.0103658	0.00345166	0.00217076	0	0.000777397	0	0.0060281	0.00301415	0	0	0	0	0.00441594	0.000840081	0.0182711	0.172745	0	0.00763959	0.00176652	0.0270988	0.00202394	0.000488304	0.121062	0	0.430962	0	0	0.0417396	0.00878878	0	0
CD247	0.073485	0.0388778	0.025681	0.0180462	0.0449475	0.0180538	0.0134815	0.0677611	0.00336222	0	0.0128989	0.0134363	0.0500841	0.0182463	0.0298004	0.0225148	0.0657469	0.0104646	0.0463731	0.0209856	0.363654	0.0264253	0.0413985	0.0329413	0.0179174	14.4955	0.0295175	0	4.4346	0.117214	0.0562273	0.00602182
CD28	0	0.098991	0.000877699	0.0013516	0	0.000580119	0.00374779	0.000609139	0	0	0	0.00724641	0	0	0.00186279	0.0102531	0.00289788	0	0.329325	0.000977581	0.053776	0.00174021	0.00172098	0.00547721	0.00288921	0.0282137	0.0217984	0	0.571321	0.00402725	0.0128343	0
CD300A	0.0184442	0.170659	0.004733	0.00494807	0.00265477	0.0011214	0	0.00345225	0	0	0.00753861	0.00392704	0.0085213	0.00272004	0.00470948	0.114426	0.00260956	0.00456336	0.251496	0.00234656	0.056563	0.00834626	0.00650798	0.372509	0.0213283	0.484464	0.00915263	0.0215255	0.0665192	0.0271766	0	0
CD300E	0.0226158	0.296528	0.0088667	0.0102697	0.024098	0.0029977	0	0.028269	0.00793497	0	0.00937324	0	0.00433175	0.0102154	0.00890573	0.015841	0.06985	0.0219834	0.117862	0.00583477	0.0352556	0.0118573	0.00790778	0.761274	0.00296434	0.0011827	0.00611706	0	0.0129821	0.0320291	0	0
CD300LB	0	0.0244687	0.000345195	0.00092706	0	0.0144294	0.00258551	0	0	0	0.00066417	0	0	0	0.00110818	0.022089	0.0577464	0	0.0211946	0	0	0.000423537	0.00064941	0.142868	0	0	0	0	0.00159014	0.00106302	0	0
CD34	0.0446784	0.0132669	0.00634409	0.00964833	0.500048	0.008724	0.00291127	0.0123771	0.00717243	0.892129	0.475339	0.378667	0.0617801	0.00421074	0.013111	0.049361	0.099072	0	0.00463852	0.0959783	0.0354219	0.0405177	0.448591	0.00468253	0.106308	0.0067632	0.0917318	0	0.00785801	0.0696831	0.0325849	0.240514
CD37	0.0551766	0.529646	0.0158769	0.0204406	0.0331158	0.0146742	0.0151553	1.88487	0.0599356	0.0227935	0.0312963	0.0329254	0.0172659	0.0420986	0.021219	0.419831	0.00221248	0.0434469	0.276591	0.0429169	0.483372	0.0191458	0.0146197	0.422253	0.0235342	0.294525	0.0691269	0	0.364024	0.0607827	0.00572352	0.0351787
CD3D	0	0.00311816	0	0.000621458	0	0.00126985	0	0.000584415	0.00302792	0	0.00119224	0	0.000678454	0.00142256	0	0	0.00221248	0	0	0	0.0704712	0.00259175	0.00077916	0.00161429	0	0.0588888	0.00370992	0	0.268585	0.00530606	0	0
CD3E	0	0.0015778	0.00324384	0.000636289	0	0	0.00257814	0.00472739	0	0	0.00394082	0	0.000722494	0.00285475	0.00176523	0.00286314	0	0	0.00760663	0.00119287	0	0.00283799	0.00314097	0.0019112	0	0.154538	0	0	0.358736	0.00599355	0	0
CD3G	0	0.00238377	0.00415419	0.00336432	0	0.00271177	0.00292541	0.0108804	0	0	0	0.00209964	0.011065	0.00396456	0.00439044	0	0	0	0.0022283	0.00550903	0.0172658	0.00448925	0.00161965	0.00100866	0.0287587	0.122605	0.0275386	0	0.421955	0.00797806	0	0
CD40LG	0	4.01052e-05	0.000380606	0.00025953	0	0	0	0	0	0.0246873	0	0	0	0	0	0	0	0	0.00328522	0	0.00696725	0.00143948	0.000248641	0.000244801	0	0.00632378	0.00188965	0	0.161121	0.00280616	0	0
CD5	0.00665777	0.0149826	0.00334546	0.00237154	0	0.00242174	0	0.0206233	0.0106004	0	0.00129103	0.0109943	0.0107844	0.0159075	0.0102537	0.0638922	0	0.00873519	0.009631	0.00163768	0.0292095	0.00126869	0.00973082	0.0192165	0.00111683	0.0081577	0.0143374	0	0.291865	0.00381825	0.00649361	0
CD55	0.244849	0.667969	8.46317	1.19592	0.552021	2.54345	2.15939	1.00329	1.87276	0.524842	0.288209	0.254697	0.409951	0.392073	1.38375	0.871005	0.768439	2.41752	0.522537	0.634237	0.814233	0.12849	0.405497	1.16255	0.155001	0.40636	0.176934	0.345539	0.614596	1.50919	0.109321	0.41951
CD5L	0	0.272042	0.00413198	0.00206383	0.0246737	0.00498524	0.00375524	0.0179792	0	0	0.00716964	0	0	0.00514966	0.00139218	0	0	0.00951258	0.00481529	0.00251503	0.00724178	0.00177596	0.00125849	0.0100987	0	0.0016003	0.00273506	0	0.000655009	0.00738765	0	0
CD6	0.0438118	0.0173945	0.00531306	0.00574933	0	0	0.00907277	0.0437254	0.00349683	0	0.00751422	0.00106209	0.0107844	0.0523171	0.00355857	0.0191253	0.0649846	0.00975131	0.013454	0.00952014	0.123707	0.00615275	0.0099757	0.0138644	0.000821147	0.23939	0.0147521	0	1.27622	0.036097	0	0.016274
CD68	0.0537376	0.979456	0.0234811	0.0363583	0.026346	0.0297179	0.0304468	0.0926179	0.0966076	0	0.0578304	0.0539988	0.110779	0.0133576	0.0253553	0.0768315	0.00278754	0.0534429	0.368894	0.0427512	0.173185	0.0512203	0.0520139	0.173316	0.0750188	0.0477212	0.0801478	0	0.0350605	0.0808174	0.121952	0.0329766
CD69	0.0154308	0.0855804	0.00451502	0.00482935	0.014052	0.00397428	0.00476424	0.507859	0.0191298	0	0.0175743	0.027249	0.0119467	0.0479587	0.00200988	0.109736	0.0437799	0.00363455	0.0653587	0.00511144	0.644837	0.00771594	0.00721239	0.101928	0.0169181	0.902998	0.00769531	0	1.03425	0.0432568	0	0
CD74	0.128774	3.25181	0.143046	0.497529	0.353292	0.260744	0.42598	3.88514	0.22163	0.666259	0.271507	0.305615	0.279934	0.322928	0.418016	8.306	0.708307	0.528341	3.22688	0.191514	0.357182	0.183998	0.15049	2.93721	0.109614	0.340703	0.233163	0.23201	0.257867	0.487296	0.141472	0.405148
CD79A	0	0.00167241	0.0019067	0.0021347	0	0	0	0.48539	0	0	0.0020706	0.00393238	0.0179317	0.00160272	0	0.00540204	0.00297492	0	0.00308768	0.00258055	0	0.00236382	0.000549156	0.00096849	0.0011027	0.00262664	0.00360517	0	0.0164245	0.00192625	0	0
CD79B	0.00104275	0.00201018	0.00290622	0.00169389	0.0440758	0.00281869	0	0.600737	0	0.0160562	0.00395758	0.00467141	0.0020667	0.00548043	0	0.0386491	0.0022106	0	0.00224725	0.00530041	0.0200683	0.00250818	0.00404152	0.0122283	0.00123594	0.0279432	0.00744055	0.0997814	0.0228133	0.0103671	0	0
CD80	0.000814206	0.154088	0.0473086	0.00863086	0	0.017404	0.0187312	0.0525841	0	0	0.00829675	0.0032162	0.0196909	0.00732788	0.00838223	0.605059	0.00118967	0	0.0710727	0.00408566	0.00650962	0.0213624	0.00847689	0.171467	0.0150078	0.00454838	0.000510983	0	0.0172945	0.0178729	0.00811274	0.0109815
CD83	0.0118978	0.997599	0.0219741	0.100068	0	0.0750752	0.0806233	1.06535	0.0481724	0	0.0568162	0.219477	0.0013834	0.00741578	0.0596018	1.82449	0.10503	0.0296852	0.724895	0.0224144	0.163605	0.0365394	0.0186733	0.600618	0.0513168	0.0752822	0.0118803	0.0997814	0.0982732	0.106723	0.0105968	0.00728816
CD84	0.0314128	0.365557	0.00605661	0.00722451	0	0.0064653	0.00240973	0.0897828	0.00563762	0	0.0139078	0.00256745	0	0.00761497	0.00757777	0.39556	0.00118967	0.00707875	0.821521	0.00789623	0.575343	0.0103951	0.0117849	0.361475	0.0129232	0.151358	0.028725	0.0188608	0.286465	0.0401597	0.00789704	0
CD86	0.0060054	0.972753	0.00923238	0.00953727	0.0224809	0.00170598	0.00944131	0.111535	0	0	0.00546518	0.0204823	0	0.00689125	0.0111861	0.732505	0.00174537	0.0202206	1.61355	0.0144408	0.0787659	0.00903926	0.013293	1.83197	0.00402529	0.0131547	0.0095885	0	0.00736057	0.062197	0.0139411	0.0125928
CD93	0.0477056	0.227068	0.0215536	0.022147	0.994967	0.0166734	0.0294934	0.0190695	0.0182502	0.917637	1.12772	0.133681	0.10446	0.0172654	0.0168814	0.278604	0.306691	0.0101424	0.63293	0.142857	0.0509481	0.0355413	0.0199782	0.388588	0.0351355	0.0622268	0.170934	0.0388666	0.0322583	0.135235	0.0831209	0.774073
CD96	0.0473583	0.0124266	0.0471139	0.0185495	0	0.0245053	0.0219058	0.178575	0.0150861	0	0.0254659	0.0280157	0.0341716	0.0279207	0.0297535	0.010292	0.00669706	0.0211051	0.00984729	0.0575787	0.210119	0.0207117	0.0313994	0.0140373	0.067281	2.50988	0.0845966	0.0453743	3.74964	0.074651	0.0294665	0.0625875
CD99L2	0.20448	0.191567	0.168688	0.182979	0.193173	0.258301	0.339391	0.189986	1.29904	0.192548	0.187615	0.127492	0.0689804	0.219465	0.498229	0.155626	0.0594215	0.757938	0.152338	0.242762	0.132949	0.14083	0.180214	0.185756	0.07362	0.0759194	0.126871	0.534105	0.11623	0.204882	0.295979	0.12813
CDA	0.00186066	0.0181873	0.00143498	0.00258781	0.0382316	0	0.00233947	0.000397787	0	0.0160562	0.000796253	0.0026391	0.0221059	0	0.000512048	0.00398916	0	0	0.0053885	0.0127555	0	0.00295707	0.00228254	0.0818967	0.0047433	0.00597181	0.00122004	0	0.00284864	0.00566778	0	0.00338018
CDC14A	0.175974	0.321273	0.573599	0.129222	0.752861	0.181609	0.23779	0.385748	0.277841	0.850815	1.11877	1.39022	0.313133	1.837	0.265901	1.00689	0.313188	0.353498	0.427037	0.445898	0.931921	0.381553	0.375283	0.579404	0.308125	0.775332	0.341996	0.294244	3.32692	0.386501	0.138655	1.04951
CDC20	0.00179794	0.00550766	0.00305162	0.00177035	0	0.00122269	0.00482359	0.00688591	0.00382238	0	0.00820901	0	0.000683984	0.00503809	0.00333193	0	0.00136735	0	0.00080968	0.00698314	0	0.00176076	0.00201118	0.00136954	0.00167466	0.00522616	0.00551939	0	0.00149531	0.0267587	0.00250648	0.00986779
CDC25C	0.00247209	0.00505899	0.00619912	0.00323839	0	0.00370453	0	0.00972733	0	0	0	0	0.0122845	0.00387718	0.00781294	0.00618669	0	0.0055452	0.000861758	0.00707988	0	0.0059117	0.00462863	0.00352211	0.00611765	0.00442361	0.00445319	0.00529797	0.00295313	0.0947254	0	0
CDC42SE2	0.334128	1.13516	0.662767	0.635629	0.388946	0.442356	0.82305	3.89563	0.739788	1.08727	0.481728	0.399059	0.202346	0.904997	0.864028	3.64164	0.310162	1.03074	1.83658	0.973197	1.03532	0.247033	0.282117	1.94626	0.498948	4.92025	0.293213	0.341974	6.52681	0.680383	0.394032	0.565336
CDC6	0.00147209	0.00353543	0.00283416	0.00584923	0	0.00349948	0	0.0209561	0	0	0.000455287	0.00146186	0	0	0.0045752	0	0	0.0123581	0.00371847	0.007363	0	0.00246155	0.00506231	0.00219768	0.00153068	0.00218101	0.00351609	0	0.00372101	0.0348582	0	0
CDCA2	0	0.00232374	0.00159629	0.00268226	0.00747025	0	0	0	0.00886336	0.0189948	0	0	0.00783024	0.0321208	0.0110598	0	0.0048148	0	0	0.00508603	0	0.00118205	0.00290563	0.00161588	0.00253033	0.00236762	0	0.0265023	0.00486551	0.0670369	0.00941046	0
CDCA5	0.0182576	0.00290839	0.00355111	0.00359704	0.00829404	0.0010758	0	0.00663421	0	0	0.00251675	0.00481308	0.00351027	0.00408716	0.00786311	0	0.00252129	0	0.00402702	0.00610645	0	0.00398795	0.00291531	0.00222593	0.00658058	0.0127461	0.00707821	0.00551581	0.00190581	0.0406769	0	0.00603414
CDCA8	0	0.00527341	0.00246616	0.00386617	0.0181107	0	0.00284234	0.000469198	0.0258043	0	0.0052386	0.00435654	0.0157129	0.0101797	0.00853002	0	0	0.00764821	0.000341604	0.00190449	0.0241644	0.000713348	0.00143959	0.00481911	0.00167466	0.0100845	0.00708951	0	0.00459008	0.0650806	0	0
CDH11	0.481513	0.0248386	0.0418221	0.125712	0.328717	0.0738196	0.140677	0.0265113	0.13747	0.305121	0.057724	0.069392	1.49938	0.0527498	0.191593	0.0348555	0.0923332	0.439257	0.032967	0.142614	0.0131997	7.45361	1.43273	0.0272418	1.48767	0.0320535	0.242698	0.0366798	0.0249265	0.239009	0.534709	1.48115
CDH13	0.840414	0.0279459	0.0276437	0.0209368	0.120491	0.0162797	0.049834	0.0338763	0.12737	0.293404	0.10381	3.81758	0.334647	0.162799	0.0897045	0.0767418	0.116894	0.248216	0.0207869	0.746312	0.0401073	1.12131	0.143464	0.0308207	0.268376	0.0148211	0.129826	0.0057308	0.0244342	0.142042	2.74365	0.0287786
CDH18	0	0.00865929	0.011905	0.0136293	0.0128406	0.00838723	0.012282	0.0106789	0.0288592	0	0.0063036	0.00417181	0.0282327	0.0174371	0.0127325	0.00295084	0.00523816	0.00927172	0.0114975	0.0108258	0	0.0193011	0.0101199	0.0090794	0.0062126	0.00701274	0.0102248	1.81913	0.00586178	0.0116798	0.00369155	0.0157488
CDH19	0	0.00240915	0.00332486	0.00116495	0	0.00593212	0	0	0.00229501	0	0.000975513	0.00287562	0.0163428	0.00296328	0.00300858	0	0	0	0	0.00135431	0	0.00124225	0.00228273	0.000781011	0.00763711	0	0.323385	0	0.00183707	0.00267093	0.0733937	0
CDH2	0.191005	0.00207306	0.0100222	0.00379577	0	0.000936654	0.0303625	0.0015078	0.0142701	0	0.00249918	0.00525174	0.0075108	0.018143	0.0721203	0.0224533	0	0.0336334	0.00434031	0.000924108	0	0.00678515	0.0457483	0.00132064	0.00238878	0	0.0212641	0.0599184	0.00148005	0.0129429	0.0266416	0.0077284
CDH22	0.00146923	0.00208895	0.00192971	0.00223039	0.0204621	0.00276477	0.00545802	0.00145993	0	0	0.0075789	0.000932022	0.00464302	0.00414546	0.00184398	0.0122217	0	0.00203232	0.000559575	0.0994705	0	0.0043149	0.00388672	0.00145174	0.00181737	0.00341427	0.00119066	0.00525911	0.00494952	0.000268648	0	0
CDH26	0.0466807	0.0162845	0.0389476	0.0562622	0.0739734	0.0573425	0.120199	0.0222421	1.00488	0.0167435	0.00901351	0.0242833	0.0337032	0.324727	0.515269	0.0387453	0.0901911	1.0248	0.025781	0.0385968	0.0460194	0.0346125	0.0223447	0.0217364	0.0306722	0.0159814	0.0292306	0.171714	0.0203331	0.0436884	0.0308478	0.0109815
CDH3	0.0351028	0.00822807	0.100985	0.13168	0	0.133113	0.149705	0.0131746	0.711311	0	0.0176558	0.0157164	0.018381	0.0609961	0.0927839	0.00542049	0.00265819	0.111215	0.0115595	0.015543	0	0.0148594	0.0138173	0.00501546	0.0100586	0.011241	0.00442926	0.00902001	0.0127197	0.115146	0.032888	0.0255997
CDH4	0.0752125	0.0248193	0.0655031	0.0228888	0.0229861	0.0169881	0.0293973	0.000602082	0.0371653	0	0.0329064	0.0107109	0.0632712	0.0455289	0.134693	0.010837	0.0464802	0.0597657	0.0215599	0.0308515	0	0.266688	0.0141838	0.022194	0.0145219	0.0361677	0.0268845	0.0636167	0.0282861	0.0509623	0.010361	0.0280077
CDH5	0.020253	0.016207	0.015709	0.0186915	1.18095	0.0039604	0.0295672	0.0345345	0.0104221	0.830665	1.55008	2.08953	0.0624948	0.02086	0.0190938	0.0136234	0.0913835	0.00860775	0.0129589	0.633328	0	0.0295285	0.0259753	0.0140408	0.0331939	0.0258039	0.0919405	0.014367	0.0183033	0.179369	0.113135	1.08826
CDH6	0.227936	0.00200361	0.00194313	0.00124505	0.00575503	0.00117298	0	0.00259643	0.0298229	0	0.0133658	0.0155455	0.00353468	0.0519532	0.00411994	0	0.00345651	0	0.000907532	0.00367157	0	0.00510431	0.0125439	0.00378803	0.0555525	0.00137283	1.63778	0.106084	0.000835148	0.0128649	1.08612	0
CDHR4	0	0.00138992	0.000936587	0.00125387	0.00719055	0.0043646	0	0.00141993	0.00349683	0	0	0	0	1.49194	0	0.00646324	0	0.00296154	0.00400007	0.000990192	0	0.00230724	0.00743575	0.00134915	0.000770887	0	0.00908615	0	0.00362005	0.00241493	0.00381894	0.00986779
CDK1	0.00582673	0.00667287	0.00134856	0.00770019	0	0.00592786	0.00420125	0.00365708	0.00886336	0.0351301	0.0132037	0.0101085	0.0222085	0.0179998	0.032302	0	0.00685464	0.0232745	0.0037039	0.00498631	0	0.00784529	0.00451559	0.00493273	0.00212981	0.0113031	0.00515659	0.0164772	0.00462171	0.113939	0.0284956	0.00540977
CDK14	0.879486	1.48255	1.66761	0.314843	0.824961	1.54717	4.09472	3.6085	1.64472	0.312142	0.938782	1.24848	1.20652	0.471638	5.91903	0.656909	0.0772875	4.58415	0.332294	0.129007	0.348275	3.30039	3.1614	0.674503	1.59056	0.0834446	1.15441	3.70458	0.0761725	1.00926	1.42581	0.282559
CDK15	0.00452931	0.00589383	0.00523015	0.0055247	0.0029777	0.00407735	0.0056986	0.00216775	0	0.0246007	0.00619527	0.00128683	0.000599758	0.0112856	0.00275389	0.0156567	0	0.00290739	0.00727411	0.00264907	1.41691	0.00631945	0.0254429	0.00512187	0.00659696	0	0.00984416	0.00448544	0.00772523	0.00809161	0.00423286	0.00985624
CDK17	0.511747	0.836203	0.553068	0.294438	4.84213	0.364175	0.524842	0.880646	0.501338	2.4608	2.26394	1.79131	0.302836	0.746613	0.455504	0.824646	0.371683	0.459755	0.520351	2.65423	0.697049	0.504589	0.7792	0.647458	0.707979	1.5891	1.0946	0.182539	1.1832	0.697813	0.485393	2.25519
CDK2	0.0125092	0.0176201	0.0392557	0.0248608	0.053643	0.0332106	0.0232827	0.0153934	0.0415457	0.0770599	0.051979	0.0352711	0.0239383	0.0039544	0.0435268	0.0217516	0.00409099	0.0198214	0.0116917	0.0450987	0.00742631	0.021143	0.0412583	0.0163284	0.183551	0.0134906	0.045648	0.00728992	0.026181	0.0522475	0.0482192	0.0429033
CDKL2	0.00209923	0.0118618	0.173075	0.639105	0.0179139	0.211573	0.314063	0.00684455	0.0120666	0	0.0175558	0.00717311	0.149488	0.258664	0.092265	0.0178235	0.0425396	0.0202193	0.00648293	0.0111933	0.0341868	0.0121883	0.0107601	0.00496994	0	0.00887446	0.0138498	0.0581581	0.0164444	0.244429	0.0249175	0.0259837
CDKN2B	0.00324501	0.0107947	0.14522	0.00432686	0	0.0179994	0.012029	0	0.0112912	0	0.00331882	0.0112309	0	0.00454249	0.00881275	0.00389878	0.0546496	0.00984312	0.00308244	0	0	0.000632065	0.0135233	0.00815018	0.000554417	0	0.00188461	0	0.0075295	0.00932605	0	0
CDKN2C	0.0320749	0.00470663	0.00199483	0.00285747	0	0.00475927	0.00888645	0.00465326	0.00614976	0	0.00469642	0.00756222	0.00404465	0.0048373	0.00687833	0.00496498	0.00502379	0.00377748	0.00794427	0.00749974	0	0.0114855	0.00880931	0.00582675	0.00891857	0.0161465	0.00590109	0	0.00577632	0.0336543	0.00250648	0
CDKN2D	0.0320564	0.0360036	0.0112005	0.0111346	0.143143	0.00694775	0.0116678	0.0858399	0.0228484	0	0.0710824	0.0585191	0.00863301	0.0270135	0.00729734	0.0405049	0.395056	0.00382966	0.0125184	0.0408362	0.115121	0.0144447	0.0193717	0.0862369	0.0171767	0.10919	0.0605298	0.0293229	0.0692085	0.0643256	0.0236159	0.0500215
CEBPB	0.316205	2.38123	0.214448	0.218672	0.173436	0.144595	0.178673	0.125587	0.116369	0.0661173	0.190264	0.234048	0.408016	0.275866	0.237954	0.134352	0.441163	0.144075	0.976533	0.130385	0.147752	0.551342	0.486519	0.928205	0.223978	0.196955	0.253313	0.339271	0.176661	0.329602	0.24823	0.1214
CECR2	0.311396	0.0401165	0.581037	1.67852	0.575734	1.12011	1.73817	0.173905	0.211741	0.375613	0.672467	0.437536	0.238719	0.462056	0.907665	0.0483717	0.110048	0.146071	0.0456838	0.137028	0.0272748	0.494248	0.297517	0.0303928	0.443321	0.0272926	0.392699	0.330265	0.0279658	0.956909	0.315098	0.58587
CELSR2	0.021171	0.00148342	0.122295	0.0390689	0	0.145769	0.0669886	0.0028952	0.0362507	0	0.004651	0.00899913	0.000818614	0.0107089	0.0328204	0	0.0515962	0.0132413	0.00698773	0.000404495	0.0133069	0.00729648	0.00309723	0.00523908	0.014104	0.0095088	0.00912344	0.0362744	0.00351492	0.0510879	0.0186218	0
CEMIP	0.0528032	0.0273818	0.0338639	0.062109	0.0661671	0.0568987	0.02518	0.0523867	0.0837775	0.0417412	0.143028	0.229621	0.144475	0.0282157	0.0513699	0.015122	0.00253028	0.0563154	0.0259034	0.0718093	0.0607796	0.5751	0.17138	0.0286245	0.136551	0.0277585	0.0541323	0.0154144	0.0319769	0.0955479	0.0453243	0.101008
CEMIP2	0.364014	0.717783	1.31615	1.13686	0.712727	0.660062	0.723073	0.475653	0.705953	3.68919	4.63064	0.759999	0.317149	0.231067	0.481312	0.160314	0.298772	0.252072	2.42675	0.556877	0.373673	0.655741	0.335671	0.89883	0.274575	2.18196	0.37017	0.266795	1.05784	1.11411	0.295069	1.86791
CENPE	0.0027967	0.0308572	0.01146	0.00809023	0.00170084	0.0131388	0.0115386	0.0139389	0.00650844	0	0.00950578	0.00603336	0.000781606	0.00315462	0.0237462	0.0308534	0.022936	0.015057	0.0395755	0.0209257	0.112899	0.00794144	0.00906423	0.0319843	0.00948672	0.0201495	0.0055727	0.0074375	0.0277841	0.149401	0	0
CENPF	0.0116923	0.0161151	0.00662166	0.0107352	0.00505309	0.00810878	0.00900721	0.0252488	0.0122078	0.0325595	0.0201377	0.00889482	0.0203574	0.0358253	0.0214711	0.0266101	0.0504471	0.0372791	0.0173004	0.0272777	0.0258768	0.00771846	0.0152752	0.0131305	0.00743355	0.0222526	0.031555	0	0.0286527	0.190078	0.00937043	0.00497606
CEP55	0	0.00362506	0.00363457	0.001581	0.00256108	0.000906244	0.00347015	0.00646737	0	0	0.00563098	0.00119736	0.000914559	0.00878746	0.00701905	0	0	0	0.00556672	0.0050819	0	0.00467356	0.00664211	0.00403704	0.00660995	0.005335	0.00705554	0	0.00773098	0.0325858	0	0
CEP70	0.241978	0.0603258	0.657856	1.72942	0.100121	1.47951	2.19909	0.0751249	0.491538	0.142484	0.178683	0.0768182	0.274628	0.557223	0.914487	0.0381249	0.0664256	0.360141	0.0785898	0.216322	0.162523	0.240403	0.260706	0.0194696	0.167946	0.059382	0.18375	0.126384	0.0872047	0.851142	0.176049	0.196981
CEP78	0.0672362	0.0601492	0.0952953	0.0520158	0.0323498	0.0779741	0.061946	0.103193	0.158028	0	0.0458876	0.0341464	0.0257521	0.263488	0.132849	0.0751171	0.0012499	0.128159	0.0488421	0.0609585	0.110969	0.0812721	0.0728978	0.0663668	0.10126	0.648602	0.062949	0.0260786	0.13374	0.125934	0.0827269	0.0489286
CERS4	0.198349	0.0602138	0.33113	0.283042	0.0482231	0.328434	0.643951	0.362578	0.316658	0.16397	0.102195	0.124214	0.186928	1.15326	1.28172	0.110047	0.0655739	1.45689	0.107496	0.150153	0.279874	0.150793	0.168135	0.0867266	0.319137	0.298277	0.137688	0.422461	0.233034	0.2582	0.111485	0.0619756
CERS6	0.673463	1.63236	0.19896	0.25813	0.208918	0.269051	0.491094	0.453578	1.70062	0.110914	0.0908501	0.0674375	0.434328	1.11615	0.844817	5.12846	0.184441	0.910567	1.72688	1.91181	0.871322	0.717379	0.333373	1.80057	1.26954	0.55863	1.5738	1.8347	0.896381	0.407311	0.510404	0.405607
CETP	0.00226314	0.00318986	0.00256386	0.00161657	0	0	0.00698262	0.00630069	0	0	0.0283168	0.00349264	0.000717533	0	0.000840602	0.00346699	0	0.0101424	0.00364948	0.0142926	0	0.00126368	0.00105555	0.00344938	0	0.00309672	0	0	0.00542003	0.00619464	0.0133135	0.017617
CFAP157	0.0122253	0.00868625	0.00504686	0.00611848	0	0.00470823	0.00533013	0.0154658	0.00806283	0	0.00212011	0.0148727	0.026815	6.139	0.0159976	0	0.00330785	0.00178795	0.00581644	0.00177239	0	0.00741138	0.00561133	0.010683	0.00794265	0.00701873	0.0114745	0	0.0104816	0.0062524	0.00369155	0.00319883
CFAP161	0.0439202	0.0584342	0.0192035	0.0164524	0.327152	0.0438161	0.0084043	0.0473619	0.0334794	0.497948	1.15078	0.587402	0	0.2118	0.0134924	0.0102803	0.061557	0.0393679	0.14753	0.215071	0.0135182	0.0406612	0.119752	0.0334823	0.224974	0.0297011	0.0919956	0.0985892	0.0351193	0.120615	0.0791369	0.646374
CFAP299	0.0151597	0.0221431	0.0421821	0.0334433	0.018808	0.0406729	0.0848724	0.0300426	0.0538127	0	0.0195857	0.0300125	0.0461039	21.6372	0.110886	0.0208992	0	0.0447411	0.0182544	0.0118499	0.00601142	0.0255972	0.0268404	0.0180143	0.01914	0.0450634	0.0393937	0.0448043	0.0660628	0.055199	0.00342767	0.00969363
CFAP46	0.00996206	0.00201584	0.00636607	0.00340307	0	0.0109286	0.00339364	0.00440159	0.040378	0	0.00537503	0.0128327	0.0741088	4.34361	0.0177601	0	0	0.0288406	0.00614242	0.0379541	0	0.00659189	0.00770805	0.00547724	0.00657488	0.00601145	0.00682943	0	0.00545483	0.00999912	0.00487848	0
CFAP47	0.00423379	0.00760261	0.0110793	0.0114062	0.00939105	0.0100627	0.0157986	0.0150225	0.00698128	0.104496	0.00217229	0.0135678	0.00147332	7.56999	0.026603	0	0	0.0300366	0.00904097	0.00523125	0.016642	0.00997974	0.00901906	0.0109356	0.00261695	0.0118901	0.0231137	0.0197521	0.0123242	0.018365	0.00325874	0.0222196
CFAP52	0.0184078	0.00903112	0.0106425	0.0148349	0.0159614	0.0177961	0.0171586	0.0120136	0.0857975	0	0.00120565	0.00871469	0.00425021	3.20013	0.0142824	0	0.0479256	0.00178795	0.013221	0.0107528	0	0.0187422	0.0138732	0.00692783	0.00612289	0.00190891	0.00591209	0	0.00889082	0.0133695	0.0206726	0.0182931
CFAP54	0.00869456	0.0102133	0.0346928	0.015771	0.140801	0.0123251	0.0244954	0.124679	0.0957893	0	0.0636983	0.22944	0.121032	12.5548	0.0384776	0.0137596	0.137411	0.0437236	0.0224831	0.278653	0.0269022	0.0184283	0.0300369	0.012221	0.0676934	0.0179846	0.0339176	0.0744743	0.0247505	0.0574648	0.0161411	0.102065
CFAP65	0.00115208	0.00117886	0.00327712	0.00571007	0	0.00815978	0.00223045	0.00666698	0	0	0.00237797	0	0.013751	1.27927	0.0128742	0	0.00266851	0.00592474	0.00339966	0.00118131	0	0.00148288	0.0023224	0.0044293	0.0468909	0	0	0.0284045	0.000801893	0.00389072	0	0.00589647
CFAP73	0.000983823	0.00308015	0.00474398	0.00425508	0	0.00232559	0.0031253	0.0237461	0.0241467	0	0.00945931	0.0154004	0.0299543	3.52865	0.0202699	0.00552401	0.00885766	0.017013	0.00537131	0.00564976	0	0.00644962	0.00666904	0.0112784	0.00234846	0.00867529	0.0290224	0	0.00693187	0.0109723	0.00667046	0
CFAP74	0.00222808	0.00487319	0.00447567	0.00607955	0.0100043	0.00524997	0.0040299	0.0170598	0.0125866	0.0173449	0.00122566	0.00342284	0.0123806	1.39967	0.00547211	0	0.00215852	0.00330762	0.00407213	0.00389498	0.0204209	0.0260906	0.00411067	0.00253168	0	0.0025864	0.0111359	0.0184341	0.00416089	0.00618105	0	0.00277633
CFAP77	0.00498824	0.011215	0.0183507	0.0116607	0.011618	0.0150133	0.0111915	0.01011	0.0379816	0	0.00540149	0.0128734	0.0527389	2.00668	0.0235111	0.0115392	0.0977114	0.0121769	0.00984267	0.0325152	0	0.0195897	0.00823322	0.00742113	0.0138855	0.00240313	0.0328425	0	0.0119327	0.0140513	0	0.00969363
CFD	0.0679933	0.274517	0.0695613	0.0695287	0.0958188	0.0556157	0.0546983	0.0669222	0.0650866	0.0187429	0.0933852	0.0913806	0.3456	0.104802	0.061192	0.0935262	0.0472325	0.0502149	0.134726	0.0655039	0.0857477	0.435248	1.14265	0.166362	0.188479	0.0776295	0.1322	0.0315002	0.0760469	0.141032	0.0626239	0.0893034
CFH	0.566211	0.0335341	0.096869	0.133309	0.397635	0.211074	0.387054	0.0403137	1.58042	0	0.0273438	0.0537088	0.918943	0.615799	1.33625	0.0455854	0.0610528	1.79036	0.1075	0.185804	0.366781	0.730212	1.92327	0.0596026	2.41374	0.053613	0.238021	0.114064	0.0715999	0.148945	0.150763	0.0587818
CFP	0.000848209	0.0343485	0.00476385	0.00389246	0	0.00173216	0.012603	0.000535178	0	0	0.00961857	0.0100406	0.0124441	0.00585683	0.000849176	0.0558291	0	0.00748401	0.0304095	0.00166256	0	0.00328919	0.00868606	0.175505	0	0.00112067	0.00340702	0.0453743	0.00671286	0.0117708	0.00353344	0.01237
CGN	0.00398846	0.0101354	0.685246	0.178591	0	0.32306	0.310293	0.00884821	0.126289	0.0187429	0.0125992	0.0274036	0.00193766	0.346298	0.285713	0.00296048	0.00523523	0.215733	0.00401946	0.00890243	0.0262128	0.00974775	0.00697229	0.00453298	0.00555968	0.00113279	0.0329972	0.0493356	0.0038774	0.177263	0.0528107	0.0179743
CGREF1	0.0015579	0.00297773	0.00149197	0.000492156	0	0	0	0	0	0	0	0	0.00246185	0.000885204	0.0038814	0	0	0.00269295	0.00254627	0.00397849	0.0334882	0.000659403	0.0284659	0.00406786	0.00183959	0	0.00178605	0	0.000629786	0.00236463	0.00331952	0.00349279
CHD7	0.277927	0.577379	0.608882	0.469423	0.358181	0.413649	0.58098	1.42366	0.312166	1.96622	0.653097	0.374559	0.158784	0.775134	0.470329	0.438084	0.0117495	0.385643	0.706613	0.784468	0.673775	0.425279	0.0746535	0.3347	0.508727	0.20983	0.641391	1.00634	0.632752	0.504611	0.208702	0.484624
CHGA	0	0.000377835	0.0002237	0.000774241	0	0	0	0	0	0	0	0	0.012359	0	0	0	0	0	0	0	0	0.000394037	0.000507638	0.000484988	0.000838334	0	0	0.198986	0	0.000351659	0	0
CHI3L1	0	0.0341238	0.00219356	0.0845278	0.0234439	0.00472264	0.0136777	0.00266916	0	0	0.00307771	0	0.00430485	0	0.00677615	0.00920018	0	0.0178993	0.00340051	0.00093376	0	0.00719899	0.00542893	0.00233581	0.00183898	0.00779752	0.0089679	0	0.00473739	0.022671	0	0
CHID1	0.0589878	0.0846273	0.0445297	0.0530183	0.0808683	0.0498872	0.0537828	0.0630638	0.0880153	0.0575764	0.0304676	0.0222495	0.0516381	0.0613511	0.0816192	0.0179997	0.363094	0.062781	0.175456	0.0637727	0.0415561	0.0488613	0.0636415	0.0548318	0.0368242	0.0432247	0.0445179	0.0146331	0.0432124	0.0648121	0.0518396	0.0555222
CHL1	0.00308998	0.00282619	0.0395289	0.00352696	0.482765	0.00543319	0.0420892	0.0728683	0.231505	0	0.0629944	0.831751	0.0443152	0.0485716	0.157329	0.00502669	0	0.569356	0.00198051	0.00702964	0	0.0465963	0.0738451	0.00286057	0.00233057	0.00680247	0.0383951	0.16024	0.00201656	0.0569802	0.00374241	0.0600363
CHN1	0.364793	0.045631	0.180056	0.076697	1.70791	0.143476	0.466121	0.03626	0.155247	0.661552	0.841432	0.0691687	0.0631637	0.732554	0.616276	0.0290959	0.208723	0.293598	0.0377216	0.685662	0.0971755	0.162971	0.0828684	0.0421216	1.02205	0.042684	2.36389	0.435335	0.047632	0.192504	0.504358	3.87186
CHRD	0.0245084	0.00267074	0.000796867	0.00170293	0	0.00132431	0.00561293	0	0.0141353	0	0.00979815	0.011875	0.00628327	0	0.0356972	0	0	0	0	0.00946068	0	0.0152884	0.116367	0.00146393	0.0145578	0	0.180568	0.0684499	0.00280547	0.00405933	0.0920317	0.00277633
CHRDL1	0.0339098	0.001484	0.00142116	0.00441947	0	0.000911672	0.00192848	0.00387639	0.00324333	0	0.00670841	0.0107439	0.00951172	0.00439193	0.00416739	0	0	0.0156198	0.00441186	0.212462	0.00621175	0.163625	0.283978	0.00155187	0.096962	0	0.00385754	0	0.00518242	0.0185022	0.0207445	0
CHRM3	0.294958	0.285177	0.0363311	0.547603	0.561589	0.0820019	0.182055	0.0217321	0.089882	1.85387	1.08892	2.23129	0.0318937	0.0459611	0.139203	0.00359995	0.0594455	1.10236	0.0205034	0.107491	0.0641016	0.0524169	0.0417988	0.019537	0.0592179	0.0310907	0.094105	0.168711	0.0474628	0.409557	0.153328	0.0458348
CHST9	0.0525837	0.0102938	0.0163671	0.0134981	0.0560029	0.0151097	0.0229992	0.00178821	5.9101	0	0.0141438	0.0272385	0.0351461	6.39055	0.130919	0.00338034	0.0515962	11.7755	0.00676372	0	0.0623183	0.0129744	0.022365	0.0113322	0.00672722	0.00787822	0.00882691	0.444478	0.0145484	0.0245609	0.0122707	0
CHSY3	0.180182	0.045453	0.77229	0.279763	0.162918	0.6687	1.8394	0.0173607	0.589255	0.937677	0.727068	0.100215	0.154314	0.152624	1.06533	0.0309	0.0686484	0.562782	0.225118	0.888007	0.0325499	0.619015	0.700346	0.0413715	0.247339	0.23998	0.235529	0.112412	0.0327065	0.433727	0.292507	0.469634
CHTF18	0.0262027	0.0312768	0.0132473	0.0233829	0.0281243	0.0218731	0.023504	0.0291907	0.0323922	0	0.0330595	0.00896326	0.0033864	0.0162011	0.0520547	0.0140817	0	0.0595873	0.0214708	0.0242596	0.024132	0.029189	0.0266188	0.0342597	0.0410467	0.0189442	0.073007	0.0230781	0.0239337	0.0989117	0.0497705	0
CIB4	0.0104819	0.000502415	0.000518579	0.000256665	0	0.00107246	0	0	0	0	0.00182111	0	0.00116476	0.00860927	0	0	0	0	0.000936175	0	0	0.0144914	0.00199335	0	0.00462947	0	0.163874	0.049775	0	0.00301906	0.0142565	0
CIITA	0.00735749	0.994834	0.0235157	0.143264	0.118011	0.0609063	0.150079	1.0581	0.149577	0.0857879	0.0515587	0.107087	0.0549203	0.0674568	0.120002	5.59717	0.165442	0.139386	1.35581	0.0375797	0.161364	0.0298667	0.0303611	1.88601	0.0225676	0.0437788	0.0285787	0	0.045321	0.137992	0.030929	0.0520578
CILP	0	0.000332897	0.00240161	0.00201218	0	0.00114565	0.0088435	0	0.0179874	0	0.00664579	0	0.0177173	0	0.000754333	0.0106351	0.00241201	0.0202592	0.00176163	0	0	0.00354854	0.0851635	0.00136423	0.00584063	0	0.0022068	0	0.00266214	0.0025401	0	0
CIT	0.00544091	0.0210376	0.0924637	0.127487	0.00210925	0.212414	0.559908	0.0102292	0.227094	0.157458	0.0307343	0.00589962	0.106778	0.0880191	0.372252	0.0343469	0.188119	0.050424	0.0229833	0.0200493	0.00670545	0.0206502	0.00824362	0.016221	0.0207621	0.0124413	0.0242955	0.158759	0.0183539	0.262878	0.00872423	0.0195445
CKAP2L	0.0165287	0.00647432	0.00258595	0.00172627	0	0.00113524	0.00320005	0	0.00611852	0	0.00137655	0.000987786	0.00877741	0.0120439	0.0026144	0	0.00193396	0	0.00328532	0.00265878	0	0.00681578	0.00210014	0.00139136	0.00416087	0.00168625	0.00387768	0	0.00145445	0.0579578	0	0
CKMT2	0.0504356	0.00390656	0.0157178	0.0251357	0.0255098	0.0145979	0.0261442	0.00300156	0.00802431	0.197839	0.00777543	0.0125409	0.0137549	0.01228	0.018866	0.0235672	0	0.0202539	0.0117562	0.0140686	0.0059168	0.0274481	0.0201002	0.00265115	0.00576113	0.0144782	0.0132479	0	0.0114578	0.0232342	0.0844628	0
CLCN4	0.00547888	0.0719218	0.0370925	0.0471241	0.0639759	0.0406266	0.0391005	0.0376394	0.024578	0.0173449	0.0761704	0.0663407	0.0291669	0.029802	0.0406853	0.273602	0.0139959	0.0264673	0.0238892	0.0248325	0	0.0451289	0.0450373	0.0304221	0.0180312	0.00673964	0.0333429	0.0846381	0.00221441	0.0728423	0.0168815	0.0886527
CLDN1	0.0182262	0.0127933	0.040685	0.0613646	0	0.0433065	0.118395	0	1.11043	0	0.00419685	0.00238	0	0.138241	0.0599869	0.00966128	0.109066	0.113799	0.0111382	0.0125756	0	0.00738794	0.0129688	0.00644803	0.0171572	0.00181048	0.00904949	0	0.0123274	0.0515103	0.00326124	0
CLDN10	0.0018187	0.00301618	0.00316611	0.0028457	0.0226983	0.00234063	0.00314892	0.00133073	0.121453	0	0.00308891	0	0.000633375	0.0144535	0.0485358	0.0131552	0	0.0797593	0.00540727	0.014681	0	0.00450021	0.00156159	0.00144805	0	0.00833862	0.00249818	0	0.00150111	0.00259689	0.00317418	0
CLDN22	0	0.00018403	0.0011939	0.000146334	0	0.000579241	0	0	0	0	0	0	0	0	0	0	0	0.00991315	0.000298432	0	0	0	0.000387826	0	0	0	0	0	0	0.000782163	0	0
CLDN34	0	0.00035755	0.000510598	0.00102111	0	0	0	0	0	0	0.00674943	0.00159768	0	0	0.00608611	0.00338034	0	0	0	0	0	0.000678222	0	0	0	0	0.00113977	0	0	0.000544605	0	0.00436813
CLDN5	0.234527	0.0897815	0.0738127	0.0843252	2.93795	0.0850542	0.0798417	0.0998617	0.0211391	0.665081	1.84443	3.70649	0.391093	0.0900672	0.0975348	0.0725838	0.350683	0.0645269	0.071765	1.26974	0.0497913	0.127365	0.0827344	0.115404	0.244249	0.0949957	0.279276	0.102984	0.0631436	0.359747	0.161264	1.03861
CLEC10A	0	0.0254587	0.00105596	0.00308951	0	0.00474343	0	0.00167965	0	0	0.00181669	0	0.0123652	0.00201682	0.00182949	0.0452977	0	0.00929685	0.116674	0.00591008	0	0.0042764	0.00218693	0.374084	0.000617477	0.00231632	0.00265091	0	0.00414611	0.00838394	0	0
CLEC12A	0.0201066	0.628877	0.0103198	0.0103256	0.0355256	0.0133985	0.0346007	0.0203978	0.00605359	0	0.0400725	0.00692592	0.0376417	0.0430777	0.0163604	0.185058	0.0056309	0.0406297	0.160251	0.0202058	0.16932	0.0183912	0.0208981	1.1483	0.0152089	0.0565496	0.0213931	0	0.0499618	0.0622814	0.0128343	0.0140744
CLEC17A	0	0.00878001	0.0014964	0.00120215	0	0	0	0.368737	0	0	0.00519019	0	0.00516749	0.00085845	0.00142479	0.00540204	0	0	0	0.00269	0	0.00133019	0.00282294	0.0484404	0.00701746	0.00200492	0.0130376	0	0.00283593	0.00433519	0	0
CLEC1A	0.0216668	0.0498427	0.00310957	0.0024135	0.581667	0.00435619	0	0.0033179	0	0.764591	0.815135	0.624943	0.0115463	0.0128245	0.0045411	0.06546	0.00511782	0	0.0442472	0.156015	0	0.00933024	0.00709768	0.0793384	0.00441858	0.0069164	0.0362917	0	0.00642635	0.08294	0.00876372	0.733145
CLEC1B	0	0.00707183	0.00084338	0.000746334	0	0.00317245	0.00300666	0	0	0	0	0	0	0	0	0	0.00105325	0	0.00604475	0.000933085	0.134902	0.00070232	0.000125579	0.0123013	0.0018294	0.00552131	0	0	0.000461587	0.00657427	0	0
CLEC2D	0.16968	0.136736	0.234206	0.100631	0.0989638	0.226707	0.188973	1.75815	0.436037	0.0824974	0.122201	0.0538799	0.092786	0.155249	0.328221	0.702737	0.00883092	0.475464	0.575487	0.19652	0.655335	0.297982	0.264646	0.433677	0.211508	1.93404	0.226135	0.19982	2.93065	0.25004	0.0603804	0.213908
CLEC4A	0.00707883	0.0468719	0.00857118	0.0121771	0.0133136	0.0116948	0.00856377	0.0274504	0	0	0.0139987	0.00811606	0.00334719	0.00486694	0.0104862	0.11132	0	0.0077237	0.0525595	0.00875442	0.00668136	0.0176277	0.0229375	0.144394	0.0191282	0.0107903	0.00900879	0	0.0211762	0.0159213	0.0279335	0.0043461
CLEC4C	0	0.003283	0.00159676	0.00254032	0	0.000862731	0	0.0250771	0	0	0.00197584	0.00218193	0	0.00151244	0.00488538	0.48894	0.00241201	0	0.00310552	0	0.0150153	0.00204356	0.00182408	0.00503476	0.000926178	0.00184524	0.00291938	0	0.000931469	0.00220255	0	0
CLEC4D	0.000851071	0.0177429	0.000284739	0.000956938	0	0	0	0.00268392	0	0	0	0	0	0	0	0	0	0	0.00519894	0.00139467	0	0	0.000203374	0.0305507	0.00233929	0.00100016	0.00122004	0	0.000969365	0.00136799	0	0
CLEC4F	0	0.00476104	0.000437119	7.9128e-05	0.0116928	0	0	0	0	0	0	0	0	0.00458063	0	0.0180429	0.00224182	0	0.00117755	0.0118939	0	0.00122419	0.000371944	0.0689189	0	0.00188398	0	0	0.000558649	0.00405736	0.0149999	0
CLEC4G	0	0.00825357	0	0.000402548	0	0	0	0	0.00283899	0	0.0074211	0	0	0.00116259	0	0	0	0	0.0617706	0.00183467	0	0.00262483	0.000238312	0.00516319	0	0	0.00053903	0	0.000174162	0	0	0
CLEC5A	0.00179733	0.185321	0.00598836	0.00424412	0.00304434	0.00816698	0.0142521	0.00118057	0.00781184	0	0.00272188	0.0038348	0.0106863	0.00764387	0.00756327	0.0109345	0	0.0159825	0.0627085	0.00663953	0	0.0053603	0.0062353	0.211592	0.00127758	0.00178594	0.00110774	0	0.00381137	0.0278155	0	0.0151623
CLEC7A	0.10775	1.75091	0.0256219	0.0313976	0.0795104	0.0408714	0.0436508	0.0311369	0.00913679	0	0.0356334	0.0257541	0.0631061	0.0269132	0.0681992	0.925136	0.00211193	0.0487029	1.50589	0.0369934	0.0151382	0.0301946	0.0229105	2.26696	0.0374868	0.0394264	0.0595055	0.0508792	0.0452523	0.0960718	0.0142565	0.00840316
CLEC9A	0	0.00245577	0.00135288	0.00157634	0.00884213	0.00228199	0	0	0	0	0.00894627	0.0259123	0.00100704	0.00385812	0.000470573	0.669531	0	0.00228073	0.00548167	0.00170236	0	0.00156223	0.00066193	0.0121051	0.00075443	0	0	0	0.00158231	0.00423405	0.0092529	0
CLECL1	0.0010222	0.0384993	0.000258978	0.000966998	0	0.00151432	0	0.164988	0	0	0	0	0	0	0	0.337188	0	0	0.105557	0.00112449	0.0209426	0.000212425	0.00162545	0.116068	0.00677735	0.00982299	0.000576262	0	0.0115561	0.00551159	0	0
CLIC2	0.0109116	0.121323	0.172851	0.0935776	0.291265	0.0580089	0.0608322	0.0233595	0.0252623	0.214985	0.272007	0.223698	0.00828916	0.0234753	0.0238845	0.885074	0.321899	0.0398829	0.306653	0.334905	0.0133069	0.0277987	0.070369	0.15343	0.0453859	0.014122	0.0208416	0	0.00828494	0.107518	0.0636854	0.283688
CLIC5	0.100161	0.0270805	7.34753	0.122069	0.154372	1.84648	1.4746	0.0390143	0.0539794	0.0173449	0.602723	0.67873	0.0576271	0.329712	0.688359	0.044479	0.293749	0.074229	0.0342422	0.0313551	0.0815729	0.0380962	0.0303099	0.0214032	0.0128909	0.0926519	0.368171	0.137025	0.150686	0.627756	0.119004	0.12685
CLIC6	0.0464346	0.0153746	0.292907	0.382711	0.0132745	1.27299	3.35284	0.0083782	0.793892	0	0.0113259	0.0112813	0.139666	2.69381	5.78935	0.0197941	0.168428	2.26633	0.00898364	0.00896749	0.0801273	0.0351817	0.034389	0.016418	0.144744	0.019212	0.0841347	0.485641	0.0125133	0.320226	0.0184677	0.0362397
CLINT1	0.312812	0.582891	0.622551	1.20712	0.42689	1.03516	1.86439	0.72461	0.783801	0.525073	0.248924	0.178568	0.224833	0.586921	1.02425	0.712652	0.0954435	1.3727	0.475445	0.394486	0.350657	0.31958	0.504897	0.515595	0.435348	0.383579	0.258815	0.255917	0.577002	0.745647	0.354506	0.390624
CLK3	0.0665097	0.12555	0.120356	0.0978944	0.143612	0.178137	0.0898897	0.0752474	0.102839	0.125869	0.0800271	0.0789258	0.0317272	0.0968239	0.121952	0.105735	0.686204	0.106151	0.150609	0.104261	0.14706	0.0635361	0.0842007	0.136483	0.0485371	0.120758	0.0585096	0.32932	0.0986948	0.144253	0.0918792	0.0385802
CLMP	0.0208829	0.0171734	0.0147808	0.200655	0.0182181	0.0271562	0.0357848	0.00862099	0.0151011	0	0.0150682	0.0263494	0.175674	0.0155456	0.0247108	0	0.00551489	0.0240879	0.0177815	0.0085643	0.10425	1.06385	1.05172	0.00814308	0.144443	0.0188365	0.0242546	0.0247888	0.0313815	0.109023	0.0274958	0.00748526
CLN3	0	0.0508286	0	0.00100035	0	0	0	0.00346553	0	0	0	0	0	0.00105803	0	0.00339267	0	0.010125	0.0290324	0	0	0	0	0.0282491	0	0.0145851	0	0	0.00888466	0.00273354	0	0
CLNK	0.0253118	0.00793154	0.0133737	0.0187579	0.0371801	0.0138491	0.0187434	0.126385	0.00839743	0	0.00717655	0.0039396	0.00599344	0.0139471	0.0119627	2.71612	0	0.0129904	0.00639612	0.030729	0.550783	0.0130388	0.012272	0.0202924	0.00464767	0.205646	0.0373623	0.432797	0.167685	0.0227445	0	0.00823339
CLRN2	0	0.000101836	0	0.000341694	0	0	0	0	0	0	0.00134842	0	0	0	0	0	0	0	0	0	0	0.000149593	0	0	0	0	0	0	0.000223411	0.000450353	0	0
CLSPN	0	0.0157451	0.00208627	0.00357756	0.0251056	0.00925123	0.00700594	0.00358699	0.013414	0	0.0101881	0.0104094	0.0127055	0	0.011741	0.0398583	0	0.0256397	0.0119227	0.0120143	0.0121477	0.00644286	0.00909588	0.0115197	0.00960638	0.0143955	0.0161258	0	0.00668618	0.142311	0	0.0182213
CLVS1	0.00424336	0.0355585	0.0147827	0.0158585	0	0.0133058	0.0085951	0.0691841	0.0178474	0.0167435	0.0217521	0.0282455	0.00876225	0.0721778	0.0178551	0.0180053	0.107004	0.0419589	0.00539302	0.0179631	0.0234615	0.0157972	0.0181931	0.00871312	0.0215281	0.0141856	0.0183335	0.415379	0.0312148	0.0253846	0.0109375	0.0391668
CMKLR1	0.0403239	0.212095	0.00161949	0.0030697	0.117688	0	0	0.00614968	0.0094878	0	0.0282713	0.0668057	0.0084839	0.0033193	0.00400548	0.120996	0.00255099	0	0.92744	0.0275762	0	0.170816	0.0147557	0.305608	0.121771	0.0981775	0.0446008	0	0.0059643	0.0217392	0.065941	0.216914
CNGB1	0	0.00252367	0.00485316	0.00266208	0.00719055	0.00306581	0.0237181	0.00260464	0	0	0.00115709	0.00274551	0.000900763	0.00965518	0.0069221	0.00509117	0	0.0120567	0.00153149	0.00512395	0	0.00193024	0.00130827	0.00503593	0	0	0.00279941	0	0.00187417	0.00528705	0	0
CNN1	0.624379	0.0060765	0.00536715	0.0037475	0	0.00474992	0.00465081	0.00630762	0	0	0.0111747	0.00365958	0.0106895	0.0056037	0.00493266	0.0152111	0.00282914	0.00296154	0.0102803	0.0010105	0	0.013223	0.033911	0.00214038	0.0641662	0.000851066	0.0486026	0	0.0030039	0.0177899	0.379405	0.00436813
CNR1	0	0.000972487	0.002764	0.0616267	0.049257	0	0.00529177	0.0785041	0.00524698	0	0	0.0011356	0.00887891	0.00172113	0.00678884	0.0150962	0	0.0100926	0.00280879	0	0	0.00230994	0.00779168	0.00263878	0	0	0.00782934	0.0057308	0	0.0395218	0.214921	0.0305828
CNR2	0.00148405	0.00751225	0.00327137	0.00392942	0.00447915	0.00316928	0.00609222	0.675648	0.0114818	0	0.00263442	0.00434644	0.00445338	0.00913441	0.00157736	0.351551	0.00231277	0.0159825	0.00561932	0.00821462	0.0416455	0.00700024	0.00358904	0.0124134	0	0.0918638	0.00824913	0	0.0459038	0.0102887	0.0509924	0
CNTFR	0.0752294	0.00023743	0.0017467	0.000858057	0.0117604	0.00418006	0	0.000709335	0	0	0	0	0.0124536	0	0.00284667	0	0.00522749	0	0.00159589	0	0.0129168	0.0059815	0.0936535	0.000877848	0.0137222	0	0.00346606	0	0	0.00593647	0.00436746	0
CNTN1	0.00228842	0.00533591	0.00989111	0.0875077	0.00920928	0.0116393	0.0674315	0.0104554	0.512314	0.298185	0.00437365	0.0189041	0.0499484	0.0609355	0.206539	0.0115392	0.00570288	0.101947	0.0113567	0.00798171	0	0.216499	0.141443	0.00992475	0.0149222	0.0101257	0.00494806	0.0708236	0.00697815	0.0609161	0.0223319	0.0121445
CNTN6	0.034411	0.0123622	2.81049	0.0630221	0.00747025	0.354603	0.270228	0.0120191	1.30262	0	0.0214964	0.0172259	0.012204	0.0442578	0.338616	0.019521	0.114019	0.0816828	0.0199898	0.00651171	0.0654577	0.0861476	0.0989856	0.0188967	0.0152191	0.0229692	0.0191168	0.0938686	0.0145254	0.200354	0.0638081	0.0107264
COASY	0.0179764	0.0849712	0.0762351	0.103778	0.0541514	0.177841	0.087596	0.0825593	0.076819	0	0.052043	0.0358523	0.0499858	0.0952009	0.104627	0.104616	0.00607737	0.088291	0.0789537	0.063079	0.0330879	0.0450195	0.0651477	0.0937762	0.0965635	0.0426595	0.086977	0.156269	0.0518694	0.0890892	0.0962282	0.0140698
COL11A1	0.00870999	0.00792913	0.0234326	0.229142	0.0267006	0.0639913	0.0327617	0.0109335	0.00432038	0	0.00634119	0.00222337	0.320865	0.0140037	0.00975446	0.0134793	0.00246496	0.0197198	0.00471762	0.0141171	0	0.0123747	0.0227615	0.00866336	0.0161173	0.00439957	0.00307856	0.00701939	0.0120531	0.092902	0.0049421	0.0133674
COL11A2	0.00820594	0.00292026	0.00259858	0.00250772	0	0.00266181	0	0.00224535	0	0	0.0113019	0.00673048	0.193361	0.00497045	0.00228207	0	0.00327824	0.00497982	0.00557941	0.00356304	0	0.0039605	0.0060714	0.00148285	0.00446929	0.00567023	0.00406249	0	0.00307804	0.00433627	0	0.00360505
COL12A1	0.557104	0.0287027	2.49412	0.0711776	0.0356111	0.244823	0.0984857	0.0188324	0.0324558	0.389592	0.16779	0.0811284	0.130405	0.0478879	0.0457172	0.0365821	0.105985	0.00883406	0.0255984	0.0777366	0.0285027	0.060784	0.890031	0.0181305	0.965926	0.0381011	0.457105	0.035008	0.0160047	0.263415	1.23612	0.0272725
COL13A1	0.0343453	0.00309402	0.00494457	0.00367366	0	0.00504577	0.00263545	0.00262282	0	0	0.0121343	0.00196368	0.0886244	0.00784321	0.00602079	0.0109345	0.00473803	0	0.00562805	0.00842378	0.147519	0.607389	0.0295354	0.0079918	0.205668	0.0229355	0.0694156	0.0997814	0.00424262	0.0226497	0.00607221	0.0786201
COL14A1	0.301516	0.0302753	0.0167875	0.0259872	0.01774	0.00821316	0.029197	0.0152466	0.124562	0.0204481	0.0197862	0.0369344	0.2513	0.0408148	0.0224499	0.0558216	0.0180639	0.0144135	0.0582653	0.0314547	0.012605	0.469682	1.29987	0.0381437	0.212299	0.0214878	0.0749332	0.0583474	0.0151394	0.0740967	0.761368	0.0231233
COL15A1	0.331143	0.00592386	0.0027721	0.00492818	0	0.0106709	0.00280976	0.000856447	0.00718358	1.71132	0.015977	0.00396052	0.155392	0.00870603	0.00474743	0.016799	0	0	0.00149739	0.00872158	0.0251452	0.108402	0.199616	0.00455512	0.0412629	0.0147843	0.0256881	0	0.00538773	0.0195187	0.101908	0
COL16A1	0.604927	0.0117725	0.0353454	0.0342773	0.029402	0.0285255	0.0212681	0.0126426	0.111696	0	0.0146719	0.0169259	0.422837	0.0916286	0.0325627	0	0.0104939	0.0296325	0.00909979	0.0157847	0.0109852	0.627551	0.974077	0.0110441	0.663018	0.0155814	0.0235493	0.0335451	0.0113577	0.090134	0.213661	0.0328697
COL17A1	0	0.000660517	0.0051875	0.00223971	0.0110511	0.00221115	0.00355237	0.00171381	0.0360654	0	0.000805042	0.00365846	0	0	0.0016942	0.00596361	0	0.00780916	0	0.00263793	0	0.00170908	0.00299616	0	0.000821147	0	0.00200388	0	0	0.00392885	0	0
COL19A1	0.188173	0.127598	0.18176	0.209884	0.103667	0.13004	0.218165	1.56373	0.65294	0.0969081	0.130991	0.106299	0.243496	0.408361	0.190527	0.17007	0.0757992	0.257945	0.19094	0.175634	0.147836	0.200765	0.222306	0.131501	0.301792	0.143283	0.159174	0.163475	0.128554	0.213394	0.115187	0.0489815
COL1A1	1.82996	0.229329	0.247003	0.300148	0.325872	0.271405	0.299431	0.310095	0.200098	0.373698	0.332728	0.336071	2.21126	0.331678	0.242006	0.210532	0.441802	0.218263	0.217914	0.228378	0.222003	1.52843	9.42853	0.238721	2.42373	0.253369	0.555195	0.258832	0.218504	0.512574	1.8838	0.256142
COL1A2	2.99833	0.292986	0.250371	0.295564	0.391139	0.258492	0.19562	0.345603	0.17896	0.228388	0.443058	0.371202	4.01606	0.261275	0.299272	0.334508	0.648354	0.158864	0.207527	0.223582	0.362311	4.98215	19.154	0.270721	3.74983	0.298048	2.2917	0.327259	0.262199	0.629472	2.75379	0.494948
COL22A1	0.0260658	0.00745233	0.00303929	0.00377693	0	0.00509549	0.00257755	0.000648641	0.0226263	0	0.00339686	0	0.00545818	0.0103906	0.00734047	0	0	0	0.000349981	0.00377661	0	0.00684268	0.00550542	0.00233904	0.0365123	0	0.00338748	0.787558	0.00166954	0.0061767	0.0035809	0
COL25A1	0.07395	0.0102238	0.0157043	0.0224123	0.0626292	0.0389361	0.0531846	0.0140806	0.00981988	0.0639208	0.0371171	0.144543	0.0405323	0.0346261	0.025926	0.00850142	0.00291966	0.0246201	0.0206937	0.0404052	0	0.0490047	0.0532674	0.00829411	0.0229521	0.0124326	0.0252363	0	0.0174042	0.0198779	0.218081	0.0483428
COL27A1	0.490589	0.0164617	0.105085	0.449573	0.0186918	0.345369	0.379456	0.0128657	0.125515	0.0386958	0.0356086	0.00964745	1.02957	0.0429413	0.277049	0.0109345	0.112128	0.225604	0.0304654	0.0581102	0.0093545	0.775968	0.365386	0.0141769	1.19681	0.0197265	0.183032	0.0317718	0.0166828	0.291641	0.620287	0.0226373
COL2A1	0.00687388	0.00527783	0.00711973	0.0105587	0	0.00911721	0.00455514	0.0029532	0.00738171	0	0.00452946	0.00288155	0.25286	0.0384699	0.00597933	0	0	0.0144264	0.00201385	0.00633969	0	0.00409771	0.00752282	0.00199369	0.00421724	0.0130867	0.00336585	0.0631726	0.00314786	0.00900502	0.00623414	0.00643962
COL3A1	2.08454	0.280689	0.262722	0.285304	0.518985	0.289421	0.237434	0.291095	0.245556	0.247313	0.447332	0.372402	3.05065	0.262022	0.251761	0.345712	0.567137	0.201523	0.267855	0.247154	0.406751	2.55132	12.002	0.279545	3.74573	0.305432	0.747265	0.366687	0.307286	0.529077	1.53188	0.708
COL4A1	3.30315	0.0504483	1.19153	0.0539534	0.442496	0.0816601	0.0433708	0.0661467	0.100319	2.86327	3.41772	2.28015	0.820246	0.117447	0.0678371	0.0573697	0.270421	0.0200362	0.0370488	1.54577	0.161647	1.51024	1.21663	0.0817428	1.68515	0.0495167	12.3553	0.150396	0.0631065	0.496488	3.91156	0.950479
COL4A2	3.50113	0.0779104	2.68516	0.0718081	0.529131	0.103176	0.0680151	0.0776373	0.0455241	2.7491	6.14301	4.16572	1.27199	0.0664875	0.0638466	0.049637	0.233802	0.0468224	0.0779797	1.86007	0.0346455	1.7318	1.61649	0.0620414	2.87369	0.0674624	15.9869	0.365387	0.0564644	0.754646	6.08204	1.32626
COL4A3	0.156471	0.043117	6.37734	0.482167	0.0486436	0.811262	0.659077	0.307601	0.128634	0	0.0704119	0.0406962	0.0666182	0.0783696	0.33104	0.0300522	0.00466037	0.0288158	0.0425898	0.0297366	0.0495254	0.0492699	0.161282	0.0272327	0.207028	0.0412273	0.0382424	0.431337	0.0423018	0.572915	0.0944164	0.0995015
COL4A4	0.0155879	0.0166693	3.78934	0.352482	0.115294	0.603898	0.420713	0.381797	0.108329	0	0.0355646	0.0583565	0.161977	0.0414172	0.188062	0.0966545	0.394195	0.0675566	0.0232288	0.0216236	0.0770074	0.0454184	0.218651	0.0211378	0.271272	0.0673708	0.0443971	0.296637	0.0398646	0.46175	0.112244	0.0353446
COL4A5	1.10882	0.015815	1.39446	0.694855	0.0318965	0.506434	0.447418	0.020128	3.30565	0.134047	0.108185	0.0428596	0.320425	0.572773	0.187619	0.00398916	0.338164	0.442782	0.0288553	0.539925	0.0706065	0.659114	0.265771	0.022295	0.767884	0.0164843	0.0603401	0.29326	0.0346379	0.511973	0.758116	0.13937
COL4A6	0.368475	0.00160577	0.0961807	0.0463146	0	0.0391126	0.0100115	0.00381688	0.563467	0	0.0023321	0.00356679	0.0290643	0.0313429	0.00524519	0.0314578	0.00620561	0.0245576	0.000635752	0.0169017	0.0332294	0.0563789	0.0423266	0.00334109	0.0828082	0.00327364	0.01064	0.0377343	0.00450312	0.0504019	0.203255	0
COL5A2	1.28692	0.0388603	0.0389782	0.05095	0.114484	0.0433418	0.0497359	0.0504703	0.0425449	0.10365	0.0701737	0.0642626	0.953873	0.148021	0.0586043	0.0364142	0.0231091	0.0693456	0.0342163	0.237215	0.151617	3.17753	5.23092	0.0453379	2.15759	0.0384576	1.75869	0.237889	0.0497206	0.18468	1.21143	0.314428
COL5A3	0.00911357	0.0059903	0.00591773	0.00360853	0	0.00770096	0	0.00150609	0.00877256	0	0.0100646	0.00805389	0.272078	0.0111689	0.00754077	0	0.00533731	0.00303873	0.00451175	0.00460559	0	0.0996234	0.439971	0.00793846	0.0940137	0.0147952	1.42503	0	0.0188007	0.0428377	0.297415	0.0186911
COL6A3	0.449295	0.064332	0.0478483	0.0509483	0.0850903	0.0349904	0.0255264	0.0467672	0.0357218	0.0211545	0.0882769	0.114437	1.86225	0.119428	0.0359924	0.0394465	0.13494	0.0667905	0.0455651	0.0551566	0.151424	4.44569	2.22219	0.0687169	2.41607	0.0634682	1.9235	0.0188608	0.0751226	0.212251	0.450331	0.148684
COL6A5	0.00192893	0.00267133	0.00082144	0.00108246	0	0	0.00417896	0.0015958	0	0	0	0	0.038946	0.00167009	0.00654592	0	0.003472	0	0.0033181	0.00165856	0.00542153	0.130813	0.0039891	0.00072577	0.0443571	0	0.0463324	0	0.0025745	0.00305675	0	0
COL6A6	0.0903953	0.00993114	0.0116429	0.0143945	0.0462036	0.0187634	0.011986	0.0140994	0.029001	0	0.0134718	0.0148204	0.164215	0.024945	0.0122218	0.0204506	0.108138	0.00508217	0.0144358	0.015771	0.0159109	0.801716	0.748462	0.0150766	0.105895	0.0156373	0.272462	0.0173952	0.0110927	0.0527044	0.191319	0.030548
COL7A1	0.201451	0.00827135	0.0024918	0.00318246	0	0.00138309	0	0.000506162	0.593395	0	0.00819075	0	0.0474563	0.0498353	0.00392235	0	0.224269	0	0	0	0	0.0250093	0.0255891	0.00719888	0.0390633	0.00422947	0.0913452	0	0.00344415	0.005667	0.0291298	0.00985624
COL8A1	0.166939	0.0196319	2.89789	0.921286	1.06484	0.799599	0.751473	0.0235962	0.0268876	0	0.0473057	0.0327851	0.302065	0.0813394	0.0898959	0.0265919	0.0643474	0.0227926	0.0329701	0.024203	0.0493443	0.488409	0.297898	0.0305153	0.48272	0.0109506	0.0473071	0	0.0333958	0.802971	0.400332	0.29908
COL9A1	0	0.000404111	0.00106196	0.00180838	0	0.00201447	0.00469887	0	0	0	0.000794239	0	0.174833	0.0062395	0.00313333	0	0	0.00849325	0.00171946	0.00992054	0	0.00090928	0.00473258	0.00322137	0.0133488	0.00532769	0.0113134	0.0196967	0.00269532	0.00290606	0.00557605	0
COL9A3	0.00229666	0.00394409	0.0047122	0.00482371	0.0334943	0.00274987	0	0.021218	0.00435918	0.0401605	0.00728195	0.00254844	0.224317	0.0111284	0.00135833	0	0.00539214	0.0230583	0.000580594	0.036175	0	0.002082	0.0236585	0.000356692	0.0040734	0.00452967	0.00181672	0.00702585	0.00187696	0.00719979	0.00647406	0.0267869
COPZ2	0.0182474	0.0051818	0.0163916	0.007211	0.00747025	0.0257687	0.00417611	0.00418978	0	0	0.00325489	0.00480009	0.15445	0.0040924	0.0112851	0	0	0.00244572	0.00891502	0.0133273	0	0.041196	0.129356	0.00500518	0.0345803	0.0115559	0.0132064	0	0.00568498	0.020864	0.00876372	0.0930887
CORO1B	0.0474478	0.213188	0.0477359	0.0524588	0.101867	0.0502384	0.0380215	0.037874	0.050884	0.381658	0.0690502	0.076362	0.0325329	0.0720433	0.0451506	0.101761	0.0994081	0.0440542	0.159612	0.0636063	0.0606654	0.036523	0.036601	0.124117	0.0511047	0.02609	0.0560746	0.0151722	0.0632597	0.07661	0.0422541	0.0488119
COTL1	0.0691739	0.778409	0.0434371	0.049917	0.0356264	0.0266932	0.044339	0.309878	0.0232656	0.113344	0.124036	0.0987252	0.0592629	0.0295011	0.03223	0.781142	0.005056	0.0259756	0.439554	0.164869	0.173957	0.0732823	0.076042	2.22054	0.0558218	0.197115	0.13062	0.00525911	0.456999	0.144408	0.0107994	0.228335
COX4I2	0.0183222	0.01008	0.00793515	0.00603766	0.00635907	0.0091725	0	0.00545136	0.00347231	0	0.0316299	0.0196174	0.0315915	0.00479491	0.0153149	0	0.0540294	0	0.00829915	0	0.0136856	0.00897172	0.0177938	0.00848507	0.00344254	0.0156657	0.409339	0	0.00982608	0.0148628	0.122555	0.0180168
CP	0.0203077	0.0329614	0.024435	0.0306557	0.125399	0.169651	0.52991	0.0284026	0.717889	0	0.0135056	0.0110416	0.00740626	0.482826	2.29074	0.0182451	0.0055485	3.78128	0.0226924	0.0258246	0	0.0126782	0.0205367	0.0272719	0.00272239	0.0458428	0.0149603	0.0196967	0.0171128	0.049842	0	0.0851739
CPA3	0.00654729	0.00237974	0.00343706	0.00136497	0	0.00130358	0.00346026	0	0.0144729	0	0.00109333	0.0105597	0.00910372	0	0.00557589	0	0	0	0.00310291	0	2.03062	0.00509655	0.00235533	0.000396977	0.00173768	0	0.00666867	0.00721348	0.00311615	0.00747341	0.0185627	0
CPA6	0.00455803	0.016964	0.0694378	0.00614457	0.00727379	0.0300002	0.00927001	0.0147142	0.00699013	0	0.0089425	0.0023576	0.00486119	0.0172289	0.015301	0.0051436	0.0757239	0.0232499	0.0131881	0.00598452	0.17881	0.0119444	0.00636257	0.0120983	0.00641543	0.00917501	0.0106879	0	0.014519	0.0127852	0.00315531	0.00927155
CPAMD8	0.0268175	0.0286096	0.315557	0.488711	2.59831	0.818969	1.02344	0.0342499	0.310089	0.113236	0.319387	0.590789	0.345022	0.165944	1.09179	0.0140833	0.0522536	0.436283	0.0281008	0.0956164	0.0286759	0.058403	0.0225095	0.0407831	0.135974	0.0169624	0.0575597	0.14842	0.0235444	0.381849	0.0285642	0.146205
CPED1	1.01719	0.330209	0.181315	0.0101937	0.0174405	0.00765027	0.0246921	0.120367	0.00548889	0.326518	0.0564288	0.0721755	0.128898	0.00968662	0.0127448	0.148807	0.051074	0.00301174	0.691207	0.010936	0.0486379	0.417391	0.253761	0.40169	1.12596	0.0212782	0.515787	0	0.0131632	0.0795081	1.83464	0.0317245
CPLX1	0.0015241	0.00167805	0.00549526	0.00267278	0.121418	0.00646265	0.00390704	0.00459867	0.00476707	0.596604	0.113319	0.0758109	0.00322674	0.000616457	0.0086511	0.0214606	0	0.0259988	0.00165528	0.120838	0	0.0136529	0.0116356	0.00374011	0.00143497	0.00104093	0.00541229	0	0.00924915	0.0260266	0	0.174913
CPLX2	0.0069149	0.00280196	0.0032721	0.00372775	0	0	0.00679189	0.00389433	0.01617	0	0.00715499	0.00244128	0	0.0322463	0.00144675	0	0	0	0.00230723	0.00162816	0	0.00239786	0.000802547	0.001686	0.0129802	0.00236214	0.000478694	0.322839	0.00540515	0.00348827	0	0
CPPED1	0.0925547	0.547013	0.122455	0.0800055	0.107226	0.0871052	0.116704	0.099254	0.0679315	0.144849	0.119624	0.0760652	0.0254459	0.096102	0.129182	0.304529	0.105663	0.24527	0.355405	0.0580381	0.273483	0.10031	0.110771	1.42681	0.0481792	0.0707556	0.0899797	0.21649	0.0873876	0.125286	0.0320593	0.103417
CPVL	0.0457973	0.848167	0.0293266	0.0171812	0.018372	0.0241353	0.0451173	0.028039	0.0237401	0.0204481	0.0220681	0.0115752	0.0652886	0.0840421	0.0103617	2.61313	0.00429767	0.0372907	1.52995	0.0307106	0.0253165	0.0386237	0.0345507	1.99603	0.039455	0.023539	0.0463265	0.0271108	0.0171916	0.0616352	0.0346855	0.0757322
CR1	0.00343814	0.335814	0.00779544	0.00890787	0.0141722	0.00504571	0.00627851	0.491021	0.00920184	0	0.0218169	0.00949553	0.0170486	0.00914848	0.0217953	0.0384644	0.132967	0.0187408	0.806406	0.0196307	0.0175962	0.00823809	0.00497018	0.440894	0.0444928	0.00538106	0.0179768	0	0.0410853	0.0362271	0.00286481	0
CR1L	0	0.0171549	0.015352	0.0136917	0.00740139	0.0199372	0.0281912	0.0349157	0.0133917	0	0.0153493	0.0354231	0.00134674	0.0693144	0.0202501	0.00938479	1.00021	0.0162975	0.0303366	0.00900796	0	0.00971122	0.0114008	0.0221653	0.00423204	0.00624645	0.00996732	0.0279681	0.0114194	0.0813693	0.00595265	0
CR2	0	0.000238196	0.00124804	0.0016037	0	0.00218097	0	0.253138	0	0	0.00103154	0	0	0	0	0	0.00227961	0	0.00278615	0.00122215	0	0.000493636	0	0.00188436	0	0.00243631	0	0	0.026401	0.00220218	0	0.00389213
CRACR2A	0.0411534	0.0670724	0.0130548	0.0136472	0.00920928	0.00625093	0.0157035	0.23951	0.0317508	0.0386958	0.0964984	0.0383647	0.00212558	0.0601625	0.0864496	0.0343321	0.00222382	1.15162	0.0623347	0.0849158	0.167771	0.0218286	0.0400549	0.104159	0.0252388	0.450901	0.0809772	0.238044	0.357437	0.0328015	0.00688672	0.0706617
CRACR2B	0.0669734	0.042423	0.0752972	0.0521831	0.138391	0.133662	0.373239	0.0318971	0.240417	0.0695918	0.0548899	0.0408867	0.0535897	0.160046	0.985054	0	0.0027392	1.34931	0.0237871	0.253929	0	0.0146016	0.00442398	0.00628373	0.0380655	0.0322209	0.0121064	0.0641987	0.00426276	0.0850017	0.00303812	0.13832
CREG1	0.0592516	0.439656	0.0414412	0.0720958	0.0327746	0.0546243	0.0636017	0.0224992	0.0921686	0.0444301	0.0377482	0.0621263	0.0199656	0.0321499	0.045541	0.129501	0.0941919	0.0926167	0.753987	0.0398248	0.0965515	0.0591784	0.0512503	0.179951	0.0271645	0.0146279	0.033899	0.0279618	0.0269481	0.0701106	0.0615487	0.0186226
CRIP2	0.377579	0.0412635	0.249689	0.0564681	1.38746	0.0843484	0.122393	0.034896	0.0747169	0.386258	0.493678	0.321286	0.133781	0.54865	0.141362	0.0262874	0.331044	0.135409	0.0261733	0.493426	0	0.0838061	0.0822516	0.0285729	0.220638	0.0099376	0.298647	0.141361	0.038417	0.168036	0.142063	0.646175
CRLS1	0.252861	0.355384	0.632196	0.578911	0.17282	0.581476	0.788654	0.14854	0.258873	0.179539	0.122423	0.114923	0.183658	0.223538	0.378414	0.123256	0.091259	0.2126	0.219385	0.212663	0.169754	0.225359	0.312384	0.255785	0.143623	0.114784	0.155333	0.337986	0.148829	0.427429	0.0670161	0.148372
CROCC2	0.00568382	0.00597935	0.00868186	0.00338806	0	0.00338818	0.00417896	0.000985489	0.00393022	0	0.0031451	0.00409459	0.00559387	2.94789	0.0197327	0.00510375	0.00478811	0.0348699	0.00180388	0.00370742	0.0248985	0.0378333	0.0288759	0.0068236	0.00501976	0	0.000572656	0.0336749	0.00433259	0.0133554	0.00307299	0
CROT	0.0314793	0.0616373	0.0838827	0.046579	0.112585	0.0344761	0.0980007	0.0391722	0.463475	0	0.0968097	0.109599	0.0184713	0.110566	0.0757797	0.0073079	0	0.137798	0.0515271	0.0509041	0.0297794	0.0769507	0.0665115	0.0505494	0.0907015	0.0835607	0.0678843	0.117603	0.0924572	0.0707359	0.019786	0.0257209
CRPPA	0.255473	0.0760702	0.0902526	0.192593	0.107963	0.109819	0.127261	0.0600762	0.122691	0.318736	0.198814	0.973705	0.107083	0.113601	0.126177	0.0357678	0.0258405	0.294653	0.0381047	0.22756	0.220598	0.196241	0.231148	0.0234547	0.270656	0.106054	0.123266	0.32491	0.0689588	0.222351	0.176415	0.152286
CRTAC1	0.00107341	0.0138306	0.0194542	0.494648	0	0.139275	0.448973	0.0108871	0.00966619	0	0.0114402	0.00958529	0.169545	0.0446914	0.528041	0.0131749	0.080686	0.0148548	0.00456106	0.191207	0.00668136	0.01077	0.018723	0.00846903	0.018948	0.0148724	0.0401304	0.265758	0.00988491	0.176558	0.0244786	0.0764239
CRYAB	0.365637	0.00884904	0.0441046	0.00829064	0.0141961	0.00667298	0.00378221	0.00238601	0	0	0.0106121	0.0224448	0.0232494	0.00437545	0.00377817	0	0.219494	0	0.00526532	0.0103357	0.0088614	0.0210489	0.0355724	0.00421456	0.0354631	0	0.0240017	0.0126437	0.00324936	0.0236808	0.0527311	0.00986779
CRYBA4	0	0.000200207	0.000279006	0.000281208	0	0	0	0	0	0	0.00425022	0	0	0.000649624	0	0	0.00249573	0	0	0	0	0	0	0.000216958	0	0	0	0	0.000603579	0.000639226	0	0.00277633
CRYL1	0.0283651	0.221005	0.142473	0.110283	0.0422491	0.0570547	0.178268	0.0590952	0.134452	0.0845117	0.0900875	0.0422528	0.0529958	0.0988491	0.130066	0.0756821	0.00260759	0.160729	0.502298	0.107664	0.0857844	0.0655037	0.129772	0.184703	0.0565917	0.0442537	0.0465655	0.20867	0.0552581	0.11218	0.0609374	0.22694
CSDC2	0.236222	0.00117574	0.00568865	0.0101912	0.0138638	0.00202488	0.00811049	0	0.00838809	0	0.00414668	0.00146186	0.0391155	0.00641447	0.00640709	0	0.00251151	0.00423238	0.00239645	0.00609398	0	0.118774	0.0470281	0.00413533	0.0940879	0	0.0167869	0.00448544	0.00424166	0.01213	0.0532529	0
CSF1R	0.163267	0.567221	0.0136785	0.0106467	0.00620536	0.00431275	0.0189539	0.00292143	0.0437579	0	0.0258389	0.00181594	0.120381	0.0204138	0.0139242	0.0688616	0.00696431	0.0289679	2.05264	0.0194051	0	0.0192789	0.0352615	1.18653	0.0166176	0.0401631	0.240265	0	0.0181031	0.0467407	0.0510495	0.0130596
CSF2RA	0.0341617	1.53083	0.0144926	0.0137494	0.0211214	0.0193	0.0187593	0.0222657	0.00886336	0	0.020673	0.014539	0.0116148	0.0258056	0.0171684	6.51151	0.09744	0.0324461	2.72488	0.00618096	0	0.0235339	0.0187151	2.39407	0.00318954	0.022229	0.0260003	0.0265023	0.0333193	0.0807135	0.02323	0
CSF3R	0.14989	0.604513	0.135239	2.99291	0.0190711	1.044	1.5414	0.082429	0.112208	0	0.065934	0.0576133	0.695772	0.116763	0.282571	0.214196	0.00833424	0.0343007	0.553828	0.0676736	0.118538	0.0911615	0.0478486	1.76502	0.103391	0.0685035	0.170685	0	0.059257	0.975292	0.0195167	0.0428089
CSN2	0	0.00111625	0.000409313	0.000476236	0.165214	0	0.00404651	0.00180811	0.0226185	0	0	0	0.00133845	0.00595601	0	0	0	0.0112564	0.00032109	0	0	0.041351	0.0507655	0.000499801	0	0	0.00787611	0.00702585	0.000865016	0.00451937	0.00394797	0.540711
CSNK1A1L	0.00334992	0.00639235	0.00770195	0.00583243	0	0	0.00940315	0.0013464	0.0260904	0	0.00696657	0.0175248	0.00354269	0.0144071	0.00630868	0	0.00277565	0.00583812	0.00716021	0	0.0903626	0.00235986	0.00517615	0.0026278	0.00233212	0.0016442	0	0	0.00666303	0.00292508	0	0
CSNKA2IP	0	0.000397246	0.00174237	0.000939246	0	0	0	0.00444246	0	0.0374243	0	0.0019311	0	0.000968961	0.0018712	0.00209479	0	0	0.00171938	0.00293174	0	0.00170621	0.000440671	0	0.00256779	0	0.00269368	0	0.00124102	0.00153245	0	0
CSPG4	0.115073	0.0323001	0.00969643	0.00855113	0.0179384	0.00906466	0.0031624	0.000824492	0.0227413	0	0.0216871	0.121525	0.188459	0.00811765	0.0108377	0	0.0535629	0.00372194	0.00746134	0.00368699	0.0183779	0.0702852	0.0327003	0.00317887	0.0340634	0.0027144	0.959456	0.026408	0.00255166	0.026473	0.195267	0.0215303
CSRP1	0.892198	0.099686	0.206974	0.0702829	0.182982	0.0860222	0.0917695	0.0380106	0.148766	0.170511	0.174011	0.182407	0.412138	0.0626117	0.119464	0.106104	0.127165	0.0640802	0.0396209	0.0614056	0.0698683	0.560166	0.137327	0.0673011	0.356799	0.044746	0.14796	0.0972229	0.0492173	0.156847	0.484609	0.192779
CST5	0.0240795	0	0.00419162	0	0	0.000904106	0	0	0	0	0	0	0	0	0	0.00368922	0	0	0	0	0	0	0.000160187	0	0	0	0	0	0	0.000869106	0.00382259	0
CST7	0	0.00961025	0.0019882	0.00212706	0	0.00123557	0.00617612	0	0.00335445	0	0.000930342	0.0024942	0.00121235	0.00343523	0	0.0809205	0.00281001	0	0.0112604	0.00568717	0.0110109	0.00255837	0.00160069	0.0260693	0	0.400618	0.00145821	0	0.039962	0.0134143	0	0
CSTB	0.154564	1.3087	0.165141	0.196598	0.0997516	0.106042	0.136031	0.0930579	0.163998	0.0167435	0.192804	0.241073	0.138398	0.255088	0.147363	0.219781	0.266168	0.196646	0.230626	0.195998	0.10213	0.125263	0.141581	0.199426	0.0833368	0.160587	0.141629	0.054748	0.140439	0.229401	0.175866	0.238869
CT55	0.00787711	0.000999746	0.00105385	0.000658833	0	0	0	0	0	0	0.00247368	0.00101071	0	0	0	0	0	0	0	0	0	0.000798394	0.000545927	0	0.0343866	0	0	0	0.000468038	0	0	0
CTC1	0.0589337	0.135347	0.09704	0.0963142	0.1027	0.0713632	0.104624	0.231705	0.180638	0.464893	0.0940592	0.117548	0.0653268	0.049779	0.09518	0.122011	0.00408644	0.0749844	0.14237	0.0783753	0.106561	0.0573473	0.0774007	0.105346	0.166157	0.161868	0.0836879	0.00987458	0.216538	0.102031	0.0611472	0.10955
CTLA4	0	0.000371728	0.000894415	0.000280004	0	0	0	0.000650872	0	0	0	0	0	0.00380097	0	0.0133232	0	0	0.00556124	0.0041098	0.024132	0.00164275	0.00227725	0.00819628	0	0	0.0320372	0	0.132863	0.00640184	0	0.00319883
CTNNAL1	0.384975	0.034664	0.129554	0.160106	2.55035	0.139888	0.120431	0.0387688	0.154104	0.583681	0.679972	0.0986601	0.0756485	0.182327	0.133502	0.0489118	0.293818	0.0963019	0.0286614	0.238587	0.0308219	0.207961	0.227578	0.0253539	0.139757	0.0212756	0.192721	0.402439	0.0280853	0.289495	0.396411	2.07792
CTNND2	0.0253733	0.0217188	0.848902	0.0217951	0.0412083	0.0486848	0.189776	0.0125023	0.0915152	0	0.00873861	0.0180202	0.00895662	0.0296187	0.404965	0.0331662	0	0.0385999	0.00819935	0.0127083	0.041	0.0215071	0.0155338	0.0118395	0.0279026	0.0274895	0.0108943	1.72501	0.0204456	0.0638593	0.0166744	0.0265398
CTSB	0.416903	4.60059	0.162553	0.230829	0.217895	0.146836	0.202907	0.207546	0.310856	0.164867	0.277275	0.298146	0.267502	0.289405	0.203279	0.255235	0.754089	0.586492	7.04934	0.201903	0.350928	0.201453	0.225536	2.23389	0.186057	0.171884	0.311169	0.261261	0.205124	0.353071	0.229137	0.16659
CTSG	0.00351244	0.00194833	0.00283065	0.00186185	0.00738864	0.00412855	0.0033204	0	0	0.0227935	0.00096724	0.00474712	0.00096337	0	0.00259699	0	0.00645168	0	0	0.00134986	0.0741912	0.00210766	0.00122352	0.00238823	0.00254069	0.00599098	0.00505887	0	0.00172767	0.00618866	0.0042526	0
CTSH	0.195273	0.59863	0.239555	3.4301	0.245579	0.983757	1.20166	0.264486	0.320865	0.256765	0.234406	0.183732	0.701509	0.384431	0.357655	0.402023	0.449445	0.139849	0.306586	0.214039	0.281285	0.10292	0.110943	0.515854	0.117386	0.13536	0.186732	0.117568	0.13917	1.25689	0.167183	0.191538
CTSL	0.251917	2.61101	0.0977268	0.0740121	0.135321	0.128605	0.0670581	0.0719226	0.134197	0.0160562	0.119415	0.143994	0.31238	0.120488	0.0743865	0.138009	1.1781	0.0799472	3.00248	0.383413	0.0214292	0.280946	0.365461	0.25004	0.167335	0.0920514	0.213427	0.255311	0.0905557	0.187115	0.0979223	0.121679
CTSS	0.127659	1.59572	0.0942242	0.124292	0.0533095	0.0920497	0.159334	0.622592	0.12927	0	0.0902548	0.0462479	0.235489	0.438469	0.0796093	0.544079	0.014344	0.0726868	0.916157	0.105803	0.131827	0.0683692	0.0807911	2.30334	0.104171	0.285284	0.113879	0.107063	0.187115	0.194117	0.111492	0.0251641
CTSW	0.000899713	0.0107518	0.0041726	0.00152396	0.00265477	0.00251467	0	0.00874161	0	0	0	0.00296002	0.0123652	0.0032346	0.00901946	0.00917241	0	0.0123902	0.00177459	0.00201205	0.123756	0.00249493	0.00482712	0.00384927	0.000854339	0.786524	0.016495	0	0.135857	0.0236887	0.00280199	0
CTTNBP2NL	0.1025	0.420568	0.483182	0.240287	2.28591	0.213932	0.229135	0.0568931	0.21469	1.51256	1.21163	1.01225	0.0766105	0.150807	0.267366	0.811171	0.0746079	0.312306	0.768055	0.604456	0.0817679	0.140601	0.189131	0.398835	0.180998	0.0302746	0.305835	0.243605	0.0324176	0.353918	0.116553	0.982938
CUX2	0.00917043	0.0259299	0.00661771	0.0057883	0	0.00435304	0.00434074	0.0194254	0.15484	0	0.00599192	0.00491649	0	0.00859439	0.0123976	0.440856	0.00718989	0.0279884	0.0473015	0.00907907	0.0150153	0.00673652	0.0202418	0.00819454	0.00687362	0.00263642	0.0140403	0.010221	0.0235861	0.0114089	0.00720827	0.0319788
CX3CR1	0.0062092	0.0173302	0.000826822	0.00140918	0	0.00189932	0	0	0	0	0	0.00205314	0.00914889	0.00185994	0.00186279	0.0122264	0	0.00382966	0.0289532	0.00273362	0	0.00128315	0.00145926	0.100941	0	0.269676	0.00176872	0	0.010142	0.00505869	0	0
CXCL1	0.00162822	0.0421842	0.00592674	0.042338	0.025848	0.0311978	0.0386076	0.00788549	0.818165	0	0.0242827	0.00514193	0.0114493	0.0603063	0.13029	0.0151252	0.144502	1.00589	0.0379625	0.00789651	0.00742631	0.0101392	0.0159233	0.00466203	0.0584235	0.00835162	0.0113305	0	0.00393819	0.0259446	0.0101917	0
CXCL12	0.0647292	0.0195872	0.00563226	0.00527201	0.906758	0.00612241	0.00214269	0.00705415	0	0.146179	0.0329556	0.0154975	0.0747114	0.0050089	0.00368923	0.0172328	0.00800367	0.00521983	0.0421523	0.00279012	0	0.127499	0.259185	0.00838291	0.0523282	0.0090731	0.0302675	0.0229908	0.0074619	0.0245739	0.196418	0.0328367
CXCL14	0.101121	0.00504383	0.00295378	0.00398183	0.00839274	0	0	0.00253741	0	0	0.00983943	0.00285907	0.0155617	0	0.000490667	0	0.00557689	0	0.00688855	0	0.00924135	0.0116156	0.0391895	0.00175482	0.167932	0.00378277	0	0	0	0.00826126	0.00302678	0
CXCR2	0	0.00972959	0.000201705	0.000223232	0	0	0.00257755	0	0	0	0.0041393	0	0	0	0	0	0	0	0.00192426	0	0	0.000483147	0.00457271	0.00416162	0	0.0348932	0	0	0.00212657	0.00472703	0	0
CXCR5	0	0.000419512	0.00496136	0.0038328	0	0.0041106	0.0046642	0.146036	0.00437211	0	0.00379679	0	0.000701732	0.00305843	0.00423672	0	0.00269534	0	0.00459435	0.00530579	0	0.00757495	0.00391283	0.000908262	0.00469276	0.00627193	0.00371434	0	0.0127787	0.00489642	0	0
CXCR6	0	0.00103227	0.00164205	0.000514041	0	0	0	0.0011549	0	0	0	0.0011594	0	0	0.00175455	0	0	0.0032348	0	0.00105823	0	0.00113088	0.000554147	0	0	0.050836	0.0126095	0	0.0550082	0.000787392	0.0128343	0.00985624
CYB5A	0.130844	0.311054	0.596583	2.1409	0.13818	1.95976	5.24615	0.0947202	3.72675	0.252979	0.422082	0.553861	0.516112	0.543369	6.00737	0.0701831	0.454805	3.59846	0.102139	0.137743	0.105798	0.289375	0.206565	0.110766	0.1685	0.123259	0.251908	0.329161	0.108899	1.19849	0.112803	0.215274
CYB5R2	0.00556877	0.00333427	0.199557	0.0355276	0	0.0982183	0.0892879	0.00149525	0.0885254	0	0.00217214	0.0151465	0	0.00204821	0.0111446	0	0	0	0.00245722	0	0	0.00561132	0.00460586	0.00250471	0.000525215	0.00363038	0.0142274	0	0.00518327	0.0469915	0.0379538	0
CYLD	0.133885	0.373898	0.216882	0.138961	0.241157	0.159801	0.237749	0.500587	0.142571	0.280295	0.218658	0.242011	0.0787629	0.0914416	0.188002	1.01172	0.115133	0.256353	0.346237	0.281676	0.242934	0.185239	0.235765	0.462879	0.206544	0.546621	0.161761	0.27257	1.16334	0.183629	0.212055	0.182828
CYP11A1	0	0.0013335	0.00896107	0.00227932	0	0.011068	0.0411813	0	0	0	0	0	0	0.00712421	0.00211382	0	0	0.00755185	0	0.00111983	0	0.00185725	0.0113478	0	0.0101053	0	0	0	0.000137175	0.00456743	0	0
CYP1A2	0	0	0	0	0	0	0	0	0	0	0.000951354	0	0	0	0	0	0	0	0	0	0	0.000158395	0.000468765	0	0	0	0	0	0	0	0	0
CYP24A1	0	0.000318456	0	0	0	0	0	0.00274112	0.0739353	0	0	0	0	0	0	0	0	0.0106414	0	0	0	0	0	0	0	0	0	0	0.000202033	0.000284739	0	0
CYP26B1	0.0110639	0.000210247	0	0.000546674	0.334225	0	0	0.000574676	0	0	0.0215348	0	0.01901	0.00133062	0.000899264	0	0	0.00521983	0.00250987	0	0	0.00417829	0.0265575	0	0.0268963	0	0.00608855	0	0	0.00305846	0.0229844	0.0356131
CYP27A1	0.0812907	2.11615	0.0965166	0.0987779	0.182274	0.106099	0.136349	0.0387031	0.0505197	0	0.0866444	0.109794	0.310543	0.20928	0.107902	0.0445525	0.086402	0.0941631	0.151226	0.160451	0.0743954	0.194248	0.214287	0.131639	0.123048	0.043699	0.0995073	0.098298	0.0406117	0.149044	0.103798	0.131983
CYP2B6	0	0.00232336	0.127392	0.083734	0	0.195455	0.466967	0.00149467	0.364134	0	0	0.00389893	0.013309	0.034438	0.484176	0.00386205	0	0.324359	0.0021156	0	0	0.00173338	0.00251555	0.00282998	0.000934971	0.00336113	0.040304	0	0.00179615	0.0919861	0.0282876	0.00601865
CYP2F1	0	0.00117217	0.00167413	0.0025304	0	0.00692136	0	0	0.00558182	0	0.00326955	0	0.000882808	0.00435144	0.226219	0	0	2.78937	0.00343989	0	0	0.00053432	0.000731173	0	0.000643085	0.00330049	0	0	0.00221769	0.00282649	0.00456181	0.00814809
CYP2J2	0	0.00119466	0.0107374	0.00566204	0	0.0448724	0.0589728	0.00100706	0.0815936	0	0	0	0	0.1161	0.161281	0	0	0.363453	0	0	0	0.00120207	0.000802513	0.000809982	0	0.00786369	0	0.103483	0.00237179	0.0052789	0	0
CYP3A5	0.0186819	0.0351813	0.026325	0.0480851	0.0518654	0.0397649	0.036669	0.00897105	0.0809009	0.0246007	0.140295	0.965005	0.0263511	0.026866	0.0270216	0.0116779	0.0869502	0.0225568	0.0132354	0.0222369	0.0159242	0.33744	0.102294	0.0160682	0.0391783	0.0230082	0.0637341	0.195598	0.0211461	0.120286	0.00362305	0.0418264
CYP3A7	0	0	0	5.14133e-05	0	0.00119226	0	0	0	0	0	0	0	0	0	0	0	0	0	0	0	0	0	0	0	0	0	0	0	0	0	0
CYP7B1	0.110893	0.0168284	0.143139	0.189944	0.118236	0.141247	0.305173	0.00925814	0.412392	0	0.0565599	0.0429162	0.460446	0.119161	0.260576	0.0289411	0.0509401	0.135927	0.0169452	0.0569323	0.338862	2.13682	0.592554	0.0368964	0.284439	0.0172094	0.234978	0.0139476	0.0363989	0.219414	0.202703	0.0923836
CYP8B1	0	0.000411729	0.000528565	0.000778411	0	0	0	0	0	0	0.00121972	0.0258536	0	0.00144829	0.016353	0	0.00193396	0.0126657	0	0.191529	0.0254606	0.000889228	0.00500339	0.000484307	0	0.000958487	0.000453404	0	0.00141188	0.0032953	0	0.0298295
CYRIA	0.212719	1.48461	0.0422232	0.461469	0.0349847	0.284856	0.32612	0.611801	0.26251	0.599503	0.190499	0.231038	0.229191	0.0844411	0.126446	1.50168	0.0188765	0.167204	2.60972	0.358128	0.277031	0.203513	0.209142	3.23584	0.114481	0.470677	0.670499	0	0.0848185	0.347034	0.154604	0.0730127
CYS1	0	0.00307205	0.0173102	0.0127396	0	0.00460933	0.0255903	0.0115526	0.0118741	0	0.0022629	0	0.0781389	0.00750311	0.00815928	0	0	0.0156545	0.00307219	0.000871156	0	0.0103919	0.0229921	0.00050965	0.0284929	0	0.00549048	0	0.00255094	0.00656675	0	0
CYTH3	0.309899	0.217428	0.643487	0.120651	0.605653	0.26138	0.364466	0.172359	0.1573	0.26942	0.184774	0.250161	0.390959	0.216773	0.201356	0.267764	0.0925395	0.265923	0.239574	0.337191	0.587431	0.409758	0.705436	0.260458	0.407888	0.205202	1.6404	0.265946	0.156988	0.291489	0.638671	0.241372
CYTH4	0.00597307	0.579613	0.0157935	0.0111884	0	0.0061395	0.00741612	0.284575	0.00886336	0	0.0143953	0.0118648	0.0378284	0.0110405	0.0143454	1.01404	0.0631756	0.00790326	1.83105	0.00727954	0.238628	0.0129512	0.0102342	1.06634	0.043431	0.359431	0.0601267	0.0237476	0.261312	0.0601277	0.0326014	0.0283145
CYYR1	0.0694468	0.0120447	0.0118487	0.02429	2.5105	0.010338	0.0219223	0.0173438	0.0263264	4.13268	1.60274	0.120701	0.0303901	0.0150628	0.0120061	0.466809	0.00684913	0.00298084	0.00375187	0.165643	0.0442357	0.146092	0.0237617	0.0233288	0.0936137	0.00405959	0.0583043	0.106514	0.00498387	0.128624	0.0115285	2.18508
DAB2	0.00145715	0.126267	0.00573662	0.00551862	0.0123752	0.00568731	0.00242219	0.00138513	0	0	0.00914357	0.0128089	0.00263677	0.000883208	0.00297543	0.0090559	0	0	0.258815	0.0236321	0	0.00816437	0.0210927	0.0199804	0.0047703	0.0131916	0.00155421	0	0.000675642	0.011228	0	0.00313499
DACH1	0.151106	0.029023	0.0279317	0.02907	3.2545	0.0720339	0.0455829	0.0464127	0.12019	4.04397	4.78709	4.51813	0.358557	0.23551	0.236525	0.381894	0.0102482	0.161696	0.0341971	0.0705898	1.02363	1.83018	0.217769	0.100196	0.520062	0.0533613	1.56686	1.48892	0.131827	0.439387	0.0886557	3.90861
DACH2	0.437767	0.0148901	0.0206232	0.036294	0.00584939	0.0189348	0.0512314	0.00363228	0.309843	0.101363	0.050567	0.0322197	0.0224679	0.0275899	0.0289251	0	0.00267513	0.103904	0.00803756	0.0297869	0.0093545	0.0315625	0.023267	0.00833159	1.53265	0.0138379	0.0650292	1.19152	0.0207913	0.0410799	0.0510341	0.205717
DAND5	0.00205668	0.00130981	0.004574	0.00130409	0	0.00829028	0.0031253	0	0	0	0.00193036	0	0.000597312	0	0.00284604	0	0	0	0.00112481	0.0244889	0	0.000352274	0.000109589	0.000404681	0	0	0.000463166	0	0.00118178	0.00172543	0.0300863	0
DAPK1	0.226925	3.42931	5.22391	3.27535	0.566189	7.94648	13.0131	0.220043	2.11945	0.33807	0.178363	0.125846	0.776124	2.38876	8.7522	1.40165	0.53709	0.869944	3.61985	2.40261	1.18064	0.629912	0.76413	2.50367	0.4752	0.204432	0.303053	1.74658	0.237046	2.6783	0.329078	0.929756
DAPK2	0.190326	0.0300535	7.29083	1.46755	0.0256696	3.22275	2.71254	0.119781	2.01561	0.103185	0.0695511	0.0643616	0.24171	0.24119	1.67228	0.354431	0.0820434	0.234596	0.038431	0.0961302	0.163687	0.168455	0.104669	0.0648798	0.318556	0.19655	0.113104	0.305117	0.168558	1.2987	0.129926	0.0209753
DAPP1	0.0263806	0.179466	0.0130753	0.00768564	0	0.00374852	0.00396378	0.623276	0.0361947	0	0.0153655	0.0158964	0	0.187174	0.00781397	2.049	0.00326601	0.119173	0.0929877	0.00735045	0.0449953	0.0106831	0.00813211	0.476692	0.000595487	0.0209924	0.020176	0	0.0880841	0.0306117	0.00374241	0
DCBLD1	0.0774105	0.0716072	0.385915	0.389334	0.260289	0.31851	0.509945	0.0277124	0.263048	0.0775682	0.616701	0.958928	0.101999	0.0644254	0.302995	0.111678	0.0092611	0.163674	0.088602	0.21489	0.0203757	0.240138	0.114235	0.0724995	0.355809	0.0542087	0.372559	0.0959948	0.0519787	0.370955	0.0425107	0.40225
DCDC1	0.0181059	0.0173161	0.0736884	0.0469476	0.0206926	0.0582615	0.0471462	0.00713693	0.13976	0	0.0214797	0.0456637	0.151644	9.56284	0.0443648	0.0399039	0.00246918	0.066148	0.0146279	0.0211703	0.00613526	0.0481341	0.0288851	0.0166516	0.0120493	0.0213966	0.0482013	0	0.0258633	0.0426867	0.0970102	0.0200497
DCDC2C	0	0	0.00198152	0.000959216	0	0.00470213	0	0	0	0	0.000707113	0.00548323	0	0.00159325	0.00203271	0	0	0	0.000518007	0.294682	0	0.0027841	0.0330748	0.00161855	0.00370847	0.00267916	0.00271438	0	0.000423785	0.00248235	0.0167529	0
DCLK1	0.26581	0.0182299	0.372441	0.0477732	0.0355494	0.0693799	0.0905543	0.0201473	0.231054	0	0.0106248	0.0338042	0.506754	0.0379456	0.23876	0.0233032	0.161771	0.205782	0.0143935	0.0182895	0	0.269809	4.8777	0.00956388	0.253028	0.0218523	0.126376	1.90133	0.020197	0.107575	0.377598	0.0248759
DCN	0.552576	0.105883	0.0971402	0.118048	0.190202	0.156838	0.0880147	0.155337	0.136464	0.159109	0.187857	0.161528	1.26803	0.103391	0.114753	0.170255	0.213119	0.0886784	0.119748	0.110397	0.145592	2.16651	7.29983	0.10453	1.7272	0.172506	0.763795	0.16145	0.114296	0.274701	0.422115	0.166658
DDR2	0.558677	0.0257093	0.0593152	0.0679664	0.203442	0.0468631	0.0460055	0.0738125	0.0464872	0.0187429	0.0511721	0.0543202	0.587537	0.0281557	0.115632	0.0502444	0.106291	0.0806237	0.0183634	0.156399	0	0.81182	2.06154	0.0165851	0.860325	0.0305521	0.861262	0.041662	0.0306738	0.108039	0.541315	0.0787953
DDX19A	0.180502	0.0325149	0.0256297	0.0308109	0.00323738	0.0186291	0.0318637	0.0282287	0.00696321	0	0.018884	0.0435306	0.00295549	0.015786	0.0282339	0.0250212	0	0.0280156	0.0300147	0.0375599	0.0416783	0.0397771	0.0387381	0.0180881	0.0183328	0.027651	0.0267673	0.021656	0.020818	0.0422385	0	0.00497606
DDX25	0.000890728	0.000574654	0.00150938	0.00352503	0	0	0.00888617	0.00103569	0.00662736	0	0.00182113	0.00368159	0	0.000565717	0.000585795	0	0	0.00712308	0.000535347	0.0072099	0	0.000519961	0.00225406	0.0008895	0.00297056	0.00111166	0.00144501	0.202864	0.00264424	0.00164366	0	0.00641197
DDX60L	0.140858	1.42079	0.229455	0.0575597	0.359516	0.0893994	0.0586473	0.163698	0.0940919	0.210092	0.192152	0.315973	0.0736263	0.136867	0.126249	0.0556075	0.0560469	0.124926	0.576075	0.396349	0.26706	0.121882	0.108824	0.882143	0.0883439	0.372736	0.149468	0.12594	0.409172	0.172574	0.0533783	0.349341
DEDD2	0.0136493	0.124439	0.0310064	0.0245483	0.0271848	0.00824932	0.0348736	0.0476878	0.013889	0	0.0241153	0.0203381	0.0148994	0.0902572	0.0176755	0.0439866	0.368749	0.00608144	0.0488854	0.0213162	0.0298187	0.0222334	0.0203611	0.057638	0.0678368	0.0464693	0.0360913	0.128422	0.0446817	0.0386387	0.0633531	0.0126366
DENND1C	0.000895671	0.104644	0.00741828	0.00775584	0	0.0018574	0.00271055	0.163082	0.00336222	0	0.0139406	0.00101071	0	0.0238507	0.00882265	0.11325	0.00843073	0.00876113	0.105071	0.0143302	0.0194894	0.00384296	0.00966451	0.167535	0.0265548	0.388245	0.00477017	0	0.274223	0.0341759	0.0110331	0.0133254
DENND2A	0.724525	0.0313844	0.036816	0.0327963	0.0317332	0.0569435	0.0606619	0.0410348	0.0741491	0.103072	0.075045	0.0447739	0.471872	0.0809131	0.0734924	0.0439636	0.017975	0.0523636	0.0562755	1.70129	0.0830608	1.29412	1.30835	0.0341301	0.95002	0.0180165	4.3201	0.0894661	0.0170068	0.109066	1.45028	0.0349717
DENND3	0.140459	0.5302	3.38884	0.333917	0.66477	0.630511	0.436809	0.565771	0.142106	0.0843591	0.273756	0.277478	0.20075	0.104996	0.209234	0.121584	0.072666	0.160316	0.863475	0.104051	0.213317	0.0370986	0.0440999	1.02173	0.124921	0.262676	0.470365	0.114779	0.0768974	0.595303	0.387726	0.36499
DENND5B	0.403435	0.190299	0.194488	0.0982269	0.623736	0.0559825	0.0965511	2.13326	0.0719415	0.444055	0.618171	0.504488	0.250772	0.197766	0.0986033	1.1649	0.0148244	0.0991037	0.398592	0.491367	0.199403	0.33161	0.583288	0.186786	0.444874	0.0509363	0.266371	0.666414	0.0251542	0.19836	0.556408	0.505768
DEPDC1	0	0.000935192	0.000269018	0.000256318	0	0	0	0	0.00886336	0	0.000904587	0	0.00715062	0.00474897	0	0	0	0	0	0.0068369	0.0133447	0.00301359	0.00104416	0	0.00167466	0	0	0	0.000996439	0.0270724	0	0
DEPDC1B	0.00257172	0.0106032	0.00968485	0.00349751	0	0.000986245	0.00672494	0.00377965	0	0.0189948	0.00849143	0.00335741	0	0	0.0117476	0.0103217	0.0439651	0.00900851	0.00713386	0.00751002	0	0.00464151	0.00212633	0.00688467	0.0205098	0.00545969	0.0310155	0.0520162	0.0149959	0.0766875	0	0.0126967
DERL3	0.00143823	0.00282678	0.00193744	0.00855068	0	0.00619312	0.00236528	0.280156	0	0	0.0118443	0	0.00112911	0.098199	0.0336424	0.0716513	0	0.0535886	0.0117699	0.00288727	0	0.00801197	0.00289217	0.00308097	0.00110297	0	0.00256191	0	0.00230477	0.0315351	0	0.0156267
DES	1.03397	0.0092763	0.0069421	0.00684494	0.00839274	0.00693617	0	0.00323754	0.00405918	0	0.0145293	0.0193273	0.0180885	0.00475777	0.00600857	0	0.00745978	0.00255595	0.00635365	0.00413285	0.0143251	0.0117435	0.00882112	0.00460372	0.0285508	0.00416126	0.0187069	0	0.00198221	0.0145442	0.0762718	0.0226822
DGKA	0.0694802	0.141777	0.0222436	0.0294232	0.100102	0.0246801	0.0327805	0.244242	0.0649591	0.143118	0.0511967	0.0518635	0.129068	0.0761443	0.0320536	0.212644	0.0996883	0.116107	0.190891	0.0592649	0.12146	0.0476043	0.0892932	0.201524	0.0379388	0.149409	0.0709312	0.0130625	0.790838	0.0742696	0.0370177	0.0307084
DGKB	0.0818141	0.00676568	0.0081247	0.008922	0	0.00594648	0.0228732	0.000589213	0.00476707	0	0.00181666	0	0.0118516	0.0124568	0.0069921	0.0201877	0	0.0135787	0.00851516	0.0152915	0	0.0226887	0.0419638	0.00947622	0.00940561	0.00881347	0.00838844	1.00569	0.00613825	0.0092283	0.309115	0.00361312
DGKE	0.0651344	0.0565551	0.0509953	0.032044	0.500474	0.0299622	0.044764	0.119334	0.202871	0.8131	0.558759	0.29131	0.0762547	0.0642206	0.0738205	0.138538	0.00157915	0.0541658	0.100824	0.174531	0.0770523	0.0908647	0.0850784	0.0864462	0.148988	0.13719	0.15867	0.0825215	0.224341	0.0951625	0.0990861	0.818658
DGKG	0.557656	0.146604	0.0178235	0.0803577	0.0832778	0.0469145	0.00623749	0.159925	0.0403479	0.0653769	0.0280569	0.0355491	0.0610496	0.0814937	0.0197723	0.0634452	0.101615	0.0170099	0.0985419	0.0171282	0.222945	0.0234262	0.0270846	0.238215	0.0567458	0.0192617	11.0051	0.273304	0.0195225	0.115756	6.94244	0.0322932
DHH	0	0.000273553	0	0.000650933	0.21493	0	0	0	0	0.0184688	0.00677429	0.00250603	0.00142725	0	0.000309863	0.00683895	0	0	0	0.00591956	0	0.000208921	0	0.000482983	0	0	0.00214322	0	0	0.00543048	0.0024953	0.0194425
DHODH	0.0348182	0.0208979	0.0174483	0.0493851	0	0.0287835	0.0574569	0.0288787	0.0363483	0.0738691	0.00890524	0.0222062	0.020527	0.0230542	0.0543008	0.0300476	0.0024517	0.0232158	0.0191784	0.203664	0.0150893	0.0235951	0.0242974	0.0096681	0.0227337	0.0260791	0.0259314	0.00551581	0.0179015	0.0501507	0.0202583	0.00457347
DIAPH3	0.0342333	0.0364159	0.918722	0.0542582	0.00290352	0.21981	0.0604887	0.0352055	0.0907355	0	0.0356921	0.041299	0.123844	0.0601814	0.13902	0.0434185	0.0174445	0.116801	0.0486738	0.0719537	0.0594903	0.0399027	0.0646076	0.0332574	0.0403962	0.0331091	0.0451476	0.00556726	0.0397069	0.482931	0.0713603	0.0205669
DIPK1A	0.164532	0.157925	0.152811	0.178252	0.0592503	0.13698	0.252221	1.43837	0.131675	0.0252791	0.0647277	0.040826	0.0816505	0.439156	0.149531	1.51617	0.130296	0.133668	0.14144	0.0721843	0.0747857	0.165232	0.213243	0.159972	0.0861747	0.448867	0.204112	0.103572	0.926708	0.151419	0.200082	0.135079
DIPK2B	0.00960414	0.00421382	0.00795401	0.00378744	0.147733	0.00389594	0.00186423	0.00418989	0.00385526	2.65987	0.603499	0.546863	0.0230668	0.00399912	0.00601486	0.00240997	0.0866113	0.00333401	0.00701175	2.09488	0	0.0149162	0.00610643	0.00566079	0.00174495	0.00213237	0.0410486	0.00728992	0.00470733	0.0773731	0.0201234	0.76808
DISP1	0.0892208	0.0263982	0.0100237	0.00806008	0.0190196	0.00898171	0.0100719	0.0254538	0.00360245	0	0.0772545	0.271351	0.0305966	0.00465059	0.0123206	0.0157727	0.00246918	0	0.0288633	0.0096903	0.00742631	0.0263955	0.0341502	0.00769177	0.128576	0.00513941	0.0452613	0.00783261	0.00699788	0.0241165	0.00955217	0.0234377
DKK2	0.00394838	0.0305703	0.0265951	0.00760519	12.5182	0.00497682	0.00447867	0.0131285	0.0307858	0.0386958	0.00897181	0	0.00348385	0.025434	0.0292237	0.0119726	0.00282168	0.00721505	0.0216363	0.010919	0	0.0134861	0.0365166	0.0233813	0.0187701	0.0189974	0.00559135	0.0789923	0.00628857	0.0221193	0	0.0136547
DLEC1	0.0113435	0.0132054	0.0371275	0.0248498	0	0.0643025	0.0271633	0.00402567	0.0181919	0.029006	0.00517774	0.00326992	0.00179924	2.23419	0.0377208	0.0250244	0.00277802	0.0432183	0.0306383	0.00240456	0	0.0175471	0.0126826	0.0219089	0.00534961	0.00953055	0.00980517	0.0275198	0.0393264	0.0210005	0	0.0114649
DLG2	2.2848	0.190232	0.845861	14.8941	0.986282	2.45498	1.32663	0.344195	0.547643	1.77241	0.694602	0.498199	2.63959	0.507761	0.628937	0.183824	0.601506	0.432594	0.292092	2.39043	0.371624	3.70119	4.11237	0.159546	2.26689	0.187813	0.593685	4.62229	0.222617	3.74792	2.14928	1.81717
DLGAP1	0.42913	0.0854669	0.0679452	0.561084	0.0368772	0.0442018	0.0847596	0.0840941	0.05477	0.0511917	0.0398016	0.0384359	0.320314	0.0472418	0.0864368	0.0236254	0.0081887	0.16747	0.0729063	0.0884948	0.104266	2.57917	0.0995787	0.0555291	0.364833	0.0443685	0.217179	0.0550654	0.0891791	0.205976	0.376325	0.0581419
DLGAP4	0.408084	0.255217	0.475807	0.283266	0.384513	0.36454	0.357035	0.275788	0.489667	0.356084	0.589154	1.44868	0.352286	0.29062	0.350128	0.664388	0.171526	0.434833	0.309224	0.731173	0.0996746	0.306808	0.398022	0.27483	0.276413	0.173433	0.348112	1.11042	0.174087	0.368155	0.779329	0.622317
DLGAP5	0.000912716	0.00256884	0.00210864	0.00283191	0	0.00341577	0.00498299	0.00197342	0.00367723	0	0.00239235	0.00118313	0	0.01132	0.00389524	0	0.00428583	0	0.00182203	0.0138961	0.00650962	0.00201504	0.00405343	0.000311123	0.000777529	0.00331256	0.00264738	0	0.00162355	0.0666596	0	0.0102565
DLL4	0.00592309	0.0033588	0.00599912	0.0189992	0.85377	0.00939484	0.0209529	0.000511128	0	0.337426	0.408401	0.27751	0.0541075	0.00620083	0.00749245	0.00823339	0.00482593	0	0.00785615	0.178994	0	0.00311337	0.00339367	0.00434589	0.000889265	0.00583263	0.023862	0.0069503	0.00243933	0.0560697	0.0203939	0.0691577
DMBT1	0.00348026	0.0120808	0.0356327	0.639214	0.00293815	0.0591034	0.0971688	0.0198017	0.0155564	0	0.0310304	0.020439	0.140457	0.0337001	0.0182259	0.0115392	0.0675209	0.066104	0.0119723	0.016549	0	0.0272834	0.0162304	0.0187516	0.0357588	0.0393423	0.0547382	0.0741429	0.0225437	0.155549	0.00233186	0.0200539
DMD	6.32528	0.108887	2.10273	0.620492	0.151028	0.939936	1.40373	0.19138	0.652336	0.124895	0.120297	0.0724581	0.510887	4.29092	0.948608	0.596182	0.283189	1.65876	0.271227	0.0844795	0.424461	1.03859	1.22417	0.0804423	2.07412	0.0993198	1.56055	0.75475	0.0904408	0.665782	8.84803	0.191083
DMTN	0.00290475	0.0046632	0.061967	0.0420396	0.0693757	0.0282812	0.0180585	0.00155822	0.0364967	0	0.0238424	0.032187	0.0282269	0.0553421	0.0554203	0.0032503	0.47726	0.0567777	0.000825107	0.329012	0.0823293	0.00842935	0.00351614	0.004295	0.00606271	0.0349156	0.00639101	0.0174982	0.0175151	0.0846611	0	0.0290602
DMXL2	0.216462	3.69488	0.330778	0.347559	0.170476	0.268185	0.39162	0.0605565	0.218995	0.124081	0.140446	0.138509	0.232386	0.475599	0.587689	0.158976	0.00960228	0.571859	3.27136	0.20843	0.310534	0.230672	0.234205	2.78718	0.30191	0.0688431	0.285093	0.25764	0.0918009	0.367657	0.0662551	0.209573
DNA2	0.0276955	0.0414956	0.0754624	0.0614117	0.0199584	0.0515998	0.043454	0.0460743	0.0218117	0	0.032027	0.0248266	0.0419794	0.0263206	0.0718056	0.0345052	0.0620746	0.0716457	0.0274842	0.0491121	0.0270688	0.0459193	0.0338515	0.0255138	0.0288651	0.0252792	0.0225801	0.0093919	0.041065	0.145607	0.0360461	0.0168859
DNAAF1	0.00296148	0.0059331	0.0102874	0.00650776	0.00874554	0.0192214	0.0144925	0.0143113	0.0192394	0	0.0109707	0.00211132	0.00223178	6.4423	0.0107301	0	0	0.02477	0.00768725	0.00413233	0.0185969	0.00642589	0.00907986	0.00729736	0.00099633	0.00544339	0.00399158	0.00529797	0.00706748	0.00859902	0	0.00830597
DNAH10	0.00819548	0.00802394	0.0069146	0.00921532	0.0237477	0.0104416	0.00830329	0.00310016	0.0404522	0	0.0223965	0.0106501	0.0131029	3.66606	0.0165133	0.00348728	0.00343874	0.0152641	0.00577115	0.0139522	0.0434553	0.0236112	0.00719703	0.00949508	0.0167846	0.00485337	0.0152057	0	0.0108066	0.0118425	0.00322019	0
DNAH11	0.0119208	0.0363397	0.225114	0.102887	0.0517352	0.160456	0.135208	0.0622491	0.339341	0	0.0365177	0.0297218	0.0049475	15.3474	0.205242	0.0496017	0.182508	0.0851078	0.0409784	0.033416	0	0.0377189	0.0549995	0.0355869	0.0676954	0.0123696	0.14506	0.0215255	0.0442708	0.141305	0.0437793	0.0326431
DNAH3	0.0109939	0.0108776	0.0124034	0.0142498	0.0110458	0.0133767	0.0117861	0.0198255	0.0472606	0	0.00985727	0.0143258	0.0155932	4.87134	0.00890084	0.010308	0.00795648	0.0323814	0.0120562	0.0209207	0.0264182	0.0147138	0.0210561	0.0104816	0.0323289	0.00991719	0.010401	0.0328767	0.0105984	0.0165504	0.0037664	0.0166897
DNAH6	0.00781987	0.0142919	0.065333	0.045998	0	0.0621186	0.102465	0.0246013	0.0647653	0.168754	0.0163255	0.013304	0.0952122	8.37366	0.178216	0.00591099	0	0.0799782	0.0124613	0.0406871	0	0.0355308	0.0311599	0.0107665	0.0271818	0.0213824	0.0322897	0.150441	0.026166	0.0517535	0.00578471	0.0175655
DNAH7	0.0920677	0.0226624	0.134627	0.0950737	0.0211805	0.148994	0.208888	0.0194768	0.206701	0.0845117	0.0243966	0.0480353	0.120167	12.7206	0.166104	0.00226004	0.0906054	0.110415	0.0234919	0.0178639	0.0593844	0.0427792	0.061309	0.0166014	0.0463031	0.0199216	0.0204484	0.188427	0.0197508	0.105177	0.0100653	0.00338018
DNAH9	0.0162938	0.0202088	0.0269384	0.0211686	0.00630192	0.0123627	0.0292019	0.0133096	0.0338915	0.0267576	0.0336006	0.0220676	0.028374	7.84023	0.0252144	0.0171342	0.00333054	0.0600939	0.0288463	0.0389545	0	0.0510953	0.0444013	0.019394	0.0142544	0.0224599	0.0203892	0.0359219	0.020451	0.0210803	0.0504985	0
DNAI1	0.00220296	0.00143477	0.00614149	0.00289303	0	0	0.00806949	0.0163637	0.0039491	0	0.00279225	0.00489281	0.0104218	3.54625	0.00953904	0.00534743	0.0024734	0.00971141	0.00114965	0.00503583	0	0.00627227	0.00215303	0.0049597	0	0.00385798	0.00119066	0	0.00585085	0.00400954	0.00346566	0
DNAI2	0.0278797	0.00419942	0.00514974	0.00564578	0	0.0140915	0.00309396	0.00209138	0.0131935	0	0.00287426	0.00148214	0.0157735	2.68887	0.00318514	0.0208767	0.00248708	0.00395619	0.00278881	0.00428156	0.0284425	0.00290764	0.0106024	0.00466422	0.000660626	0.00633973	0.0316101	0	0.0166861	0.00428211	0.00291408	0.00259413
DNAJB1	0.0495515	0.121956	0.0642349	0.0508035	0.0569358	0.0196203	0.0537283	0.0174486	0.0777251	0	0.0455469	0.036548	0.0475593	0.195577	0.066539	0.0928337	0.644449	0.184703	0.0463664	0.0274672	0.0133447	0.0468262	0.0593889	0.0425511	0.0242358	0.0754891	0.0320358	0.0416661	0.0899151	0.134035	0.0272077	0.0119127
DNAJC1	0.542715	0.638996	1.15469	0.982382	0.904417	0.799056	0.869319	0.743949	0.671553	1.00546	0.763165	3.15461	0.565802	0.730613	1.03921	0.691951	0.315297	0.977293	0.752897	0.605363	0.694798	0.959065	1.11142	0.634563	0.797779	1.44419	0.562826	1.07596	0.758925	1.19116	0.586414	0.68669
DNAJC5G	0.00227355	0.000216527	0.000539698	0.00221187	0	0.00278974	0.00319164	0.000899378	0	0	0	0	0.00353774	0	0	0	0	0	0.00024514	0.0203032	0	0.000940969	0.000635508	0	0	0.00112332	0.00310821	0	0.000206698	0.000427404	0	0
DNASE1L3	0	0.00768398	0.000868505	0.0015201	0.00619827	0.00188821	0.00220248	0.0355942	0	0.180756	0.0221537	0.00328331	0	0	0.0012924	0.499431	0	0	0.00369153	0.0834035	0	0.0012252	0.00279978	0.0154857	0	0	0	0	0.000848319	0.00911051	0	0.0921315
DNM1	0.0479386	0.0824977	0.0476391	0.050907	0.0140655	0.0904266	0.0751855	0.0318053	0.10031	0	0.0188462	0.0133263	0.230364	0.108821	0.0757526	0.084103	0.064256	0.0319575	0.321809	0.0448453	0.0853181	0.114136	0.561767	0.071501	0.257987	0.0192678	0.0306165	0.237458	0.0125784	0.0517717	0.0261451	0.020168
DNM3	0.177858	0.0731743	0.47466	0.665314	0.656441	0.166549	0.140543	0.0767903	0.135186	1.69368	0.616534	0.803187	0.222043	0.138609	0.16353	0.148068	0.179357	0.140176	0.0688352	0.403544	0.349344	0.492828	0.360775	0.0586181	0.442446	0.075692	0.269727	0.227837	0.113215	0.498171	0.140988	2.19498
DNMBP	0.153617	0.214191	0.113429	0.133192	0.18135	0.169041	0.227161	0.208726	0.07548	0.3306	0.153949	0.104189	0.221289	0.302288	0.213872	0.0659616	0.0039911	0.184035	0.496807	1.14913	0.0961126	0.230808	0.444874	0.284065	0.223969	0.0641388	0.295947	0.0425556	0.0636244	0.157579	0.137517	0.373809
DOC2A	0	0.0127257	0.00481206	0.00950743	0.00835362	0.00726855	0.0135846	0.000476711	0.0314619	0	0.011898	0.00516087	0.0124441	1.66498	0.00403139	0.0101164	0	0.0154791	0.0319714	0.0116678	0	0.00189512	0.00649008	0.0150209	0.00754696	0.0105303	0.00388313	0	0.00347914	0.00725736	0.0159159	0.00840316
DOCK5	0.154772	0.951449	3.1327	1.1814	0.0441007	0.992653	1.0844	0.0314362	2.03689	0.0821626	0.0811761	0.0700364	0.299954	0.483086	0.870746	1.12692	0.338807	1.1367	1.1305	6.52605	1.29951	0.318638	0.151989	2.96634	0.226688	0.283483	0.820028	0.420353	0.135529	0.985103	0.240759	0.0141073
DOCK6	0.374223	0.0313106	0.116315	0.148324	1.12401	0.156375	0.179561	0.0546853	0.207636	1.30213	1.81162	1.40276	0.354208	0.10801	0.267251	0.0257338	0.211036	0.231479	0.0453062	1.7868	0.059095	0.53493	0.214029	0.0170005	0.919788	0.0439406	1.48629	0.0743964	0.027535	0.400753	0.363886	1.21193
DOK6	0.469818	0.0194818	0.0173067	0.019922	0.198077	0.0255503	0.0478369	0.0255718	0.0596633	0.368673	0.227828	0.0311915	0.473803	0.0679422	0.13713	0.0728663	0.200877	0.147764	0.0263615	0.12803	0.160701	1.10708	1.20613	0.0306839	0.59888	0.117136	5.45094	0.174731	0.11535	0.0939634	0.789874	0.230465
DPF3	0.0501532	0.0171	0.00861773	0.0126471	0.0343549	0.00651779	0.0173616	0.20838	0.0044542	0.0204481	0.0291787	0.0622412	0.00732499	0.0147771	0.00729725	0.106707	0.670108	0.0112069	0.0241778	0.0341619	0.138888	0.0314854	0.0182148	0.0103883	0.0192941	0.0922157	0.0119882	0.00848258	0.103529	0.0913231	0.0239316	0.0814952
DPP10	0.0485128	0.0266964	0.0354659	0.0935583	0.00322465	0.0657411	0.0850017	0.0112156	0.206773	0.0695918	0.0149095	0.0278828	0.0597505	0.110837	0.361592	0.00902909	0.00771388	0.19704	0.0245902	0.0212113	0.0904518	0.115723	0.0150738	0.0297596	0.0490038	0.0202343	0.0224312	3.74593	0.0162841	0.0541527	0.0488488	0.0397611
DPPA4	0	0.0033149	0.000655965	0.000239157	0	0	0.00327304	0.0226048	0	0	0	0	0	0.00311795	0.00058887	0.0303626	0	0	0	0.000924108	0.0491216	0.00449164	0.000572363	0.00333068	0.00182684	0.00516002	0.00150448	0	0.0131229	0.00142212	0	0
DPT	0.0281329	0.00811895	0.00438471	0.00472629	0	0.0135395	0.0198531	0.00776017	0.00682565	0	0.0104324	0.00567967	0.0270869	0.0121613	0.00459955	0.0183223	0.00553848	0.00296154	0.00659988	0.00284109	0	0.0659022	0.149913	0.00602329	0.0426589	0.00482372	0.0035604	0.0405958	0.00387598	0.0109713	0	0
DPYSL2	0.219906	0.393464	1.00445	0.463831	0.42136	0.59026	0.667666	0.0971334	0.107872	0.520532	0.557659	0.537794	0.385966	0.239337	0.363831	0.929089	0.184832	0.184748	0.418824	0.459863	0.102676	0.889256	0.641019	0.446066	0.376143	0.0865692	1.93731	0.391667	0.0846095	0.665262	0.381052	0.600888
DRAM1	0.273034	0.631823	0.237274	2.17872	0.217563	0.830708	1.57572	0.313999	0.297854	0.304004	0.303725	0.519101	0.508962	0.0921091	0.620218	0.145232	0.261926	0.212535	0.466039	0.241453	0.281674	0.252142	0.453892	0.406905	0.675241	0.0861062	0.183168	0.126051	0.0537285	0.987067	0.129084	0.201865
DRC7	0	0.00273316	0.00125602	0.000857337	0	0.00308165	0	0.00144853	0	0	0	0.00139612	0	0.818888	0.00215707	0.0253364	0.00273218	0	0.00393361	0.00504708	0	0	0.000679911	0.000444511	0.00154668	0.00313449	0	0	0.00240257	0.00192649	0	0
DRICH1	0.00415304	0.015374	0.00939604	0.0156872	0	0.0105763	0.0129639	0.00415937	0.0107936	0	0.00975478	0.0226695	0.15781	0.0209957	0.023199	0.0161343	0	0	0.0214511	0.00860158	0	0.0140338	0.0234735	0.00665855	0.015173	0.0055577	0.00870375	0	0.0233008	0.0158647	0.0110074	0
DSC3	0	0.000392416	0.00202978	0.000978898	0	0	0	0	0.0481881	0	0	0.00292627	0	0.00126573	0	0.00436049	0	0	0.00108015	0	0	0.00315127	0.000542507	0.000446519	0	0	0	0	0	0.000616401	0	0
DSCAM	0.0102332	0.0383225	0.372554	0.0472489	0	0.222279	0.164493	0.0229184	0.0363898	0.0160562	0.0240323	0.0209216	0.0209729	0.0140606	0.0388063	0.00436049	0.00193396	0.00795018	0.0243355	0.0407612	0.0221785	0.0183649	0.0155452	0.0250956	0.0226638	0.0101343	0.025797	0.114099	0.014546	0.0765469	0.00395767	0.063507
DSCAML1	0.0526675	0.010884	0.0541408	0.0134226	0.181173	0.00803371	0.00769945	0.0521601	0.0233065	0	0.145435	0.0969676	0.0714926	0.944644	0.014259	0.0683086	0.00281001	0.0134188	0.0422389	0.580254	0.0144051	0.229726	0.28618	0.00497462	0.162161	0.00971151	0.129462	2.43545	0.035001	0.0336714	0.0287283	0.145243
DTL	0.00807748	0.0124671	0.00545656	0.00475843	0.012142	0.031969	0.00710262	0.0152215	0	0	0.255823	0.0380891	0.0188468	0.0109429	0.0391132	0.0456498	0	0.00910736	0.0105335	0.052515	0.0917998	0.00958205	0.0113116	0.00675843	0.0195519	0.00534647	0.0388862	0	0.0115052	0.158665	0.0330284	0.0978716
DTNA	2.08375	0.475539	0.477095	0.0154434	0.0221955	0.0306469	0.0193745	0.0525115	0.0617693	0	0.0188764	0.326018	0.147485	0.292049	0.016997	0.062571	0.00371687	0.0364843	1.30127	0.044157	0.0558697	1.14821	0.215472	0.405153	0.739362	0.0210971	0.188919	1.74697	0.0217736	0.101458	1.24272	0.00840316
DTWD2	0.0964049	0.188724	0.155807	0.312222	0.0605985	0.204498	0.30119	0.244265	0.285008	0.0559913	0.0863281	0.0516307	0.13592	0.119899	0.38746	0.159733	0.156767	0.952913	0.219677	0.0882674	0.152355	0.0718278	0.0913782	0.118238	0.0701221	0.123406	0.0458199	0.259231	0.123881	0.190694	0.00280199	0.0934782
DTX2	0.258214	0.365081	0.186807	0.167751	0.038348	0.220829	0.292015	0.142661	0.378779	0.0325595	0.0745712	0.0742332	0.0530043	0.71432	0.885869	0.225332	0.0554876	2.18544	0.328946	0.0718712	0.093503	0.0602017	0.0991621	0.293447	0.124702	0.0868868	0.072896	0.175996	0.138301	0.164847	0.0143028	0.0477648
DUSP16	0.297896	0.173999	0.643557	0.867168	0.278014	0.721774	1.20641	0.0668462	0.293354	0.132196	0.26181	0.234484	0.186555	0.293185	0.69397	0.14821	0.130447	0.680291	0.319418	0.382065	0.38795	0.28102	0.37382	0.136294	0.278868	0.144574	0.383536	0.171371	0.767598	0.540813	0.432169	0.218735
DUSP26	0.0147223	0.000187862	0.000223583	9.37202e-05	0	0	0	0	0	0	0.00175906	0	0	0.00461438	0	0	0.0022106	0	0	0.00101063	0	0.00135751	0.000332018	0.000244801	0.00396896	0	0	0.00783261	0.000225407	0.00137114	0	0
DUSP4	0	0.0376271	0.00364662	0.00354054	0.0714531	0.00141524	0.00915312	0.011317	0.0258343	0	0.0268822	0.0176399	0.00513543	0.0491617	0.0684655	0.371526	0.00211193	0.213654	0.0528462	0.018733	0.0350569	0.00423371	0.00405977	0.0321829	0.0559032	0.0190192	0.536032	0.28918	0.0348459	0.0105366	0.0497254	0.0417009
DYNLRB2	0.0184164	0.00615015	0.00883978	0.00792556	0	0.0122739	0.00798347	0.00806394	0.0257339	0	0.00453105	0.0026291	0.00136242	1.24886	0.0073116	0	0.0061456	0.020138	0.0014582	0.0142124	0	0.00969792	0.0159612	0.00285133	0.00552219	0.0144531	0.00479784	0	0.00573383	0.00706769	0.0212291	0.0127055
DYTN	0	0.000600043	0.00146502	0.00107601	0	0	0	0.00107114	0	0	0.000431381	0.00138172	0	0.00780428	0.000500783	0	0.00293913	0	0.00375924	0	0.0449888	0.00255681	0.000427717	0	0	0	0.000441754	0	0.00116774	0.00110675	0.00447659	0
DZANK1	0.0242046	0.0370221	0.0543037	0.0374534	0.0532349	0.0466009	0.0641699	0.0330938	0.0601907	0.0845117	0.061309	0.0276771	0.0499454	1.39761	0.0954547	0.0240327	0.00118967	0.0426433	0.03438	0.0323261	0.00658748	0.0597757	0.0278768	0.0305515	0.0166577	0.0413935	0.0492407	0.158587	0.0247907	0.0519799	0.0289847	0.00741565
E2F2	0.0028372	0.00314985	0.0011671	0.000390655	0	0	0	0.0200849	0.00886336	0	0.00155242	0	0	0	0.0124121	0	0.201127	0	0.000958882	0.0040979	0.0315789	0.000924303	0.00143397	0.0352703	0.00770908	0.0013408	0.00281307	0	0.00415621	0.0551446	0	0
E2F5	0.0552249	0.0164348	0.11847	0.117761	0.0680691	0.0676639	0.165908	0.620562	0.194512	0.0325595	0.0318479	0.0172741	0.0369203	0.197989	0.183234	0.156668	0.00136735	0.0903505	0.00475175	0.0489408	0.0863285	0.0510562	0.0576356	0.014117	0.0362074	0.0796333	0.0324109	0.0626288	0.041558	0.0969828	0.0262679	0.0525275
E2F8	0	0.000586167	0.000469191	0.00165138	0.00738864	0.00518686	0	0.000865196	0.0086111	0	0.00149494	0	0	0.0431521	0.0123474	0	0.00260956	0.00914236	0	0.00265963	0	0.0012494	0.000122612	0.000537755	0	0	0.00482044	0	0.00285048	0.0505702	0	0
EBF2	0	0.000924242	0.000916691	0.000902753	0	0	0.00449939	0.00507826	0	0	0.025469	0.0268307	0.0115627	0.00813713	0.00708739	0.0133805	0	0	0.00325537	0.00295282	0	0.00278539	0.153421	0.00365889	0.000973247	0	0.274936	0	0.00125979	0.0066657	0.189178	0.0179743
EBF3	0.00457627	0.000335693	0	0.00066965	0	0.000783279	0	0.00307228	0	0.656852	0.00388495	0	0.0128902	0.00237681	0.00269734	0	0	0	0.00135508	0.00501302	0	0.00249901	0.0632168	0.00408136	0.0011053	0.0019702	0.0012706	0.0084327	0	0.00574485	0.0026453	0
ECE1	0.874866	0.0762736	0.104882	0.0583545	1.4157	0.13842	0.117797	0.456007	0.602253	0.423718	1.76019	0.467904	0.526552	0.154223	0.495419	0.281493	0.346613	1.26919	0.0283402	0.692027	0.215003	0.189562	0.492827	0.245642	1.30936	0.164088	1.32012	0.385207	0.32267	0.32833	0.786664	1.501
ECHDC1	0.220668	0.587164	0.887508	1.21663	0.180612	1.4849	2.12406	0.550465	1.07636	0.175249	0.218026	0.136957	0.294712	0.320006	1.64088	0.529252	0.0720462	0.959571	0.299119	0.345237	0.185171	0.407511	0.43941	0.473094	0.298537	0.272257	0.185177	0.118658	0.317747	0.713146	0.239599	0.247614
EDA	0.10389	0.191385	0.145524	0.0560503	0.0464148	0.0671872	0.0239582	0.0134945	0.553813	0	0.109472	1.63853	0.269333	0.137154	0.162044	0.0326324	0.0549633	0.474857	1.23245	0.0980192	0.0574856	0.463981	0.439304	0.0630442	0.173326	0.0160034	0.119634	0.166993	0.086438	0.184387	0.196472	0.0114649
EDA2R	0	0.00470849	0.00562183	0.00623921	0	0.00568916	0	0.00191557	0.00984221	0	0	0	0	0.00398393	0.00813205	0.00478111	0	0.00348275	0.00362843	0.00232316	0	0.000953664	0.00330045	0.00228425	0.067158	0	0.0124759	0	0.00277599	0.00458873	0	0
EDARADD	0.0163161	0.0106673	0.0196282	0.0117644	0	0.0254672	0.016376	0.0189872	0.45961	0	0.00425165	0.0157472	0.012243	0.0704274	0.0692956	0.0689398	0.0786607	0.342333	0.0104747	0.00555453	0.196099	0.0314608	0.0264803	0.0113257	0.0105585	0.0495384	0.0432718	0.159987	0.078539	0.0362288	0.0302578	0.00668294
EDIL3	1.0336	0.0235809	0.513392	0.788478	0.0963728	0.377757	0.16247	0.0161616	0.20053	0.0658717	0.336132	1.08627	0.266641	0.0326479	0.0458411	0.0193069	0.183796	0.0250844	0.0224281	0.0377119	0.167151	0.53863	0.147151	0.027246	0.266188	0.0210491	1.91164	0.0539502	0.0214788	0.556014	1.9792	0.366291
EDNRB	0.265434	0.0386369	0.024649	0.119758	0.116377	0.0737093	0.0152821	0.0157115	0.0306591	0.0646007	0.0980331	1.76673	0.0651702	0.0182912	0.012453	0.0176405	0.018304	0.0113815	0.0735493	0.321958	0.0313743	0.0961168	0.0419125	0.0382268	0.0404398	0.0179796	0.16036	0.0453743	0.015403	0.129381	0.149666	0.0473262
EEF1A2	0.00185686	0	0.000842988	0	0	0	0	0	0	0.0374243	0	0	0	0.00219751	0	0	0	0	0	0.00149409	0	0	0.000782128	0.000242818	0	0	0	0.0084327	0.00018803	0.00114089	0	0
EFHB	0	0.00399514	0.00674105	0.00521142	0	0.00257912	0.00678302	0	0.00541885	0	0.00253702	0.0155662	0.00301502	0.519595	0.00489642	0.00778493	0	0.0112739	0.00872911	0.00529278	0	0.00921059	0.0160248	0.00612054	0.00749865	0.00143578	0.00929941	0.0132708	0.00374945	0.0112983	0.0128372	0.0455566
EFNA5	0.325131	0.0276862	0.216135	1.81158	0.611669	0.422516	0.361239	0.0326208	5.75609	0.214966	0.0292528	0.0657943	0.519824	1.16486	1.13808	0.03819	0.216603	3.92839	0.0236139	11.6183	0.00483601	0.632281	0.927042	0.0290405	0.781733	0.171703	0.894835	0.482655	0.065495	0.773186	0.398856	0.049096
EFNB1	0.0377029	0.0353508	0.0113232	0.00826665	0.0437767	0.00081868	0.0079027	0.00537291	0.091351	0.0770599	0.273608	0.451286	0.0424873	0.00567533	0.0268609	0.0282062	0.00577987	0.00833876	0.0323428	0.00967315	0.0151747	0.0649259	0.0557462	0.0358282	0.0552924	0.010498	0.0522775	0.00802947	0.0119417	0.0835681	0.0236853	0.124605
EFNB2	0.0596556	0.0140983	0.204256	0.228906	6.4643	0.183037	0.197277	0.0178641	0.122066	0.823082	1.71211	0.251461	0.113162	0.0648192	0.280582	0.026323	0.0757239	0.3201	0.017008	0.960487	0.105958	0.0368404	0.032521	0.0135555	0.157312	0.0258272	0.0939104	0.158148	0.00980845	0.3401	0.0873501	0.566994
EFR3B	0.0500942	0.00997039	0.423522	0.0235926	0.0514594	0.128095	0.203629	0.00478703	0.0103232	0.196007	0.0272821	0.0595291	0.0248736	0.0707818	0.0397013	0.0197821	0.00253028	0.00975031	0.0127052	0.0328343	0	0.0308405	0.042945	0.00194887	0.0528185	0.00975646	0.0683428	0.0527325	0.00827848	0.0834177	0.0222631	0.0148806
EFS	0.182373	0.00723859	0.0162829	0.0253589	0	0.0541819	0.0982839	0.0037087	0.162952	0	0.00408735	0.0158693	0.0325585	0.0165413	0.115925	0	0.00248896	0.0664904	0.00472653	0.00362361	0	0.0991299	0.0753346	0.0053548	0.219465	0.00972742	0.0493065	0	0.00563874	0.0363639	0.0644683	0
EGFL7	0.0962526	0.0982047	0.0386414	0.0629288	7.7064	0.0478993	0.0347272	0.0328011	0.0201299	6.59805	11.18	13.5122	0.10138	0.0775249	0.0602715	0.0303361	0.519943	0.0284572	0.183816	4.13167	0.340893	0.141806	0.0657924	0.0416851	0.112838	0.0905327	0.420588	0.14239	0.0507426	0.917328	0.191562	8.76591
EHD3	0.00828733	0.00122437	0.00334128	0.00176149	0.0250557	0.0011355	0.0177243	0.0727636	0.0288499	0	0.0289457	0.0775411	0.0122362	0.00511166	0.0114561	0	0.00401292	0.00994785	0.00688593	0.0191709	0.128395	0.0059677	0.00675591	0.0104952	0.00672067	0.0123004	0.0642887	0.029524	0.00836434	0.0109811	0.0518203	0
EHF	0.00859207	0.0136237	0.0548128	0.805464	0.00655477	0.399858	1.14451	0.000892654	2.91603	0	0.0141483	0.0060859	0.0818698	0.615372	1.87253	0.0521163	0	5.59918	0.00800908	0.00823607	0.0286759	0.0147076	0.0130532	0.0229169	0.00164583	0.00867533	0.0222426	0.00848258	0.010949	0.346273	0.0401129	0.00277633
EIF2AK3	0.255151	0.260796	0.299876	0.348603	0.140226	0.169626	0.335592	1.17461	0.245416	0.0184688	0.165398	0.142213	0.101607	0.174109	0.453364	0.310936	0.0734544	0.747791	0.223999	0.0887913	0.322324	0.307173	0.476503	0.190302	0.260063	0.232265	0.197402	0.273793	0.269168	0.300367	0.183202	0.308614
EIF5	0.341117	0.684868	0.222439	0.269349	0.424598	0.255957	0.364098	0.305394	0.33077	0.49243	0.273631	0.287717	0.149545	0.39985	0.348552	0.424677	2.42588	0.308454	0.49479	0.342248	0.321405	0.240792	0.359285	0.410663	0.195342	0.32336	0.24471	0.273166	0.35896	0.341551	0.280408	0.204631
ELANE	0.0176796	0.0087186	0.00304574	0.0027171	0	0	0	0.000459835	0	0	0.0012771	0	0.00277439	0.00202133	0.00390507	0	0	0	0.00286261	0.00126901	0	0.028363	0.10172	0.00571552	0.00568449	0	0.0145364	0	0.000637793	0.0104122	0.00291408	0
ELAVL4	0.000764535	0.0111143	0.00172358	0.000492892	0	0.000994015	0	0.00677434	0	0	0.000588617	0.0110979	0	0.0323826	0.00165841	0	0	0.0128198	0.0194078	0.0149238	0	0.00113269	0.00297017	0.0207497	0.00283395	0.000850284	0	0.234193	0.00563735	0.00240318	0	0.0127055
ELK3	0.317526	0.1787	0.142344	0.0755619	1.00601	0.0840065	0.16389	0.276013	0.0867603	1.37084	0.757854	0.500873	0.190448	0.352617	0.104652	0.200334	0.132201	0.129982	0.17562	4.66118	0.157081	0.143241	0.246167	0.283808	0.370793	0.12903	0.197661	0.0282692	0.419226	0.165822	0.169262	1.06446
ELN	5.29946	0.0578858	0.0605913	0.062136	2.29608	0.0474989	0.0632837	0.0695356	0.201992	0.0325595	0.167098	0.33161	2.05476	0.19628	0.0541587	0.106983	0.122487	0.0488001	0.0378397	1.45035	0.126392	2.41322	4.18181	0.0538729	3.5222	0.0896755	0.223189	0.0548125	0.0607385	0.29395	7.02884	1.1561
ELOF1	0.0253699	0.0501434	0.0287701	0.0229607	0.0380324	0.0276887	0.018805	0.0264099	0.00421524	0	0.0239289	0.0400318	0.019421	0.101174	0.0393095	0.0231283	0.248135	0.0667913	0.0361455	0.0431227	0	0.0322344	0.0415272	0.0335026	0.04734	0.0196562	0.029831	0.0174982	0.0216281	0.0307092	0.0262983	0.0298518
ELSPBP1	0	0.00224819	0.00196011	0.000954338	0	0.00610623	0.00156431	0	0	0	0.000767645	0	0	0	0.00146542	0	0	0	0	0.00255026	0	0.000648062	0	0	0	0.00194276	0	0	0.00250032	0.000397686	0	0.00338018
EMB	0.0148842	0.0826221	0.0917093	0.0199852	0.015631	0.0151347	0.030128	0.698646	0.120644	0	0.0469611	0.0294602	0.134947	0.0480274	0.0313644	0.370454	0	0.0594262	0.675256	0.0106194	0.296048	0.0150165	0.00264721	0.189794	0.00749216	0.809693	0.0621873	0.0254147	1.37605	0.0796779	0.00334132	0.015743
EMCN	0.026075	0.0169447	0.0207695	0.0209422	0.467288	0.00935211	0.0155065	0.0159205	0.020175	13.1469	2.15821	11.9748	0.0386504	0.0815842	0.0175194	0.034719	0.00532664	0.0137843	0.0132968	0.838667	0.0756764	0.0590506	0.0289728	0.0253464	0.0895786	0.0339306	0.164533	0.109073	0.0100845	0.377901	0.0871134	2.37746
EMILIN2	0.0542244	0.917746	0.0267213	0.0403493	0	0.0486645	0.039474	0.0703407	0.0475331	0.0770599	0.0448626	0.0726182	0.0504258	0.0425326	0.0249943	0.503801	0.0072834	0.0289959	0.971849	0.0275004	0.277961	0.030028	0.215132	1.42268	0.0524812	0.0495579	0.101104	0.024533	0.056485	0.0889582	0.0324441	0.0776696
EML1	0.222001	0.0138332	0.404653	0.0956133	0.492986	0.246601	0.232931	0.0171819	0.0685964	0.38526	1.05865	2.40117	0.2828	0.607197	0.183255	0.0333987	0.00193484	0.0708926	0.0478989	0.133566	0	0.117694	0.491703	0.0123441	0.262396	0.0079904	0.0921331	0.0320754	0.0211892	0.331578	0.219302	1.32894
EMP1	0.162297	0.202686	0.212792	0.0846297	3.21639	0.0817229	0.190694	0.0388378	0.0402006	1.35812	0.848874	0.419553	0.324316	0.0346023	0.138187	0.0671646	0.205237	0.180467	0.471257	1.21975	0.0718077	0.573049	1.08083	0.103635	0.243846	0.026504	0.588726	0.158788	0.0372645	0.211697	0.209027	1.04474
EMP2	0.669191	0.0846732	18.6701	0.992742	1.0665	3.3811	2.47662	0.0901203	0.838299	0.821284	1.35393	2.54919	0.872905	0.875673	1.14562	0.189428	0.32922	0.549055	0.138373	0.483635	0.146195	0.521905	0.390012	0.0728255	0.356415	0.0913985	0.452526	0.432731	0.0998262	2.00722	0.735936	0.600093
ENC1	0.212844	0.0362403	0.0312669	0.112635	0.00344516	0.0366667	0.0724341	0.0161685	0.0710278	0.0204481	0.0483343	0.107989	0.0966511	0.0177688	0.2334	0.0459807	0.0479441	0.188566	0.0431465	0.0404581	0.0106257	0.075645	0.260153	0.0464889	0.555328	0.104869	0.135117	0.0957887	0.0288596	0.110221	0.0310811	0.116412
ENDOG	0.00879349	0.0312281	0.0230994	0.0190698	0.0114772	0.0092602	0.0312328	0.00584385	0.0235911	0	0.0205226	0.0220967	0.0849575	0.0990865	0.0271695	0.0649821	0.00675655	0.00591649	0.0163746	0.0224566	0.0338268	0.0223483	0.016236	0.0213178	0.152716	0.0183578	0.0103488	0.00556726	0.0219241	0.0329348	0.0195167	0
ENG	0.198122	0.765848	0.0447065	0.0647052	3.77674	0.0684606	0.0489586	0.0737765	0.0765087	2.4438	2.77182	1.10145	0.3083	0.0675394	0.0600311	0.0791855	0.157288	0.0602352	0.743912	0.450957	0.257694	0.542633	0.524158	0.391593	0.817963	0.0902579	0.608958	0.156294	0.101768	0.441979	0.319885	2.86407
ENO3	0	0.0190122	0.00382709	0.00687411	0	0.00797115	0.0160025	0.00148269	0	0	0.00398206	0	0.000863012	0.000773128	0.0052554	0.0324108	0	0.00839657	0.00386914	0.00164862	0	0.00918541	0.0044014	0.00469228	0.055494	0.0110471	0.00477202	0	0.00606562	0.00628736	0	0
ENPEP	0.00488639	0.00528579	0.00772004	0.0134979	0.0138638	0.00689003	0.0184513	0.00352957	0.00582915	0.0401605	0.00440707	0.00652128	0.078369	0.0140538	0.0155848	0	0.00543416	0.00280634	0.0124394	0.00908126	0	0.352417	0.286021	0.00304908	0.0154924	0.0154448	0.0910824	0	0.0104371	0.0168361	0.450345	0
ENPP1	0.28104	0.00676429	0.0112075	0.00651782	0.0189769	0.0062618	0.0100374	0.00362936	0.0029817	0	0.0777601	0.0915427	0.0444993	0.0600133	0.0049244	0.642235	0.0028008	0	0.00526125	0.00808346	0.0329881	0.011759	0.0194975	0.0114854	0.0036261	0.0019668	0.00826246	0.121946	0.0139217	0.0156131	0.0844472	0.0244838
ENPP3	0.0995367	0.0235477	0.00855822	0.00920271	0.0110458	0.00511037	0.00772562	0.0134014	0.0530884	0	0.0150739	0.00446519	0.011465	0.0674341	0.0161239	0.0482995	0	0.125773	0	0.0743412	0.696187	0.0166212	0.0170719	0.00545803	0.00695488	0.00325591	0.0105909	0.030531	0.00907603	0.00796146	0.00222729	0.0189772
ENTPD3	0.00735921	0.00333392	0.0197888	0.0633056	0.0114772	0.0496584	0.0866934	0.0150791	0.0535497	0	0.0037488	0.00166815	0.0129461	0.0701446	0.130278	0	0.00283164	0.0976706	0.00407139	0.0050893	0.0201422	0.00996972	0.0123104	0.00345808	0.00602936	0	0.00197793	0.0453743	0.00241125	0.0455278	0	0
EPAS1	0.368945	0.613371	0.80572	1.07699	23.024	0.693194	1.11814	0.074916	2.12242	8.33856	27.8229	17.1481	1.023	0.389152	1.39796	0.0655427	0.839355	2.65296	0.504906	0.621979	0.594368	0.724113	0.40397	0.140918	0.786823	0.210262	2.79134	0.369026	0.125719	2.21326	0.968613	15.1196
EPB41L1	0.163229	0.402845	0.146232	0.388175	0.0214796	0.367152	0.280802	0.0165316	0.483931	0.141451	0.0489821	0.0343978	0.12467	0.463979	0.284229	0.127978	0.237935	0.459008	0.196135	0.237881	1.03126	0.0831545	0.0924898	0.0147192	0.0762134	0.00805916	0.237949	0.544539	0.0160571	0.281228	0.219641	0.0752377
EPB41L2	0.375622	0.32685	0.244392	0.147187	0.805825	0.200926	0.256106	0.351454	0.562714	1.07539	1.97487	6.72291	0.620678	0.17153	0.497128	0.310557	0.472786	0.109077	1.08346	3.56511	0.529714	1.81051	2.4574	0.525704	0.611489	0.0672179	2.27043	0.119503	0.117863	0.759362	0.932639	0.806653
EPB41L4A	0.269176	0.302726	1.84197	0.126982	2.41291	0.644719	1.12691	0.151759	3.59265	1.69914	2.16268	1.47145	0.285234	1.9705	1.78803	0.173621	0.319788	1.60152	0.0175264	1.32361	0.167289	0.207997	0.228558	0.0274589	0.150249	0.099495	0.318908	1.01984	0.0365672	0.656112	0.290995	5.86111
EPB41L5	0.418951	0.0876168	8.72904	1.64909	0.257529	3.47614	3.12215	0.211615	0.762219	0.129538	0.227004	0.200603	0.583565	0.441409	1.99073	0.148356	0.364409	1.41746	0.0805013	0.21633	0.113671	0.779789	0.387905	0.0633323	0.363027	0.126389	0.428328	0.525452	0.128978	1.40891	0.568408	0.310481
EPB42	0.00511644	0.00592452	0.00117828	0.00125257	0	0	0	0.00213796	0	0	0.00204607	0.00401454	0	0.00167797	0.00234196	0	1.0991	0	0.0010488	0	0	0.0022824	0.00209256	0.00110093	0.00163522	0.00377769	0.000894585	0	0.00357779	0.0802381	0.00291704	0
EPHB4	0.0294987	0.00949559	0.0496978	0.113748	0.353901	0.0739451	0.0641141	0.0074295	0.151805	0.143365	0.376331	0.1957	0.0353016	0.0345898	0.0719691	0.0168162	0.0883477	0.0588002	0.00853685	0.553697	0.00742631	0.0399082	0.0418096	0.00848857	0.0438459	0.0217825	0.0839048	0	0.00801375	0.0973587	0.057297	0.763757
EPHX1	0.0712037	0.0853408	0.0504457	0.176174	0.0863533	0.112413	0.112076	0.0499503	0.252445	0.0173449	0.104667	0.200478	0.161261	0.252839	0.200827	0.0331237	0.283581	0.986146	0.0855503	0.243654	0.0386515	0.141869	0.14202	0.0309896	0.124479	0.0490387	0.109189	0.0836207	0.0298667	0.125781	0.0524296	0.141961
EPS8	0.827473	0.46879	0.329711	3.93398	1.03645	1.58234	5.26632	0.0877016	1.52888	0.142442	0.138967	0.0759163	0.679599	1.58226	2.22737	0.210058	0.202551	1.306	2.50075	0.0548091	0.0748413	0.120365	0.490446	0.720439	0.931984	0.059641	3.24214	0.195677	0.0666469	1.34589	2.35174	0.430531
EPS8L2	0.0639144	0.0214886	1.42584	0.256148	0.0213539	0.665827	0.643112	0.04039	0.424423	0	0.0409371	0.0207638	0.0865581	0.371946	0.757138	0.0521847	0.131437	0.679221	0.0141015	0.0319091	0.103301	0.0272709	0.0614999	0.0178737	0.0235197	0.0306273	0.0612344	0.115592	0.0510768	0.369005	0.0165061	0.0179275
EPYC	0	0	0	0.000302634	0	0	0	0.0042839	0	0	0.000738797	0	0.0600589	0.00321767	0.000457291	0	0	0	0	0	0	0	0.000869828	0.00230386	0	0.00935963	0	0	0.00224317	0.000248537	0	0
ERBB2	0.118803	0.0254129	0.425951	0.175633	0.131612	0.288962	0.285364	0.0373645	0.238973	0.0767271	0.0378362	0.0147983	0.115236	0.28286	0.538421	0.0236993	0.141433	0.424026	0.0266892	0.0227947	0.0751007	0.105576	0.146851	0.0155362	0.201518	0.055136	0.0810198	0.0155315	0.0250102	0.20306	0.20075	0.0732389
ERBB3	0.00540023	0.00705184	0.356991	0.25643	0.0146766	0.49256	0.599494	0.00574526	0.192852	0	0.00955313	0.00260436	0.00602492	0.13867	0.494051	0	0.0764747	0.639262	0.0067503	0.000610414	0.00506056	0.00525111	0.0115278	0.00206128	0.00300329	0.00274345	0.00587952	0.125641	0.00738157	0.201232	0	0
ERBB4	0.275055	0.0705882	0.312789	6.00347	0.355627	4.62981	11.1281	0.129207	3.72929	0	0.0806728	0.128109	0.832664	1.08456	6.35817	0.109579	0.310591	3.9945	0.0523859	0.113623	0.0806915	0.0834291	0.240703	0.099716	0.372103	0.136223	0.255881	2.40747	0.1046	2.05359	1.19489	0.0584728
ERG	0.72075	0.0266704	0.0168669	0.0157363	5.50955	0.025336	0.00947274	0.0285852	0.0932755	4.44045	3.47585	3.76842	0.289608	0.0641021	0.224518	0.0107512	0.0731079	0.0826472	0.0224445	3.85479	0.753027	0.323403	0.136727	0.0302901	1.08499	0.027281	0.217156	0.0966604	0.0187686	0.420544	0.880614	6.26048
ERMAP	0.086373	0.143839	0.0934961	0.075035	0.0149629	0.102871	0.101069	0.0285095	0.14935	0.0386958	0.0471769	0.036745	0.0820846	0.0538413	0.105519	0.0509917	0.882488	0.172798	0.124343	0.071192	0.014427	0.0925698	0.0568626	0.11584	0.0731728	0.0300699	0.0481724	0.0524691	0.0502101	0.131328	0.0790903	0.00666927
ERN2	0.0156648	0.000741021	0.000808389	0.000550393	0	0.00562627	0.064854	0	0.0903006	0	0	0.0113641	0	0.0235286	0.383947	0.00683895	0.0764747	2.52241	0	0	0	0.00189387	0	0.00032277	0	0	0.0020198	0.0994713	0.00301281	0.00612377	0	0
ESAM	0.125441	0.0265423	0.0726442	0.166742	0.512633	0.107686	0.0679521	0.0326938	0.0244376	0.419663	0.778298	0.909582	0.0502192	0.0302226	0.0236211	0.0780043	0.0974516	0.0365724	0.0246816	0.093427	0.0594003	0.0347149	0.0259955	0.0252132	0.0311284	0.0212979	0.323205	0.00728992	0.0251491	0.236705	0.202719	0.618541
ESCO2	0.000710162	0.00210355	0.00201297	0.000989236	0	0.0157175	0.0038123	0	0.00783364	0	0.00245346	0	0	0.00381559	0.00451168	0	0	0.00178795	0.00752639	0.00439791	0.0204209	0.00111763	0.00555129	0.00248215	0.00373402	0.00558804	0.00395083	0	0.00119705	0.0521985	0	0
ESM1	0	0	0.00122142	0.000399897	0	0.0102559	0	0	0	0	0.0539426	0.00968683	0	0.00261206	0	0	0	0	0.00379768	0	0	0.00123118	0.000143003	0.000362344	0	0.0030764	0.00350893	0	0.00299851	0.00451441	0	0
ESPL1	0	0.0059286	0.00319827	0.00436868	0	0.00165711	0.00135203	0.0063415	0.00290233	0	0.00234812	0.00188932	0.0104226	0.00147373	0.00333047	0	0	0.00266166	0.00812292	0.00470909	0	0.0059652	0.00620257	0.0086513	0	0.00496081	0.0036909	0	0.0034823	0.0598699	0.00642347	0.00641197
ESPN	0	0.00800592	0.00570983	0.00391563	0	0.00260123	0.0139404	0.00155278	0.016798	0	0.00168845	0.00123328	0	0.249632	0.00866725	0.0109345	0.439227	0.0328331	0.00042912	0.00265816	0	0.00271481	0.0064148	0.000951625	0.00275037	0.00408044	0	0.00441677	0.0142353	0.0272245	0	0
ESR1	0.157828	0.325442	0.0222722	0.022833	0.0115433	0.020395	0.0126821	0.338133	0.0592565	0.029006	0.015301	0.0148877	0.110921	0.247264	0.0411799	0.0514732	0.0555535	0.0642789	0.428748	0.0199737	0.11986	0.238843	1.21574	0.13334	0.0916189	0.0186011	0.0163544	0.123851	0.108987	0.041334	0.120309	0.0245016
ESRP1	0.0148959	0.0134671	0.920123	0.965187	0.0212176	0.736663	1.18959	0.0166545	0.731868	0.0173449	0.0314677	0.0193736	0.073079	0.650509	1.16555	0	0.145162	0.93873	0.020962	0.0193445	0.0464768	0.0126377	0.0216267	0.0159123	0.0397368	0.0223641	0.0223955	0.310293	0.0200167	0.560683	0.0570239	0.00927155
ESRP2	0.00104275	0.00402271	0.15231	0.144398	0	0.185466	0.184524	0	0.125131	0	0.0255915	0.0183276	0.0605519	0.0389088	0.171383	0	0.0798481	0.169051	0.00474305	0.00635051	0	0.003139	0.00172102	0.00492121	0.000801324	0.00379921	0.0314193	0.0498397	0.00399994	0.0794037	0.0282876	0
ESYT3	0.00347494	0.00481498	0.371086	0.444796	0	0.274365	0.287405	0.00594652	0.0282631	0	0.0260791	0.0491447	0.0475567	0.0383749	0.0611992	0.0230493	0.0050851	0.00310995	0.0039932	0.0158748	0.00621175	0.00782835	0.00838546	0.00520829	0.0143339	0.00972917	0.00396731	0.126044	0.0086863	0.232839	0.0042526	0.030237
ETV1	0.108648	0.0268776	0.081538	1.64891	0.0447616	0.42696	0.533474	0.0148692	0.161145	0.0401605	0.0460244	0.0546101	0.393039	0.0581071	0.128405	0.00864387	0.0104133	0.0741036	0.0527568	0.0744802	0.030703	0.923384	0.109925	0.0295868	0.66096	0.0249889	0.611276	0.540061	0.033922	0.566607	0.180821	0.0302005
ETV5	0.116934	0.08597	0.0467267	1.55605	0.0411647	0.390595	0.429393	0.0547908	0.322446	0.0411399	0.0509867	0.0412059	0.22077	0.0696721	0.116798	0.0478213	0.0453109	0.0673147	0.462517	0.0798583	0.0604989	0.158974	0.0842522	0.124273	0.232233	0.0386959	0.624529	0.0743625	0.0287711	0.606479	0.077527	0.0699553
EVL	0.337945	0.682695	0.568733	0.583498	0.503597	0.501908	0.635021	0.927063	0.319072	0.472843	0.367988	0.300027	0.961565	0.390097	0.576415	0.420163	0.0764446	0.43335	0.505741	0.386941	0.490363	0.626787	0.587332	0.556003	0.652391	2.40762	0.370066	0.588929	2.95527	0.58212	0.463134	0.460082
EVPL	0.00473059	0.0121969	0.248987	0.144579	0.0136442	0.299066	0.200536	0.0132786	0.110652	0	0.0173063	0.0176981	0.0171706	0.1103	0.229957	0.0141108	0.0709466	0.136987	0.00936838	0.00889007	0.142826	0.00947658	0.00469717	0.00407899	0.0318971	0.0189433	0.0223151	0.00783261	0.0140736	0.117599	0.0024953	0
EXO1	0.000888281	0.0058631	0.00324132	0.0027563	0	0.00203175	0.00174558	0.00218547	0.0205201	0	0.00220872	0	0.00115635	0.0036669	0.00146767	0.0110222	0	0	0.00231771	0.0157442	0.0195659	0.00498261	0.0026816	0.00117525	0.0023042	0.00629282	0.00504962	0	0.00251447	0.0642362	0.00688672	0.00297484
EXOC6	0.40104	0.605523	0.460329	0.451298	11.3687	0.483049	0.710872	0.658397	0.614516	2.54877	2.46843	1.37953	0.196813	0.313259	0.718731	1.4786	0.0997726	0.760036	0.686512	2.07622	0.750799	0.23782	0.200746	0.799542	0.217073	0.485655	0.289005	0.406539	0.61028	0.690998	0.282962	5.49001
EXOSC9	0.0293134	0.0587389	0.0534234	0.0352066	0.027917	0.0361597	0.0550192	0.0627203	0.0378848	0.0201066	0.0519225	0.033034	0.0132582	0.0236911	0.0453458	0.0839581	0.00698571	0.0581009	0.0569935	0.0445594	0.0554487	0.0487853	0.0469531	0.0433055	0.157178	0.0495646	0.0316324	0	0.0780241	0.0610441	0.0336212	0.113964
EYA2	0.236194	0.0493624	0.00930614	0.00873358	0.00719055	0.0184362	0.022664	0.0906722	4.53291	0	0.00499377	0.00960345	0.018563	0.320028	0.313783	0.0284068	0.00246052	2.37339	0.388586	0.0122577	0.0235987	0.0399164	0.444892	0.0115379	0.192841	0.0108641	0.00166834	0.0560532	0.0125397	0.0269838	0.115693	0.00454361
EYA4	0.807468	0.0140931	0.250499	0.0115766	0	0.0168673	0.0170935	0.00608414	0.272981	0	0.00968044	0.0132356	0.169602	0.143977	0.0129348	0.225354	0.00265819	0.474527	0.0074075	0.0120854	0	0.215869	0.111752	0.0138863	2.31053	0.015575	0.0929343	0.859278	0.0102422	0.0552422	0.0289788	0.0156578
F11	0.00605357	0.00175118	0.00158638	0.110166	0.00505309	0.00547921	0.0489904	0.000429241	0	0	0.0042046	0.014771	0.00151377	0.0137445	0.00430797	0	0	0	0.00726055	0	0	0.00422924	0.00302165	0.00143354	0	0.00218101	0.00950538	0	0.00114509	0.0330242	0	0
F13A1	0.0222206	0.294932	0.0223395	0.018198	0.0226416	0.0118911	0.0159214	0.0193406	0.0389467	0.130419	0.0261155	0.015694	0.123867	0.0205824	0.0284799	0.0245934	0.205921	0.0130812	12.4557	0.0101272	0.263938	0.0293657	0.0381188	0.94125	0.0151139	0.021216	0.0375196	0.0270417	0.023969	0.0562403	0.0378827	0.021673
FABP6	0.0263425	0.00773798	0.00669485	0.00925677	0	0.00497488	0.0165539	0.00589574	0.00221984	0	0.0106926	0.00400451	0.0234739	2.43567	0.00510774	0.00700363	0.00531531	0.00621714	0.00373454	0.0103541	0	0.00765082	0.00725748	0.00809597	0.000832979	0.00606587	0.00503658	0.0268609	0.00529735	0.0113022	0.00346566	0.00297484
FAF1	1.18496	1.8526	2.09814	3.06334	1.30315	2.19605	4.32766	2.04847	12.3011	1.12436	1.36109	1.4379	1.50684	1.11113	4.19787	2.10719	1.17346	4.17992	1.52692	3.82971	1.42481	2.00629	1.8706	1.57196	1.64987	1.75268	1.32763	1.64306	2.17493	2.67151	1.21958	1.08529
FAIM2	0	0.000346597	0.00204868	0.000951737	0	0.00237509	0	0	0	0	0	0	0	0.0015345	0.0022704	0	0	0	0	0.00123934	0.00652449	0.00157834	0.0443126	0	0.00158041	0	0.00270728	0	0.000168114	0.00132224	0	0
FAM107A	0	0.00298277	0.00161803	0.00421824	0.648039	0.00195123	0	0.00419806	0.00301415	0.149425	0.152884	0.0298091	0	0.00662288	0.00103114	0	0	0.0168953	0.00373276	0.00348216	0	0.00719876	0.0261911	0.00227969	0.030336	0.00594917	0.012856	0	0.00307506	0.0244324	0	0.190228
FAM110D	0.00304873	0.000739228	0.00180351	0.00181126	0.0589334	0.00158803	0	0.000731227	0	0	0.0396561	0.0517763	0.0120781	0.00235831	0.00246469	0	0.00483591	0	0.00571014	0.0127699	0	0.00697735	0.00119473	0.00236989	0.00174181	0.00208017	0.00926699	0	0.00162015	0.00892169	0.00336373	0.107627
FAM111B	0.00110576	0.00185414	0.00107238	0.00133236	0.0315748	0.00426618	0.0136509	0.0415992	0.0188472	0	0.001554	0	0.00571994	0	0.0190893	0.013432	0	0.00445511	0.00248669	0.0094083	0	0.000851882	0.00657804	0.00556417	0	0.00197018	0.00471427	0	0.002143	0.0788343	0.00250648	0
FAM117A	0.0242562	0.032427	0.0562793	0.120195	0.0411357	0.133382	0.186377	0.22687	0.0371936	0	0.024528	0.0154329	0.0440067	0.190936	0.110095	0.200943	0.897842	0.0759487	0.0272343	0.0896314	0.233377	0.0507726	0.0644529	0.0749369	0.0760533	0.394819	0.0550543	0.240566	0.357256	0.146378	0.0297231	0.0846619
[truncated: 1,990 more rows]

## Sheet: Hippocampus-Reference
# Human-Fetal-Hippocampus_GSE119212-marker-centroids
[truncated: 1,443 more rows]

## Sheet: Tissue-Reference
#Human bulk RNA-Seq tissue type signatures created using GTEx version 8 data and top 200 MarkerFinder marker genes for deconvolution by DeconRNASeq
[truncated: 2,407 more rows]
