# Supplementary material for: Fetal maturation revealed by amniotic fluid cell-free transcriptome in rhesus macaques
Source: JCI Insight. 2022 Sep 22;7(18):e162101. doi: 10.1172/jci.insight.162101 (PMC9675452; doi:10.1172/jci.insight.162101)
Supplement: Supplemental table 5 [file jciinsight-7-162101-s234.xlsx]

## Sheet: Lung Results
Lung Sample Deconvolution Results						Lung Sample Gene set Z-score Results
CellType	modelP	maxDunP	TCdir	TCres		CellType	modelP	maxDunP	TCdir	TCres
airway_smooth_muscle	0.0919619	0.389491	Decr			airway_smooth_muscle	9.07175e-05	0.000260701	Decr	Decr
Alveolar_macrophages	1.75521e-05	9.00561e-06	Incr	Incr		Alveolar_macrophages	6.64034e-14	7.77156e-16	Incr	Incr
alveolar_type_1_cells	4.1201e-05	7.5147e-05	Incr	Incr		alveolar_type_1_cells	0.00604334	0.998619	Mx
alveolar_type_2_cells	1.93021e-05	0.000592392	Incr	Incr		alveolar_type_2_cells	8.17321e-05	0.0971349	Incr
arteries	0.0516034	0.935982	Incr			arteries	0.102682	0.544759	Decr
AT1_AT2_like	0.385031	0.948976	Decr			AT1_AT2_like	0.394256	0.917919	Incr
AT2_Club_like	0.000178095	0.0475078	Incr	Incr		AT2_Club_like	0.00718121	0.999975	Mx
B_cells	0.0834442	0.82896	Decr			B_cells	5.66652e-06	1.18158e-05	Incr	Incr
basal_cells	0.0224445	0.0784615	Decr			basal_cells	6.76899e-08	0.992863	Mx
bronchial_vessel	0.291228	1	Mx			bronchial_vessel	0.239351	0.228714	Decr
Cap1	0.000372343	0.0126286	Incr	Incr		Cap1	0.061143	0.999779	Decr
Cap2	0.141549	0.999994	Mx			Cap2	1.99961e-05	0.688809	Decr
chondrocytes	0.021275	0.317173	Decr			chondrocytes	0.00771223	0.0156119	Decr	Decr
						ciliated_cells	1.36447e-19	0.999998	Mx
club_cells	0.0879	0.99999	Decr			club_cells	7.62917e-06	0.492339	Incr
dendritic_cells	0.104153	0.796722	Decr			dendritic_cells	5.03994e-05	0.00165499	Incr	Incr
enucleated_erythrocytes	0.000306986	0.00782168	Decr	Decr		enucleated_erythrocytes	0.389344	0.995371	Decr
goblet_cells	0.630197	1	Mx			goblet_cells	0.0650107	0.999666	Decr
Interstitial_macrophages	0.371261	0.999997	Mx			Interstitial_macrophages	4.48486e-08	6.54568e-07	Incr	Incr
lymphatics	0.00301263	0.107293	Decr			lymphatics	0.301263	0.847682	Decr
mast_cells	0.0361387	0.999748	Mx			mast_cells	0.000511655	0.0084479	Incr	Incr
matrix_fibroblast_1	0.183384	0.999842	Mx			matrix_fibroblast_1	0.000459412	0.000594052	Decr	Decr
matrix_fibroblast_2	0.145308	0.999822	Decr			matrix_fibroblast_2	0.16659	0.999952	Mx
monocytes	0.0835907	0.999943	Decr			monocytes	1.99182e-05	0.000123357	Incr	Incr
myofibroblasts	4.63708e-09	4.99025e-08	Decr	Decr		myofibroblasts	6.86175e-08	3.51419e-07	Decr	Decr
						NK_cells	0.00827482	0.239445	Incr
pericytes	0.334838	1	Mx			pericytes	0.392797	0.851794	Incr
						PNECs	0.346754	0.999944	Incr
T_cells	0.0824314	0.852062	Decr			T_cells	0.00180204	0.0556869	Incr
vascular_smooth_muscle	0.0162585	0.498746	Decr			vascular_smooth_muscle	0.0484038	1	Mx
veins	0.106435	0.999993	Mx			veins	0.190089	0.998094	Decr

## Sheet: AF Results
AF Sample Deconvolution Results						AF Sample Gene set Z-score Results
CellType	modelP	maxDunP	TCdir	TCres		CellType	modelP	maxDunP	TCdir	TCres
Adipose_Subcutaneous	0.0939413	0.0982245	Incr			Adipose_Subcutaneous	0.168496	0.377975	Incr
						Adipose_Visceral_(Omentum)	0.0264519	0.0832408	Incr
Adrenal_Gland	0.601541	0.999479	Decr			Adrenal_Gland	0.147965	1	Mx
Brain_Hippocampus	0.497192	0.987021	Incr			Brain_Hippocampus	0.0779368	0.117843	Incr
Colon_Sigmoid	0.294395	0.799707	Decr			Colon_Sigmoid	0.106762	0.560235	Incr
Colon_Transverse	0.0568739	0.0760516	Incr			Colon_Transverse	0.170655	1	Mx
Esophagus_Mucosa	0.518276	0.552113	Incr			Esophagus_Mucosa	0.0130365	0.346308	Incr
Heart_Atrial_Appendage	0.589801	0.998372	Decr			Heart_Atrial_Appendage	0.0128158	0.0627612	Incr
Heart_Left_Ventricle	0.584442	0.99494	Decr			Heart_Left_Ventricle	0.0366729	0.10897	Incr
Kidney_Cortex	0.0037683	0.00485741	Incr	Incr		Kidney_Cortex	0.398272	1	Mx
Liver	0.589011	0.967639	Decr			Liver	0.0111137	0.112631	Incr
Lung	0.42392	0.999949	Decr			Lung	1.47508e-07	3.48859e-05	Incr	Incr
Minor_Salivary_Gland	0.396845	0.722454	Decr			Minor_Salivary_Gland	0.983727	1	Mx
Muscle_Skeletal	0.854098	1	Mx			Muscle_Skeletal	0.916757	1	Mx
Pancreas	0.403377	0.962351	Decr			Pancreas	0.894156	0.999997	Incr
Pituitary	0.559566	0.995059	Decr			Pituitary	0.414232	1	Decr
Skin_NotSunExposed	0.281126	0.707751	Decr			Skin_NotSunExposed	0.0217029	1	Mx
Small_Intestine_Terminal_Ileum	0.289582	0.67486	Incr			Small_Intestine_Terminal_Ileum	0.0279587	0.309201	Incr
						Spleen	4.77638e-17	0	Incr	Incr
Stomach	0.585593	0.999238	Decr			Stomach	0.111611	0.99985	Mx
Thyroid	0.558756	0.989746	Decr			Thyroid	0.000105213	0.000395499	Incr	Incr
Whole_Blood	0.553526	0.991984	Decr			Whole_Blood	0.00711784	0.00590972	Incr	Incr

## Sheet: Column Descriptions
CellType	Reference cell type from deconvolution signature matrix
modelP	Overall p-value (F-test) from ANOVA of percentages by treatment group
maxDunP	Maximum p-value from Dunnett's test comparisons of each treatment group vs. Term Control
TCdir	Incr: TC mean numerically > all other means; Decr: TC mean numerically < all other means; Mx: mixed directions
TCres	Conclusion regarding direction of TC differences based on TCdir and maxDunP, Incr(eased)/Decr(eased) compared to all preterm treatment groups. See Methods.
