# Supplementary material for: Fetal maturation revealed by amniotic fluid cell-free transcriptome in rhesus macaques
Source: JCI Insight. 2022 Sep 22;7(18):e162101. doi: 10.1172/jci.insight.162101 (PMC9675452; doi:10.1172/jci.insight.162101)
Supplement: Supplemental table 6 [file jciinsight-7-162101-s235.xlsx]

## Sheet: Amniotic Fluid DEG results
#Amniotic Fluid Pre-Term (denominator) comparisons for each indicated numerator
Tissue	Model	Comparison Numerator	gene	mean_log2CPTT_Comp	mean_log2CPTT_PTC	log2FC	P.Value	adj.P.Val
AF	YearBlocked	B060	ADAR	3.73948	2.57737	1.16211	4.95005e-06	0.0166239
AF	YearBlocked	B060	NR3C1	3.28709	1.91561	1.37148	7.93811e-06	0.0166239
AF	YearBlocked	B060	IQGAP1	3.59508	2.46491	1.13017	1.11879e-05	0.0166239
AF	YearBlocked	B060	EIF4G2	7.35113	6.3453	1.00583	1.26415e-05	0.0166239
AF	YearBlocked	B060	FNDC3A	4.2824	3.03847	1.24393	1.31311e-05	0.0166239
AF	YearBlocked	B060	CAPRIN1	4.48818	3.54541	0.942768	1.88349e-05	0.0166239
AF	YearBlocked	B060	MAL2	6.43068	4.96489	1.46579	1.89105e-05	0.0166239
AF	YearBlocked	B060	EIF3F	6.51335	5.28345	1.2299	2.01247e-05	0.0166239
AF	YearBlocked	B060	TTLL3	5.01007	3.86962	1.14046	2.04616e-05	0.0166239
AF	YearBlocked	B060	ATPAF1	4.90333	3.74531	1.15802	2.27509e-05	0.0166239
AF	YearBlocked	B060	DCAF8	3.99092	2.85343	1.1375	2.6145e-05	0.0166239
AF	YearBlocked	B060	EWSR1	5.76634	4.33673	1.42961	2.77573e-05	0.0166239
AF	YearBlocked	B060	CHD8	3.12945	2.21213	0.917326	3.00879e-05	0.0166239
AF	YearBlocked	B060	CEP68	2.00848	0.936402	1.07208	3.03634e-05	0.0166239
AF	YearBlocked	B060	NEDD9	3.3072	1.8198	1.4874	3.56366e-05	0.0182103
AF	YearBlocked	B060	DNM2	3.98205	2.43725	1.5448	3.82893e-05	0.018343
AF	YearBlocked	B060	ZNF33A	3.57128	2.38798	1.1833	4.68614e-05	0.0206594
AF	YearBlocked	B060	PTEN	4.55521	3.46245	1.09275	5.45217e-05	0.0206594
AF	YearBlocked	B060	DCXR	5.79717	4.44597	1.3512	5.99542e-05	0.0206594
AF	YearBlocked	B060	ARRDC3	4.27902	3.06231	1.21672	6.29906e-05	0.0206594
AF	YearBlocked	B060	ALB	2.45349	0.352996	2.10049	6.75294e-05	0.0206594
AF	YearBlocked	B060	STK38	4.34691	3.06263	1.28428	7.39091e-05	0.0206594
AF	YearBlocked	B060	SECISBP2L	3.44541	2.42658	1.01883	7.41996e-05	0.0206594
AF	YearBlocked	B060	DLG3	2.37171	1.31227	1.05945	7.54113e-05	0.0206594
AF	YearBlocked	B060	NR1D2	3.38012	2.03148	1.34864	7.75371e-05	0.0206594
AF	YearBlocked	B060	EIF3D	4.63968	3.34034	1.29934	7.79784e-05	0.0206594
AF	YearBlocked	B060	RNF111	2.74548	1.81641	0.929067	7.99395e-05	0.0206594
AF	YearBlocked	B060	TPM3	6.23109	5.15188	1.07921	8.44781e-05	0.0206594
AF	YearBlocked	B060	ST3GAL4	2.87298	1.76078	1.11221	9.03802e-05	0.0206594
AF	YearBlocked	B060	WASHC5	2.00615	0.994209	1.01194	9.14078e-05	0.0206594
AF	YearBlocked	B060	ARHGEF9	3.67824	2.22904	1.4492	9.38672e-05	0.0206594
AF	YearBlocked	B060	POC1B	3.75668	2.26642	1.49026	9.43989e-05	0.0206594
AF	YearBlocked	B060	JOSD1	4.25487	2.85033	1.40454	9.53416e-05	0.0206594
AF	YearBlocked	B060	ICAM4	3.41104	1.08031	2.33073	9.70413e-05	0.0206594
AF	YearBlocked	B060	MAP3K20	4.3253	3.1383	1.187	9.8096e-05	0.0206594
AF	YearBlocked	B060	CNN3	5.89346	4.45977	1.43369	0.000100865	0.0206594
AF	YearBlocked	B060	CDC5L	3.56498	2.28885	1.27613	0.000101109	0.0206594
AF	YearBlocked	B060	MYOF	3.23982	2.09003	1.14979	0.00010828	0.0206594
AF	YearBlocked	B060	ARHGEF12	5.14412	4.14292	1.0012	0.000110844	0.0206594
AF	YearBlocked	B060	ACACA	1.80682	0.870156	0.936662	0.00011252	0.0206594
AF	YearBlocked	B060	TUBA1C	6.86338	5.4156	1.44778	0.000112608	0.0206594
AF	YearBlocked	B060	ARPC2	7.18293	6.06005	1.12288	0.000118953	0.0206594
AF	YearBlocked	B060	RAI14	6.4579	5.38511	1.07279	0.00012054	0.0206594
AF	YearBlocked	B060	KDM1A	3.54035	2.50964	1.03071	0.000120659	0.0206594
AF	YearBlocked	B060	RAB3GAP2	2.41024	1.50333	0.906908	0.000123563	0.0206594
AF	YearBlocked	B060	KIAA1217	3.88757	2.83247	1.0551	0.000124422	0.0206594
AF	YearBlocked	B060	SNX25	1.69824	0.48456	1.21368	0.000126679	0.0206594
AF	YearBlocked	B060	ELAVL1	2.32959	1.31167	1.01792	0.000130084	0.0207729
AF	YearBlocked	B060	NCOA4	5.32362	4.26577	1.05785	0.00014974	0.0234236
AF	YearBlocked	B060	MRFAP1	6.49208	5.68412	0.807959	0.000153778	0.0235742
AF	YearBlocked	B060	CDC42SE1	4.45854	3.34296	1.11558	0.000162772	0.0244637
AF	YearBlocked	B060	BCL2L14	4.50242	2.48955	2.01286	0.00016675	0.0245796
AF	YearBlocked	B060	TOMM22	3.67622	2.29012	1.3861	0.000172524	0.0247152
AF	YearBlocked	B060	SLA	3.23573	0.834905	2.40083	0.000174119	0.0247152
AF	YearBlocked	B060	PTPN13	4.0681	2.81326	1.25485	0.000183082	0.0251793
AF	YearBlocked	B060	SERBP1	6.58195	5.41886	1.16309	0.000185316	0.0251793
AF	YearBlocked	B060	LRRFIP1	4.12049	3.19144	0.929058	0.000187244	0.0251793
AF	YearBlocked	B060	SERPINA1	6.77356	5.31255	1.46101	0.000191267	0.0252769
AF	YearBlocked	B060	ENSMMUG00000039732	1.80715	0.452779	1.35437	0.000201066	0.0261216
AF	YearBlocked	B060	RNF187	2.10375	0.757109	1.34664	0.000204603	0.026138
AF	YearBlocked	B060	MAPKAPK2	5.08575	3.70564	1.38012	0.000209279	0.0262288
AF	YearBlocked	B060	SAV1	2.88525	1.3715	1.51375	0.000217602	0.0262288
AF	YearBlocked	B060	CTNND1	4.52368	3.50014	1.02354	0.00021922	0.0262288
AF	YearBlocked	B060	RANBP9	5.90117	4.96146	0.939711	0.000220116	0.0262288
AF	YearBlocked	B060	CHCHD6	2.14747	0.224881	1.92259	0.000226317	0.0262288
AF	YearBlocked	B060	FGFR2	3.93746	2.51137	1.42609	0.000229257	0.0262288
AF	YearBlocked	B060	USP47	3.01282	2.13667	0.876149	0.000230064	0.0262288
AF	YearBlocked	B060	HMGN1	6.86482	5.83376	1.03106	0.000235659	0.0262288
AF	YearBlocked	B060	SNU13	5.13981	3.75911	1.3807	0.00024312	0.0262288
AF	YearBlocked	B060	TOMM7	6.00669	4.52155	1.48515	0.000243643	0.0262288
AF	YearBlocked	B060	SOD1	6.69224	5.50956	1.18268	0.000253246	0.0262288
AF	YearBlocked	B060	DNMT3A	2.38256	1.55652	0.826048	0.000257429	0.0262288
AF	YearBlocked	B060	FDFT1	5.32438	3.93552	1.38886	0.000259102	0.0262288
AF	YearBlocked	B060	AHCYL2	3.32478	2.0311	1.29368	0.000259633	0.0262288
AF	YearBlocked	B060	TAF1	2.041	1.18314	0.857864	0.000261037	0.0262288
AF	YearBlocked	B060	PPIA	7.58155	6.2388	1.34275	0.000261609	0.0262288
AF	YearBlocked	B060	YAP1	4.15714	3.23953	0.917609	0.000269527	0.0262288
AF	YearBlocked	B060	TOX	3.30569	1.87448	1.43121	0.000276973	0.0262288
AF	YearBlocked	B060	ADD1	3.06759	1.80806	1.25953	0.000282708	0.0262288
AF	YearBlocked	B060	XPNPEP1	2.52157	1.41497	1.1066	0.000283252	0.0262288
AF	YearBlocked	B060	ZNFX1	2.08657	1.01087	1.07569	0.000284247	0.0262288
AF	YearBlocked	B060	AGO4	2.63235	1.22896	1.40338	0.000287008	0.0262288
AF	YearBlocked	B060	GRHL1	4.34966	3.17525	1.17441	0.000287146	0.0262288
AF	YearBlocked	B060	TMEM189	6.43257	5.37613	1.05644	0.000287439	0.0262288
AF	YearBlocked	B060	FMNL2	2.09316	1.12863	0.964529	0.000294266	0.026278
AF	YearBlocked	B060	SF3B1	4.01594	3.1221	0.893842	0.00029798	0.026278
AF	YearBlocked	B060	HNRNPC	6.21687	5.14622	1.07065	0.000304858	0.026278
AF	YearBlocked	B060	PGAM1	4.9688	3.71325	1.25554	0.000308441	0.026278
AF	YearBlocked	B060	SNX27	3.33162	2.29266	1.03897	0.000308736	0.026278
AF	YearBlocked	B060	CAP1	4.98742	4.10296	0.884464	0.000311976	0.026278
AF	YearBlocked	B060	PRPF8	3.18733	2.18609	1.00124	0.000311977	0.026278
AF	YearBlocked	B060	OCLN	2.37189	1.4754	0.896489	0.000319274	0.0265826
AF	YearBlocked	B060	SMARCE1	4.27144	3.51297	0.758476	0.000325749	0.0265826
AF	YearBlocked	B060	ETF1	4.26453	3.26443	1.0001	0.000325997	0.0265826
AF	YearBlocked	B060	BPTF	4.01505	3.2351	0.779947	0.000331831	0.0267735
AF	YearBlocked	B060	ADSS2	3.70402	2.41205	1.29197	0.000340875	0.0269567
AF	YearBlocked	B060	YEATS2	2.82524	1.84616	0.979077	0.000341135	0.0269567
AF	YearBlocked	B060	EIF4G1	3.32685	2.37565	0.951199	0.000345432	0.0270177
AF	YearBlocked	B060	CCDC17	4.4197	3.526	0.893708	0.000354803	0.0274164
AF	YearBlocked	B060	HNRNPU	4.7654	3.89378	0.871619	0.000357683	0.0274164
AF	YearBlocked	B060	DDX17	5.32256	4.12863	1.19393	0.00036917	0.0275583
AF	YearBlocked	B060	DALRD3	2.49089	1.36743	1.12346	0.00037201	0.0275583
AF	YearBlocked	B060	SENP3	5.17194	3.66215	1.50979	0.00037248	0.0275583
AF	YearBlocked	B060	HSPA8	6.73028	5.86613	0.864142	0.00037911	0.0275583
AF	YearBlocked	B060	VPS26A	3.03793	1.90074	1.13718	0.000379601	0.0275583
AF	YearBlocked	B060	CALM3	5.79234	4.78593	1.00641	0.000381106	0.0275583
AF	YearBlocked	B060	EIF3C	3.27571	2.38709	0.888624	0.000405062	0.0281197
AF	YearBlocked	B060	MTCH1	5.71619	4.59537	1.12082	0.000406814	0.0281197
AF	YearBlocked	B060	HNRNPDL	4.94708	3.86136	1.08572	0.000411255	0.0281197
AF	YearBlocked	B060	GNB1	5.64561	4.51028	1.13533	0.000419328	0.0281197
AF	YearBlocked	B060	ATXN7	4.27243	3.34127	0.931167	0.000424459	0.0281197
AF	YearBlocked	B060	SPTAN1	3.22278	2.36391	0.85887	0.000425819	0.0281197
AF	YearBlocked	B060	KIAA1324L	3.00428	1.608	1.39628	0.000430286	0.0281197
AF	YearBlocked	B060	CLINT1	6.47044	5.65272	0.817715	0.000433495	0.0281197
AF	YearBlocked	B060	ZNF608	3.8967	2.99776	0.898937	0.000433577	0.0281197
AF	YearBlocked	B060	BRD7	4.5956	3.65672	0.938881	0.000441788	0.0281197
AF	YearBlocked	B060	NPAT	1.99906	1.02196	0.977102	0.000442633	0.0281197
AF	YearBlocked	B060	EZH1	2.53017	1.57065	0.959513	0.000448468	0.0281197
AF	YearBlocked	B060	RPRD2	3.88443	2.90634	0.978092	0.000450371	0.0281197
AF	YearBlocked	B060	NR2C2	2.51819	1.51716	1.00103	0.000450922	0.0281197
AF	YearBlocked	B060	MLX	3.31432	2.04471	1.26961	0.000451414	0.0281197
AF	YearBlocked	B060	CSNK2A2	4.28185	2.81454	1.4673	0.000453537	0.0281197
AF	YearBlocked	B060	YWHAZ	5.85195	5.11001	0.741942	0.000454236	0.0281197
AF	YearBlocked	B060	BRWD3	3.57568	2.5264	1.04928	0.000454905	0.0281197
AF	YearBlocked	B060	SLC4A1AP	1.81185	0.873969	0.937885	0.000474665	0.0291065
AF	YearBlocked	B060	SMARCA4	4.3606	3.2186	1.142	0.000501096	0.0295055
AF	YearBlocked	B060	GINS1	3.78233	2.28441	1.49791	0.000503517	0.0295055
AF	YearBlocked	B060	MAML1	3.54802	2.20938	1.33864	0.00050357	0.0295055
AF	YearBlocked	B060	MON1A	2.82445	1.39182	1.43263	0.000505745	0.0295055
AF	YearBlocked	B060	CLIC1	4.37804	3.44173	0.936308	0.000506808	0.0295055
AF	YearBlocked	B060	CHD4	3.19821	2.22259	0.975616	0.000507708	0.0295055
AF	YearBlocked	B060	MBNL1	4.35608	2.95048	1.4056	0.000508118	0.0295055
AF	YearBlocked	B060	SMARCA1	2.83314	1.96737	0.865766	0.000514386	0.0295628
AF	YearBlocked	B060	DCAF12	3.58107	2.62551	0.955558	0.000516819	0.0295628
AF	YearBlocked	B060	TSR2	2.87476	1.05113	1.82362	0.000520919	0.0295766
AF	YearBlocked	B060	RBM41	2.41152	1.04638	1.36514	0.000527838	0.0297491
AF	YearBlocked	B060	THRAP3	3.28788	2.43584	0.852048	0.000542946	0.0300315
AF	YearBlocked	B060	PAICS	4.13349	2.95365	1.17984	0.000543576	0.0300315
AF	YearBlocked	B060	RPS6KA3	3.6915	2.48206	1.20944	0.000544602	0.0300315
AF	YearBlocked	B060	ADGRL2	3.26198	2.22561	1.03637	0.00055325	0.0301282
AF	YearBlocked	B060	ACIN1	3.23992	2.16791	1.07201	0.000556055	0.0301282
AF	YearBlocked	B060	CAPN2	5.31351	4.37749	0.936014	0.000563036	0.0301282
AF	YearBlocked	B060	TLK2	4.22536	3.22346	1.0019	0.000566611	0.0301282
AF	YearBlocked	B060	SETD5	4.92512	4.06418	0.860936	0.000586775	0.0301282
AF	YearBlocked	B060	UBAP2L	4.98777	4.07614	0.911636	0.000587616	0.0301282
AF	YearBlocked	B060	UHRF1BP1L	2.87535	1.77972	1.09563	0.000595016	0.0301282
AF	YearBlocked	B060	DAXX	4.01831	2.74096	1.27735	0.00060357	0.0301282
AF	YearBlocked	B060	ODC1	4.563	3.2521	1.3109	0.000604445	0.0301282
AF	YearBlocked	B060	ENSMMUG00000023474	2.83521	1.92933	0.905886	0.000617388	0.0301282
AF	YearBlocked	B060	STK35	2.83524	2.00253	0.832705	0.000622035	0.0301282
AF	YearBlocked	B060	CCT7	3.4534	2.13747	1.31592	0.00062244	0.0301282
AF	YearBlocked	B060	SLC25A3	6.2046	4.9364	1.2682	0.000623722	0.0301282
AF	YearBlocked	B060	SMARCC1	6.37102	5.17977	1.19125	0.00062635	0.0301282
AF	YearBlocked	B060	MORF4L1	5.73278	4.74385	0.988924	0.000628352	0.0301282
AF	YearBlocked	B060	MCCC1	2.74451	1.29919	1.44532	0.000628559	0.0301282
AF	YearBlocked	B060	ELF2	3.06908	2.06534	1.00375	0.000629686	0.0301282
AF	YearBlocked	B060	KPNB1	3.68165	2.83029	0.851357	0.000635087	0.0301282
AF	YearBlocked	B060	ILF3	3.48886	2.57083	0.918023	0.00063544	0.0301282
AF	YearBlocked	B060	WBP4	2.66092	1.54048	1.12044	0.0006407	0.0301282
AF	YearBlocked	B060	RALBP1	3.03951	2.06647	0.97304	0.000648195	0.0301282
AF	YearBlocked	B060	WDR45B	1.88059	0.990476	0.890113	0.000656549	0.0301282
AF	YearBlocked	B060	SCYL2	3.65084	2.68842	0.962422	0.000658503	0.0301282
AF	YearBlocked	B060	PLS3	4.4727	3.41866	1.05404	0.000658523	0.0301282
AF	YearBlocked	B060	GTF2I	4.02168	3.26541	0.756273	0.000662294	0.0301282
AF	YearBlocked	B060	CPM	3.21734	1.92026	1.29708	0.000663534	0.0301282
AF	YearBlocked	B060	PLK2	4.51274	3.45779	1.05496	0.000664501	0.0301282
AF	YearBlocked	B060	GSTA4	3.76064	2.42887	1.33177	0.000665193	0.0301282
AF	YearBlocked	B060	SRP72	3.96278	2.96013	1.00266	0.000666408	0.0301282
AF	YearBlocked	B060	NFXL1	1.74937	0.907937	0.841436	0.000674575	0.0301282
AF	YearBlocked	B060	CD2AP	5.41442	4.47663	0.937786	0.000674883	0.0301282
AF	YearBlocked	B060	DNMBP	2.93291	2.1044	0.828518	0.000683511	0.0301282
AF	YearBlocked	B060	ENSMMUG00000001054	8.05382	7.04606	1.00775	0.000691613	0.0301282
AF	YearBlocked	B060	NAA50	7.48636	6.25287	1.23349	0.000702402	0.0301282
AF	YearBlocked	B060	SHC1	3.06502	2.06301	1.00201	0.00070424	0.0301282
AF	YearBlocked	B060	PSIP1	3.56771	2.02943	1.53828	0.000706515	0.0301282
AF	YearBlocked	B060	DCAF1	1.81323	0.900224	0.913002	0.000706712	0.0301282
AF	YearBlocked	B060	NSF	2.67727	1.5567	1.12057	0.000709717	0.0301282
AF	YearBlocked	B060	ENSMMUG00000047848	3.77808	3.04628	0.731803	0.000721805	0.0301282
AF	YearBlocked	B060	GSPT1	4.71921	3.83676	0.882452	0.000725974	0.0301282
AF	YearBlocked	B060	HELZ	3.18257	2.4208	0.76177	0.000727438	0.0301282
AF	YearBlocked	B060	ENSMMUG00000021075	6.08169	5.12898	0.952715	0.00073486	0.0301282
AF	YearBlocked	B060	RNGTT	2.01497	0.870443	1.14453	0.000736001	0.0301282
AF	YearBlocked	B060	MYO6	3.1675	2.33378	0.833716	0.000736686	0.0301282
AF	YearBlocked	B060	RGS5	4.13401	1.97987	2.15414	0.000738068	0.0301282
AF	YearBlocked	B060	SEC31A	4.21633	3.41017	0.806164	0.000740117	0.0301282
AF	YearBlocked	B060	EML4	3.96248	2.95814	1.00434	0.000745916	0.0301282
AF	YearBlocked	B060	ARNTL2	2.78238	1.61549	1.16689	0.000749324	0.0301282
AF	YearBlocked	B060	IL1A	2.25015	0.806347	1.4438	0.000750414	0.0301282
AF	YearBlocked	B060	KDM4A	2.05279	1.0769	0.975892	0.0007518	0.0301282
AF	YearBlocked	B060	HEBP2	3.98079	2.41588	1.56491	0.000752797	0.0301282
AF	YearBlocked	B060	UBE2E1	6.09766	4.85396	1.2437	0.000768557	0.0301282
AF	YearBlocked	B060	ENSMMUG00000020211	3.42782	2.16257	1.26526	0.000773245	0.0301282
AF	YearBlocked	B060	BCOR	3.72513	2.34636	1.37877	0.00078173	0.0301282
AF	YearBlocked	B060	USP48	3.60648	2.632	0.974472	0.000784751	0.0301282
AF	YearBlocked	B060	AC243547.3	2.33791	1.12618	1.21173	0.000786804	0.0301282
AF	YearBlocked	B060	SPIN1	5.14506	3.83289	1.31216	0.000788617	0.0301282
AF	YearBlocked	B060	TUBB	5.12373	3.7623	1.36143	0.000790833	0.0301282
AF	YearBlocked	B060	MSN	5.10918	3.97855	1.13063	0.000792424	0.0301282
AF	YearBlocked	B060	HSPA9	3.28491	2.30212	0.982792	0.00079568	0.0301282
AF	YearBlocked	B060	HARS2	2.07731	1.06255	1.01475	0.000801137	0.0301282
AF	YearBlocked	B060	TATDN2	2.26464	1.13481	1.12983	0.000801691	0.0301282
AF	YearBlocked	B060	COG5	3.02979	1.98919	1.0406	0.000804882	0.0301282
AF	YearBlocked	B060	VEZF1	4.92507	3.84472	1.08036	0.000806823	0.0301282
AF	YearBlocked	B060	RBL2	3.76165	2.86605	0.895595	0.000811856	0.0301282
AF	YearBlocked	B060	ENSMMUG00000009940	4.06721	2.99755	1.06966	0.000812313	0.0301282
AF	YearBlocked	B060	ATF3	2.48283	1.34058	1.14224	0.000817912	0.0301282
AF	YearBlocked	B060	YIPF3	4.77268	3.44497	1.32771	0.00081952	0.0301282
AF	YearBlocked	B060	JAK1	3.36349	2.42043	0.94306	0.000824369	0.0301282
AF	YearBlocked	B060	EMC2	3.34018	2.28862	1.05156	0.000824782	0.0301282
AF	YearBlocked	B060	AEBP2	3.91094	2.94652	0.964414	0.000826759	0.0301282
AF	YearBlocked	B060	TLK1	4.56421	3.58715	0.977059	0.000834936	0.0301282
AF	YearBlocked	B060	NKIRAS2	3.63302	2.85396	0.779061	0.000837407	0.0301282
AF	YearBlocked	B060	GSK3B	4.56294	3.47888	1.08407	0.000839826	0.0301282
AF	YearBlocked	B060	NEDD4L	5.14367	4.04484	1.09883	0.000846117	0.0301282
AF	YearBlocked	B060	FAM92B	3.94986	2.11053	1.83933	0.000852591	0.0301282
AF	YearBlocked	B060	CFDP1	5.78711	4.66965	1.11746	0.000852943	0.0301282
AF	YearBlocked	B060	ARHGAP21	3.41252	2.68128	0.731243	0.000861196	0.0301282
AF	YearBlocked	B060	CREM	1.72713	0.151471	1.57566	0.000863122	0.0301282
AF	YearBlocked	B060	MAGI1	3.23987	2.33144	0.908432	0.000868091	0.0301282
AF	YearBlocked	B060	RAD23A	3.92666	2.45158	1.47508	0.000868369	0.0301282
AF	YearBlocked	B060	KPNA2	2.32409	1.33241	0.991678	0.000871382	0.0301282
AF	YearBlocked	B060	SRPRA	2.34148	1.25443	1.08706	0.000872597	0.0301282
AF	YearBlocked	B060	TRMT112	7.02883	6.02092	1.00791	0.000886248	0.0304623
AF	YearBlocked	B060	ZNF106	3.37322	2.36811	1.00511	0.000895402	0.0306395
AF	YearBlocked	B060	HIVEP1	3.03956	2.18169	0.857868	0.000906918	0.0308957
AF	YearBlocked	B060	C2CD5	2.29969	1.34758	0.952106	0.000932676	0.0314814
AF	YearBlocked	B060	TENT5C	3.15523	2.11054	1.04468	0.000932855	0.0314814
AF	YearBlocked	B060	ACAA2	4.07985	2.76465	1.3152	0.000940692	0.0314814
AF	YearBlocked	B060	ZDHHC5	2.92459	1.87627	1.04832	0.000942687	0.0314814
AF	YearBlocked	B060	ACTB	9.12733	8.06116	1.06618	0.000947177	0.0314814
AF	YearBlocked	B060	RNF146	3.48311	2.07026	1.41285	0.000952697	0.0314814
AF	YearBlocked	B060	PRDX6	8.44014	7.34422	1.09592	0.000953189	0.0314814
AF	YearBlocked	B060	DENND4A	1.50709	0.682129	0.824957	0.000956969	0.0314814
AF	YearBlocked	B060	SCAF4	3.78043	2.83561	0.944825	0.000966618	0.0315377
AF	YearBlocked	B060	TMOD3	4.56824	3.60049	0.967747	0.000968927	0.0315377
AF	YearBlocked	B060	GABARAPL1	6.15104	4.91079	1.24025	0.000971023	0.0315377
AF	YearBlocked	B060	PAF1	2.78551	1.64746	1.13806	0.000981858	0.031595
AF	YearBlocked	B060	GAREM1	4.06305	2.88533	1.17771	0.000985233	0.031595
AF	YearBlocked	B060	INPP5A	1.71421	0.621889	1.09233	0.000996296	0.031595
AF	YearBlocked	B060	AKT2	4.25652	3.25197	1.00455	0.000996438	0.031595
AF	YearBlocked	B060	PRPF4B	2.83253	1.75083	1.0817	0.00100103	0.031595
AF	YearBlocked	B060	SDR16C5	2.32326	1.15267	1.17059	0.00100495	0.031595
AF	YearBlocked	B060	HSD17B4	4.01343	2.94985	1.06357	0.00100876	0.031595
AF	YearBlocked	B060	NAA15	1.79092	1.05219	0.738725	0.00101061	0.031595
AF	YearBlocked	B060	ATP5F1B	6.24007	5.26123	0.978841	0.00101282	0.031595
AF	YearBlocked	B060	RAB25	7.50654	6.3937	1.11285	0.00101597	0.031595
AF	YearBlocked	B060	SCGB3A2	8.87646	6.79039	2.08608	0.00102113	0.031595
AF	YearBlocked	B060	TENT5A	2.4953	1.07495	1.42035	0.00102656	0.031595
AF	YearBlocked	B060	DIAPH1	5.13611	3.90886	1.22725	0.001041	0.031595
AF	YearBlocked	B060	USP9X	3.35587	2.57577	0.780091	0.00104126	0.031595
AF	YearBlocked	B060	RSF1	3.40676	2.55904	0.847719	0.00104286	0.031595
AF	YearBlocked	B060	PRRC2C	4.48384	3.67888	0.804958	0.00104522	0.031595
AF	YearBlocked	B060	NEPRO	1.78125	0.937509	0.843736	0.00104622	0.031595
AF	YearBlocked	B060	TMF1	3.69641	2.86731	0.829099	0.00105884	0.031595
AF	YearBlocked	B060	CLUAP1	1.95668	0.611955	1.34472	0.00106762	0.031595
AF	YearBlocked	B060	PACRG	2.56231	0.78648	1.77583	0.00107011	0.031595
AF	YearBlocked	B060	EFR3A	3.53866	2.69158	0.847075	0.00107702	0.031595
AF	YearBlocked	B060	SMARCC2	3.75458	2.88887	0.865708	0.00108205	0.031595
AF	YearBlocked	B060	KMT2E	4.83862	4.04737	0.791248	0.00108938	0.031595
AF	YearBlocked	B060	FAM13A	3.93511	3.05945	0.875656	0.00109151	0.031595
AF	YearBlocked	B060	MRPL9	4.0121	3.03076	0.981344	0.0010962	0.031595
AF	YearBlocked	B060	NUP153	2.96576	2.05902	0.90674	0.00109724	0.031595
AF	YearBlocked	B060	SELENBP1	4.00866	2.73893	1.26974	0.00110767	0.031595
AF	YearBlocked	B060	FARSB	3.07575	2.09461	0.981139	0.00110904	0.031595
AF	YearBlocked	B060	PTBP3	6.17902	5.3396	0.839421	0.00111094	0.031595
AF	YearBlocked	B060	TFDP2	3.59398	2.48175	1.11223	0.00111269	0.031595
AF	YearBlocked	B060	NACC1	2.87877	0.530446	2.34833	0.00112414	0.031595
AF	YearBlocked	B060	RNF8	2.57397	1.70211	0.871863	0.00113029	0.031595
AF	YearBlocked	B060	TBCE	3.10139	2.15228	0.949107	0.00113212	0.031595
AF	YearBlocked	B060	ITM2B	3.9054	2.84543	1.05997	0.00113436	0.031595
AF	YearBlocked	B060	TGS1	2.1155	1.09345	1.02204	0.00113982	0.031595
AF	YearBlocked	B060	KPNA6	2.05438	1.07337	0.981008	0.00114103	0.031595
AF	YearBlocked	B060	RAPGEF5	2.76951	1.58319	1.18632	0.00114413	0.031595
AF	YearBlocked	B060	ADNP	3.50855	2.68393	0.824616	0.00114849	0.031595
AF	YearBlocked	B060	PRPF39	2.33065	1.34381	0.986839	0.00115047	0.031595
AF	YearBlocked	B060	RBMS3	2.52974	1.31015	1.21959	0.00115207	0.031595
AF	YearBlocked	B060	HNRNPH3	6.12214	5.20187	0.920269	0.00115389	0.031595
AF	YearBlocked	B060	PAPOLA	5.11788	4.27572	0.842157	0.00115471	0.031595
AF	YearBlocked	B060	TXNIP	5.02939	3.80806	1.22133	0.0011586	0.031595
AF	YearBlocked	B060	ANP32A	6.3502	5.18568	1.16452	0.00116168	0.031595
AF	YearBlocked	B060	CDC42BPA	2.62633	1.6511	0.975233	0.00116195	0.031595
AF	YearBlocked	B060	UNC13B	2.29446	1.47472	0.81974	0.0011624	0.031595
AF	YearBlocked	B060	DAZAP2	6.0511	5.13253	0.918573	0.00116986	0.0316672
AF	YearBlocked	B060	SMAD1	3.99296	2.68417	1.3088	0.00118169	0.0316672
AF	YearBlocked	B060	KIF3A	2.30121	1.20445	1.09676	0.00119365	0.0316672
AF	YearBlocked	B060	CETN2	4.44984	3.42938	1.02046	0.00120025	0.0316672
AF	YearBlocked	B060	UBLCP1	1.81082	0.896977	0.913841	0.00120177	0.0316672
AF	YearBlocked	B060	F11R	3.02804	1.5226	1.50544	0.00120201	0.0316672
AF	YearBlocked	B060	PSMD11	3.0355	2.22764	0.807855	0.00120216	0.0316672
AF	YearBlocked	B060	PSKH1	3.41614	2.35197	1.06416	0.00120887	0.0316672
AF	YearBlocked	B060	SIAH2	3.06424	1.87325	1.19099	0.00120933	0.0316672
AF	YearBlocked	B060	CHMP7	2.09332	0.77473	1.31859	0.00121239	0.0316672
AF	YearBlocked	B060	SNX24	3.21254	1.91299	1.29955	0.00121453	0.0316672
AF	YearBlocked	B060	CHD3	4.44576	3.39052	1.05524	0.00121463	0.0316672
AF	YearBlocked	B060	EIF4A1	4.1937	3.1645	1.0292	0.00122313	0.0317807
AF	YearBlocked	B060	DCTN1	3.25316	2.2579	0.995253	0.0012395	0.0320972
AF	YearBlocked	B060	SRI	4.44233	3.37982	1.0625	0.00125672	0.0324334
AF	YearBlocked	B060	HSD17B7	1.79378	0.365586	1.4282	0.00126648	0.0325339
AF	YearBlocked	B060	SRP68	3.27131	2.33173	0.939575	0.00126988	0.0325339
AF	YearBlocked	B060	RUFY2	2.50972	1.38375	1.12597	0.00127702	0.0325339
AF	YearBlocked	B060	RPS6KA2	2.26327	1.20278	1.06049	0.00128524	0.0325339
AF	YearBlocked	B060	PPFIA1	2.89565	2.13273	0.762916	0.00128558	0.0325339
AF	YearBlocked	B060	PLRG1	3.08084	1.85652	1.22432	0.00128608	0.0325339
AF	YearBlocked	B060	ROCK2	3.70822	2.6803	1.02793	0.00129831	0.0326521
AF	YearBlocked	B060	KMT2C	3.59353	2.91316	0.680378	0.00130298	0.0326521
AF	YearBlocked	B060	MAPK1	5.78194	4.79873	0.983206	0.00130353	0.0326521
AF	YearBlocked	B060	RBM28	2.12374	1.05759	1.06615	0.0013128	0.0327211
AF	YearBlocked	B060	WAPL	4.13593	3.18062	0.95531	0.00131757	0.0327211
AF	YearBlocked	B060	PDCD6IP	3.52526	2.80978	0.715483	0.00132206	0.0327211
AF	YearBlocked	B060	PPP4R3A	3.6577	2.88024	0.777452	0.00132336	0.0327211
AF	YearBlocked	B060	ITPRID2	4.59995	3.72421	0.87574	0.00132763	0.0327211
AF	YearBlocked	B060	ABCF1	3.61457	2.80596	0.808606	0.00135305	0.0329243
AF	YearBlocked	B060	ENSMMUG00000037768	4.38472	2.51516	1.86956	0.0013539	0.0329243
AF	YearBlocked	B060	SLFN11	2.21564	0.607841	1.6078	0.0013555	0.0329243
AF	YearBlocked	B060	C16orf72	6.58756	5.56963	1.01793	0.00135644	0.0329243
AF	YearBlocked	B060	TAB2	5.58554	4.82279	0.762746	0.00135735	0.0329243
AF	YearBlocked	B060	CRNKL1	2.62396	1.71318	0.910786	0.00137141	0.0330566
AF	YearBlocked	B060	CTCF	3.9981	3.04035	0.957745	0.00138074	0.0330566
AF	YearBlocked	B060	SCMH1	4.51973	3.56106	0.958662	0.00138092	0.0330566
AF	YearBlocked	B060	MAP4K4	4.9118	3.91571	0.996085	0.00138547	0.0330566
AF	YearBlocked	B060	CAND1	3.08249	2.22687	0.855623	0.00138562	0.0330566
AF	YearBlocked	B060	ATP5F1A	4.88855	4.04377	0.844779	0.00139199	0.0330566
AF	YearBlocked	B060	ESRP1	4.08205	3.27392	0.808127	0.00139455	0.0330566
AF	YearBlocked	B060	PNRC2	3.9409	2.99742	0.943485	0.00140204	0.0330566
AF	YearBlocked	B060	EIF4A2	6.33511	5.48059	0.854516	0.00140312	0.0330566
AF	YearBlocked	B060	TRAPPC11	2.36159	1.47524	0.886353	0.00140878	0.0330566
AF	YearBlocked	B060	METAP2	5.03521	3.89473	1.14048	0.00141024	0.0330566
AF	YearBlocked	B060	GON4L	3.31146	2.466	0.845453	0.0014205	0.0331097
AF	YearBlocked	B060	KDM5B	3.26573	2.40697	0.858755	0.00143141	0.0331097
AF	YearBlocked	B060	AFF4	4.91366	4.21105	0.702614	0.00144024	0.0331097
AF	YearBlocked	B060	TCF7L2	4.0603	2.86643	1.19388	0.00144236	0.0331097
AF	YearBlocked	B060	CFAP36	5.98331	4.76608	1.21722	0.00144334	0.0331097
AF	YearBlocked	B060	HSP90AB1	5.93191	5.04742	0.884492	0.001448	0.0331097
AF	YearBlocked	B060	SPEN	3.27358	2.3996	0.873981	0.00144844	0.0331097
AF	YearBlocked	B060	FOPNL	4.59406	1.85313	2.74093	0.00145237	0.0331097
AF	YearBlocked	B060	MRTFB	5.69921	4.08431	1.6149	0.00145529	0.0331097
AF	YearBlocked	B060	KANSL1L	3.36274	2.46726	0.89548	0.00146356	0.0331097
AF	YearBlocked	B060	PHB2	3.47015	2.48291	0.987234	0.00146476	0.0331097
AF	YearBlocked	B060	SINHCAF	5.50877	4.11744	1.39133	0.0014719	0.0331097
AF	YearBlocked	B060	BROX	4.05666	3.03982	1.01684	0.00147474	0.0331097
AF	YearBlocked	B060	TERF2	3.51691	2.19075	1.32616	0.00148315	0.0331097
AF	YearBlocked	B060	GSTP1	7.42422	6.34027	1.08396	0.00149433	0.0331097
AF	YearBlocked	B060	BRD2	5.96002	4.99761	0.96241	0.00149574	0.0331097
AF	YearBlocked	B060	CTBP2	3.25526	2.06	1.19526	0.00150337	0.0331097
AF	YearBlocked	B060	WNK1	5.31216	4.43231	0.879854	0.00150721	0.0331097
AF	YearBlocked	B060	ADI1	1.81479	0.656065	1.15873	0.0015094	0.0331097
AF	YearBlocked	B060	MORF4L2	3.9346	3.03455	0.900054	0.00151044	0.0331097
AF	YearBlocked	B060	PSMD2	3.25355	2.21735	1.0362	0.00151512	0.0331097
AF	YearBlocked	B060	PUM2	4.16777	3.48226	0.685507	0.0015159	0.0331097
AF	YearBlocked	B060	PHACTR4	5.5288	4.63049	0.898309	0.00151862	0.0331097
AF	YearBlocked	B060	TPM4	6.97272	6.14499	0.827731	0.00151979	0.0331097
AF	YearBlocked	B060	TIAL1	4.48735	3.28176	1.2056	0.0015205	0.0331097
AF	YearBlocked	B060	SLK	5.27173	4.19166	1.08007	0.00154124	0.0332056
AF	YearBlocked	B060	EP300	4.44284	3.54897	0.89387	0.0015431	0.0332056
AF	YearBlocked	B060	DHX15	3.46256	2.56414	0.898423	0.00154319	0.0332056
AF	YearBlocked	B060	PLEKHA1	4.46488	3.26049	1.20439	0.00154677	0.0332056
AF	YearBlocked	B060	PATJ	3.14995	2.30157	0.848377	0.00154893	0.0332056
AF	YearBlocked	B060	RANBP6	2.24017	1.12266	1.11751	0.00155852	0.0332056
AF	YearBlocked	B060	PSME3	3.77717	2.85648	0.920691	0.00156152	0.0332056
AF	YearBlocked	B060	MTRR	4.19002	2.95827	1.23175	0.0015659	0.0332056
AF	YearBlocked	B060	INO80	2.28841	1.41707	0.871345	0.00157044	0.0332056
AF	YearBlocked	B060	DCP2	2.68723	1.78053	0.906695	0.00157197	0.0332056
AF	YearBlocked	B060	RNF103	3.97617	3.18434	0.79183	0.00157959	0.0332056
AF	YearBlocked	B060	NCOA1	3.92624	3.10863	0.817608	0.00158044	0.0332056
AF	YearBlocked	B060	ENSMMUG00000045465	1.85699	0.194621	1.66237	0.00158122	0.0332056
AF	YearBlocked	B060	LRRC42	2.8019	1.68632	1.11558	0.00159265	0.0333348
AF	YearBlocked	B060	KCMF1	4.74231	3.87116	0.871148	0.001602	0.0333348
AF	YearBlocked	B060	SENP2	4.03796	3.19886	0.839106	0.00160386	0.0333348
AF	YearBlocked	B060	PEX1	1.76398	0.930668	0.833317	0.00160869	0.0333348
AF	YearBlocked	B060	HABP4	2.76217	1.49014	1.27202	0.00160912	0.0333348
AF	YearBlocked	B060	SUPT6H	3.31983	2.47548	0.844359	0.00161747	0.0334176
AF	YearBlocked	B060	MAF1	3.75844	2.56836	1.19008	0.00163499	0.0336691
AF	YearBlocked	B060	MRPL3	3.35954	2.31523	1.04431	0.0016441	0.0336691
AF	YearBlocked	B060	ST13	6.79374	5.86119	0.932544	0.00164476	0.0336691
AF	YearBlocked	B060	BCL2L13	3.06054	2.14186	0.91868	0.00164943	0.0336691
AF	YearBlocked	B060	BCAT1	4.20028	3.07029	1.12999	0.00165473	0.0336691
AF	YearBlocked	B060	CALB1	2.23684	0.890113	1.34673	0.001656	0.0336691
AF	YearBlocked	B060	RILPL2	3.28447	1.37401	1.91046	0.00166228	0.0337074
AF	YearBlocked	B060	CRBN	3.15775	2.21791	0.939841	0.00167967	0.0337356
AF	YearBlocked	B060	TPM1	5.17866	4.13513	1.04353	0.0016843	0.0337356
AF	YearBlocked	B060	PABPC1	10.7017	9.6206	1.08112	0.00168601	0.0337356
AF	YearBlocked	B060	IDH1	4.28469	3.39777	0.886922	0.00169151	0.0337356
AF	YearBlocked	B060	DDX6	4.92142	4.04425	0.877169	0.00169242	0.0337356
AF	YearBlocked	B060	UPF3B	2.16035	1.11878	1.04157	0.00169336	0.0337356
AF	YearBlocked	B060	ATF7	3.44778	2.08948	1.3583	0.00169448	0.0337356
AF	YearBlocked	B060	NAA10	4.02205	2.70319	1.31886	0.00170193	0.0337961
AF	YearBlocked	B060	PRKD3	2.68467	1.79707	0.887598	0.00172054	0.0338271
AF	YearBlocked	B060	ANKHD1	3.10764	2.37765	0.729993	0.0017229	0.0338271
AF	YearBlocked	B060	UBE2Q1	3.16919	2.19021	0.978976	0.0017255	0.0338271
AF	YearBlocked	B060	BAZ1B	3.87142	2.9905	0.880915	0.00172877	0.0338271
AF	YearBlocked	B060	ENSMMUG00000042571	3.16153	2.25062	0.910908	0.00173078	0.0338271
AF	YearBlocked	B060	PDCD10	4.96147	4.03498	0.926493	0.00173305	0.0338271
AF	YearBlocked	B060	XRCC6	3.5935	2.45419	1.13931	0.00173438	0.0338271
AF	YearBlocked	B060	STAT6	2.63323	1.67515	0.958085	0.00173985	0.0338476
AF	YearBlocked	B060	NHSL1	5.26144	3.93889	1.32255	0.00175167	0.03393
AF	YearBlocked	B060	CCT6A	3.63133	2.58003	1.0513	0.00175294	0.03393
AF	YearBlocked	B060	ITCH	4.08623	3.23354	0.852685	0.00177291	0.0342178
AF	YearBlocked	B060	PHIP	2.50601	1.85256	0.653456	0.00177883	0.0342178
AF	YearBlocked	B060	MTMR2	3.54301	2.33294	1.21007	0.00178205	0.0342178
AF	YearBlocked	B060	SIK3	3.43405	2.54547	0.888589	0.00178567	0.0342178
AF	YearBlocked	B060	NUDC	4.50028	3.38018	1.12011	0.00179697	0.0342829
AF	YearBlocked	B060	YARS1	4.6645	3.88335	0.781156	0.00180142	0.0342829
AF	YearBlocked	B060	DNAJC2	2.63256	1.71504	0.917526	0.00181587	0.0342829
AF	YearBlocked	B060	MEMO1	4.76685	3.5964	1.17044	0.00181794	0.0342829
AF	YearBlocked	B060	DYRK1A	3.971	3.06371	0.907293	0.00182021	0.0342829
AF	YearBlocked	B060	CHMP4B	3.33701	2.50779	0.829219	0.0018205	0.0342829
AF	YearBlocked	B060	AKAP13	4.21841	3.36168	0.856722	0.00182541	0.0342829
AF	YearBlocked	B060	ENSMMUG00000031592	5.64493	4.48604	1.15888	0.00182897	0.0342829
AF	YearBlocked	B060	ENSMMUG00000045642	7.49875	8.32392	-0.825168	0.00182932	0.0342829
AF	YearBlocked	B060	PLEKHB2	3.08393	1.84728	1.23666	0.00185863	0.0347473
AF	YearBlocked	B060	CFAP97	2.87977	1.82829	1.05148	0.00187572	0.0349814
AF	YearBlocked	B060	ARFGEF3	3.17344	2.41038	0.763056	0.00188593	0.0350866
AF	YearBlocked	B060	SRRM1	4.14449	3.36891	0.775576	0.00189391	0.0351497
AF	YearBlocked	B060	ZNF217	2.5643	1.83104	0.733259	0.0019037	0.0352357
AF	YearBlocked	B060	KRT23	6.63242	5.31536	1.31706	0.00191561	0.0352357
AF	YearBlocked	B060	ZNHIT3	2.28878	0.278858	2.00993	0.00191686	0.0352357
AF	YearBlocked	B060	IK	6.66364	5.5758	1.08783	0.00191693	0.0352357
AF	YearBlocked	B060	SEC24A	2.72063	1.96554	0.755089	0.00193709	0.035521
AF	YearBlocked	B060	MIER3	2.17421	1.24393	0.930288	0.00195091	0.0356891
AF	YearBlocked	B060	ABHD10	1.91459	0.298399	1.61619	0.00198938	0.0360066
AF	YearBlocked	B060	RCN1	3.50548	2.09929	1.4062	0.00199248	0.0360066
AF	YearBlocked	B060	HIST1H2AJ	3.2636	1.4193	1.8443	0.001993	0.0360066
AF	YearBlocked	B060	MYO5B	4.32571	3.45945	0.866259	0.00199812	0.0360066
AF	YearBlocked	B060	RPS10-NUDT3	2.94536	1.56607	1.37929	0.00199942	0.0360066
AF	YearBlocked	B060	CUL1	3.00365	2.01211	0.991538	0.00200023	0.0360066
AF	YearBlocked	B060	IFTAP	2.61936	1.35235	1.26702	0.00200134	0.0360066
AF	YearBlocked	B060	SCAF8	3.63699	2.61567	1.02132	0.002013	0.0360066
AF	YearBlocked	B060	ENSMMUG00000043877	6.12657	4.83743	1.28914	0.0020154	0.0360066
AF	YearBlocked	B060	MYL12A	5.44705	4.55019	0.896858	0.00201941	0.0360066
AF	YearBlocked	B060	CDCA7L	2.45447	1.28846	1.16601	0.00201994	0.0360066
AF	YearBlocked	B060	ZMYND11	4.37929	3.51865	0.860634	0.00202637	0.0360282
AF	YearBlocked	B060	NHLRC2	3.01761	2.02301	0.994596	0.00203347	0.0360282
AF	YearBlocked	B060	HNRNPA1	6.42506	5.69864	0.726418	0.00203808	0.0360282
AF	YearBlocked	B060	PMPCB	3.01594	2.04956	0.966374	0.00204046	0.0360282
AF	YearBlocked	B060	RNF141	4.55148	3.50529	1.04619	0.00204465	0.0360282
AF	YearBlocked	B060	ENSMMUG00000040867	6.00945	5.18815	0.821299	0.0020557	0.0361399
AF	YearBlocked	B060	WDR43	2.67253	1.65148	1.02105	0.00207531	0.0364011
AF	YearBlocked	B060	ZMYM4	3.58382	2.67236	0.911456	0.002103	0.0368025
AF	YearBlocked	B060	PARP14	1.95975	1.02632	0.933429	0.00211612	0.0369279
AF	YearBlocked	B060	PHF10	2.98516	2.058	0.927156	0.00212016	0.0369279
AF	YearBlocked	B060	LARP4	3.66912	2.92014	0.748981	0.00212694	0.0369279
AF	YearBlocked	B060	AKIRIN1	2.9396	1.76506	1.17454	0.00212944	0.0369279
AF	YearBlocked	B060	FTSJ3	2.54858	1.43209	1.1165	0.00214778	0.0371215
AF	YearBlocked	B060	NKTR	2.68851	1.9329	0.75561	0.00215418	0.0371215
AF	YearBlocked	B060	ZC3H15	3.44772	2.52691	0.920807	0.00215842	0.0371215
AF	YearBlocked	B060	COPA	3.70374	2.76535	0.938397	0.00215997	0.0371215
AF	YearBlocked	B060	FLOT1	4.75846	3.84571	0.912753	0.00217847	0.0371498
AF	YearBlocked	B060	MSTO1	2.4675	1.07622	1.39128	0.00217891	0.0371498
AF	YearBlocked	B060	SPTBN1	6.39388	5.38412	1.00976	0.00218011	0.0371498
AF	YearBlocked	B060	R3HDM2	5.41952	4.70405	0.715467	0.00218457	0.0371498
AF	YearBlocked	B060	APEX1	3.80479	2.91743	0.887356	0.00218585	0.0371498
AF	YearBlocked	B060	ENSMMUG00000045542	5.83511	4.29888	1.53623	0.00220164	0.0373353
AF	YearBlocked	B060	SEC24C	3.04042	2.27316	0.767264	0.00221139	0.037341
AF	YearBlocked	B060	NASP	3.54273	2.46844	1.07428	0.00221172	0.037341
AF	YearBlocked	B060	PDS5A	3.05629	2.30837	0.747923	0.00223194	0.0373587
AF	YearBlocked	B060	CEACAM1	4.4719	3.15354	1.31836	0.00224427	0.0373587
AF	YearBlocked	B060	KLF3	6.61385	5.4848	1.12905	0.00224641	0.0373587
AF	YearBlocked	B060	SRSF10	4.53661	3.55675	0.979867	0.00225169	0.0373587
AF	YearBlocked	B060	CHEK1	2.70661	1.87566	0.83095	0.00225438	0.0373587
AF	YearBlocked	B060	FAM206A	3.67933	2.34762	1.33171	0.00225712	0.0373587
AF	YearBlocked	B060	OTUD4	3.67695	2.76253	0.914414	0.00225771	0.0373587
AF	YearBlocked	B060	ZNF146	3.0316	2.11198	0.919619	0.00225883	0.0373587
AF	YearBlocked	B060	NACA	8.07934	7.11834	0.961003	0.00225971	0.0373587
AF	YearBlocked	B060	CAD	2.13947	0.890754	1.24872	0.00226151	0.0373587
AF	YearBlocked	B060	TET2	4.22677	3.26388	0.962894	0.00228228	0.037523
AF	YearBlocked	B060	HNRNPA2B1	5.12629	4.33803	0.788262	0.00228277	0.037523
AF	YearBlocked	B060	CALCOCO2	3.11642	1.96908	1.14733	0.00228614	0.037523
AF	YearBlocked	B060	BHLHE40	3.18761	2.12305	1.06456	0.0022958	0.0375494
AF	YearBlocked	B060	MED1	3.54979	2.40053	1.14926	0.00229755	0.0375494
AF	YearBlocked	B060	MOSPD2	2.36071	1.4497	0.911002	0.00230464	0.0375852
AF	YearBlocked	B060	TIPRL	3.72208	2.20378	1.5183	0.00231267	0.0376075
AF	YearBlocked	B060	RIN2	2.69218	1.67057	1.02161	0.00231804	0.0376075
AF	YearBlocked	B060	STK24	4.8874	3.69697	1.19043	0.00232072	0.0376075
AF	YearBlocked	B060	STAT3	3.72771	2.68062	1.04709	0.00233748	0.037797
AF	YearBlocked	B060	ARHGAP35	4.05397	3.26398	0.789993	0.0023436	0.037797
AF	YearBlocked	B060	FUBP1	3.74357	2.86059	0.882983	0.00234721	0.037797
AF	YearBlocked	B060	ABR	2.86811	1.81873	1.04938	0.0023543	0.0378318
AF	YearBlocked	B060	KHNYN	2.22559	1.42807	0.797523	0.0023737	0.0380187
AF	YearBlocked	B060	CTNNB1	4.31978	3.16016	1.15962	0.00238206	0.0380187
AF	YearBlocked	B060	TBC1D14	3.25448	1.93558	1.3189	0.00238281	0.0380187
AF	YearBlocked	B060	ATAD2	1.46487	0.780666	0.684205	0.00238578	0.0380187
AF	YearBlocked	B060	MORC4	1.66733	0.760346	0.906979	0.00239331	0.0380595
AF	YearBlocked	B060	MYH9	3.8395	2.71979	1.11971	0.00240334	0.0380948
AF	YearBlocked	B060	HNRNPK	5.73457	4.99588	0.738685	0.00241125	0.0380948
AF	YearBlocked	B060	MBD4	2.72069	1.68769	1.033	0.00241518	0.0380948
AF	YearBlocked	B060	PDIA3	2.43147	0.98738	1.44409	0.00241541	0.0380948
AF	YearBlocked	B060	METTL9	4.55881	3.69848	0.860327	0.00243824	0.0383319
AF	YearBlocked	B060	SMG7	4.57975	3.6928	0.886951	0.00244044	0.0383319
AF	YearBlocked	B060	XRCC5	3.53337	2.56592	0.967455	0.00246557	0.0386474
AF	YearBlocked	B060	STAM	3.26174	2.39483	0.866913	0.00247214	0.0386714
AF	YearBlocked	B060	OSBP	3.35311	2.46919	0.883912	0.00248456	0.0387669
AF	YearBlocked	B060	GPD1L	3.82779	3.04854	0.779257	0.00248836	0.0387669
AF	YearBlocked	B060	RAF1	4.01518	3.03386	0.981321	0.00250267	0.0388689
AF	YearBlocked	B060	PFKM	1.92519	0.79786	1.12733	0.00250505	0.0388689
AF	YearBlocked	B060	ARID2	2.81964	2.05702	0.762612	0.00252228	0.0390094
AF	YearBlocked	B060	C6orf203	3.15528	1.59284	1.56244	0.00252896	0.0390094
AF	YearBlocked	B060	MARK2	3.00817	2.08585	0.922321	0.00252937	0.0390094
AF	YearBlocked	B060	SFTA3	6.23535	4.44763	1.78772	0.00253804	0.0390644
AF	YearBlocked	B060	UBXN4	2.76759	1.92321	0.844379	0.00257317	0.0395258
AF	YearBlocked	B060	PPM1G	3.47253	2.67299	0.799546	0.00259144	0.0395745
AF	YearBlocked	B060	TOR1AIP2	1.40897	0.501029	0.907939	0.00259271	0.0395745
AF	YearBlocked	B060	PALM2AKAP2	2.26943	1.22746	1.04197	0.00259426	0.0395745
AF	YearBlocked	B060	ZFP91	3.68233	2.7024	0.979935	0.002597	0.0395745
AF	YearBlocked	B060	DNAJC13	2.51026	1.85273	0.65753	0.00261114	0.039622
AF	YearBlocked	B060	USP7	3.66334	2.47121	1.19214	0.00261622	0.039622
AF	YearBlocked	B060	PRPF38B	4.83633	3.43789	1.39844	0.00261994	0.039622
AF	YearBlocked	B060	ISCA2	3.83029	2.06263	1.76767	0.00262391	0.039622
AF	YearBlocked	B060	PSMB5	4.45012	3.1868	1.26332	0.00262596	0.039622
AF	YearBlocked	B060	CGNL1	5.93538	4.87248	1.0629	0.00263755	0.0396911
AF	YearBlocked	B060	PPP1R21	1.99662	1.14343	0.853192	0.0026409	0.0396911
AF	YearBlocked	B060	TCF20	2.95899	2.16951	0.789484	0.00265651	0.0398476
AF	YearBlocked	B060	EIF4B	5.95366	5.1905	0.763156	0.00266552	0.0399047
AF	YearBlocked	B060	ZCCHC7	4.71165	3.25839	1.45326	0.00267453	0.0399616
AF	YearBlocked	B060	SDHC	4.839	3.74403	1.09498	0.00268763	0.0400558
AF	YearBlocked	B060	NUMA1	4.26164	3.26119	1.00046	0.00269129	0.0400558
AF	YearBlocked	B060	CCDC92	4.17227	3.17082	1.00145	0.00271229	0.0401117
AF	YearBlocked	B060	ARFGEF2	2.12447	1.37343	0.751046	0.00271527	0.0401117
AF	YearBlocked	B060	AP2M1	5.78582	4.49901	1.28681	0.00271758	0.0401117
AF	YearBlocked	B060	ERICH2	2.31154	1.13419	1.17736	0.00272216	0.0401117
AF	YearBlocked	B060	EHD2	3.79233	2.7809	1.01143	0.00273563	0.0401117
AF	YearBlocked	B060	RAB10	3.35756	2.66814	0.689417	0.00273972	0.0401117
AF	YearBlocked	B060	TTC1	3.81387	2.82932	0.98455	0.00274464	0.0401117
AF	YearBlocked	B060	NSMCE3	2.32921	0.520788	1.80842	0.00274665	0.0401117
AF	YearBlocked	B060	CCDC50	3.54426	2.47573	1.06853	0.0027542	0.0401117
AF	YearBlocked	B060	TFE3	2.07197	1.25795	0.814016	0.00275855	0.0401117
AF	YearBlocked	B060	C6orf62	4.17411	3.25187	0.922232	0.00275862	0.0401117
AF	YearBlocked	B060	DROSHA	3.62051	2.67644	0.944073	0.00276503	0.0401117
AF	YearBlocked	B060	MRPS22	2.90224	1.65106	1.25118	0.00276612	0.0401117
AF	YearBlocked	B060	NUP58	3.45892	2.27158	1.18734	0.0027693	0.0401117
AF	YearBlocked	B060	RAB3A	3.89425	2.86745	1.0268	0.00277871	0.0401117
AF	YearBlocked	B060	NCOA2	4.35219	3.23931	1.11289	0.00277877	0.0401117
AF	YearBlocked	B060	ACTR8	2.14097	1.32246	0.818506	0.00278463	0.0401206
AF	YearBlocked	B060	NDFIP1	1.67897	0.943291	0.735681	0.00280103	0.0402812
AF	YearBlocked	B060	SP1	4.09119	3.26062	0.83057	0.00281004	0.0403351
AF	YearBlocked	B060	EPS15	3.27827	2.4528	0.825469	0.00284566	0.0407419
AF	YearBlocked	B060	MAP4	5.12239	4.10527	1.01712	0.00284901	0.0407419
AF	YearBlocked	B060	CALCOCO1	5.14238	4.16006	0.982322	0.00286549	0.0409013
AF	YearBlocked	B060	NRDC	3.7005	2.93952	0.760976	0.00288151	0.0410382
AF	YearBlocked	B060	BRD3	2.80402	1.73488	1.06914	0.00288579	0.0410382
AF	YearBlocked	B060	GLRX3	2.17012	1.0934	1.07672	0.00289408	0.0410798
AF	YearBlocked	B060	VCL	2.51282	1.62569	0.887134	0.0029195	0.0413385
AF	YearBlocked	B060	SH3GLB1	4.31068	3.23478	1.0759	0.00292636	0.0413385
AF	YearBlocked	B060	TSG101	4.83583	3.99762	0.838214	0.00292848	0.0413385
AF	YearBlocked	B060	BEX4	3.84815	2.75966	1.08849	0.00293618	0.0413387
AF	YearBlocked	B060	MARF1	3.53612	2.69175	0.84437	0.00294352	0.0413387
AF	YearBlocked	B060	MRPL37	3.32657	2.31761	1.00896	0.00294564	0.0413387
AF	YearBlocked	B060	SHROOM3	2.52566	1.73172	0.793937	0.00295007	0.0413387
AF	YearBlocked	B060	SARS1	3.20041	2.16165	1.03876	0.00296383	0.041448
AF	YearBlocked	B060	ENSMMUG00000005139	2.81813	1.80592	1.01221	0.00297739	0.041448
AF	YearBlocked	B060	MPP7	2.47899	1.50609	0.9729	0.00298923	0.041448
AF	YearBlocked	B060	HERPUD2	4.65359	3.71241	0.941174	0.0029933	0.041448
AF	YearBlocked	B060	PARVA	4.57737	3.51418	1.06319	0.0029972	0.041448
AF	YearBlocked	B060	WASHC4	2.08802	1.16424	0.923784	0.00300459	0.041448
AF	YearBlocked	B060	TNIP1	5.16493	4.00491	1.16002	0.00300508	0.041448
AF	YearBlocked	B060	SF3A3	2.60432	1.75967	0.844644	0.00302203	0.041448
AF	YearBlocked	B060	WWTR1	4.56513	3.16048	1.40465	0.00302289	0.041448
AF	YearBlocked	B060	CLIC5	6.0646	4.65696	1.40763	0.00302724	0.041448
AF	YearBlocked	B060	HDGF	4.01922	3.26526	0.753961	0.00302744	0.041448
AF	YearBlocked	B060	PTP4A2	5.50124	4.58045	0.920788	0.00302791	0.041448
AF	YearBlocked	B060	TOP1	3.19722	2.36545	0.831777	0.00302816	0.041448
AF	YearBlocked	B060	REEP3	4.34531	3.28168	1.06363	0.00303793	0.0415076
AF	YearBlocked	B060	RCOR3	3.77089	2.84579	0.925097	0.00306106	0.0417362
AF	YearBlocked	B060	CKAP5	2.84066	1.89714	0.943512	0.00306556	0.0417362
AF	YearBlocked	B060	AHCTF1	2.88512	2.10516	0.77996	0.00307515	0.0417926
AF	YearBlocked	B060	DDX21	2.69076	1.95083	0.739932	0.00309811	0.0419474
AF	YearBlocked	B060	CAB39	4.68159	4.00043	0.681159	0.00310331	0.0419474
AF	YearBlocked	B060	ZC3H7A	2.71529	1.92658	0.788712	0.00310578	0.0419474
AF	YearBlocked	B060	IRF6	3.40694	2.52941	0.877527	0.00310843	0.0419474
AF	YearBlocked	B060	OSBPL2	3.82578	2.74179	1.08399	0.00313051	0.0421711
AF	YearBlocked	B060	MAP3K7	1.72792	0.754903	0.973021	0.00314546	0.0422799
AF	YearBlocked	B060	C1orf198	2.09947	1.14737	0.952104	0.0031517	0.0422799
AF	YearBlocked	B060	MOCS2	2.72397	1.59963	1.12434	0.00315513	0.0422799
AF	YearBlocked	B060	MTF2	2.19781	1.28101	0.916795	0.00316185	0.042296
AF	YearBlocked	B060	AFDN	5.19714	4.23249	0.964653	0.00316947	0.042324
AF	YearBlocked	B060	SCYL3	1.42822	0.651802	0.776415	0.00319441	0.0425829
AF	YearBlocked	B060	ENSMMUG00000014009	9.45421	8.49118	0.963035	0.0032006	0.0425913
AF	YearBlocked	B060	VEPH1	2.73545	1.37756	1.35789	0.00321032	0.0426467
AF	YearBlocked	B060	ETFB	3.55933	2.43046	1.12886	0.00321741	0.0426669
AF	YearBlocked	B060	HECA	2.10539	0.956486	1.14891	0.00322973	0.0427011
AF	YearBlocked	B060	CLDN18	2.72578	0.967167	1.75861	0.00323836	0.0427011
AF	YearBlocked	B060	ASH2L	3.50481	2.32611	1.1787	0.00324335	0.0427011
AF	YearBlocked	B060	DOCK1	2.50814	1.77479	0.733358	0.00324972	0.0427011
AF	YearBlocked	B060	ATPAF2	1.89157	0.755364	1.13621	0.00325207	0.0427011
AF	YearBlocked	B060	ENSMMUG00000014256	7.78689	6.83434	0.952546	0.00325342	0.0427011
AF	YearBlocked	B060	GTF3C5	2.00467	0.658049	1.34662	0.00326083	0.0427252
AF	YearBlocked	B060	NCKAP1	3.68491	2.90157	0.783339	0.00327945	0.0428958
AF	YearBlocked	B060	ENSMMUG00000045915	3.64247	2.64895	0.993521	0.00328716	0.0429235
AF	YearBlocked	B060	H2AC20	6.17872	5.17827	1.00046	0.00329411	0.042941
AF	YearBlocked	B060	CNBP	6.42509	5.54892	0.876165	0.00330903	0.0430623
AF	YearBlocked	B060	CDKL5	2.60262	1.65601	0.946606	0.00333272	0.0432853
AF	YearBlocked	B060	PTMA	8.81686	7.97358	0.843276	0.00334306	0.0432853
AF	YearBlocked	B060	TUFT1	5.71653	4.45323	1.26329	0.0033431	0.0432853
AF	YearBlocked	B060	RIIAD1	3.18969	1.3304	1.85928	0.00334916	0.0432905
AF	YearBlocked	B060	SNRNP27	2.50912	1.43437	1.07475	0.00336321	0.0433604
AF	YearBlocked	B060	RIPK1	2.2879	1.45649	0.831407	0.00336588	0.0433604
AF	YearBlocked	B060	SETD2	3.91747	3.22199	0.695481	0.00337879	0.0434225
AF	YearBlocked	B060	EIF3A	5.77155	4.8126	0.95895	0.00338203	0.0434225
AF	YearBlocked	B060	EXOSC9	1.90105	0.78054	1.12051	0.00339601	0.0434881
AF	YearBlocked	B060	GAPDH	7.67753	6.63877	1.03875	0.00339848	0.0434881
AF	YearBlocked	B060	COX4I1	5.57606	4.69354	0.88252	0.00340517	0.043501
AF	YearBlocked	B060	DRAM1	1.81005	0.248813	1.56124	0.00341741	0.0435848
AF	YearBlocked	B060	SUPT20H	3.53484	2.50219	1.03265	0.00342555	0.0435855
AF	YearBlocked	B060	IRF1	2.01491	0.940681	1.07423	0.00343148	0.0435855
AF	YearBlocked	B060	PDCL3	3.20633	2.25722	0.949115	0.00343452	0.0435855
AF	YearBlocked	B060	LRP6	1.78277	0.836845	0.945924	0.00344363	0.0436288
AF	YearBlocked	B060	DDX23	2.35641	1.58569	0.770716	0.00345871	0.0436608
AF	YearBlocked	B060	ZHX1	2.8463	2.05174	0.794561	0.00347338	0.0436608
AF	YearBlocked	B060	BRD8	3.52942	2.56406	0.965367	0.00347416	0.0436608
AF	YearBlocked	B060	MACC1	2.79321	1.81987	0.973345	0.0034747	0.0436608
AF	YearBlocked	B060	GNAS	8.3482	7.65066	0.697545	0.00347648	0.0436608
AF	YearBlocked	B060	CD59	5.18522	3.89078	1.29445	0.00349159	0.0436608
AF	YearBlocked	B060	RRAGA	3.32978	2.03782	1.29196	0.0034993	0.0436608
AF	YearBlocked	B060	SSRP1	2.91714	1.88706	1.03007	0.0035006	0.0436608
AF	YearBlocked	B060	RASSF9	2.01948	1.18123	0.838256	0.00350199	0.0436608
AF	YearBlocked	B060	NUP98	3.00937	2.06754	0.941827	0.00351001	0.0436608
AF	YearBlocked	B060	IPO13	1.86889	0.786917	1.08197	0.00351165	0.0436608
AF	YearBlocked	B060	C1QBP	4.51288	3.59325	0.919634	0.00351855	0.0436608
AF	YearBlocked	B060	HDAC2	3.37201	2.44151	0.930499	0.00352021	0.0436608
AF	YearBlocked	B060	MET	2.50776	1.58732	0.920439	0.00354035	0.0438035
AF	YearBlocked	B060	ENSMMUG00000021766	4.61225	3.86736	0.744895	0.00354674	0.0438035
AF	YearBlocked	B060	HNRNPH2	3.07844	2.29624	0.782202	0.00354923	0.0438035
AF	YearBlocked	B060	GORASP1	2.12649	1.19511	0.931372	0.00355457	0.0438035
AF	YearBlocked	B060	TDRD7	1.53838	0.852977	0.685398	0.00356786	0.0438967
AF	YearBlocked	B060	EIF4ENIF1	3.53351	2.61629	0.917221	0.00358491	0.0440358
AF	YearBlocked	B060	USP34	2.96308	2.29664	0.666437	0.00360768	0.0441938
AF	YearBlocked	B060	JMY	3.29726	2.63255	0.664711	0.00360931	0.0441938
AF	YearBlocked	B060	BRAP	4.19273	3.10181	1.09092	0.00362247	0.0442152
AF	YearBlocked	B060	ABI2	2.77768	1.7093	1.06838	0.00362259	0.0442152
AF	YearBlocked	B060	CSNK1G1	3.86262	2.94106	0.921554	0.0036401	0.0443583
AF	YearBlocked	B060	COG8	3.57209	1.91371	1.65838	0.00364801	0.0443841
AF	YearBlocked	B060	TST	2.6699	1.44233	1.22757	0.00367194	0.0446044
AF	YearBlocked	B060	NFKBIA	4.50023	3.43356	1.06667	0.00369278	0.0447663
AF	YearBlocked	B060	KIAA0040	3.12774	2.14051	0.987231	0.00369871	0.0447663
AF	YearBlocked	B060	USP8	3.88232	2.93088	0.951444	0.00370278	0.0447663
AF	YearBlocked	B060	SLC12A2	1.82207	1.15325	0.66882	0.00371888	0.04489
AF	YearBlocked	B060	TOPBP1	2.59627	1.88627	0.710003	0.00374662	0.0451538
AF	YearBlocked	B060	MED13	4.13831	3.45547	0.682842	0.00378072	0.0454533
AF	YearBlocked	B060	ELF1	2.72783	2.04529	0.682544	0.00378717	0.0454533
AF	YearBlocked	B060	PPIG	4.38824	3.34064	1.0476	0.00379937	0.0454533
AF	YearBlocked	B060	RNF214	3.19712	2.38468	0.812438	0.00380536	0.0454533
AF	YearBlocked	B060	EEF2	7.07846	6.24396	0.834507	0.00380954	0.0454533
AF	YearBlocked	B060	RAB1A	7.11095	6.30509	0.805864	0.00381063	0.0454533
AF	YearBlocked	B060	SYNPO2L	1.9316	0.892696	1.0389	0.00381589	0.0454533
AF	YearBlocked	B060	COPS3	3.1173	1.83894	1.27836	0.0038189	0.0454533
AF	YearBlocked	B060	SUPT7L	1.79504	0.589684	1.20536	0.00384437	0.0456854
AF	YearBlocked	B060	ZMYM2	3.89901	3.12603	0.772979	0.00387893	0.0459949
AF	YearBlocked	B060	CCDC117	4.0837	2.91422	1.16948	0.00388241	0.0459949
AF	YearBlocked	B060	SNRNP200	3.20624	2.29333	0.912911	0.00388965	0.0460095
AF	YearBlocked	B060	TMPRSS13	2.60223	1.22218	1.38006	0.00390928	0.0461705
AF	YearBlocked	B060	EXPH5	5.93322	4.94585	0.987369	0.00391655	0.0461851
AF	YearBlocked	B060	CCZ1	2.46774	1.59934	0.868394	0.00393961	0.0463645
AF	YearBlocked	B060	ARHGAP29	3.88389	3.00301	0.880881	0.00394385	0.0463645
AF	YearBlocked	B060	GSTO1	1.50609	0.398833	1.10726	0.00398245	0.0466898
AF	YearBlocked	B060	ST6GAL1	1.78995	0.87271	0.917237	0.00398456	0.0466898
AF	YearBlocked	B060	ZNF623	1.7421	0.693873	1.04823	0.0039898	0.0466898
AF	YearBlocked	B060	PPHLN1	4.02333	3.14128	0.88205	0.00400989	0.0468534
AF	YearBlocked	B060	PBRM1	2.49497	1.70684	0.788126	0.00402091	0.0469106
AF	YearBlocked	B060	PAN2	2.36745	1.40616	0.961288	0.00403521	0.0470059
AF	YearBlocked	B060	NDRG3	3.68725	2.48481	1.20244	0.00404567	0.0470562
AF	YearBlocked	B060	SLTM	3.74768	2.64695	1.10073	0.00405637	0.0471092
AF	YearBlocked	B060	ZMYND8	3.04346	2.26655	0.776905	0.00406953	0.0471905
AF	YearBlocked	B060	PIKFYVE	1.60384	0.950556	0.653281	0.00410319	0.047509
AF	YearBlocked	B060	DMBT1	3.16141	1.93444	1.22697	0.00412567	0.0476473
AF	YearBlocked	B060	ANXA1	5.63126	4.8124	0.818864	0.00413053	0.0476473
AF	YearBlocked	B060	HMGCS1	2.94549	2.05376	0.891728	0.00413379	0.0476473
AF	YearBlocked	B060	ELF3	5.8033	4.66851	1.13479	0.00415987	0.0477948
AF	YearBlocked	B060	UBE2D4	1.88839	0.980122	0.908272	0.00416514	0.0477948
AF	YearBlocked	B060	POP5	2.02534	1.16641	0.85893	0.00417443	0.0477948
AF	YearBlocked	B060	PDCD4	5.90955	5.06937	0.840186	0.00417607	0.0477948
AF	YearBlocked	B060	HIST1H4D	5.24132	4.23481	1.00651	0.00417776	0.0477948
AF	YearBlocked	B060	CDK13	2.78982	1.83748	0.952343	0.00419867	0.0479243
AF	YearBlocked	B060	FAXDC2	2.92729	2.02292	0.904367	0.00420551	0.0479243
AF	YearBlocked	B060	CHD2	4.15851	3.38409	0.774422	0.00420783	0.0479243
AF	YearBlocked	B060	ALDH3A2	3.2535	2.45605	0.79745	0.00422419	0.0479261
AF	YearBlocked	B060	ARHGAP10	2.85329	1.70299	1.1503	0.00423676	0.0479261
AF	YearBlocked	B060	POLR2C	2.28356	1.0665	1.21706	0.00423756	0.0479261
AF	YearBlocked	B060	RPL36AL	7.57559	6.58735	0.988244	0.00424039	0.0479261
AF	YearBlocked	B060	TRRAP	1.78166	1.17348	0.608172	0.00424403	0.0479261
AF	YearBlocked	B060	SNRPG	4.45574	3.13056	1.32518	0.00425141	0.0479261
AF	YearBlocked	B060	ENSMMUG00000037734	3.74128	2.88803	0.853251	0.00425176	0.0479261
AF	YearBlocked	B060	SOS1	3.14077	2.48001	0.660764	0.00427878	0.0481123
AF	YearBlocked	B060	CNTRL	2.37039	1.23506	1.13533	0.00428083	0.0481123
AF	YearBlocked	B060	CPNE3	2.67577	1.91475	0.761024	0.00431659	0.0482812
AF	YearBlocked	B060	IWS1	3.49376	2.51038	0.983379	0.00432204	0.0482812
AF	YearBlocked	B060	EIF1	7.58151	6.66644	0.915072	0.00432488	0.0482812
AF	YearBlocked	B060	PNPO	2.53748	1.48681	1.05067	0.00432531	0.0482812
AF	YearBlocked	B060	STRAP	2.80467	2.16461	0.640063	0.00433331	0.0482812
AF	YearBlocked	B060	ENSMMUG00000048028	2.41292	0.615121	1.7978	0.00433366	0.0482812
AF	YearBlocked	B060	MYCBP2	3.00208	2.16405	0.838027	0.00435979	0.0485019
AF	YearBlocked	B060	PLPBP	2.10453	1.24747	0.857065	0.00438219	0.0486263
AF	YearBlocked	B060	KCTD3	3.03805	2.19053	0.847521	0.00438366	0.0486263
AF	YearBlocked	B060	NDST2	2.2532	1.31415	0.939053	0.00441232	0.0488604
AF	YearBlocked	B060	MRPL24	3.87124	2.74026	1.13098	0.00441752	0.0488604
AF	YearBlocked	B060	KIAA2026	3.2495	2.49863	0.75087	0.0044373	0.0490085
AF	YearBlocked	B060	YWHAG	3.40198	2.62976	0.772223	0.00445436	0.0491262
AF	YearBlocked	B060	ACTG1	10.3208	9.15067	1.17013	0.00447601	0.049294
AF	YearBlocked	B060	ARHGEF2	2.18179	1.27517	0.90662	0.00449411	0.0493194
AF	YearBlocked	B060	AL031777.2	2.01523	0.907794	1.10744	0.00449689	0.0493194
AF	YearBlocked	B060	MAP4K3	3.94731	3.00279	0.944515	0.00451949	0.0493194
AF	YearBlocked	B060	PPP2R2A	4.39994	3.46921	0.930729	0.00452285	0.0493194
AF	YearBlocked	B060	XPNPEP3	3.38699	1.80205	1.58494	0.00453046	0.0493194
AF	YearBlocked	B060	EIF2AK1	3.78305	2.65079	1.13226	0.00453681	0.0493194
AF	YearBlocked	B060	TNFRSF21	5.46437	4.31661	1.14776	0.00453798	0.0493194
AF	YearBlocked	B060	ABLIM3	5.60114	4.63826	0.962882	0.00454364	0.0493194
AF	YearBlocked	B060	UAP1	3.9949	3.1374	0.857499	0.00454709	0.0493194
AF	YearBlocked	B060	CASP8AP2	1.53198	0.754547	0.777435	0.00455111	0.0493194
AF	YearBlocked	B060	BCL6	2.96125	1.9471	1.01415	0.00455388	0.0493194
AF	YearBlocked	B060	ZNF440	2.57979	1.66004	0.919753	0.00455553	0.0493194
AF	YearBlocked	B060	ANXA4	3.71649	2.68317	1.03332	0.0045891	0.0495291
AF	YearBlocked	B060	PDE8B	2.57421	1.57794	0.996267	0.00459126	0.0495291
AF	YearBlocked	B060	TM2D1	3.65197	2.02923	1.62274	0.00460639	0.0495291
AF	YearBlocked	B060	CBR3	3.91934	2.17488	1.74445	0.00460884	0.0495291
AF	YearBlocked	B060	CHD1	2.42293	1.63742	0.785514	0.00461708	0.0495291
AF	YearBlocked	B060	MTHFR	1.9629	1.06363	0.899269	0.00462635	0.0495291
AF	YearBlocked	B060	NDUFB9	5.13432	4.04147	1.09285	0.00463329	0.0495291
AF	YearBlocked	B060	CDC42	6.37051	5.62771	0.742794	0.0046379	0.0495291
AF	YearBlocked	B060	HADHA	4.2924	3.43339	0.85901	0.00464641	0.0495291
AF	YearBlocked	B060	SIK2	1.92512	1.19726	0.727861	0.00465205	0.0495291
AF	YearBlocked	B060	USP28	2.64933	1.53592	1.1134	0.00465306	0.0495291
AF	YearBlocked	B060	AGGF1	3.20612	2.57136	0.63476	0.00465742	0.0495291
AF	YearBlocked	B060	KLHDC10	3.23669	2.30915	0.927537	0.00466718	0.0495291
AF	YearBlocked	B060	TAF15	6.078	5.15369	0.924306	0.00467771	0.0495291
AF	YearBlocked	B060	GNAI1	4.01254	2.77173	1.24081	0.00468187	0.0495291
AF	YearBlocked	B060	RNF20	3.17142	2.1782	0.993218	0.00468617	0.0495291
AF	YearBlocked	B060	ZADH2	2.84882	1.97472	0.874097	0.00468644	0.0495291
AF	YearBlocked	B060	CORO1C	4.57943	3.53065	1.04878	0.00469477	0.0495291
AF	YearBlocked	B060	STN1	2.56461	1.47142	1.09319	0.00470801	0.0495291
AF	YearBlocked	B060	PPP1CC	5.27337	4.59596	0.677417	0.00472156	0.0495291
AF	YearBlocked	B060	ZNF664	4.83008	4.13134	0.698748	0.00472202	0.0495291
AF	YearBlocked	B060	MYO5C	2.84911	1.91778	0.93133	0.00472335	0.0495291
AF	YearBlocked	B060	ARID4B	2.42671	1.74396	0.682758	0.00472352	0.0495291
AF	YearBlocked	B060	MKLN1	3.00664	2.05581	0.950828	0.00474143	0.049583
AF	YearBlocked	B060	VDAC2	4.55249	3.81032	0.742166	0.00474937	0.049583
AF	YearBlocked	B060	ANXA5	5.03311	4.1649	0.868208	0.00475437	0.049583
AF	YearBlocked	B060	SAT1	4.46936	3.65367	0.815686	0.00475454	0.049583
AF	YearBlocked	B060	PPP2R1A	3.54472	2.65913	0.885599	0.0047708	0.0496164
AF	YearBlocked	B060	UBAP2	4.91465	4.20223	0.712415	0.00477615	0.0496164
AF	YearBlocked	B060	ZSCAN21	2.12962	0.677304	1.45231	0.00477716	0.0496164
AF	YearBlocked	B060	SMURF2	4.2893	3.32028	0.96902	0.00479136	0.0496676
AF	YearBlocked	B060	MORC3	3.31789	2.54874	0.76915	0.00479504	0.0496676
AF	YearBlocked	B060	FAM167A	2.54295	1.35253	1.19041	0.0048103	0.0497584
AF	YearBlocked	B060	VPS33A	2.00846	1.2076	0.800857	0.00483214	0.0499169
AF	YearBlocked	B060	HCCS	1.97796	0.904729	1.07323	0.0048478	0.0499527
AF	YearBlocked	B060	CSDE1	6.91053	6.25289	0.657639	0.00484864	0.0499527
AF	YearBlocked	B060	RBM14	4.21182	3.39081	0.821006	0.00488213	0.0502302
AF	YearBlocked	B060	ARGLU1	3.24943	1.83196	1.41748	0.00492553	0.0505615
AF	YearBlocked	B060	SNX9	3.99213	3.29019	0.701947	0.00492752	0.0505615
AF	YearBlocked	B060	CARM1	2.81105	1.56957	1.24148	0.00493471	0.0505676
AF	YearBlocked	B060	MAPKAPK5	2.76301	1.68128	1.08173	0.00496074	0.0507555
AF	YearBlocked	B060	PIK3C2A	3.18738	2.43132	0.756066	0.00497197	0.0507555
AF	YearBlocked	B060	SLC38A2	2.98826	1.89042	1.09784	0.00497291	0.0507555
AF	YearBlocked	B060	CCNG2	5.79522	4.55992	1.2353	0.00500837	0.0508765
AF	YearBlocked	B060	CCND1	5.96289	4.96663	0.996266	0.0050159	0.0508765
AF	YearBlocked	B060	DHDDS	2.74948	2.06553	0.683945	0.00502031	0.0508765
AF	YearBlocked	B060	APP	4.35543	3.5059	0.849524	0.00502338	0.0508765
AF	YearBlocked	B060	FIZ1	2.46976	1.51606	0.953702	0.0050298	0.0508765
AF	YearBlocked	B060	DHCR24	1.70644	0.812744	0.893695	0.00503057	0.0508765
AF	YearBlocked	B060	ZFR	4.82848	3.95398	0.874501	0.00503123	0.0508765
AF	YearBlocked	B060	H2BC5	2.58978	1.82657	0.763206	0.00504418	0.0509402
AF	YearBlocked	B060	REPS2	2.65291	1.58955	1.06336	0.00506109	0.0509422
AF	YearBlocked	B060	LIPT2	2.47478	0.992656	1.48212	0.00506335	0.0509422
AF	YearBlocked	B060	NUB1	2.53219	1.87668	0.655511	0.00506431	0.0509422
AF	YearBlocked	B060	ARFGEF1	3.31003	2.66623	0.6438	0.00508756	0.0511089
AF	YearBlocked	B060	HMSD	2.11746	0.856507	1.26095	0.00510128	0.0511442
AF	YearBlocked	B060	ARV1	4.0346	2.53561	1.49899	0.00511225	0.0511442
AF	YearBlocked	B060	GMPS	3.32916	2.17901	1.15015	0.00511766	0.0511442
AF	YearBlocked	B060	CHP1	5.68832	4.62197	1.06635	0.00511775	0.0511442
AF	YearBlocked	B060	XRN2	2.3667	1.54891	0.817791	0.0051577	0.0514546
AF	YearBlocked	B060	GNAI3	4.58543	3.74403	0.841406	0.00516225	0.0514546
AF	YearBlocked	B060	LAMC2	2.05406	1.22688	0.827177	0.00516975	0.0514625
AF	YearBlocked	B060	RHPN2	2.58813	1.66674	0.92139	0.00518202	0.051483
AF	YearBlocked	B060	CABIN1	1.62592	0.466443	1.15947	0.00518524	0.051483
AF	YearBlocked	B060	ENSMMUG00000046064	7.5383	6.69099	0.847309	0.00520932	0.0516552
AF	YearBlocked	B060	FMO2	4.61481	3.17851	1.4363	0.00525621	0.0517941
AF	YearBlocked	B060	XRN1	2.0204	1.29102	0.729371	0.00527059	0.0517941
AF	YearBlocked	B060	PROSER1	2.41649	1.63546	0.781035	0.00527179	0.0517941
AF	YearBlocked	B060	LDHA	5.60338	4.61097	0.992415	0.00527231	0.0517941
AF	YearBlocked	B060	ZCCHC14	1.74986	1.12626	0.623595	0.00527733	0.0517941
AF	YearBlocked	B060	SPAG9	4.86978	3.89186	0.977919	0.00527817	0.0517941
AF	YearBlocked	B060	CRLF3	2.79656	1.44247	1.35409	0.0052786	0.0517941
AF	YearBlocked	B060	CHFR	1.90079	0.902312	0.998481	0.00528992	0.0517941
AF	YearBlocked	B060	NUCKS1	5.11272	4.41354	0.699175	0.00529116	0.0517941
AF	YearBlocked	B060	DYNC1H1	2.35449	1.56543	0.78906	0.00529933	0.0517941
AF	YearBlocked	B060	PRR14L	2.64499	2.02946	0.615532	0.00530332	0.0517941
AF	YearBlocked	B060	NDRG2	6.95326	5.87015	1.08311	0.00530441	0.0517941
AF	YearBlocked	B060	HTATSF1	3.09524	2.32304	0.772196	0.0053159	0.0518402
AF	YearBlocked	B060	S100A16	4.34988	3.54654	0.803335	0.0053411	0.0520197
AF	YearBlocked	B060	FAM216B	5.05479	3.18499	1.8698	0.00537832	0.0522169
AF	YearBlocked	B060	GPR87	3.42	2.29124	1.12876	0.00539116	0.0522169
AF	YearBlocked	B060	KDR	2.10004	1.24782	0.852219	0.0053958	0.0522169
AF	YearBlocked	B060	SVIL	3.3351	2.4285	0.906603	0.00539672	0.0522169
AF	YearBlocked	B060	RC3H2	3.2764	2.53038	0.74602	0.00539871	0.0522169
AF	YearBlocked	B060	RAD21	3.84488	3.1754	0.669475	0.00540222	0.0522169
AF	YearBlocked	B060	MYO1D	4.007	3.10313	0.903868	0.0054323	0.0524144
AF	YearBlocked	B060	ZNF226	2.66237	1.1521	1.51027	0.00543633	0.0524144
AF	YearBlocked	B060	RPS6KB1	3.29482	2.42087	0.873955	0.00545315	0.05246
AF	YearBlocked	B060	SMARCA5	3.89946	3.15201	0.747447	0.00546791	0.05246
AF	YearBlocked	B060	PDCD5	5.1129	4.05145	1.06145	0.00547088	0.05246
AF	YearBlocked	B060	INPP5F	2.45233	1.50591	0.94642	0.0054765	0.05246
AF	YearBlocked	B060	AKR1C3	4.81252	3.09456	1.71796	0.00547729	0.05246
AF	YearBlocked	B060	RLF	2.70365	2.06441	0.639241	0.00548262	0.05246
AF	YearBlocked	B060	RBFOX2	3.3934	2.46615	0.927254	0.00548897	0.05246
AF	YearBlocked	B060	TOX4	4.71495	3.75806	0.956891	0.00550182	0.0525174
AF	YearBlocked	B060	DAB2IP	2.16686	1.27014	0.896722	0.00551646	0.0525916
AF	YearBlocked	B060	RAB7A	8.8208	7.85091	0.969891	0.00554343	0.0526969
AF	YearBlocked	B060	ENSMMUG00000038716	2.7915	1.80937	0.982129	0.00554516	0.0526969
AF	YearBlocked	B060	CA2	2.05319	0.532041	1.52115	0.00555593	0.0526969
AF	YearBlocked	B060	UBE2L3	5.14089	4.29312	0.847767	0.00556496	0.0526969
AF	YearBlocked	B060	KIF1C	5.33848	4.22327	1.11521	0.00556864	0.0526969
AF	YearBlocked	B060	VIPAS39	3.37415	2.55058	0.823564	0.00557691	0.0526969
AF	YearBlocked	B060	ZMYM5	1.99777	1.20857	0.789204	0.00558432	0.0526969
AF	YearBlocked	B060	RUFY1	2.50241	1.69862	0.803787	0.00558496	0.0526969
AF	YearBlocked	B060	OSBPL9	3.49033	2.53462	0.955709	0.00558938	0.0526969
AF	YearBlocked	B060	ENSMMUG00000042708	2.36267	1.08605	1.27662	0.00561052	0.0527195
AF	YearBlocked	B060	RCOR1	2.40447	1.57821	0.826265	0.00561285	0.0527195
AF	YearBlocked	B060	TXNRD1	3.06284	1.80436	1.25848	0.00563792	0.0527195
AF	YearBlocked	B060	GBF1	2.66778	1.93802	0.729758	0.00563958	0.0527195
AF	YearBlocked	B060	DHRS9	3.68076	2.78379	0.896974	0.00564072	0.0527195
AF	YearBlocked	B060	CD55	4.48907	3.25078	1.2383	0.00564354	0.0527195
AF	YearBlocked	B060	CLTC	4.46713	3.81092	0.656214	0.00564441	0.0527195
AF	YearBlocked	B060	IRF2	2.57432	1.5322	1.04212	0.00564679	0.0527195
AF	YearBlocked	B060	DHRS7B	2.35109	1.11601	1.23508	0.00566855	0.0527211
AF	YearBlocked	B060	HIPK1	3.87053	3.11777	0.75276	0.00567368	0.0527211
AF	YearBlocked	B060	TNPO3	2.11082	1.38744	0.723379	0.00567558	0.0527211
AF	YearBlocked	B060	POLR2A	3.62208	2.71427	0.907807	0.00568091	0.0527211
AF	YearBlocked	B060	CILK1	2.60533	1.89515	0.710186	0.00568324	0.0527211
AF	YearBlocked	B060	RBM34	3.67355	2.41641	1.25714	0.00568938	0.0527211
AF	YearBlocked	B060	PIAS1	4.99994	4.24595	0.753984	0.00569511	0.0527211
AF	YearBlocked	B060	RAPGEF2	2.68012	1.78039	0.89973	0.00571907	0.0528455
AF	YearBlocked	B060	EBAG9	3.23519	1.92881	1.30638	0.00572234	0.0528455
AF	YearBlocked	B060	CLSTN1	3.28638	2.31915	0.967234	0.00573483	0.0528971
AF	YearBlocked	B060	ANPEP	2.10708	0.646842	1.46024	0.0057545	0.0530147
AF	YearBlocked	B060	RPF1	4.51305	3.55247	0.960584	0.00578305	0.0532138
AF	YearBlocked	B060	HNRNPLL	2.70561	1.71359	0.99202	0.00579997	0.0532672
AF	YearBlocked	B060	WDR44	3.06926	2.18647	0.882793	0.00580493	0.0532672
AF	YearBlocked	B060	HBS1L	4.29193	3.53646	0.755462	0.00581474	0.0532672
AF	YearBlocked	B060	MARCHF6	2.42399	1.43899	0.984998	0.00584608	0.0532672
AF	YearBlocked	B060	PSMD10	3.21229	1.15578	2.05652	0.00585486	0.0532672
AF	YearBlocked	B060	ZNF207	5.74326	4.85969	0.883564	0.00586403	0.0532672
AF	YearBlocked	B060	BICRAL	2.81997	1.92523	0.89474	0.00586544	0.0532672
AF	YearBlocked	B060	HOOK3	3.83114	2.87582	0.955322	0.00586612	0.0532672
AF	YearBlocked	B060	PRPF19	2.41051	1.40503	1.00548	0.00586861	0.0532672
AF	YearBlocked	B060	SEC24B	4.29158	3.59358	0.697991	0.00586889	0.0532672
AF	YearBlocked	B060	SNW1	3.87133	2.87962	0.991705	0.00587095	0.0532672
AF	YearBlocked	B060	NOLC1	2.30701	1.40869	0.898318	0.00587224	0.0532672
AF	YearBlocked	B060	ZCCHC2	2.41704	1.75991	0.657129	0.00588559	0.0533251
AF	YearBlocked	B060	KAT7	3.13741	2.30805	0.829359	0.00590689	0.0534351
AF	YearBlocked	B060	ARID1B	2.89696	2.07072	0.826245	0.00591285	0.0534351
AF	YearBlocked	B060	ENSMMUG00000015322	1.63304	0.785696	0.847348	0.00592231	0.0534351
AF	YearBlocked	B060	ARPC5L	3.09953	1.37257	1.72696	0.00593299	0.0534351
AF	YearBlocked	B060	RPL4	7.33296	6.64606	0.6869	0.00593861	0.0534351
AF	YearBlocked	B060	DIS3	1.62195	0.793632	0.828313	0.00593955	0.0534351
AF	YearBlocked	B060	RAB11FIP5	2.27259	1.46051	0.812078	0.00594668	0.0534365
AF	YearBlocked	B060	XPO6	3.69603	2.78463	0.911394	0.00595819	0.0534772
AF	YearBlocked	B060	PDK4	1.87113	0.774521	1.09661	0.00597287	0.0535463
AF	YearBlocked	B060	ZNF76	1.7431	0.597659	1.14544	0.00598371	0.0535808
AF	YearBlocked	B060	TM9SF1	3.70237	2.44352	1.25885	0.00599469	0.0536165
AF	YearBlocked	B060	HIRIP3	2.04294	1.06609	0.976854	0.00601383	0.0536955
AF	YearBlocked	B060	ACBD5	3.81319	3.03154	0.781656	0.00601936	0.0536955
AF	YearBlocked	B060	KIAA1191	4.8759	4.01472	0.861174	0.00603055	0.0536955
AF	YearBlocked	B060	PLAGL2	4.10583	3.23802	0.867819	0.00603837	0.0536955
AF	YearBlocked	B060	ATG7	1.79747	0.727404	1.07007	0.00604352	0.0536955
AF	YearBlocked	B060	EIF2D	3.73123	2.82867	0.90256	0.00605647	0.0536955
AF	YearBlocked	B060	TRIO	3.11627	2.43145	0.684821	0.00606447	0.0536955
AF	YearBlocked	B060	ZNF577	2.54228	1.44877	1.09351	0.00607407	0.0536955
AF	YearBlocked	B060	CHMP4C	4.47872	3.41241	1.06631	0.00608266	0.0536955
AF	YearBlocked	B060	SHISA5	5.54947	4.31593	1.23354	0.00609091	0.0536955
AF	YearBlocked	B060	CRYAB	4.58254	3.45384	1.12871	0.00609505	0.0536955
AF	YearBlocked	B060	MATR3	4.27656	3.44165	0.834912	0.00609535	0.0536955
AF	YearBlocked	B060	NARS1	4.12138	3.23419	0.887194	0.00609715	0.0536955
AF	YearBlocked	B060	ZNF638	3.80373	2.87055	0.933179	0.0061016	0.0536955
AF	YearBlocked	B060	NAA35	2.30641	1.15215	1.15425	0.00613852	0.0539021
AF	YearBlocked	B060	SOCS4	2.65133	1.74203	0.9093	0.00613915	0.0539021
AF	YearBlocked	B060	SUPT16H	3.01493	1.91643	1.0985	0.00615787	0.0539122
AF	YearBlocked	B060	DDX47	3.00787	2.15114	0.85673	0.00616091	0.0539122
AF	YearBlocked	B060	GET3	4.53953	3.42316	1.11637	0.00616139	0.0539122
AF	YearBlocked	B060	IGF2BP2	3.28201	2.50938	0.77263	0.00618545	0.0540054
AF	YearBlocked	B060	STMN1	2.98495	1.87751	1.10744	0.00618614	0.0540054
AF	YearBlocked	B060	ARHGEF26	2.05351	1.25427	0.799249	0.00620828	0.054137
AF	YearBlocked	B060	FDPS	2.98795	2.00417	0.983775	0.00622644	0.0542082
AF	YearBlocked	B060	MTMR10	2.26848	1.38532	0.883164	0.00623058	0.0542082
AF	YearBlocked	B060	LAD1	4.2885	3.13988	1.14862	0.0062491	0.0542795
AF	YearBlocked	B060	RAB11FIP2	2.44791	1.50261	0.945301	0.00625294	0.0542795
AF	YearBlocked	B060	CAT	3.77514	3.01917	0.755973	0.00626601	0.0543314
AF	YearBlocked	B060	DNAJC21	4.29	3.54834	0.741661	0.00630649	0.0546206
AF	YearBlocked	B060	STX17	2.30262	1.56895	0.733673	0.00633738	0.0548262
AF	YearBlocked	B060	LIN54	3.07035	2.16026	0.91009	0.00635	0.0548735
AF	YearBlocked	B060	MYO1E	2.56738	1.74787	0.819509	0.00637895	0.0550311
AF	YearBlocked	B060	SEPHS1	2.09163	1.41197	0.679665	0.00638665	0.0550311
AF	YearBlocked	B060	VCP	2.66809	1.77379	0.8943	0.00639302	0.0550311
AF	YearBlocked	B060	TOB1	6.36566	5.3818	0.983859	0.00639723	0.0550311
AF	YearBlocked	B060	MIOS	1.92439	1.0697	0.854681	0.00640414	0.0550311
AF	YearBlocked	B060	DENND4C	2.31602	1.75253	0.563494	0.006414	0.0550331
AF	YearBlocked	B060	FAM13B	2.74888	1.87611	0.872764	0.0064214	0.0550331
AF	YearBlocked	B060	TET3	2.1128	1.37689	0.735909	0.00643124	0.0550331
AF	YearBlocked	B060	CAPZA1	4.45652	3.70244	0.754079	0.00643309	0.0550331
AF	YearBlocked	B060	UBE3B	2.58976	1.88195	0.707811	0.00644218	0.0550494
AF	YearBlocked	B060	ANGEL2	2.03456	1.20247	0.832084	0.00647097	0.0552069
AF	YearBlocked	B060	KIAA0232	2.59035	1.86184	0.728511	0.00647501	0.0552069
AF	YearBlocked	B060	BCL9	2.30044	1.55389	0.746546	0.0064858	0.0552374
AF	YearBlocked	B060	ZBTB24	1.92878	1.13434	0.794437	0.00652141	0.0553456
AF	YearBlocked	B060	SNAPC3	4.09054	2.98562	1.10492	0.00652168	0.0553456
AF	YearBlocked	B060	KAT2A	4.59058	3.53677	1.05381	0.00652493	0.0553456
AF	YearBlocked	B060	AJUBA	1.74275	0.998888	0.743864	0.00652902	0.0553456
AF	YearBlocked	B060	PCM1	5.54288	4.49783	1.04505	0.00654762	0.0553456
AF	YearBlocked	B060	EXOC3	2.27871	1.35047	0.928243	0.00654903	0.0553456
AF	YearBlocked	B060	POLDIP3	3.83301	2.83671	0.996298	0.00654905	0.0553456
AF	YearBlocked	B060	PARP3	1.69796	0.979703	0.718259	0.00659205	0.0556283
AF	YearBlocked	B060	TBCA	3.37018	2.14668	1.2235	0.00660315	0.0556283
AF	YearBlocked	B060	LHFPL6	2.3881	0.874227	1.51387	0.00660652	0.0556283
AF	YearBlocked	B060	C18orf25	2.3567	1.17145	1.18525	0.00661154	0.0556283
AF	YearBlocked	B060	YTHDC1	5.29264	4.35432	0.938314	0.00664616	0.0557421
AF	YearBlocked	B060	TPR	3.6866	2.78142	0.905177	0.00665233	0.0557421
AF	YearBlocked	B060	APEH	2.89609	1.68926	1.20683	0.00665731	0.0557421
AF	YearBlocked	B060	CHD9	2.43327	1.7667	0.666563	0.00666219	0.0557421
AF	YearBlocked	B060	DUT	3.85663	2.54573	1.31091	0.00668439	0.0557421
AF	YearBlocked	B060	NCL	7.45159	6.36917	1.08242	0.00668516	0.0557421
AF	YearBlocked	B060	PPP1R9A	3.19422	2.47886	0.715361	0.00668614	0.0557421
AF	YearBlocked	B060	ENSMMUG00000047267	3.78778	2.85129	0.936491	0.00668775	0.0557421
AF	YearBlocked	B060	MTIF2	3.56724	2.7427	0.824539	0.00669711	0.0557421
AF	YearBlocked	B060	ARNT	2.78741	1.89362	0.893787	0.00669777	0.0557421
AF	YearBlocked	B060	DGKA	3.35069	2.289	1.06169	0.00671335	0.0558111
AF	YearBlocked	B060	TNRC6A	2.52152	1.7934	0.72812	0.00673601	0.0559388
AF	YearBlocked	B060	NT5C2	3.03889	2.30698	0.731912	0.00676511	0.0560989
AF	YearBlocked	B060	MBTPS1	1.64179	0.822244	0.81955	0.00677545	0.0560989
AF	YearBlocked	B060	CHM	2.15681	1.47375	0.683057	0.00677725	0.0560989
AF	YearBlocked	B060	NBR1	3.94239	3.22086	0.721538	0.00679874	0.0562161
AF	YearBlocked	B060	YWHAB	6.03588	5.06571	0.970168	0.0068556	0.0566212
AF	YearBlocked	B060	ENAH	4.02469	2.96475	1.05994	0.0068625	0.0566212
AF	YearBlocked	B060	AAAS	3.57753	2.36843	1.20911	0.00688763	0.0567674
AF	YearBlocked	B060	RAP1A	6.71349	5.59088	1.12261	0.00693689	0.057112
AF	YearBlocked	B060	MYLIP	2.25544	1.57103	0.684413	0.00696174	0.0572551
AF	YearBlocked	B060	AC068580.4	5.27127	4.09405	1.17722	0.00697689	0.0573182
AF	YearBlocked	B060	NAA60	5.55826	4.34314	1.21512	0.00699286	0.0573546
AF	YearBlocked	B060	CAB39L	2.3909	1.57244	0.818454	0.00699686	0.0573546
AF	YearBlocked	B060	STYK1	2.53871	1.56574	0.972968	0.00700377	0.0573546
AF	YearBlocked	B060	HADH	2.71653	1.67341	1.04312	0.00702244	0.0574461
AF	YearBlocked	B060	PLXNB2	2.59154	1.73937	0.852176	0.00703771	0.0575097
AF	YearBlocked	B060	ZER1	2.75844	1.91326	0.845178	0.00704724	0.0575262
AF	YearBlocked	B060	MEGF9	4.05439	2.84868	1.20571	0.00706318	0.057595
AF	YearBlocked	B060	KMT2A	3.50425	2.53383	0.970421	0.00707596	0.0576378
AF	YearBlocked	B060	TMEM69	2.77884	2.01647	0.762365	0.00708883	0.0576435
AF	YearBlocked	B060	NR4A2	2.99992	1.98673	1.01319	0.00709169	0.0576435
AF	YearBlocked	B060	TMEM243	1.70346	0.892982	0.81048	0.00710398	0.0576741
AF	YearBlocked	B060	APC	1.98133	1.16645	0.814882	0.00711739	0.0576741
AF	YearBlocked	B060	YPEL2	3.09515	1.98965	1.10551	0.00711803	0.0576741
AF	YearBlocked	B060	BCLAF1	4.54897	3.89717	0.651799	0.00714748	0.0578516
AF	YearBlocked	B060	SMCHD1	1.44564	0.844289	0.601353	0.00715706	0.057868
AF	YearBlocked	B060	ALPK3	1.92668	1.29048	0.636203	0.00719251	0.0580633
AF	YearBlocked	B060	ICMT	1.93051	0.736036	1.19448	0.00719636	0.0580633
AF	YearBlocked	B060	USP33	1.69515	0.983852	0.711299	0.0072051	0.0580726
AF	YearBlocked	B060	DCTN4	3.11133	2.29476	0.81657	0.00721844	0.0581133
AF	YearBlocked	B060	EIF5	4.86384	4.1364	0.727437	0.0072253	0.0581133
AF	YearBlocked	B060	ENSMMUG00000038530	2.20157	1.5407	0.660874	0.00723587	0.0581154
AF	YearBlocked	B060	YPEL3	4.06663	3.28083	0.785797	0.00724073	0.0581154
AF	YearBlocked	B060	RIOK1	2.59422	1.70179	0.892428	0.0072721	0.0582935
AF	YearBlocked	B060	ZNF512	3.11008	2.17197	0.938114	0.00728862	0.0582935
AF	YearBlocked	B060	YIF1A	2.19699	0.499478	1.69752	0.00729274	0.0582935
AF	YearBlocked	B060	SETD3	4.44288	3.43067	1.01221	0.00729334	0.0582935
AF	YearBlocked	B060	SMG1	2.53053	1.8311	0.699426	0.0073099	0.0583267
AF	YearBlocked	B060	GLYR1	2.67335	1.75562	0.917735	0.00731856	0.0583267
AF	YearBlocked	B060	TFDP1	3.27058	2.55449	0.71609	0.0073261	0.0583267
AF	YearBlocked	B060	RALGAPB	2.84589	2.07154	0.774355	0.00732793	0.0583267
AF	YearBlocked	B060	DAPK1	3.69395	2.94343	0.750523	0.00737957	0.0586767
AF	YearBlocked	B060	MCL1	3.63731	2.6679	0.969407	0.0074129	0.0588807
AF	YearBlocked	B060	PTPN11	4.3748	3.38735	0.987453	0.00742906	0.058948
AF	YearBlocked	B060	DVL3	3.34466	2.38514	0.959521	0.0074446	0.0589647
AF	YearBlocked	B060	CXCL16	2.23137	1.12344	1.10793	0.00744656	0.0589647
AF	YearBlocked	B060	NAMPT	1.73877	1.07782	0.660951	0.00747787	0.0591515
AF	YearBlocked	B060	SSH1	4.14779	3.11177	1.03602	0.00749386	0.0592091
AF	YearBlocked	B060	GOLGA7	4.36583	3.75701	0.608815	0.0075006	0.0592091
AF	YearBlocked	B060	CENPC	1.88922	1.21059	0.678622	0.00752023	0.059303
AF	YearBlocked	B060	RYBP	3.76886	2.74783	1.02103	0.00754917	0.0593632
AF	YearBlocked	B060	ENSMMUG00000002374	2.81484	1.97332	0.84152	0.00755396	0.0593632
AF	YearBlocked	B060	LIFR	2.29881	1.36781	0.930992	0.00755636	0.0593632
AF	YearBlocked	B060	KANSL1	3.29874	2.65937	0.639379	0.00755884	0.0593632
AF	YearBlocked	B060	PTPRA	2.66878	1.90755	0.76123	0.00758726	0.0595254
AF	YearBlocked	B060	U2SURP	3.89586	2.66084	1.23502	0.00762097	0.0596635
AF	YearBlocked	B060	EXOC7	2.97849	1.95199	1.02649	0.00763731	0.0596635
AF	YearBlocked	B060	GPATCH4	3.31159	2.27246	1.03914	0.00763765	0.0596635
AF	YearBlocked	B060	RARS1	4.05608	3.36029	0.695787	0.00764334	0.0596635
AF	YearBlocked	B060	ACLY	2.98052	2.13392	0.846608	0.00764378	0.0596635
AF	YearBlocked	B060	FAF1	1.92678	0.957664	0.969118	0.00767326	0.0597538
AF	YearBlocked	B060	PATE4	3.07071	-0.419774	3.49049	0.00767749	0.0597538
AF	YearBlocked	B060	FXR1	4.37014	3.56153	0.808616	0.00768233	0.0597538
AF	YearBlocked	B060	AL662899.4	4.94289	4.04926	0.893632	0.00769062	0.0597538
AF	YearBlocked	B060	EPAS1	3.91582	3.10527	0.810548	0.00769433	0.0597538
AF	YearBlocked	B060	ZBTB33	1.76559	0.903663	0.861931	0.00771859	0.0598544
AF	YearBlocked	B060	INHA	0.602086	2.25229	-1.6502	0.00772289	0.0598544
AF	YearBlocked	B060	HNRNPF	3.23194	2.42131	0.810631	0.00774227	0.0599207
AF	YearBlocked	B060	EPB41L3	2.87452	2.017	0.857523	0.00775208	0.0599207
AF	YearBlocked	B060	GPRC5A	6.03531	4.78628	1.24904	0.0077549	0.0599207
AF	YearBlocked	B060	ZNF286A	3.13588	1.8576	1.27828	0.00776596	0.0599457
AF	YearBlocked	B060	NEO1	2.10416	1.28446	0.819698	0.00780991	0.0602204
AF	YearBlocked	B060	BTBD3	2.96863	2.03314	0.935489	0.00781749	0.0602204
AF	YearBlocked	B060	UBE2D3	8.66818	7.88301	0.785168	0.00782511	0.0602204
AF	YearBlocked	B060	WFDC5	3.27895	1.03942	2.23953	0.00784661	0.0602888
AF	YearBlocked	B060	GNPTAB	2.29395	1.49565	0.798301	0.00784974	0.0602888
AF	YearBlocked	B060	PTPN12	4.69583	3.81912	0.876717	0.0078631	0.060331
AF	YearBlocked	B060	LRRC58	2.68979	1.77408	0.915717	0.0078754	0.060365
AF	YearBlocked	B060	YTHDF3	4.38635	3.50456	0.881795	0.00788481	0.0603767
AF	YearBlocked	B060	MLLT1	2.24583	1.24977	0.996059	0.00790644	0.0604326
AF	YearBlocked	B060	PARD3	5.34556	4.16429	1.18126	0.0079269	0.0604326
AF	YearBlocked	B060	HEATR6	1.87185	0.924745	0.947103	0.00793355	0.0604326
AF	YearBlocked	B060	CEP57	2.91361	2.08306	0.830544	0.00794157	0.0604326
AF	YearBlocked	B060	MECOM	3.85995	2.98075	0.879197	0.00794203	0.0604326
AF	YearBlocked	B060	SMNDC1	2.49438	1.69903	0.795352	0.00795351	0.0604326
AF	YearBlocked	B060	GPRIN3	1.91891	1.20445	0.714459	0.00795941	0.0604326
AF	YearBlocked	B060	GDI2	6.38955	5.5271	0.862446	0.00796815	0.0604326
AF	YearBlocked	B060	MRPL4	2.85757	1.76381	1.09376	0.00797165	0.0604326
AF	YearBlocked	B060	NPM1	8.55051	7.64151	0.908997	0.00797463	0.0604326
AF	YearBlocked	B060	SF3B6	3.36876	2.47633	0.892424	0.00797884	0.0604326
AF	YearBlocked	B060	SGSM2	2.92677	2.16717	0.7596	0.00804306	0.0608388
AF	YearBlocked	B060	TP53BP2	4.94109	4.05451	0.886581	0.00805514	0.0608388
AF	YearBlocked	B060	MAPRE1	3.49033	2.44063	1.04969	0.00805923	0.0608388
AF	YearBlocked	B060	SRSF11	4.08742	3.2674	0.82002	0.00806422	0.0608388
AF	YearBlocked	B060	FAM53C	1.69707	0.995873	0.701197	0.00807918	0.0608559
AF	YearBlocked	B060	SHTN1	3.56214	2.49239	1.06975	0.00808236	0.0608559
AF	YearBlocked	B060	PHYH	2.58527	1.51231	1.07296	0.00812389	0.0610013
AF	YearBlocked	B060	EHF	6.14212	5.20047	0.941641	0.00812526	0.0610013
AF	YearBlocked	B060	RNF38	5.01238	4.1706	0.841779	0.00812655	0.0610013
AF	YearBlocked	B060	SH3D19	5.88965	5.05706	0.832598	0.00813351	0.0610013
AF	YearBlocked	B060	GLUL	7.31047	5.8301	1.48037	0.00816462	0.0611748
AF	YearBlocked	B060	TEX2	3.16506	2.40522	0.759834	0.00817413	0.0611862
AF	YearBlocked	B060	CPLANE1	2.34533	1.61441	0.730925	0.00819656	0.0612943
AF	YearBlocked	B060	CDK2	3.9401	2.52034	1.41976	0.00820934	0.06133
AF	YearBlocked	B060	CSNK1D	3.69566	2.65829	1.03737	0.00825709	0.0616267
AF	YearBlocked	B060	MEN1	2.44921	1.27598	1.17323	0.0082718	0.0616764
AF	YearBlocked	B060	ABHD17C	4.09537	2.64539	1.44997	0.00830032	0.0617385
AF	YearBlocked	B060	NEK1	1.88609	0.997486	0.888608	0.0083108	0.0617385
AF	YearBlocked	B060	KIAA1109	2.33919	1.31824	1.02096	0.00832241	0.0617385
AF	YearBlocked	B060	ENSMMUG00000010025	2.77002	1.71206	1.05796	0.00833236	0.0617385
AF	YearBlocked	B060	ARCN1	7.5681	6.4088	1.1593	0.00834192	0.0617385
AF	YearBlocked	B060	ZKSCAN1	2.98468	2.2434	0.74128	0.00834676	0.0617385
AF	YearBlocked	B060	BACH1	2.97283	2.20305	0.769777	0.00835056	0.0617385
AF	YearBlocked	B060	PRKCI	3.23725	2.34264	0.894605	0.00835323	0.0617385
AF	YearBlocked	B060	FLNB	2.4356	1.71173	0.723877	0.00836519	0.0617385
AF	YearBlocked	B060	ERF	5.26162	4.34272	0.918899	0.00836645	0.0617385
AF	YearBlocked	B060	DNAJA1	4.1006	3.44495	0.65565	0.00836873	0.0617385
AF	YearBlocked	B060	ACAD10	4.49312	3.57372	0.919408	0.0084018	0.0619229
AF	YearBlocked	B060	AGAP1	2.03359	1.32455	0.709031	0.00841789	0.0619818
AF	YearBlocked	B060	FBH1	1.84238	1.06589	0.776498	0.00845134	0.0621215
AF	YearBlocked	B060	OXSR1	3.20929	2.23525	0.974042	0.00845306	0.0621215
AF	YearBlocked	B060	TRIM24	5.0618	4.15378	0.908026	0.00848622	0.0621734
AF	YearBlocked	B060	POLA1	1.83947	1.08027	0.759193	0.00849013	0.0621734
AF	YearBlocked	B060	NSD3	4.04965	3.38327	0.666376	0.00849858	0.0621734
AF	YearBlocked	B060	SENP1	1.93631	1.18004	0.756265	0.00850271	0.0621734
AF	YearBlocked	B060	PTK2B	2.55587	1.38915	1.16671	0.00850488	0.0621734
AF	YearBlocked	B060	BTF3	6.04213	5.3229	0.719221	0.00852068	0.0621734
AF	YearBlocked	B060	TMEM184C	3.50029	2.50598	0.994305	0.00852456	0.0621734
AF	YearBlocked	B060	STAG1	2.73241	1.84547	0.886938	0.00852502	0.0621734
AF	YearBlocked	B060	SH3YL1	2.17036	1.46606	0.7043	0.00853906	0.0622167
AF	YearBlocked	B060	USP54	3.56202	2.76509	0.796932	0.00854728	0.0622174
AF	YearBlocked	B060	GLE1	1.54758	0.623004	0.924571	0.00855981	0.0622345
AF	YearBlocked	B060	ARF6	3.47264	2.84912	0.623519	0.00856587	0.0622345
AF	YearBlocked	B060	BEND7	2.08005	0.915124	1.16492	0.00857413	0.0622355
AF	YearBlocked	B060	TAF9B	1.96472	1.17706	0.787658	0.00860224	0.0623805
AF	YearBlocked	B060	RBMXL1	2.05344	1.35834	0.695105	0.00861438	0.0624094
AF	YearBlocked	B060	ANKH	3.03424	2.03556	0.998681	0.00862405	0.0624205
AF	YearBlocked	B060	UBN2	3.16581	2.42808	0.737735	0.0086439	0.0625052
AF	YearBlocked	B060	SULF2	2.09562	0.852793	1.24283	0.00867022	0.0626364
AF	YearBlocked	B060	SPOP	2.61135	1.85758	0.753761	0.00869594	0.0627282
AF	YearBlocked	B060	AGL	1.55579	0.841881	0.713908	0.00869929	0.0627282
AF	YearBlocked	B060	KCTD21	2.09063	1.39297	0.697664	0.0087391	0.062956
AF	YearBlocked	B060	GPS2	4.34794	3.4951	0.852835	0.00874903	0.0629683
AF	YearBlocked	B060	HIST1H2BC	5.47135	3.86773	1.60362	0.00876564	0.0630197
AF	YearBlocked	B060	KBTBD2	1.87123	0.995762	0.875466	0.00878279	0.0630197
AF	YearBlocked	B060	UQCRB	4.45961	3.0197	1.4399	0.00880472	0.0630197
AF	YearBlocked	B060	MLF2	4.92302	4.09576	0.827256	0.00881755	0.0630197
AF	YearBlocked	B060	UTRN	5.11111	4.08598	1.02512	0.00882268	0.0630197
AF	YearBlocked	B060	NIN	5.13657	4.34394	0.792628	0.00882546	0.0630197
AF	YearBlocked	B060	PDHX	2.70351	1.47319	1.23032	0.00883422	0.0630197
AF	YearBlocked	B060	AP2B1	4.05392	2.97208	1.08184	0.0088453	0.0630197
AF	YearBlocked	B060	AP3D1	3.47151	2.69222	0.779283	0.0088456	0.0630197
AF	YearBlocked	B060	ATP11B	2.80926	1.97839	0.830867	0.00884625	0.0630197
AF	YearBlocked	B060	NDUFB10	3.78494	2.8447	0.940241	0.00884919	0.0630197
AF	YearBlocked	B060	ARPP19	3.58084	2.76547	0.815364	0.00885482	0.0630197
AF	YearBlocked	B060	PGK1	4.33601	3.425	0.91101	0.00886547	0.063037
AF	YearBlocked	B060	SPINT1	4.44301	3.06438	1.37862	0.00888326	0.0631049
AF	YearBlocked	B060	C1orf43	6.32825	5.27376	1.0545	0.00891291	0.0632094
AF	YearBlocked	B060	DCAF6	3.79127	3.10391	0.687359	0.00891446	0.0632094
AF	YearBlocked	B060	MTSS1	2.39997	1.43301	0.966964	0.00894129	0.0632937
AF	YearBlocked	B060	PPP1R10	3.80395	3.15975	0.644195	0.00894287	0.0632937
AF	YearBlocked	B060	FBXO7	4.68069	3.40481	1.27588	0.00898271	0.0634252
AF	YearBlocked	B060	VPS41	2.54664	1.51039	1.03624	0.00898306	0.0634252
AF	YearBlocked	B060	BEX3	3.78604	2.93273	0.853312	0.00898627	0.0634252
AF	YearBlocked	B060	AHI1	2.27936	1.4898	0.789558	0.00899646	0.0634305
AF	YearBlocked	B060	TBC1D31	2.19567	1.32392	0.871746	0.00900358	0.0634305
AF	YearBlocked	B060	ENDOD1	1.65823	0.677241	0.980992	0.00904298	0.0636496
AF	YearBlocked	B060	MDM2	3.47654	2.54357	0.932972	0.00906092	0.0636834
AF	YearBlocked	B060	PHF12	2.85494	1.82656	1.02839	0.00906948	0.0636834
AF	YearBlocked	B060	TRIP11	2.23963	1.64368	0.595952	0.00907379	0.0636834
AF	YearBlocked	B060	CLK4	3.78816	2.46163	1.32653	0.00908748	0.0636834
AF	YearBlocked	B060	STAG2	2.36996	1.71078	0.659177	0.00908932	0.0636834
AF	YearBlocked	B060	CREB5	2.4967	1.00508	1.49162	0.0091099	0.0637399
AF	YearBlocked	B060	TMBIM6	4.7331	3.90006	0.833046	0.00911402	0.0637399
AF	YearBlocked	B060	PSMB2	5.42271	4.24942	1.17329	0.00913665	0.0637833
AF	YearBlocked	B060	SON	3.67316	2.86182	0.811336	0.00914118	0.0637833
AF	YearBlocked	B060	CASC3	3.77567	2.75028	1.02539	0.00916033	0.0637833
AF	YearBlocked	B060	AP1S1	2.02186	0.7745	1.24736	0.00916075	0.0637833
AF	YearBlocked	B060	HNRNPAB	3.95244	3.0605	0.891937	0.00916182	0.0637833
AF	YearBlocked	B060	RALB	3.26888	2.21161	1.05726	0.00917966	0.0638495
AF	YearBlocked	B060	DLG1	3.80078	3.03225	0.768537	0.009216	0.0640441
AF	YearBlocked	B060	PLBD1	2.99151	1.82183	1.16968	0.00928217	0.0644323
AF	YearBlocked	B060	TJP1	6.06807	5.21513	0.852936	0.00928867	0.0644323
AF	YearBlocked	B060	PEA15	6.53369	5.57556	0.95813	0.00930059	0.0644566
AF	YearBlocked	B060	RHOT1	2.92555	2.00241	0.92314	0.00932367	0.0645566
AF	YearBlocked	B060	AKR1B1	3.26853	1.91515	1.35338	0.00933187	0.0645566
AF	YearBlocked	B060	ZNF574	1.70847	0.922456	0.786013	0.00935716	0.0646256
AF	YearBlocked	B060	COA6	2.83857	1.74419	1.09438	0.00936067	0.0646256
AF	YearBlocked	B060	LPIN2	3.43936	2.51523	0.924123	0.00936928	0.0646256
AF	YearBlocked	B060	NIPBL	3.23752	2.63636	0.601159	0.00937556	0.0646256
AF	YearBlocked	B060	CALD1	4.57613	3.55444	1.02169	0.0094341	0.0649315
AF	YearBlocked	B060	GSAP	1.84736	0.906902	0.940455	0.00944169	0.0649315
AF	YearBlocked	B060	RSL1D1	3.8935	3.24505	0.64845	0.00944535	0.0649315
AF	YearBlocked	B060	MAP3K1	3.53343	2.84422	0.689208	0.00950231	0.0652645
AF	YearBlocked	B060	SETDB2	1.99407	1.32985	0.664224	0.00953602	0.0653085
AF	YearBlocked	B060	HNRNPD	5.96519	5.10829	0.856899	0.00953814	0.0653085
AF	YearBlocked	B060	BAG3	2.5257	1.84516	0.680537	0.00954743	0.0653085
AF	YearBlocked	B060	DNAJC7	4.48366	3.68391	0.799752	0.00954917	0.0653085
AF	YearBlocked	B060	HOOK1	4.27486	3.38224	0.89262	0.00955132	0.0653085
AF	YearBlocked	B060	CCN4	1.61128	0.26436	1.34692	0.00960054	0.0655471
AF	YearBlocked	B060	MAPK3	6.42425	5.5485	0.875745	0.00961036	0.0655471
AF	YearBlocked	B060	RBM23	2.81108	1.97484	0.836237	0.00961187	0.0655471
AF	YearBlocked	B060	NPTN	3.87687	2.82771	1.04917	0.00966064	0.0657782
AF	YearBlocked	B060	GNL3	2.77036	1.90493	0.86543	0.00966291	0.0657782
AF	YearBlocked	B060	FBXW8	1.96089	1.14072	0.820177	0.00970164	0.0659832
AF	YearBlocked	B060	SETX	2.35049	1.57784	0.77265	0.00972028	0.0660005
AF	YearBlocked	B060	GPBP1	4.35936	3.56512	0.794239	0.00972176	0.0660005
AF	YearBlocked	B060	EHBP1	2.55882	1.79391	0.764906	0.00973002	0.0660005
AF	YearBlocked	B060	PXK	2.90254	2.09444	0.808102	0.00974093	0.0660161
AF	YearBlocked	B060	TNS2	2.68168	1.95709	0.724588	0.00976065	0.0660507
AF	YearBlocked	B060	ENSMMUG00000017466	5.60996	4.75783	0.852132	0.00976327	0.0660507
AF	YearBlocked	B060	TMEM184B	2.32452	1.4018	0.922716	0.00977781	0.0660908
AF	YearBlocked	B060	MALL	5.83924	4.22648	1.61275	0.00979318	0.0661363
AF	YearBlocked	B060	ENSMMUG00000014412	2.22548	1.39641	0.82907	0.00980582	0.0661634
AF	YearBlocked	B060	OTUD7B	3.05092	2.17156	0.87936	0.00987714	0.0665326
AF	YearBlocked	B060	AUP1	2.59101	1.55149	1.03952	0.00987791	0.0665326
AF	YearBlocked	B060	TBC1D25	2.39401	1.38579	1.00822	0.00989479	0.0665879
AF	YearBlocked	B060	BUD31	3.68276	2.35748	1.32528	0.00992553	0.0666344
AF	YearBlocked	B060	SLMAP	4.62497	3.96913	0.655841	0.00993308	0.0666344
AF	YearBlocked	B060	CENPB	3.79349	2.75104	1.04245	0.00994479	0.0666344
AF	YearBlocked	B060	LATS1	2.14815	1.54937	0.598777	0.00995139	0.0666344
AF	YearBlocked	B060	INSIG1	0.664905	1.61646	-0.951554	0.00995345	0.0666344
AF	YearBlocked	B060	PPP1R15B	2.27245	1.56527	0.707182	0.00997372	0.0666344
AF	YearBlocked	B060	USP46	3.18016	2.4076	0.772561	0.00997581	0.0666344
AF	YearBlocked	B060	GAB2	5.21589	4.29854	0.91735	0.009981	0.0666344
AF	YearBlocked	B060	RPN1	2.22277	1.47576	0.747006	0.00998451	0.0666344
AF	YearBlocked	B060	WAC	6.30262	5.60877	0.693853	0.00998864	0.0666344
AF	YearBlocked	B060	OXA1L	4.80742	3.96759	0.839836	0.00999777	0.0666373
AF	YearBlocked	B060	NET1	7.95908	6.9805	0.978577	0.0100092	0.0666554
AF	YearBlocked	B060	BAZ2A	3.5125	2.7959	0.716598	0.0100283	0.0666772
AF	YearBlocked	B060	LMO7	6.66153	5.89462	0.766908	0.0100328	0.0666772
AF	YearBlocked	B060	TRAK2	5.68721	4.62699	1.06022	0.0100385	0.0666772
AF	YearBlocked	B060	SFTPA1	4.62963	3.04754	1.5821	0.0100523	0.066693
AF	YearBlocked	B060	HINT2	4.99367	4.28088	0.712789	0.0100583	0.066693
AF	YearBlocked	B060	EZR	6.29429	5.72593	0.568357	0.0100799	0.0667393
AF	YearBlocked	B060	ENSMMUG00000014418	5.23284	4.44435	0.788493	0.0100827	0.0667393
AF	YearBlocked	B060	RPS3	8.95037	8.13889	0.811481	0.0101011	0.0668031
AF	YearBlocked	B060	SLC35F5	1.83006	0.875575	0.954487	0.0101249	0.0669029
AF	YearBlocked	B060	MAGI3	4.28472	3.36537	0.919352	0.0101401	0.0669454
AF	YearBlocked	B060	TMEM232	2.97441	1.7998	1.1746	0.0101635	0.0670425
AF	YearBlocked	B060	PITPNB	5.14634	4.34963	0.796713	0.0102073	0.0672736
AF	YearBlocked	B060	FAM117B	3.77195	2.51016	1.26179	0.0102565	0.0675134
AF	YearBlocked	B060	ZBTB38	2.00007	1.3058	0.694268	0.0102613	0.0675134
AF	YearBlocked	B060	TFCP2	3.51986	2.60322	0.916635	0.0102776	0.0675623
AF	YearBlocked	B060	PIK3R1	3.64863	2.77768	0.87095	0.0102947	0.0676166
AF	YearBlocked	B060	FBXO3	2.13873	1.04119	1.09755	0.0103383	0.0677845
AF	YearBlocked	B060	CNOT1	5.5694	4.72609	0.843306	0.0103394	0.0677845
AF	YearBlocked	B060	G3BP2	3.16957	2.27809	0.891484	0.0103468	0.0677845
AF	YearBlocked	B060	RSRC2	3.88562	3.23703	0.648583	0.0103641	0.0677913
AF	YearBlocked	B060	CNDP2	3.43379	2.65488	0.778902	0.0103702	0.0677913
AF	YearBlocked	B060	CPSF2	1.77006	1.194	0.576058	0.0103805	0.0677913
AF	YearBlocked	B060	MIEF1	2.03027	1.2941	0.736169	0.0103832	0.0677913
AF	YearBlocked	B060	KIAA0100	2.23672	1.51274	0.723975	0.0103931	0.0677984
AF	YearBlocked	B060	SREK1	3.06153	1.91566	1.14586	0.0104123	0.067866
AF	YearBlocked	B060	IGBP1	3.89243	3.1474	0.74503	0.0104389	0.0679297
AF	YearBlocked	B060	NGDN	2.47496	1.47711	0.997848	0.0104421	0.0679297
AF	YearBlocked	B060	CWC25	2.67687	1.64677	1.0301	0.0104493	0.0679297
AF	YearBlocked	B060	MCMBP	2.67047	1.73541	0.935059	0.0104575	0.0679297
AF	YearBlocked	B060	KAT6B	2.76269	2.13793	0.624764	0.0104889	0.068076
AF	YearBlocked	B060	ERLEC1	2.66234	1.8224	0.839933	0.0105043	0.0681179
AF	YearBlocked	B060	TUT4	2.56578	1.87589	0.689888	0.0105275	0.0681759
AF	YearBlocked	B060	CREB1	4.07104	3.07759	0.993444	0.010531	0.0681759
AF	YearBlocked	B060	PINK1	2.78094	1.88815	0.892798	0.0106046	0.068594
AF	YearBlocked	B060	ENSMMUG00000031809	4.99837	4.17116	0.827206	0.0106304	0.0686826
AF	YearBlocked	B060	SYNCRIP	4.53339	3.70225	0.83114	0.0106394	0.0686826
AF	YearBlocked	B060	QSER1	3.20523	2.5504	0.654824	0.0106503	0.0686826
AF	YearBlocked	B060	TACC2	5.08764	4.13272	0.95492	0.0106615	0.0686826
AF	YearBlocked	B060	GORASP2	3.78021	2.97403	0.806182	0.0106688	0.0686826
AF	YearBlocked	B060	THOC2	2.20836	1.59327	0.615091	0.0106795	0.0686826
AF	YearBlocked	B060	ACTR3	3.49864	2.84973	0.648911	0.0106875	0.0686826
AF	YearBlocked	B060	PDGFRA	4.09271	3.26426	0.828454	0.0106899	0.0686826
AF	YearBlocked	B060	ELOA	2.97101	2.29809	0.672921	0.0107058	0.0687271
AF	YearBlocked	B060	HNRNPM	3.47969	2.78565	0.694044	0.0107272	0.0688067
AF	YearBlocked	B060	ENSMMUG00000012505	2.65813	1.70887	0.949263	0.0107522	0.0689092
AF	YearBlocked	B060	ARIH1	4.60805	3.85359	0.754459	0.0107658	0.0689181
AF	YearBlocked	B060	KRR1	2.66821	1.84626	0.821951	0.0107715	0.0689181
AF	YearBlocked	B060	SASH1	3.50679	2.45166	1.05512	0.0107818	0.0689226
AF	YearBlocked	B060	ZNF706	6.02227	5.14868	0.87359	0.0107902	0.0689226
AF	YearBlocked	B060	CUL3	4.36874	3.56132	0.807421	0.0108209	0.0690475
AF	YearBlocked	B060	H2BC18	3.41182	1.77007	1.64175	0.0108278	0.0690475
AF	YearBlocked	B060	EMP2	3.6284	2.81312	0.81528	0.0108868	0.0693278
AF	YearBlocked	B060	GRSF1	2.78806	1.78547	1.00259	0.0108898	0.0693278
AF	YearBlocked	B060	SH3KBP1	3.73677	2.8837	0.853071	0.0109345	0.0695544
AF	YearBlocked	B060	GDI1	4.11361	3.07655	1.03706	0.0109551	0.0696276
AF	YearBlocked	B060	PUM1	4.28952	3.60857	0.680951	0.0109836	0.0697509
AF	YearBlocked	B060	TXNL1	5.32888	4.53778	0.791101	0.0110075	0.069845
AF	YearBlocked	B060	DIAPH2	2.10004	1.32385	0.776196	0.0110303	0.069907
AF	YearBlocked	B060	TIMM23	4.40949	3.29481	1.11468	0.0110356	0.069907
AF	YearBlocked	B060	MYL9	3.94686	2.64963	1.29723	0.0110937	0.0702007
AF	YearBlocked	B060	UBR5	3.96667	2.98046	0.986208	0.0111002	0.0702007
AF	YearBlocked	B060	HIF1A	4.56708	3.73831	0.828769	0.0111277	0.0703163
AF	YearBlocked	B060	NEK4	2.45828	1.54658	0.911695	0.0111586	0.0703571
AF	YearBlocked	B060	VPS13B	1.7631	1.20712	0.555981	0.0111602	0.0703571
AF	YearBlocked	B060	EPC1	2.96524	2.37604	0.589203	0.0111705	0.0703571
AF	YearBlocked	B060	RELCH	2.46521	1.86189	0.603323	0.0111709	0.0703571
AF	YearBlocked	B060	RPL5	9.93728	9.17779	0.759489	0.0112089	0.0705391
AF	YearBlocked	B060	SETD1B	2.43803	1.57423	0.863802	0.0112443	0.0707036
AF	YearBlocked	B060	SNTB1	2.17928	1.21956	0.959721	0.0112602	0.0707235
AF	YearBlocked	B060	NAP1L1	6.43802	5.51214	0.925885	0.0112787	0.0707235
AF	YearBlocked	B060	PDHA1	2.21154	1.20694	1.00459	0.0112792	0.0707235
AF	YearBlocked	B060	TNKS2	3.84685	3.10408	0.742778	0.0112844	0.0707235
AF	YearBlocked	B060	UBR1	1.71135	1.04307	0.668284	0.0112986	0.0707546
AF	YearBlocked	B060	ZNF384	4.23917	3.52707	0.712106	0.0113811	0.0712133
AF	YearBlocked	B060	ASH1L	4.24089	3.49174	0.749144	0.0114128	0.0713531
AF	YearBlocked	B060	CNOT6	4.1073	3.27537	0.831936	0.0114449	0.0714954
AF	YearBlocked	B060	CACNB3	2.68365	1.51295	1.1707	0.0114574	0.0715152
AF	YearBlocked	B060	TNS1	4.6035	3.76466	0.838835	0.0114947	0.0716659
AF	YearBlocked	B060	GBP3	1.61633	0.78078	0.835548	0.0115052	0.0716659
AF	YearBlocked	B060	POGK	2.16719	1.55175	0.615447	0.0115096	0.0716659
AF	YearBlocked	B060	KIF4A	1.95174	1.18781	0.76393	0.01153	0.071705
AF	YearBlocked	B060	LARP4B	3.65997	3.02609	0.633881	0.0115372	0.071705
AF	YearBlocked	B060	SBNO1	3.01233	2.36455	0.647778	0.0115439	0.071705
AF	YearBlocked	B060	ENSMMUG00000046483	1.99492	1.05352	0.9414	0.0115795	0.0718681
AF	YearBlocked	B060	DIABLO	3.34374	2.41092	0.932825	0.0116012	0.0719444
AF	YearBlocked	B060	KDM3A	2.73271	2.098	0.634718	0.0116299	0.072064
AF	YearBlocked	B060	CFL1	4.96151	4.09242	0.869089	0.01164	0.0720681
AF	YearBlocked	B060	VPS37B	3.07039	2.11883	0.951553	0.011663	0.0721043
AF	YearBlocked	B060	PPP1R3B	2.6202	1.84107	0.779125	0.0116646	0.0721043
AF	YearBlocked	B060	C12orf29	1.53559	0.653259	0.882331	0.0117185	0.072314
AF	YearBlocked	B060	IST1	4.15557	3.01446	1.14111	0.0117269	0.072314
AF	YearBlocked	B060	FRS2	4.15699	3.29281	0.864181	0.0117309	0.072314
AF	YearBlocked	B060	TBC1D4	1.79461	1.07511	0.719496	0.0117436	0.072314
AF	YearBlocked	B060	KDM6B	2.42406	1.42966	0.9944	0.0117457	0.072314
AF	YearBlocked	B060	CDK2AP1	5.13963	4.37702	0.762603	0.0117624	0.0723586
AF	YearBlocked	B060	GLCCI1	2.5247	1.71732	0.807382	0.0118246	0.0726733
AF	YearBlocked	B060	BTG3	2.18391	1.31649	0.867416	0.0118325	0.0726733
AF	YearBlocked	B060	RAPGEF6	2.65366	2.05245	0.601206	0.0119022	0.0729879
AF	YearBlocked	B060	ENSMMUG00000007433	9.4503	8.68405	0.766251	0.0119082	0.0729879
AF	YearBlocked	B060	HSBP1	4.31034	3.61969	0.690653	0.0119245	0.0729879
AF	YearBlocked	B060	VPS54	3.06371	2.48202	0.581686	0.0119253	0.0729879
AF	YearBlocked	B060	SMAD2	3.99255	3.26971	0.722838	0.0119314	0.0729879
AF	YearBlocked	B060	MYB	2.10454	0.889262	1.21528	0.0119673	0.0731152
AF	YearBlocked	B060	ILK	3.96003	3.19019	0.769837	0.0119712	0.0731152
AF	YearBlocked	B060	ATXN2	4.85885	4.18582	0.673034	0.012012	0.0733055
AF	YearBlocked	B060	AGTPBP1	1.82424	1.07738	0.746863	0.0120456	0.0734522
AF	YearBlocked	B060	ANP32B	7.47535	6.49142	0.983936	0.012088	0.073604
AF	YearBlocked	B060	POLR3D	1.71024	0.783059	0.92718	0.0120966	0.073604
AF	YearBlocked	B060	P4HA1	1.85111	1.07412	0.776989	0.0120993	0.073604
AF	YearBlocked	B060	CWC22	2.37023	1.54389	0.826341	0.0122099	0.0742179
AF	YearBlocked	B060	VPS13D	1.70461	1.19214	0.51247	0.0122572	0.0744147
AF	YearBlocked	B060	FBXO28	2.09287	1.43956	0.653304	0.0122617	0.0744147
AF	YearBlocked	B060	CLPX	4.13795	3.35881	0.779141	0.0122955	0.0745609
AF	YearBlocked	B060	RIC8B	2.17011	1.20531	0.964799	0.0123834	0.074984
AF	YearBlocked	B060	DPY19L4	1.31449	0.478823	0.835664	0.0123896	0.074984
AF	YearBlocked	B060	SCP2	4.10717	3.48627	0.620896	0.0123946	0.074984
AF	YearBlocked	B060	GNL2	2.92449	2.043	0.881485	0.0124205	0.0750811
AF	YearBlocked	B060	NDUFB11	1.86936	1.15446	0.714893	0.0124332	0.0750967
AF	YearBlocked	B060	DHX9	2.2076	1.52205	0.685555	0.0124426	0.0750967
AF	YearBlocked	B060	FAM120A	3.75153	3.15584	0.595682	0.0124641	0.075158
AF	YearBlocked	B060	FBXO25	2.02714	1.08991	0.937226	0.0124778	0.075158
AF	YearBlocked	B060	BAP1	1.8743	0.711923	1.16237	0.0124837	0.075158
AF	YearBlocked	B060	SEC63	3.22462	2.40091	0.82371	0.012492	0.075158
AF	YearBlocked	B060	NAPEPLD	1.75599	1.09058	0.665412	0.0125223	0.0752222
AF	YearBlocked	B060	UBQLN4	2.58815	1.90675	0.681404	0.0125366	0.0752222
AF	YearBlocked	B060	ENSMMUG00000029598	7.40778	6.60204	0.805742	0.0125415	0.0752222
AF	YearBlocked	B060	WHAMM	1.49715	0.744361	0.75279	0.0125419	0.0752222
AF	YearBlocked	B060	SFSWAP	2.18441	1.46153	0.722877	0.0125703	0.0753335
AF	YearBlocked	B060	FBXO11	2.99756	2.24979	0.747761	0.0125944	0.075419
AF	YearBlocked	B060	NONO	4.21356	3.4524	0.761165	0.0126165	0.0754919
AF	YearBlocked	B060	ENSMMUG00000000478	4.15157	3.31481	0.836759	0.0126367	0.075503
AF	YearBlocked	B060	BRWD1	1.8601	1.30533	0.55477	0.012638	0.075503
AF	YearBlocked	B060	PIFO	4.67801	3.04456	1.63345	0.0126606	0.0755789
AF	YearBlocked	B060	AASDHPPT	2.14283	1.29259	0.850238	0.0126894	0.0755938
AF	YearBlocked	B060	CDC23	2.16573	1.30244	0.863294	0.0126949	0.0755938
AF	YearBlocked	B060	CFLAR	4.18721	2.94233	1.24488	0.0126956	0.0755938
AF	YearBlocked	B060	VOPP1	3.07388	1.81483	1.25905	0.0127121	0.0755938
AF	YearBlocked	B060	STAU1	5.68231	5.01774	0.664573	0.0127212	0.0755938
AF	YearBlocked	B060	COPS6	3.801	2.57658	1.22442	0.012729	0.0755938
AF	YearBlocked	B060	KANSL2	2.46544	1.57607	0.889366	0.0127579	0.0755938
AF	YearBlocked	B060	ZNF614	2.05344	1.27394	0.779495	0.0127581	0.0755938
AF	YearBlocked	B060	PPM1A	4.11322	3.26334	0.849882	0.0127601	0.0755938
AF	YearBlocked	B060	SUZ12	2.85689	2.20166	0.655224	0.0127617	0.0755938
AF	YearBlocked	B060	SSBP2	3.61334	2.80659	0.806742	0.0127913	0.0757106
AF	YearBlocked	B060	ASCC3	2.49969	1.75245	0.747244	0.0128211	0.0757977
AF	YearBlocked	B060	ENSMMUG00000040554	3.56427	2.72365	0.840613	0.012828	0.0757977
AF	YearBlocked	B060	HSBP1L1	6.42064	5.59108	0.82956	0.0128357	0.0757977
AF	YearBlocked	B060	SCAF11	3.16235	2.48786	0.674487	0.0128512	0.0758312
AF	YearBlocked	B060	MAT2A	3.79584	3.22805	0.567798	0.0128685	0.0758491
AF	YearBlocked	B060	LARP1	5.14836	4.13671	1.01166	0.012875	0.0758491
AF	YearBlocked	B060	ATF7IP	2.65261	2.09628	0.556329	0.0128947	0.0758491
AF	YearBlocked	B060	SERPINB11	2.41578	1.09562	1.32016	0.0129053	0.0758491
AF	YearBlocked	B060	ATP5F1	6.1551	5.41726	0.737845	0.0129116	0.0758491
AF	YearBlocked	B060	WDR4	2.30341	1.32543	0.977985	0.0129136	0.0758491
AF	YearBlocked	B060	CAV2	2.34268	1.34669	0.99599	0.0129413	0.0759052
AF	YearBlocked	B060	SERPINB9	5.23703	4.38283	0.854203	0.012943	0.0759052
AF	YearBlocked	B060	ROCK1	3.37431	2.46686	0.907447	0.0129676	0.0759374
AF	YearBlocked	B060	ENSMMUG00000039788	1.7864	1.10376	0.682631	0.0129683	0.0759374
AF	YearBlocked	B060	CTNNA1	4.0929	3.37252	0.720378	0.0130172	0.0760273
AF	YearBlocked	B060	MAP3K2	2.87801	2.17556	0.702454	0.0130295	0.0760273
AF	YearBlocked	B060	N4BP1	2.77907	1.97516	0.803915	0.013033	0.0760273
AF	YearBlocked	B060	SMC5	2.05702	1.39263	0.664389	0.0130416	0.0760273
AF	YearBlocked	B060	NFE2L2	5.21658	4.41242	0.804159	0.0130422	0.0760273
AF	YearBlocked	B060	RERE	3.76914	3.0562	0.712945	0.0130492	0.0760273
AF	YearBlocked	B060	PTP4A1	4.92245	4.1652	0.757253	0.0130597	0.0760273
AF	YearBlocked	B060	CDK6	3.37032	2.53231	0.838004	0.013063	0.0760273
AF	YearBlocked	B060	DCAF13	2.31236	1.38737	0.92499	0.0131255	0.0762861
AF	YearBlocked	B060	NME5	2.99647	1.54763	1.44885	0.0131321	0.0762861
AF	YearBlocked	B060	C9orf78	4.85604	4.03223	0.823803	0.0131373	0.0762861
AF	YearBlocked	B060	COMMD2	3.97363	3.06122	0.912414	0.0131528	0.07629
AF	YearBlocked	B060	ENSMMUG00000001245	4.33355	3.69246	0.641091	0.0131579	0.07629
AF	YearBlocked	B060	DIXDC1	1.68556	0.644521	1.04104	0.0131859	0.0763943
AF	YearBlocked	B060	SAMHD1	2.58651	1.58367	1.00284	0.013218	0.0765227
AF	YearBlocked	B060	MFAP1	5.41462	4.58568	0.828936	0.0132281	0.076523
AF	YearBlocked	B060	CCDC25	1.77898	0.732931	1.04605	0.0132434	0.0765539
AF	YearBlocked	B060	ENSMMUG00000015146	9.88035	8.92648	0.953871	0.0133207	0.076934
AF	YearBlocked	B060	LSM1	7.96073	5.83601	2.12472	0.013339	0.076934
AF	YearBlocked	B060	AMOT	3.91052	3.0033	0.907221	0.0133392	0.076934
AF	YearBlocked	B060	ARL15	1.89683	0.970647	0.926186	0.0134223	0.0773547
AF	YearBlocked	B060	SMC4	1.9455	1.23625	0.709254	0.0134416	0.0774081
AF	YearBlocked	B060	RNF139	2.56462	1.71835	0.846272	0.0134805	0.0775433
AF	YearBlocked	B060	EIF4H	4.33238	3.50173	0.830643	0.0134854	0.0775433
AF	YearBlocked	B060	TACSTD2	3.6421	2.8026	0.839495	0.0135164	0.077628
AF	YearBlocked	B060	RNF10	5.19933	4.03742	1.16191	0.0135355	0.077628
AF	YearBlocked	B060	USP13	2.01784	1.03433	0.983515	0.0135414	0.077628
AF	YearBlocked	B060	GPN3	2.3806	1.41538	0.965215	0.0135458	0.077628
AF	YearBlocked	B060	ABI1	5.39703	4.45717	0.939854	0.0135507	0.077628
AF	YearBlocked	B060	MAOA	2.72854	1.94324	0.785305	0.0135651	0.0776522
AF	YearBlocked	B060	AC073610.3	6.26368	5.47469	0.788995	0.0136006	0.0777522
AF	YearBlocked	B060	EPB41L4A	3.11253	2.31944	0.793092	0.0136119	0.0777522
AF	YearBlocked	B060	ENSMMUG00000009157	8.05164	7.27633	0.775313	0.013613	0.0777522
AF	YearBlocked	B060	SPIDR	3.01991	2.35265	0.667261	0.0136589	0.0779564
AF	YearBlocked	B060	LUZP1	2.51882	1.59193	0.926891	0.0137113	0.0780696
AF	YearBlocked	B060	SPTLC2	2.52258	1.68161	0.840968	0.0137117	0.0780696
AF	YearBlocked	B060	ERC1	3.40578	2.68114	0.72464	0.013719	0.0780696
AF	YearBlocked	B060	ENSMMUG00000037745	3.50264	1.13258	2.37006	0.0137581	0.0780696
AF	YearBlocked	B060	OSBPL10	2.35321	1.43955	0.913669	0.0137586	0.0780696
AF	YearBlocked	B060	FKBP5	1.54319	0.470156	1.07303	0.0137689	0.0780696
AF	YearBlocked	B060	FIG4	1.69247	1.03213	0.660348	0.013769	0.0780696
AF	YearBlocked	B060	ZNF410	3.10351	2.37771	0.725801	0.0137707	0.0780696
AF	YearBlocked	B060	ELMO2	2.11089	1.35458	0.756313	0.0137715	0.0780696
AF	YearBlocked	B060	ANKMY2	2.26946	1.3643	0.905162	0.0137806	0.0780696
AF	YearBlocked	B060	ENSMMUG00000016282	2.50697	1.55773	0.949237	0.0138007	0.0781258
AF	YearBlocked	B060	FEM1A	1.93837	0.940901	0.997467	0.013821	0.0781832
AF	YearBlocked	B060	HOPX	6.73238	5.75072	0.981655	0.0138347	0.078203
AF	YearBlocked	B060	CNOT7	3.66651	2.7182	0.948319	0.013927	0.0786667
AF	YearBlocked	B060	SSR2	5.8936	5.07237	0.821225	0.0139477	0.0787252
AF	YearBlocked	B060	ULK4	3.86468	2.4856	1.37908	0.0139623	0.0787433
AF	YearBlocked	B060	AHR	3.84707	3.08347	0.7636	0.0139908	0.0787433
AF	YearBlocked	B060	NFRKB	2.19565	1.47112	0.724534	0.0139919	0.0787433
AF	YearBlocked	B060	MED15	2.85619	2.04392	0.812276	0.013992	0.0787433
AF	YearBlocked	B060	THADA	1.66599	1.04219	0.623808	0.0140043	0.0787548
AF	YearBlocked	B060	KIZ	2.71173	1.70656	1.00517	0.0140252	0.0787988
AF	YearBlocked	B060	PHF20L1	3.00968	2.34448	0.665197	0.0140327	0.0787988
AF	YearBlocked	B060	CYFIP2	3.07139	2.16558	0.905809	0.0140611	0.0789005
AF	YearBlocked	B060	MAP3K21	2.036	1.31789	0.718108	0.0141423	0.0792984
AF	YearBlocked	B060	PIK3CA	2.14006	1.45612	0.683933	0.0141666	0.0793505
AF	YearBlocked	B060	SNRPD1	4.27736	2.8953	1.38205	0.0141813	0.0793505
AF	YearBlocked	B060	TAX1BP1	4.87296	4.16626	0.706703	0.0141911	0.0793505
AF	YearBlocked	B060	ENSMMUG00000046574	1.45954	-0.391998	1.85154	0.014193	0.0793505
AF	YearBlocked	B060	NEMF	2.61145	1.90662	0.704831	0.0142387	0.0795479
AF	YearBlocked	B060	LRBA	2.47407	1.54871	0.925358	0.014265	0.0795707
AF	YearBlocked	B060	ZNHIT6	3.91623	2.77542	1.14081	0.0142724	0.0795707
AF	YearBlocked	B060	SAP18	5.55836	4.63333	0.925025	0.0142977	0.0795707
AF	YearBlocked	B060	RAN	4.57718	3.71124	0.865934	0.0142977	0.0795707
AF	YearBlocked	B060	SYNRG	2.77431	2.06845	0.705862	0.0143006	0.0795707
AF	YearBlocked	B060	BZW2	4.28348	3.52073	0.762748	0.0143105	0.0795707
AF	YearBlocked	B060	SEPTIN9	4.13469	3.34127	0.79342	0.0143155	0.0795707
AF	YearBlocked	B060	RARG	2.47315	1.50838	0.964773	0.0143426	0.0796639
AF	YearBlocked	B060	ZNF385B	3.60291	2.61504	0.987874	0.0143839	0.0798351
AF	YearBlocked	B060	RRAGD	2.3242	1.38995	0.934247	0.0144367	0.080066
AF	YearBlocked	B060	PIK3C3	2.49322	1.65432	0.838904	0.0144464	0.080066
AF	YearBlocked	B060	PNISR	3.57873	2.82715	0.751582	0.0145207	0.0804201
AF	YearBlocked	B060	TANC2	2.88541	2.29091	0.594507	0.0145655	0.08061
AF	YearBlocked	B060	SF3B2	2.69109	2.04527	0.645823	0.0146177	0.0808401
AF	YearBlocked	B060	ENSMMUG00000011196	7.55111	6.85777	0.693342	0.0146391	0.0809003
AF	YearBlocked	B060	SMAD3	3.20799	2.10028	1.10771	0.0146919	0.0810581
AF	YearBlocked	B060	KCTD1	3.77684	2.9592	0.817631	0.0146926	0.0810581
AF	YearBlocked	B060	SRSF4	4.32688	3.51232	0.814565	0.0146994	0.0810581
AF	YearBlocked	B060	EDEM2	1.78365	0.835241	0.948411	0.0147373	0.0811818
AF	YearBlocked	B060	RASA1	2.66178	1.86449	0.797293	0.014743	0.0811818
AF	YearBlocked	B060	NRBF2	3.23033	2.40019	0.830142	0.0147742	0.0812952
AF	YearBlocked	B060	PGAP6	2.30542	1.66496	0.640463	0.0147923	0.0813364
AF	YearBlocked	B060	INPP5B	1.76147	0.977792	0.783682	0.0148093	0.0813696
AF	YearBlocked	B060	SATB1	5.69826	4.5661	1.13216	0.0148196	0.0813696
AF	YearBlocked	B060	SPRYD7	2.68001	1.42873	1.25128	0.0148694	0.0815846
AF	YearBlocked	B060	CEP350	3.2473	2.7018	0.545504	0.0148996	0.0816235
AF	YearBlocked	B060	GDAP2	2.54859	1.65795	0.89064	0.0149042	0.0816235
AF	YearBlocked	B060	CKMT1A	2.20452	1.30566	0.898862	0.0149084	0.0816235
AF	YearBlocked	B060	NMRK1	3.39023	2.14063	1.2496	0.0149248	0.0816298
AF	YearBlocked	B060	BMF	2.25597	1.42343	0.832548	0.0149385	0.0816298
AF	YearBlocked	B060	ST7L	4.15657	3.28135	0.87522	0.0149415	0.0816298
AF	YearBlocked	B060	CAPNS1	9.33896	8.5607	0.778258	0.0149715	0.0817357
AF	YearBlocked	B060	ENSMMUG00000046692	4.03998	3.30755	0.732431	0.0150524	0.0820758
AF	YearBlocked	B060	RCAN2	3.30133	2.19628	1.10505	0.015069	0.0820758
AF	YearBlocked	B060	HYI	2.42828	1.27396	1.15432	0.0150768	0.0820758
AF	YearBlocked	B060	ENSMMUG00000039982	3.09087	0.650414	2.44045	0.0150953	0.0820758
AF	YearBlocked	B060	DCAF5	3.52943	2.62672	0.902713	0.015096	0.0820758
AF	YearBlocked	B060	PPP2CB	3.21819	2.44592	0.772276	0.0151172	0.0820758
AF	YearBlocked	B060	LASP1	5.01248	4.34881	0.663665	0.0151515	0.0820758
AF	YearBlocked	B060	SLC44A3	1.93342	0.936976	0.996445	0.015154	0.0820758
AF	YearBlocked	B060	DNAJB2	1.96993	0.924362	1.04556	0.0151651	0.0820758
AF	YearBlocked	B060	PEAK1	2.32829	1.67628	0.652009	0.0151693	0.0820758
AF	YearBlocked	B060	SPTY2D1	2.17259	1.58054	0.592056	0.0151711	0.0820758
AF	YearBlocked	B060	LRRC8A	2.62837	1.84697	0.781392	0.0151758	0.0820758
AF	YearBlocked	B060	ENSMMUG00000042779	6.53361	5.59588	0.937726	0.0151814	0.0820758
AF	YearBlocked	B060	RPS6	9.41592	8.69792	0.718	0.0151838	0.0820758
AF	YearBlocked	B060	CEP83	2.05547	1.25855	0.796916	0.0152093	0.0821557
AF	YearBlocked	B060	RAB33B	1.96338	1.25441	0.708969	0.0152469	0.0823011
AF	YearBlocked	B060	EEF1A1	1.08396	0.460835	0.623124	0.0152731	0.0823847
AF	YearBlocked	B060	RICTOR	2.32128	1.73285	0.588423	0.0152926	0.0824157
AF	YearBlocked	B060	DAAM2	2.30804	1.12728	1.18076	0.0153004	0.0824157
AF	YearBlocked	B060	SCRN1	3.32409	2.39425	0.929845	0.015323	0.0824793
AF	YearBlocked	B060	DDX1	3.65772	3.05347	0.60425	0.0153558	0.082598
AF	YearBlocked	B060	OST4	9.45661	8.78711	0.669499	0.0153744	0.0826402
AF	YearBlocked	B060	SPTSSB	3.43075	2.22359	1.20716	0.0153991	0.0827149
AF	YearBlocked	B060	FAT1	2.95131	2.35432	0.59699	0.0154651	0.0829627
AF	YearBlocked	B060	VIRMA	2.33568	1.772	0.563682	0.0154765	0.0829627
AF	YearBlocked	B060	HIPK3	4.0525	3.47924	0.573257	0.0154777	0.0829627
AF	YearBlocked	B060	SENP5	2.55346	1.75596	0.797492	0.0154928	0.0829854
AF	YearBlocked	B060	LGALS8	2.21092	1.48811	0.722808	0.0155479	0.0832227
AF	YearBlocked	B060	ARHGAP5	4.44106	3.79975	0.641311	0.0155749	0.0832787
AF	YearBlocked	B060	NIBAN2	4.04853	3.13529	0.913242	0.0155981	0.0832787
AF	YearBlocked	B060	CLEC16A	2.47505	1.81947	0.655577	0.0156016	0.0832787
AF	YearBlocked	B060	TBC1D1	3.928	2.94673	0.981261	0.0156018	0.0832787
AF	YearBlocked	B060	CXXC1	1.89555	1.17156	0.723985	0.0156337	0.0833906
AF	YearBlocked	B060	ENSMMUG00000040835	3.52358	1.9994	1.52418	0.0156784	0.0835709
AF	YearBlocked	B060	S100A2	2.04366	0.351459	1.6922	0.0157422	0.0838528
AF	YearBlocked	B060	HNRNPUL1	4.56333	3.83194	0.731391	0.0157643	0.0838881
AF	YearBlocked	B060	PRMT2	3.54792	2.6036	0.944322	0.0157814	0.0838881
AF	YearBlocked	B060	SETMAR	1.46166	0.846939	0.614718	0.0157846	0.0838881
AF	YearBlocked	B060	ENSMMUG00000045431	2.16773	1.5785	0.589223	0.0157926	0.0838881
AF	YearBlocked	B060	CLDN7	3.44921	1.9492	1.5	0.0158286	0.0839639
AF	YearBlocked	B060	TRMT1L	1.95517	1.14672	0.808449	0.0158288	0.0839639
AF	YearBlocked	B060	UBXN7	2.72145	1.9688	0.752641	0.0158439	0.0839858
AF	YearBlocked	B060	CREBBP	3.94361	3.23664	0.706972	0.0158842	0.0840661
AF	YearBlocked	B060	SF3B3	3.48738	2.70063	0.786758	0.0158977	0.0840661
AF	YearBlocked	B060	ADIPOR1	5.51818	4.52687	0.991316	0.0159066	0.0840661
AF	YearBlocked	B060	ZFC3H1	2.26751	1.60091	0.666594	0.0159074	0.0840661
AF	YearBlocked	B060	USP24	2.43465	1.40791	1.02674	0.0159281	0.0840661
AF	YearBlocked	B060	BOD1L1	2.56992	1.91644	0.653481	0.0159348	0.0840661
AF	YearBlocked	B060	ZBTB44	3.91691	3.01604	0.900863	0.0159358	0.0840661
AF	YearBlocked	B060	USP6NL	4.27154	3.4789	0.792645	0.015955	0.084098
AF	YearBlocked	B060	SNX13	3.14162	2.22348	0.918141	0.0159638	0.084098
AF	YearBlocked	B060	MRTFA	1.57457	0.936844	0.637731	0.0160255	0.0843651
AF	YearBlocked	B060	ISCU	3.00275	1.90555	1.09719	0.0160949	0.0845143
AF	YearBlocked	B060	WWP2	2.32707	1.45887	0.8682	0.01611	0.0845143
AF	YearBlocked	B060	MFN2	4.18505	3.43121	0.753844	0.0161112	0.0845143
AF	YearBlocked	B060	TOMM70	2.17644	1.2874	0.889042	0.0161158	0.0845143
AF	YearBlocked	B060	LIMK2	2.75857	1.44534	1.31323	0.0161178	0.0845143
AF	YearBlocked	B060	RBBP8	3.32928	2.65415	0.675137	0.0161276	0.0845143
AF	YearBlocked	B060	PDS5B	2.68705	2.07258	0.614466	0.0161369	0.0845143
AF	YearBlocked	B060	OGA	3.82873	3.1119	0.716826	0.0161421	0.0845143
AF	YearBlocked	B060	TASOR2	1.97794	1.38572	0.592224	0.0161934	0.0846861
AF	YearBlocked	B060	DDX39B	4.17113	2.96149	1.20964	0.016206	0.0846861
AF	YearBlocked	B060	PRKACA	2.21882	1.19723	1.02159	0.0162283	0.0846861
AF	YearBlocked	B060	IDH3B	2.01739	1.15761	0.859778	0.0162311	0.0846861
AF	YearBlocked	B060	ALS2	1.80513	1.17579	0.629341	0.0162349	0.0846861
AF	YearBlocked	B060	KLK11	4.28691	2.92214	1.36477	0.0162435	0.0846861
AF	YearBlocked	B060	EHD4	4.14314	2.73906	1.40409	0.0162522	0.0846861
AF	YearBlocked	B060	ENSMMUG00000004059	2.32336	1.56194	0.761415	0.016278	0.0846887
AF	YearBlocked	B060	HNRNPR	3.04183	2.29377	0.748057	0.0162877	0.0846887
AF	YearBlocked	B060	ENSMMUG00000048155	5.76947	4.7686	1.00087	0.0162937	0.0846887
AF	YearBlocked	B060	EPG5	2.08838	1.05055	1.03783	0.0162969	0.0846887
AF	YearBlocked	B060	DHX36	3.16814	2.29948	0.86866	0.0163326	0.0848165
AF	YearBlocked	B060	ZRANB1	4.17807	3.43526	0.74281	0.0163646	0.0849093
AF	YearBlocked	B060	FBXL5	2.59923	1.88928	0.709943	0.0163835	0.0849093
AF	YearBlocked	B060	ENSMMUG00000046263	2.00232	1.01255	0.989775	0.0163921	0.0849093
AF	YearBlocked	B060	HSPA4	2.64737	1.89996	0.747415	0.016409	0.0849093
AF	YearBlocked	B060	BCL2L2-PABPN1	5.32457	4.70421	0.620355	0.0164184	0.0849093
AF	YearBlocked	B060	ZNF320	1.75534	0.732781	1.02255	0.0164207	0.0849093
AF	YearBlocked	B060	IBTK	2.53032	1.94083	0.589489	0.016428	0.0849093
AF	YearBlocked	B060	EAPP	1.73341	1.16224	0.571179	0.0164537	0.084985
AF	YearBlocked	B060	PPFIBP2	2.27986	1.62929	0.650565	0.0165291	0.0852149
AF	YearBlocked	B060	MRGBP	1.77402	1.03885	0.735169	0.0165557	0.0852149
AF	YearBlocked	B060	TCF25	3.22776	2.27837	0.949395	0.0165574	0.0852149
AF	YearBlocked	B060	TANC1	1.70109	0.872191	0.828898	0.0165598	0.0852149
AF	YearBlocked	B060	ENSMMUG00000010322	6.53361	5.6047	0.928914	0.0165619	0.0852149
AF	YearBlocked	B060	DCAF11	2.541	1.69404	0.84696	0.0165649	0.0852149
AF	YearBlocked	B060	RWDD2B	2.88086	1.84554	1.03531	0.0165854	0.0852629
AF	YearBlocked	B060	BCLAF3	2.76478	2.06445	0.700326	0.0166469	0.0853431
AF	YearBlocked	B060	SMAD4	3.83668	3.15459	0.682092	0.0166474	0.0853431
AF	YearBlocked	B060	TRIP12	6.0373	5.36528	0.672022	0.0166489	0.0853431
AF	YearBlocked	B060	NUMB	4.8507	4.11675	0.733947	0.0166652	0.0853431
AF	YearBlocked	B060	ZFHX3	2.46759	1.82683	0.640761	0.016666	0.0853431
AF	YearBlocked	B060	PSMC1	3.81165	3.11093	0.700726	0.016673	0.0853431
AF	YearBlocked	B060	SMC3	2.95921	2.20271	0.756495	0.0166789	0.0853431
AF	YearBlocked	B060	TMEM203	1.74084	0.839771	0.901069	0.0167039	0.0854136
AF	YearBlocked	B060	NFS1	1.90639	1.0916	0.814785	0.0167628	0.0856579
AF	YearBlocked	B060	PSMB3	2.63826	1.6892	0.949059	0.0167927	0.0857319
AF	YearBlocked	B060	ELP5	1.91137	1.07952	0.831847	0.0167997	0.0857319
AF	YearBlocked	B060	SPINK7	6.19179	3.91909	2.2727	0.0168291	0.0858198
AF	YearBlocked	B060	TRIB1	3.42057	2.53222	0.888354	0.0168497	0.0858198
AF	YearBlocked	B060	RNF113A	2.22689	1.37842	0.848471	0.0168581	0.0858198
AF	YearBlocked	B060	MARVELD2	2.75356	1.88518	0.868384	0.0168617	0.0858198
AF	YearBlocked	B060	HUWE1	3.87739	3.25745	0.619934	0.0168865	0.0858893
AF	YearBlocked	B060	TPP2	2.15576	1.49413	0.661629	0.0169068	0.0859354
AF	YearBlocked	B060	CTDSP2	3.8355	2.77849	1.05701	0.0169187	0.0859389
AF	YearBlocked	B060	PKIB	4.95805	3.57805	1.38	0.0169421	0.0859633
AF	YearBlocked	B060	DDX42	3.1833	2.43184	0.751455	0.0169459	0.0859633
AF	YearBlocked	B060	MED20	2.65761	0.952568	1.70505	0.0170016	0.0861642
AF	YearBlocked	B060	DRAM2	2.42468	1.31054	1.11414	0.0170156	0.0861642
AF	YearBlocked	B060	PFN1	6.36165	5.7026	0.659052	0.0170249	0.0861642
AF	YearBlocked	B060	DOK4	3.95697	2.98673	0.970232	0.0170497	0.0861642
AF	YearBlocked	B060	PRKAG1	4.2711	3.3674	0.903697	0.0170506	0.0861642
AF	YearBlocked	B060	NCOA6	3.91569	3.30757	0.608115	0.017053	0.0861642
AF	YearBlocked	B060	AK2	5.31505	4.24579	1.06926	0.0170786	0.0861833
AF	YearBlocked	B060	EIF5A	3.77889	2.95215	0.826746	0.0170793	0.0861833
AF	YearBlocked	B060	FAM149B1	4.04351	3.00056	1.04295	0.0171348	0.0864065
AF	YearBlocked	B060	HIPK2	5.47367	4.7753	0.698376	0.0171628	0.0864464
AF	YearBlocked	B060	UBE2F	3.46506	2.17993	1.28513	0.0171652	0.0864464
AF	YearBlocked	B060	BCAS1	3.45666	2.53955	0.917108	0.0171846	0.0864872
AF	YearBlocked	B060	RBM4B	2.17602	0.942943	1.23307	0.0172277	0.0866092
AF	YearBlocked	B060	GRB7	3.15033	2.19288	0.957451	0.0172314	0.0866092
AF	YearBlocked	B060	ENSMMUG00000043478	6.3757	4.92613	1.44957	0.0172922	0.0868578
AF	YearBlocked	B060	KLHL24	3.85149	3.19254	0.658949	0.0173115	0.0868977
AF	YearBlocked	B060	GTF2E2	4.08765	3.1688	0.918851	0.017331	0.0869384
AF	YearBlocked	B060	DNAJC1	2.13291	1.3573	0.775602	0.0173783	0.0870101
AF	YearBlocked	B060	USP16	3.87893	3.14433	0.734593	0.0173819	0.0870101
AF	YearBlocked	B060	MEX3C	3.25232	2.33267	0.919655	0.017389	0.0870101
AF	YearBlocked	B060	HIVEP2	2.81293	2.12235	0.690585	0.0174047	0.0870101
AF	YearBlocked	B060	RPS6KC1	1.71856	0.944289	0.774274	0.0174056	0.0870101
AF	YearBlocked	B060	ENSMMUG00000040260	1.82493	0.323354	1.50158	0.0174142	0.0870101
AF	YearBlocked	B060	WBP11	4.10015	3.13122	0.968937	0.0174247	0.0870101
AF	YearBlocked	B060	CTDNEP1	3.1192	2.49979	0.619413	0.0174807	0.0871963
AF	YearBlocked	B060	TRIM33	4.02487	3.35165	0.67322	0.0174848	0.0871963
AF	YearBlocked	B060	HECW2	3.40063	2.4509	0.949724	0.0175039	0.087235
AF	YearBlocked	B060	ACSS2	2.41516	1.35793	1.05723	0.0175236	0.0872569
AF	YearBlocked	B060	AGO1	2.16605	1.30005	0.866001	0.0175356	0.0872569
AF	YearBlocked	B060	PSME2	3.56158	2.4912	1.07038	0.0175433	0.0872569
AF	YearBlocked	B060	FAM193A	3.55928	2.76167	0.797607	0.0175741	0.0872569
AF	YearBlocked	B060	DHX32	3.78799	3.02402	0.763975	0.0175857	0.0872569
AF	YearBlocked	B060	DNAJB1	4.49608	3.64968	0.846401	0.0175862	0.0872569
AF	YearBlocked	B060	VAPB	4.4917	3.56694	0.924762	0.017588	0.0872569
AF	YearBlocked	B060	WDR60	3.76707	2.80971	0.957362	0.0176352	0.0874345
AF	YearBlocked	B060	TMEM42	1.68355	0.484359	1.19919	0.0176572	0.0874554
AF	YearBlocked	B060	USP36	2.82526	1.98159	0.843672	0.0176622	0.0874554
AF	YearBlocked	B060	CAMTA2	2.71794	1.74725	0.970688	0.0176765	0.0874695
AF	YearBlocked	B060	HERC1	2.4068	1.57934	0.827463	0.0177053	0.0875557
AF	YearBlocked	B060	CDC73	4.49532	3.63603	0.859288	0.0177569	0.0877153
AF	YearBlocked	B060	IPO9	2.74814	2.02257	0.725571	0.0177605	0.0877153
AF	YearBlocked	B060	PTPN14	2.7849	2.14373	0.641169	0.0178118	0.0879122
AF	YearBlocked	B060	TIA1	1.95399	1.34659	0.607395	0.0178338	0.0879541
AF	YearBlocked	B060	WWP1	7.92003	7.14084	0.779186	0.0178622	0.0879541
AF	YearBlocked	B060	HERC3	2.45356	1.8027	0.650862	0.0178642	0.0879541
AF	YearBlocked	B060	MYH14	2.83094	2.15606	0.674877	0.0178684	0.0879541
AF	YearBlocked	B060	TBC1D22A	2.05004	1.18138	0.868663	0.0178816	0.0879541
AF	YearBlocked	B060	NUP93	1.67619	0.906634	0.769551	0.0178892	0.0879541
AF	YearBlocked	B060	RBM27	3.91393	3.38742	0.526501	0.0179296	0.0880414
AF	YearBlocked	B060	UBE4A	2.35153	1.68981	0.661721	0.0179315	0.0880414
AF	YearBlocked	B060	EPRS1	2.93412	2.03836	0.895761	0.0179414	0.0880414
AF	YearBlocked	B060	BDP1	2.74076	2.09878	0.641975	0.0179767	0.0881092
AF	YearBlocked	B060	DHRS2	2.27751	0.831695	1.44582	0.018008	0.0881092
AF	YearBlocked	B060	STRN4	2.43873	1.67434	0.764384	0.018018	0.0881092
AF	YearBlocked	B060	DPF2	3.54214	2.48446	1.05768	0.0180185	0.0881092
AF	YearBlocked	B060	WDFY3	2.57634	1.9938	0.582545	0.0180292	0.0881092
AF	YearBlocked	B060	MEIS2	2.73574	1.62348	1.11225	0.0180306	0.0881092
AF	YearBlocked	B060	RABEP1	3.30559	2.66267	0.642914	0.0180357	0.0881092
AF	YearBlocked	B060	EIF2B5	1.77496	0.949765	0.825196	0.0180479	0.0881129
AF	YearBlocked	B060	ARHGEF5	3.05413	2.27986	0.774274	0.0181036	0.0883285
AF	YearBlocked	B060	DDX46	3.36446	2.51783	0.846625	0.0181435	0.0883747
AF	YearBlocked	B060	MKNK2	4.52673	3.60456	0.922169	0.0181475	0.0883747
AF	YearBlocked	B060	OSTF1	4.03372	3.07479	0.958932	0.0181542	0.0883747
AF	YearBlocked	B060	PPP1R3C	3.88381	2.89301	0.9908	0.018167	0.0883747
AF	YearBlocked	B060	ATP5MC3	4.05304	3.23404	0.818995	0.0181707	0.0883747
AF	YearBlocked	B060	PRKAR1A	4.28197	3.55682	0.725155	0.0181889	0.0883825
AF	YearBlocked	B060	TFIP11	2.03788	1.35742	0.680454	0.0182173	0.0883825
AF	YearBlocked	B060	RBM26	3.39178	2.73094	0.660833	0.0182291	0.0883825
AF	YearBlocked	B060	PSEN1	1.96518	1.06824	0.896942	0.0182382	0.0883825
AF	YearBlocked	B060	HDLBP	5.28134	4.70539	0.575952	0.0182394	0.0883825
AF	YearBlocked	B060	RDX	3.25385	2.58465	0.669199	0.0182415	0.0883825
AF	YearBlocked	B060	CC2D1B	1.5991	0.882032	0.71707	0.0182819	0.0884596
AF	YearBlocked	B060	SEPTIN8	3.52134	2.71206	0.809274	0.0182981	0.0884596
AF	YearBlocked	B060	VCPIP1	2.04987	1.37005	0.679821	0.0182992	0.0884596
AF	YearBlocked	B060	FECH	2.80662	1.32169	1.48493	0.0183036	0.0884596
AF	YearBlocked	B060	MTREX	2.26293	1.62267	0.640253	0.0183362	0.0884723
AF	YearBlocked	B060	MID2	3.29187	2.2621	1.02977	0.0183447	0.0884723
AF	YearBlocked	B060	CLTA	6.30985	5.19298	1.11688	0.0183484	0.0884723
AF	YearBlocked	B060	WEE1	4.6174	3.48934	1.12807	0.0183703	0.0884723
AF	YearBlocked	B060	ENSMMUG00000004852	11.4989	10.8283	0.670605	0.0183729	0.0884723
AF	YearBlocked	B060	MCRS1	1.82792	0.809031	1.01889	0.0183797	0.0884723
AF	YearBlocked	B060	CLASP1	3.27465	2.57015	0.704498	0.018387	0.0884723
AF	YearBlocked	B060	COPS7B	3.32247	2.42002	0.902454	0.0184064	0.0885102
AF	YearBlocked	B060	SLC25A43	2.95766	2.32891	0.628754	0.0184363	0.0885626
AF	YearBlocked	B060	KAT14	1.96252	1.33454	0.627979	0.0184404	0.0885626
AF	YearBlocked	B060	EYA3	3.62988	2.92637	0.703513	0.0184843	0.0887177
AF	YearBlocked	B060	NEK7	3.69025	2.74475	0.945505	0.0185335	0.0888189
AF	YearBlocked	B060	UQCRFS1	4.26662	3.36876	0.897866	0.0185399	0.0888189
AF	YearBlocked	B060	RMND5A	3.61614	2.79587	0.820277	0.0185402	0.0888189
AF	YearBlocked	B060	RC3H1	3.46795	2.77519	0.692753	0.018566	0.0888874
AF	YearBlocked	B060	GBA2	2.26165	1.34274	0.91891	0.0186346	0.0891562
AF	YearBlocked	B060	CIZ1	3.15081	2.16524	0.985572	0.0186454	0.0891562
AF	YearBlocked	B060	RNF44	2.6261	1.8085	0.817597	0.0186599	0.0891697
AF	YearBlocked	B060	LIMS1	3.18528	2.14754	1.03774	0.0186861	0.0892249
AF	YearBlocked	B060	ZCCHC9	3.87281	3.21858	0.654231	0.0186947	0.0892249
AF	YearBlocked	B060	FAM210B	3.47067	2.71497	0.7557	0.0187802	0.089538
AF	YearBlocked	B060	SEPTIN2	3.32607	2.55101	0.775053	0.0187837	0.089538
AF	YearBlocked	B060	GIGYF2	4.14455	3.27532	0.869225	0.0188267	0.0896116
AF	YearBlocked	B060	CSE1L	4.07752	3.3159	0.761615	0.018835	0.0896116
AF	YearBlocked	B060	TTLL1	2.71025	1.65021	1.06004	0.0188418	0.0896116
AF	YearBlocked	B060	TCF3	1.57775	0.989507	0.588243	0.0188459	0.0896116
AF	YearBlocked	B060	ZNF644	3.73004	3.05462	0.675424	0.018862	0.0896323
AF	YearBlocked	B060	ITFG2	2.63736	1.62204	1.01532	0.0188755	0.089641
AF	YearBlocked	B060	VPS11	2.56703	1.73548	0.831555	0.0189626	0.0899988
AF	YearBlocked	B060	RBM5	3.91487	2.82867	1.0862	0.0189838	0.0900032
AF	YearBlocked	B060	SRPK2	3.81682	3.06025	0.756576	0.018987	0.0900032
AF	YearBlocked	B060	ZNF462	3.1377	2.5158	0.621902	0.0190249	0.0901272
AF	YearBlocked	B060	UGDH	4.19898	3.19476	1.00423	0.0190402	0.0901442
AF	YearBlocked	B060	ZC3H13	5.22029	4.27276	0.947528	0.0190523	0.0901456
AF	YearBlocked	B060	FRK	2.83758	1.95234	0.885241	0.0190846	0.0902426
AF	YearBlocked	B060	GYG1	2.17338	1.59541	0.577972	0.0190981	0.0902509
AF	YearBlocked	B060	ENSMMUG00000041684	1.23329	0.470052	0.763233	0.0192351	0.0907624
AF	YearBlocked	B060	MINK1	2.62046	1.85514	0.765328	0.019239	0.0907624
AF	YearBlocked	B060	LRCH4	3.81336	2.52749	1.28588	0.0192644	0.0907624
AF	YearBlocked	B060	DPP3	2.23672	1.34644	0.89028	0.0192834	0.0907624
AF	YearBlocked	B060	GLTP	3.83459	3.11528	0.719314	0.0192864	0.0907624
AF	YearBlocked	B060	ATG2B	1.88547	1.21663	0.668838	0.0192884	0.0907624
AF	YearBlocked	B060	CCDC59	7.20456	6.21623	0.988332	0.0192892	0.0907624
AF	YearBlocked	B060	CHN2	3.15139	1.78643	1.36496	0.0193078	0.0907654
AF	YearBlocked	B060	CGGBP1	2.39356	1.84888	0.544685	0.0193135	0.0907654
AF	YearBlocked	B060	HIP1	1.50376	0.516532	0.987225	0.0193409	0.0907853
AF	YearBlocked	B060	ENSMMUG00000047833	5.94746	5.15342	0.794039	0.0193415	0.0907853
AF	YearBlocked	B060	TXN2	3.54422	2.53732	1.00689	0.0193606	0.0908184
AF	YearBlocked	B060	FOXJ3	3.72514	2.87184	0.853302	0.0193722	0.0908184
AF	YearBlocked	B060	ARFIP1	2.67045	1.88238	0.788073	0.0194147	0.0909619
AF	YearBlocked	B060	SEPTIN5	2.41575	1.37073	1.04502	0.0194975	0.0912939
AF	YearBlocked	B060	PAIP2B	2.39261	1.56721	0.825391	0.0195224	0.0913454
AF	YearBlocked	B060	PTPN21	2.3146	1.6432	0.671406	0.0195376	0.0913454
AF	YearBlocked	B060	PTGR2	2.51158	1.54296	0.968622	0.0195442	0.0913454
AF	YearBlocked	B060	MLEC	1.67133	0.898175	0.773153	0.0196204	0.0916457
AF	YearBlocked	B060	DNAJC8	3.53897	2.7832	0.755768	0.019651	0.0916852
AF	YearBlocked	B060	ENSMMUG00000006608	6.24144	5.53066	0.710784	0.0196667	0.0916852
AF	YearBlocked	B060	GLO1	1.51408	0.973614	0.540471	0.0196679	0.0916852
AF	YearBlocked	B060	MYD88	4.82697	3.77476	1.0522	0.0196879	0.0916852
AF	YearBlocked	B060	ZNF75A	1.56743	0.406732	1.1607	0.0196887	0.0916852
AF	YearBlocked	B060	NEBL	3.17743	2.33756	0.839866	0.0197377	0.0918575
AF	YearBlocked	B060	WDR26	4.45404	3.78018	0.67386	0.0197713	0.0919471
AF	YearBlocked	B060	MTUS1	4.35006	3.67176	0.678307	0.0198083	0.0919471
AF	YearBlocked	B060	DTNBP1	2.93294	1.76211	1.17083	0.0198168	0.0919471
AF	YearBlocked	B060	MYL6	7.85233	7.03459	0.817738	0.0198191	0.0919471
AF	YearBlocked	B060	MLLT10	3.87489	3.12	0.754893	0.0198288	0.0919471
AF	YearBlocked	B060	CAPZB	4.35769	3.49231	0.865382	0.0198313	0.0919471
AF	YearBlocked	B060	NEK9	1.99134	1.28548	0.705866	0.0198409	0.0919471
AF	YearBlocked	B060	MRPL35	4.99669	4.23624	0.760449	0.0198808	0.0919832
AF	YearBlocked	B060	QARS1	4.70922	4.11629	0.592934	0.0198842	0.0919832
AF	YearBlocked	B060	SRP14	7.69059	7.0748	0.615792	0.0198847	0.0919832
AF	YearBlocked	B060	SLC49A4	1.73492	0.990308	0.744617	0.0199407	0.0921866
AF	YearBlocked	B060	GJC1	2.73964	1.62214	1.1175	0.0199618	0.0922287
AF	YearBlocked	B060	PTPN3	3.95866	3.25892	0.699747	0.0199994	0.092282
AF	YearBlocked	B060	ENOPH1	4.01922	3.08696	0.932264	0.0199997	0.092282
AF	YearBlocked	B060	WASL	5.33304	4.62147	0.711575	0.0200095	0.092282
AF	YearBlocked	B060	AP3B1	2.88952	2.26429	0.62523	0.0200276	0.0922948
AF	YearBlocked	B060	RPS5	9.11751	8.3592	0.758312	0.0200363	0.0922948
AF	YearBlocked	B060	MED13L	3.69563	3.07015	0.625482	0.0200707	0.0923657
AF	YearBlocked	B060	PRELID1	6.73179	5.87689	0.854898	0.0200758	0.0923657
AF	YearBlocked	B060	BNIPL	3.05965	2.08608	0.973569	0.0201219	0.0925047
AF	YearBlocked	B060	SUPT3H	2.39989	1.47824	0.921649	0.0201302	0.0925047
AF	YearBlocked	B060	CHAMP1	1.49368	0.961318	0.532363	0.0201453	0.0925188
AF	YearBlocked	B060	RGL2	1.89758	1.30541	0.592172	0.0201951	0.0926917
AF	YearBlocked	B060	BRK1	4.76323	4.05143	0.711798	0.0202694	0.092957
AF	YearBlocked	B060	ZNF490	1.64238	0.800266	0.842115	0.0202882	0.092957
AF	YearBlocked	B060	WWC1	4.4423	3.63062	0.811685	0.0202954	0.092957
AF	YearBlocked	B060	TMED3	4.40793	3.58375	0.824184	0.0203184	0.092957
AF	YearBlocked	B060	ENSMMUG00000043970	5.87721	4.6803	1.19691	0.0203256	0.092957
AF	YearBlocked	B060	UPF2	2.93403	2.28892	0.645113	0.020338	0.092957
AF	YearBlocked	B060	CWC15	3.15488	2.49937	0.6555	0.0203431	0.092957
AF	YearBlocked	B060	HTT	1.5942	1.10585	0.488356	0.0203499	0.092957
AF	YearBlocked	B060	MACF1	2.31764	1.70815	0.609488	0.0204222	0.0932318
AF	YearBlocked	B060	TIMP1	4.50691	3.14047	1.36644	0.0204395	0.0932553
AF	YearBlocked	B060	ATP10B	2.76432	1.63877	1.12555	0.0204806	0.0933871
AF	YearBlocked	B060	CCDC30	3.91807	3.00575	0.912322	0.020547	0.0935957
AF	YearBlocked	B060	CA11	3.67034	2.74099	0.929351	0.0205508	0.0935957
AF	YearBlocked	B060	ENSMMUG00000038099	1.55695	0.981439	0.575506	0.0205682	0.0936193
AF	YearBlocked	B060	H3F3B	9.13002	8.29665	0.833368	0.020597	0.0936642
AF	YearBlocked	B060	THAP1	2.31291	0.665016	1.64789	0.0206025	0.0936642
AF	YearBlocked	B060	INTS13	1.36145	0.576722	0.784725	0.0206259	0.093715
AF	YearBlocked	B060	C1orf116	6.42451	5.64842	0.776085	0.020639	0.0937193
AF	YearBlocked	B060	ANXA8	4.98168	4.00011	0.981575	0.0206633	0.0937194
AF	YearBlocked	B060	CYB5A	5.79407	4.87644	0.917628	0.0206635	0.0937194
AF	YearBlocked	B060	BLMH	3.14621	2.3244	0.821812	0.020714	0.093893
AF	YearBlocked	B060	ENSMMUG00000041447	2.74422	1.22468	1.51954	0.0207283	0.0939023
AF	YearBlocked	B060	ANKRD13A	3.06469	2.23634	0.828358	0.0207421	0.0939091
AF	YearBlocked	B060	ENSMMUG00000042224	4.44928	3.23177	1.21751	0.0207786	0.093951
AF	YearBlocked	B060	PSMA4	3.37878	2.51643	0.862352	0.0207861	0.093951
AF	YearBlocked	B060	PSMC3	2.19005	1.417	0.773056	0.0207881	0.093951
AF	YearBlocked	B060	TNPO2	2.92662	2.25888	0.667737	0.0208005	0.0939514
AF	YearBlocked	B060	CCDC93	1.50913	0.973921	0.535207	0.0208686	0.0941803
AF	YearBlocked	B060	SEPTIN7	4.64918	3.89507	0.754114	0.0208757	0.0941803
AF	YearBlocked	B060	TPD52	3.8306	3.03824	0.792352	0.0208981	0.0942063
AF	YearBlocked	B060	PPARGC1A	4.56713	3.4641	1.10303	0.0209177	0.0942063
AF	YearBlocked	B060	GNPAT	2.05639	1.28262	0.773769	0.0209258	0.0942063
AF	YearBlocked	B060	CDK5RAP3	2.4963	1.46999	1.0263	0.0209314	0.0942063
AF	YearBlocked	B060	PSMG3	1.49658	0.578108	0.918472	0.0209489	0.0942063
AF	YearBlocked	B060	GOLGA6A	2.5524	1.63367	0.918724	0.0209552	0.0942063
AF	YearBlocked	B060	ENSMMUG00000049151	7.80886	6.9472	0.861663	0.0209889	0.0943022
AF	YearBlocked	B060	DBN1	1.48643	0.835232	0.651195	0.0210389	0.0944716
AF	YearBlocked	B060	LYZ	4.8647	3.97081	0.893886	0.0210964	0.0946745
AF	YearBlocked	B060	ANXA3	3.63435	2.74141	0.89294	0.0211425	0.0948256
AF	YearBlocked	B060	CERS2	4.33453	3.3198	1.01473	0.0212035	0.0950092
AF	YearBlocked	B060	KDM3B	3.69159	2.77619	0.915401	0.0212116	0.0950092
AF	YearBlocked	B060	ABCB7	1.7239	0.885896	0.838008	0.0212206	0.0950092
AF	YearBlocked	B060	SQOR	2.35786	1.3335	1.02436	0.0213009	0.0953131
AF	YearBlocked	B060	METAP1	2.84242	2.08746	0.754954	0.0213407	0.0954072
AF	YearBlocked	B060	MSH3	1.76874	1.10667	0.662061	0.0213468	0.0954072
AF	YearBlocked	B060	CBX5	4.4008	3.29774	1.10306	0.0213984	0.0955821
AF	YearBlocked	B060	DSP	4.49531	3.88732	0.607984	0.0214136	0.0955944
AF	YearBlocked	B060	PNPLA1	1.73264	3.06634	-1.33371	0.0214431	0.0956404
AF	YearBlocked	B060	IGFBP5	3.25612	2.34804	0.908073	0.0214489	0.0956404
AF	YearBlocked	B060	INTU	1.63244	0.733488	0.898947	0.0215681	0.0960702
AF	YearBlocked	B060	CLK2	2.57293	1.84505	0.727872	0.021579	0.0960702
AF	YearBlocked	B060	PPIL4	2.09433	1.45884	0.63549	0.0215829	0.0960702
AF	YearBlocked	B060	ZHX3	2.61419	1.80085	0.813338	0.0216433	0.0962832
AF	YearBlocked	B060	ERGIC1	3.42663	2.61528	0.811348	0.0217123	0.0965339
AF	YearBlocked	B060	SRCAP	3.17398	2.58337	0.590608	0.0217423	0.0966113
AF	YearBlocked	B060	ERICH3	3.82182	2.94306	0.878756	0.02178	0.096648
AF	YearBlocked	B060	EMD	2.51052	1.12897	1.38155	0.0217948	0.096648
AF	YearBlocked	B060	RASA2	2.60575	1.80005	0.805699	0.0218026	0.096648
AF	YearBlocked	B060	RPS12	10.394	9.66339	0.730597	0.0218041	0.096648
AF	YearBlocked	B060	MYO5A	2.46543	1.77561	0.68982	0.0218136	0.096648
AF	YearBlocked	B060	ZNF142	1.47518	0.940292	0.53489	0.0218358	0.0966907
AF	YearBlocked	B060	CLPTM1	2.87949	2.00988	0.869613	0.0218536	0.0967136
AF	YearBlocked	B060	ENSMMUG00000040728	2.55849	1.46251	1.09598	0.0219166	0.0969364
AF	YearBlocked	B060	FAM220A	4.72474	3.95328	0.771457	0.0220413	0.0974058
AF	YearBlocked	B060	TPD52L2	3.97714	3.20532	0.771819	0.0220697	0.0974058
AF	YearBlocked	B060	ERCC6L2	1.87979	1.2836	0.596186	0.0220951	0.0974058
AF	YearBlocked	B060	MRFAP1L1	3.87278	2.99514	0.877634	0.0220961	0.0974058
AF	YearBlocked	B060	VPS29	5.18568	4.10641	1.07927	0.022097	0.0974058
AF	YearBlocked	B060	ZBTB5	1.7798	1.16993	0.609873	0.022099	0.0974058
AF	YearBlocked	B060	PDXDC1	3.40256	2.81304	0.589518	0.0221242	0.097461
AF	YearBlocked	B060	MYO18A	2.36061	1.67774	0.682865	0.0222279	0.0978222
AF	YearBlocked	B060	SAFB2	2.71734	1.94443	0.772906	0.0222317	0.0978222
AF	YearBlocked	B060	HECTD3	1.97267	1.28639	0.686281	0.0222698	0.0979336
AF	YearBlocked	B060	FAM184A	1.68544	0.954953	0.730488	0.0223323	0.0979661
AF	YearBlocked	B060	RAB13	7.79107	6.84503	0.946039	0.0223507	0.0979661
AF	YearBlocked	B060	PPP2R3A	2.3814	1.88888	0.492514	0.022356	0.0979661
AF	YearBlocked	B060	LYRM2	3.27917	2.34526	0.93391	0.0223574	0.0979661
AF	YearBlocked	B060	CRACR2B	4.33364	3.58303	0.750611	0.0223622	0.0979661
AF	YearBlocked	B060	CEP162	1.8225	1.21051	0.611996	0.0223667	0.0979661
AF	YearBlocked	B060	PTTG1	2.95333	1.84493	1.10839	0.0223737	0.0979661
AF	YearBlocked	B060	TNFAIP1	3.74874	2.66896	1.07979	0.0223879	0.0979661
AF	YearBlocked	B060	ABCE1	2.77417	2.18	0.594168	0.0223922	0.0979661
AF	YearBlocked	B060	SLIRP	6.91608	6.02004	0.896041	0.0224332	0.0980145
AF	YearBlocked	B060	IFT57	2.5348	1.6598	0.874993	0.0224339	0.0980145
AF	YearBlocked	B060	BNIP3	4.60207	3.77054	0.831539	0.0224417	0.0980145
AF	YearBlocked	B060	PER3	2.04701	1.36756	0.679445	0.0224699	0.0980817
AF	YearBlocked	B060	PARP6	4.68289	4.03899	0.643896	0.0225031	0.0981221
AF	YearBlocked	B060	BLZF1	3.35421	2.44684	0.907373	0.0225157	0.0981221
AF	YearBlocked	B060	DOCK9	4.47078	3.46043	1.01035	0.0225414	0.0981221
AF	YearBlocked	B060	TLE2	3.42777	2.60768	0.820085	0.0225506	0.0981221
AF	YearBlocked	B060	TBC1D23	3.23229	2.39933	0.832959	0.0225521	0.0981221
AF	YearBlocked	B060	KLHL8	2.84403	1.97367	0.870352	0.0225559	0.0981221
AF	YearBlocked	B060	PPP1R9B	1.67643	1.05154	0.624891	0.0225725	0.0981386
AF	YearBlocked	B060	TXNDC9	2.43271	1.28131	1.15139	0.0226182	0.0982399
AF	YearBlocked	B060	FOXN3	3.32145	2.28462	1.03684	0.0226234	0.0982399
AF	YearBlocked	B060	KHDC4	3.49356	2.54312	0.950437	0.0226398	0.0982399
AF	YearBlocked	B060	TCF7L1	1.64195	0.914088	0.727858	0.0226558	0.0982399
AF	YearBlocked	B060	ENSMMUG00000044284	0.966852	0.348937	0.617915	0.0226599	0.0982399
AF	YearBlocked	B060	XRCC1	4.07717	3.24026	0.836909	0.0227654	0.0986331
AF	YearBlocked	B060	MAST4	2.47034	1.78925	0.68109	0.0227763	0.0986331
AF	YearBlocked	B060	CLIP1	4.6458	4.0061	0.639701	0.0228411	0.0987795
AF	YearBlocked	B060	EXOSC1	3.21378	2.07733	1.13645	0.0228648	0.0987795
AF	YearBlocked	B060	ENSMMUG00000008532	4.95119	3.95215	0.999033	0.0228795	0.0987795
AF	YearBlocked	B060	TENT4A	1.80775	1.25782	0.549921	0.0229204	0.0987795
AF	YearBlocked	B060	VPS35L	2.81134	2.0651	0.746245	0.022934	0.0987795
AF	YearBlocked	B060	TNIK	2.02313	1.28303	0.740102	0.0229445	0.0987795
AF	YearBlocked	B060	BORCS7	2.24577	0.934996	1.31077	0.0229468	0.0987795
AF	YearBlocked	B060	PHF6	2.15156	1.34226	0.809306	0.0229554	0.0987795
AF	YearBlocked	B060	DNMT1	2.89829	1.92025	0.978047	0.0229586	0.0987795
AF	YearBlocked	B060	PHF3	3.05138	2.51278	0.538597	0.0229637	0.0987795
AF	YearBlocked	B060	C5orf15	3.36121	2.08884	1.27237	0.0229642	0.0987795
AF	YearBlocked	B060	IPCEF1	3.19564	2.50433	0.691313	0.0229648	0.0987795
AF	YearBlocked	B060	ZNF740	2.67544	1.39302	1.28242	0.0230194	0.098959
AF	YearBlocked	B060	ENSMMUG00000041039	6.7799	5.61156	1.16835	0.0230617	0.0990851
AF	YearBlocked	B060	ACTL6A	2.27493	1.33029	0.944637	0.0231221	0.099289
AF	YearBlocked	B060	LSM12	5.16253	4.43624	0.72629	0.023191	0.0995226
AF	YearBlocked	B060	SMYD2	4.4973	3.63507	0.862231	0.0232133	0.0995226
AF	YearBlocked	B060	UCKL1	2.93473	2.11154	0.823188	0.0232186	0.0995226
AF	YearBlocked	B060	LGMN	2.78004	1.66924	1.1108	0.0232338	0.0995226
AF	YearBlocked	B060	PHLPP2	1.63827	1.0613	0.57697	0.0232448	0.0995226
AF	YearBlocked	B060	NADK2	2.23982	1.58777	0.652051	0.0232544	0.0995226
AF	YearBlocked	B060	ERRFI1	5.45951	4.76465	0.694868	0.0233264	0.0997751
AF	YearBlocked	B060	RGS22	1.73329	0.934476	0.798812	0.0233625	0.0998737
AF	YearBlocked	B060	TUBD1	2.62931	1.42482	1.20448	0.0234125	0.100025
AF	YearBlocked	B060	SLC44A2	3.50397	2.51688	0.987081	0.0234239	0.100025
AF	YearBlocked	B060	SSBP3	4.0349	3.0754	0.959499	0.0234908	0.100199
AF	YearBlocked	B060	FBXO22	3.66777	2.78368	0.884094	0.0234909	0.100199
AF	YearBlocked	B060	USF2	2.90792	1.87565	1.03226	0.0235213	0.100241
AF	YearBlocked	B060	TSC22D1	3.18065	2.49399	0.686668	0.0235414	0.100241
AF	YearBlocked	B060	TADA2A	2.41556	1.25688	1.15869	0.0235566	0.100241
AF	YearBlocked	B060	ANOS1	1.32937	0.444015	0.885357	0.0235607	0.100241
AF	YearBlocked	B060	CS	4.40916	3.61656	0.792605	0.0235661	0.100241
AF	YearBlocked	B060	CPPED1	1.98205	0.680842	1.30121	0.0235846	0.100264
AF	YearBlocked	B060	HSP90B1	4.79206	3.92112	0.870943	0.0236559	0.100416
AF	YearBlocked	B060	TMEM176B	1.90122	1.00604	0.895181	0.0236575	0.100416
AF	YearBlocked	B060	RBBP7	2.99367	2.10839	0.885279	0.0236597	0.100416
AF	YearBlocked	B060	RHOBTB3	3.684	2.87658	0.807419	0.0236925	0.1005
AF	YearBlocked	B060	IL6ST	3.70956	2.86077	0.848784	0.0237329	0.100615
AF	YearBlocked	B060	NVL	2.26725	1.48947	0.777782	0.0237717	0.100724
AF	YearBlocked	B060	HTRA2	1.74808	0.967848	0.780229	0.0238145	0.100849
AF	YearBlocked	B060	AZI2	3.27954	2.53571	0.743835	0.0238275	0.100849
AF	YearBlocked	B060	RTKN2	2.12815	1.15828	0.969873	0.0238562	0.10087
AF	YearBlocked	B060	RBM33	2.5929	2.08994	0.502956	0.0238588	0.10087
AF	YearBlocked	B060	KRT18	4.08966	3.31272	0.776942	0.0238913	0.100952
AF	YearBlocked	B060	IL33	3.19758	1.83488	1.3627	0.0239135	0.10099
AF	YearBlocked	B060	SRSF3	6.1463	5.03162	1.11469	0.0239323	0.101014
AF	YearBlocked	B060	CTR9	2.68921	2.07359	0.615623	0.023962	0.101084
AF	YearBlocked	B060	RO60	2.90075	2.25365	0.647101	0.0240181	0.101219
AF	YearBlocked	B060	ZNF107	1.671	1.03258	0.638411	0.0240212	0.101219
AF	YearBlocked	B060	RANBP1	2.19035	1.12831	1.06204	0.0240338	0.101219
AF	YearBlocked	B060	GATM	2.13913	1.20624	0.932891	0.0240518	0.101239
AF	YearBlocked	B060	DNAJC19	5.85051	4.89871	0.951798	0.0240884	0.101338
AF	YearBlocked	B060	IPO5	3.82991	3.1943	0.635601	0.0241066	0.10135
AF	YearBlocked	B060	CMIP	2.49662	1.92233	0.574285	0.0241248	0.10135
AF	YearBlocked	B060	ELL2	3.34854	2.84966	0.498879	0.0241321	0.10135
AF	YearBlocked	B060	ABLIM1	6.09921	5.32025	0.778961	0.0241441	0.10135
AF	YearBlocked	B060	TRIP10	4.94534	4.077	0.868336	0.024209	0.101533
AF	YearBlocked	B060	EGLN1	1.64708	1.10802	0.539056	0.0242144	0.101533
AF	YearBlocked	B060	ENSMMUG00000045605	5.60018	4.67839	0.921793	0.0242358	0.101568
AF	YearBlocked	B060	NSRP1	4.88135	3.89694	0.984405	0.0242793	0.101664
AF	YearBlocked	B060	APBB2	2.05507	1.43264	0.62243	0.0242854	0.101664
AF	YearBlocked	B060	CAPN5	3.64632	2.68036	0.965954	0.0243316	0.101802
AF	YearBlocked	B060	KDELR1	2.6793	2.05601	0.623291	0.0243607	0.101817
AF	YearBlocked	B060	CCT8	2.83321	2.1445	0.688713	0.0243622	0.101817
AF	YearBlocked	B060	VPS25	2.17809	1.30446	0.873634	0.0243776	0.101817
AF	YearBlocked	B060	POLR1D	5.04542	4.27001	0.775413	0.0243952	0.101817
AF	YearBlocked	B060	IFIH1	1.59457	0.868515	0.726056	0.0244016	0.101817
AF	YearBlocked	B060	CSRNP1	1.66815	0.978789	0.689363	0.0244178	0.101829
AF	YearBlocked	B060	ENSMMUG00000041670	2.6184	2.06546	0.552941	0.0244766	0.101968
AF	YearBlocked	B060	DDX5	3.92218	3.25836	0.663816	0.0244777	0.101968
AF	YearBlocked	B060	RPL17-C18orf32	9.13731	8.42873	0.708581	0.0245242	0.102106
AF	YearBlocked	B060	WASF2	5.9252	5.02089	0.904312	0.0245648	0.10222
AF	YearBlocked	B060	AMBRA1	2.91451	1.98252	0.93199	0.0245966	0.102297
AF	YearBlocked	B060	CNOT10	1.55844	1.02924	0.529199	0.0246835	0.102557
AF	YearBlocked	B060	MCTP2	2.40766	1.50552	0.902139	0.0246858	0.102557
AF	YearBlocked	B060	ATP5O	4.94624	4.17684	0.769397	0.0247481	0.102728
AF	YearBlocked	B060	GNB2	2.07747	1.06019	1.01727	0.024754	0.102728
AF	YearBlocked	B060	TNS3	3.65371	2.64643	1.00729	0.0247814	0.102733
AF	YearBlocked	B060	PPP6R3	4.2761	3.66028	0.615817	0.0247946	0.102733
AF	YearBlocked	B060	RFX7	3.48576	2.56981	0.915951	0.0248073	0.102733
AF	YearBlocked	B060	PPM1B	3.01163	2.08915	0.922478	0.0248088	0.102733
AF	YearBlocked	B060	WNT7B	2.96293	2.05103	0.911907	0.0248307	0.102744
AF	YearBlocked	B060	RRM1	1.88491	1.14439	0.740515	0.0248381	0.102744
AF	YearBlocked	B060	ALMS1	1.56682	1.08199	0.484822	0.0248695	0.102818
AF	YearBlocked	B060	TCEAL9	3.3624	2.64822	0.714177	0.0249309	0.102993
AF	YearBlocked	B060	MTA2	2.22303	1.29804	0.924992	0.0249386	0.102993
AF	YearBlocked	B060	CSNK1G2	2.29074	1.31541	0.975335	0.0249982	0.103162
AF	YearBlocked	B060	HBP1	5.14826	4.35752	0.790734	0.0250095	0.103162
AF	YearBlocked	B060	TJP2	3.10665	2.4948	0.611851	0.0250215	0.103162
AF	YearBlocked	B060	CEACAM8	4.14176	3.06879	1.07298	0.0250435	0.103162
AF	YearBlocked	B060	LDOC1	3.97863	2.97797	1.00066	0.025056	0.103162
AF	YearBlocked	B060	RRP15	2.18135	1.39723	0.784126	0.0250605	0.103162
AF	YearBlocked	B060	SREBF2	3.48907	2.72907	0.759998	0.0251131	0.103306
AF	YearBlocked	B060	TUBA1B	8.16592	7.49691	0.669012	0.025141	0.103306
AF	YearBlocked	B060	WWC3	2.35992	1.56318	0.796736	0.0251489	0.103306
AF	YearBlocked	B060	MSH6	1.99576	1.33799	0.657777	0.0251492	0.103306
AF	YearBlocked	B060	SNX4	2.31456	1.65566	0.658903	0.0251902	0.103419
AF	YearBlocked	B060	FAM161B	2.21388	1.25658	0.957294	0.0252286	0.103477
AF	YearBlocked	B060	ATP8B1	2.66615	2.13593	0.530224	0.0252313	0.103477
AF	YearBlocked	B060	ARHGAP44	1.95824	1.10683	0.851402	0.0252769	0.103547
AF	YearBlocked	B060	MAX	7.21352	6.4662	0.747319	0.0252857	0.103547
AF	YearBlocked	B060	RASAL2	1.63594	0.842886	0.79305	0.0253099	0.103547
AF	YearBlocked	B060	SPINK5	5.55299	4.43768	1.1153	0.0253227	0.103547
AF	YearBlocked	B060	ALDH6A1	2.12019	1.48985	0.630336	0.0253244	0.103547
AF	YearBlocked	B060	TLE3	2.84595	1.92232	0.923626	0.0253296	0.103547
AF	YearBlocked	B060	PRKCZ	3.52463	2.48006	1.04457	0.0253612	0.103621
AF	YearBlocked	B060	SLF2	3.10187	2.3919	0.709976	0.0253766	0.103629
AF	YearBlocked	B060	PTCD1	5.92416	4.57359	1.35057	0.0254061	0.103694
AF	YearBlocked	B060	ZFP36	5.02035	4.29261	0.727743	0.0254362	0.103762
AF	YearBlocked	B060	AFTPH	2.92171	2.34547	0.576234	0.025476	0.103817
AF	YearBlocked	B060	CCDC174	2.54219	1.84152	0.700673	0.0254769	0.103817
AF	YearBlocked	B060	PTGES3	3.31461	2.30656	1.00805	0.0254933	0.103829
AF	YearBlocked	B060	ENSMMUG00000019540	3.48314	2.52911	0.95403	0.0255218	0.10389
AF	YearBlocked	B060	SMIM3	1.63015	1.0103	0.619859	0.025545	0.103929
AF	YearBlocked	B060	RNF144B	3.12796	2.39489	0.73307	0.0255654	0.103957
AF	YearBlocked	B060	USP39	3.66704	2.89487	0.772176	0.0256039	0.103995
AF	YearBlocked	B060	TIMMDC1	2.40905	1.52827	0.880777	0.0256143	0.103995
AF	YearBlocked	B060	EHMT2	2.57411	1.87462	0.699483	0.0256155	0.103995
AF	YearBlocked	B060	PLEKHA6	3.12796	2.31463	0.813325	0.0256643	0.104088
AF	YearBlocked	B060	SNRPA	2.36749	1.25073	1.11677	0.0256655	0.104088
AF	YearBlocked	B060	NT5DC2	3.13824	2.40219	0.736055	0.0257208	0.104257
AF	YearBlocked	B060	NTPCR	2.26745	1.10687	1.16058	0.0257561	0.104339
AF	YearBlocked	B060	SNRPN	2.93706	2.11064	0.826413	0.0257682	0.104339
AF	YearBlocked	B060	ENSMMUG00000038933	3.11911	0.997675	2.12144	0.0258399	0.104574
AF	YearBlocked	B060	HIVEP3	1.91183	1.14604	0.765797	0.0260231	0.105224
AF	YearBlocked	B060	FAM227B	2.85456	2.02963	0.824937	0.0260281	0.105224
AF	YearBlocked	B060	NF1	2.30809	1.67404	0.634053	0.0261013	0.105465
AF	YearBlocked	B060	ETV5	2.59269	1.66409	0.928601	0.0261772	0.105674
AF	YearBlocked	B060	CWF19L2	2.49194	1.83916	0.652778	0.0261872	0.105674
AF	YearBlocked	B060	CCL28	0.238618	1.85743	-1.61881	0.0261945	0.105674
AF	YearBlocked	B060	PDCD2	2.87939	2.07068	0.808706	0.0262299	0.105723
AF	YearBlocked	B060	UBAP1	5.00352	4.24982	0.753699	0.0262343	0.105723
AF	YearBlocked	B060	UBA1	4.09253	3.47771	0.614822	0.0263258	0.106036
AF	YearBlocked	B060	RUBCN	3.43873	2.57598	0.862751	0.0263732	0.106171
AF	YearBlocked	B060	STRN	3.98037	3.16807	0.812308	0.0263939	0.106199
AF	YearBlocked	B060	TRIM28	3.44576	2.62956	0.816202	0.0264661	0.106434
AF	YearBlocked	B060	CCT4	2.44726	1.5464	0.900865	0.0265084	0.106548
AF	YearBlocked	B060	CFAP20	1.5543	0.911734	0.642567	0.0265458	0.106642
AF	YearBlocked	B060	USP12	3.41505	2.63708	0.777967	0.0265925	0.106662
AF	YearBlocked	B060	IMMT	2.61648	1.87172	0.74476	0.0265981	0.106662
AF	YearBlocked	B060	IPP	1.90192	1.13284	0.769082	0.0266204	0.106662
AF	YearBlocked	B060	UBE2E2	3.90752	2.54757	1.35995	0.0266296	0.106662
AF	YearBlocked	B060	VPS26C	2.68746	1.63751	1.04995	0.0266328	0.106662
AF	YearBlocked	B060	LLPH	2.93206	1.66683	1.26523	0.0266341	0.106662
AF	YearBlocked	B060	KIF13B	2.56216	1.9484	0.613759	0.0267615	0.107072
AF	YearBlocked	B060	PRELID3B	4.37487	3.63523	0.739641	0.0267819	0.107072
AF	YearBlocked	B060	SND1	2.85027	2.12255	0.727721	0.0267913	0.107072
AF	YearBlocked	B060	ANKRD54	2.4916	0.835416	1.65619	0.0268129	0.107072
AF	YearBlocked	B060	VGLL4	3.5884	2.72616	0.86224	0.0268202	0.107072
AF	YearBlocked	B060	CCNJ	1.63868	0.984551	0.654126	0.0268203	0.107072
AF	YearBlocked	B060	DIP2C	1.46404	0.91275	0.551294	0.0268599	0.107174
AF	YearBlocked	B060	CAPZA2	4.07685	3.39139	0.685457	0.0269023	0.107242
AF	YearBlocked	B060	ABO	1.6174	0.222891	1.39451	0.0269049	0.107242
AF	YearBlocked	B060	SMC1A	2.36973	1.78844	0.581289	0.0269617	0.107413
AF	YearBlocked	B060	BZW1	3.98466	3.22221	0.762451	0.0269854	0.107451
AF	YearBlocked	B060	ENSMMUG00000022965	7.00387	6.21776	0.78611	0.0270078	0.107484
AF	YearBlocked	B060	SMG5	2.80586	2.078	0.727859	0.0270533	0.10761
AF	YearBlocked	B060	CTTN	2.54177	1.95656	0.585211	0.0271256	0.107841
AF	YearBlocked	B060	TRIR	4.48376	3.61088	0.872888	0.0271463	0.107867
AF	YearBlocked	B060	ENSMMUG00000018391	6.26054	5.44527	0.815265	0.0271608	0.107869
AF	YearBlocked	B060	RPS11	10.1178	9.46177	0.656044	0.0272013	0.107927
AF	YearBlocked	B060	XPO5	1.9914	1.46623	0.525164	0.0272041	0.107927
AF	YearBlocked	B060	FOCAD	1.66921	1.11545	0.553764	0.0272295	0.107927
AF	YearBlocked	B060	DYNC1I2	2.84692	2.21788	0.62904	0.0272316	0.107927
AF	YearBlocked	B060	CEP95	2.42159	1.54596	0.875623	0.0272559	0.10793
AF	YearBlocked	B060	ZC3H14	3.53317	2.93823	0.594935	0.0272606	0.10793
AF	YearBlocked	B060	RHOA	5.42463	4.67781	0.746819	0.0273024	0.108014
AF	YearBlocked	B060	TCP1	3.81543	3.24504	0.570392	0.0273099	0.108014
AF	YearBlocked	B060	DERPC	3.16447	2.37406	0.790412	0.0273305	0.108039
AF	YearBlocked	B060	RNF4	4.87268	4.10682	0.765856	0.0273636	0.108089
AF	YearBlocked	B060	ENSMMUG00000038802	6.62363	5.79988	0.823745	0.0273712	0.108089
AF	YearBlocked	B060	TBL1XR1	3.04947	2.50143	0.548048	0.0273931	0.10812
AF	YearBlocked	B060	KLF7	4.09316	2.79964	1.29352	0.0274091	0.108127
AF	YearBlocked	B060	PKP4	5.19604	4.56513	0.630916	0.0274521	0.108203
AF	YearBlocked	B060	STX7	4.07953	3.3265	0.753025	0.0274566	0.108203
AF	YearBlocked	B060	SEC23B	2.93717	1.90301	1.03416	0.0274842	0.108256
AF	YearBlocked	B060	ZFP36L1	4.05292	3.46142	0.591499	0.0275329	0.108392
AF	YearBlocked	B060	COPG2	2.77803	2.16517	0.612862	0.0276069	0.108628
AF	YearBlocked	B060	ENSMMUG00000040642	7.25748	6.47449	0.782987	0.0276472	0.108711
AF	YearBlocked	B060	ENSMMUG00000013505	1.38482	0.872123	0.512695	0.0276609	0.108711
AF	YearBlocked	B060	WWC2	3.34476	2.60443	0.740333	0.0276706	0.108711
AF	YearBlocked	B060	LONP2	2.87563	2.20955	0.666088	0.0276921	0.108724
AF	YearBlocked	B060	TP53	2.55461	1.69185	0.862753	0.0277024	0.108724
AF	YearBlocked	B060	ALDOA	5.43666	4.75042	0.686236	0.0277781	0.108966
AF	YearBlocked	B060	ENSMMUG00000009623	4.97724	3.61571	1.36152	0.0277969	0.108984
AF	YearBlocked	B060	ENSMMUG00000016235	4.75666	4.14585	0.610806	0.0278435	0.109077
AF	YearBlocked	B060	EIF3E	4.78252	3.99254	0.78998	0.0278491	0.109077
AF	YearBlocked	B060	LRRC37A	2.96846	2.40447	0.563983	0.0278785	0.109136
AF	YearBlocked	B060	WSB2	5.87675	5.12197	0.75478	0.0279077	0.109151
AF	YearBlocked	B060	LAMC1	1.66695	1.08336	0.583596	0.0279108	0.109151
AF	YearBlocked	B060	S100A14	5.40098	4.71753	0.683446	0.027938	0.109202
AF	YearBlocked	B060	PPP4C	4.01499	3.07511	0.939888	0.0279831	0.109322
AF	YearBlocked	B060	USP4	2.82221	2.1363	0.685908	0.0280348	0.109469
AF	YearBlocked	B060	MAPKAP1	5.35438	4.72981	0.624575	0.0280681	0.109504
AF	YearBlocked	B060	SDHD	3.60331	2.44223	1.16108	0.0280726	0.109504
AF	YearBlocked	B060	PI4KB	2.91397	2.05724	0.856733	0.0281179	0.109625
AF	YearBlocked	B060	SRF	3.58142	2.64509	0.936333	0.0281469	0.109683
AF	YearBlocked	B060	ZBTB7B	1.87462	1.14604	0.728578	0.0282168	0.109899
AF	YearBlocked	B060	EEF1G	7.8338	7.21613	0.617669	0.0282594	0.109909
AF	YearBlocked	B060	SPECC1L	3.81686	3.2378	0.579057	0.0282722	0.109909
AF	YearBlocked	B060	CRCP	2.53112	1.46057	1.07055	0.0282794	0.109909
AF	YearBlocked	B060	MSL1	2.06842	1.5799	0.488521	0.0282868	0.109909
AF	YearBlocked	B060	SF3A1	2.80292	2.13298	0.66994	0.028291	0.109909
AF	YearBlocked	B060	CHCHD7	3.19001	2.44212	0.747889	0.028334	0.11002
AF	YearBlocked	B060	AHSA1	2.69272	1.90236	0.790355	0.0283977	0.110212
AF	YearBlocked	B060	ESRP2	3.89124	3.18071	0.710522	0.0284818	0.110482
AF	YearBlocked	B060	GALNT12	1.93444	1.20116	0.733281	0.0286082	0.110916
AF	YearBlocked	B060	C17orf80	3.17344	2.47774	0.695697	0.0286617	0.110981
AF	YearBlocked	B060	ZSWIM6	3.14761	2.42265	0.724962	0.028671	0.110981
AF	YearBlocked	B060	PGM1	1.76827	0.993078	0.775194	0.0286715	0.110981
AF	YearBlocked	B060	EPB41L4B	3.16674	2.48545	0.681296	0.0286828	0.110981
AF	YearBlocked	B060	NFKBIZ	3.07762	2.36634	0.711281	0.0286983	0.110985
AF	YearBlocked	B060	SLC12A6	5.06694	3.75903	1.30791	0.0287252	0.111033
AF	YearBlocked	B060	GPN1	2.54045	1.82887	0.711574	0.0287934	0.111234
AF	YearBlocked	B060	PRTFDC1	1.95389	1.10616	0.84773	0.0288062	0.111234
AF	YearBlocked	B060	ENSMMUG00000045846	3.05346	2.00196	1.0515	0.0288414	0.111292
AF	YearBlocked	B060	GSTM5	4.93212	4.192	0.740114	0.0288538	0.111292
AF	YearBlocked	B060	PTPRH	2.07614	0.914054	1.16208	0.0288706	0.111292
AF	YearBlocked	B060	DIDO1	2.6113	1.84446	0.766841	0.0288793	0.111292
AF	YearBlocked	B060	PPIP5K2	1.71559	1.22181	0.493784	0.028933	0.111443
AF	YearBlocked	B060	MOSPD3	3.27404	2.38387	0.890175	0.0289512	0.111457
AF	YearBlocked	B060	CT83	1.68197	0.878976	0.802995	0.0290134	0.11164
AF	YearBlocked	B060	B3GNT5	1.7686	1.09216	0.676445	0.0290298	0.111647
AF	YearBlocked	B060	PHC2	1.7895	1.11088	0.678616	0.0290598	0.111654
AF	YearBlocked	B060	STAT2	2.00582	1.33531	0.670513	0.0290773	0.111654
AF	YearBlocked	B060	CHMP5	4.62699	3.9345	0.692495	0.0290885	0.111654
AF	YearBlocked	B060	FGD6	3.06401	2.4094	0.654603	0.0290898	0.111654
AF	YearBlocked	B060	CAPRIN2	1.84617	1.17948	0.66669	0.0291927	0.111956
[truncated: 51,657 more rows]

## Sheet: Hippocampus DEG results
#Hippocampus Pre-Term (denominator) comparisons for each indicated numerator
Tissue	Model	Comparison Numerator	gene	mean_log2CPTT_Comp	mean_log2CPTT_PTC	log2FC	P.Value	adj.P.Val
Brain	YearBlocked	B060	S100A6	3.24232	4.31111	-1.06879	1.04754e-06	0.0116285
Brain	YearBlocked	B060	VSTM2B	5.11967	4.50213	0.617543	2.74506e-06	0.0116285
Brain	YearBlocked	B060	SLC6A11	6.03104	5.5374	0.493645	3.39397e-06	0.0116285
Brain	YearBlocked	B060	NDRG1	4.65333	5.12633	-0.472994	3.5363e-06	0.0116285
Brain	YearBlocked	B060	SOX1	3.1607	2.4735	0.687202	3.89904e-06	0.0116285
Brain	YearBlocked	B060	SEMA3C	3.57885	4.78263	-1.20379	6.35413e-06	0.0139974
Brain	YearBlocked	B060	CERS3	0.502071	1.05589	-0.553822	7.51538e-06	0.0139974
Brain	YearBlocked	B060	SBK1	5.86134	5.38608	0.475259	7.89224e-06	0.0139974
Brain	YearBlocked	B060	TGFBI	1.38143	2.17533	-0.793895	8.44803e-06	0.0139974
Brain	YearBlocked	B060	UBE4A	4.77382	5.01865	-0.244825	1.0482e-05	0.0156308
Brain	YearBlocked	B060	C8orf82	4.24908	3.78702	0.462053	1.36905e-05	0.0185594
Brain	YearBlocked	B060	PLPPR4	6.69172	7.0444	-0.352683	1.60349e-05	0.0198381
Brain	YearBlocked	B060	ANXA4	2.653	3.25428	-0.601284	1.72945e-05	0.0198381
Brain	YearBlocked	B060	RASGRP1	3.66575	4.66999	-1.00423	1.98377e-05	0.02113
Brain	YearBlocked	B060	ATE1	4.08422	4.38219	-0.297968	2.28734e-05	0.0227392
Brain	YearBlocked	B060	GRM1	3.19877	3.64895	-0.450175	2.48248e-05	0.0231367
Brain	YearBlocked	B060	B4GALNT4	6.44859	6.10205	0.346547	2.7465e-05	0.0240917
Brain	YearBlocked	B060	CNIH3	3.02262	3.49255	-0.469929	2.94702e-05	0.0244144
Brain	YearBlocked	B060	TMEM74	3.59538	4.12019	-0.524814	3.70912e-05	0.0291108
Brain	YearBlocked	B060	BTD	2.80859	3.10981	-0.30122	4.94575e-05	0.0331302
Brain	YearBlocked	B060	ADGRB1	6.52468	6.15038	0.374295	5.00308e-05	0.0331302
Brain	YearBlocked	B060	ATP13A3	3.90357	4.16434	-0.260767	5.48866e-05	0.0331302
Brain	YearBlocked	B060	SORL1	4.8249	5.34094	-0.516048	5.66556e-05	0.0331302
Brain	YearBlocked	B060	IER2	4.81902	4.23827	0.580754	5.92284e-05	0.0331302
Brain	YearBlocked	B060	CCBE1	2.34291	3.22055	-0.87764	6.206e-05	0.0331302
Brain	YearBlocked	B060	SOX12	5.30329	4.76977	0.533525	6.46735e-05	0.0331302
Brain	YearBlocked	B060	AJM1	4.61167	4.07475	0.536917	6.6988e-05	0.0331302
Brain	YearBlocked	B060	FAM122B	3.59899	3.91381	-0.314823	6.91016e-05	0.0331302
Brain	YearBlocked	B060	PUM1	5.55571	5.75517	-0.199459	7.05351e-05	0.0331302
Brain	YearBlocked	B060	PTK7	3.15492	3.48484	-0.329923	7.58125e-05	0.0331302
Brain	YearBlocked	B060	SECISBP2L	5.13753	5.50323	-0.365704	7.62157e-05	0.0331302
Brain	YearBlocked	B060	YEATS2	3.93094	4.29797	-0.367031	7.78738e-05	0.0331302
Brain	YearBlocked	B060	PRSS12	5.49709	6.0691	-0.572005	8.137e-05	0.0331302
Brain	YearBlocked	B060	SUPT7L	4.55281	4.7535	-0.200691	8.27126e-05	0.0331302
Brain	YearBlocked	B060	C4orf48	7.12598	6.16818	0.957806	8.43932e-05	0.0331302
Brain	YearBlocked	B060	PLEKHA2	3.12428	3.57684	-0.45256	8.45853e-05	0.0331302
Brain	YearBlocked	B060	ENSMMUG00000039957	0.325458	1.92989	-1.60443	8.50292e-05	0.0331302
Brain	YearBlocked	B060	GRIP2	4.47692	3.9088	0.568113	9.16704e-05	0.0331302
Brain	YearBlocked	B060	LGR6	2.53343	1.82922	0.704211	9.54406e-05	0.0331302
Brain	YearBlocked	B060	MFAP5	2.42448	3.59701	-1.17253	9.60652e-05	0.0331302
Brain	YearBlocked	B060	CTTNBP2	4.55866	4.94005	-0.38139	9.73316e-05	0.0331302
Brain	YearBlocked	B060	PCSK1N	7.92152	7.08167	0.83985	9.9037e-05	0.0331302
Brain	YearBlocked	B060	GABRA1	5.85346	6.38877	-0.535308	9.92197e-05	0.0331302
Brain	YearBlocked	B060	PLCH2	5.77383	5.31001	0.463819	9.9715e-05	0.0331302
Brain	YearBlocked	B060	TTC9B	7.18409	6.33648	0.847611	0.000102137	0.0331302
Brain	YearBlocked	B060	SLC30A3	4.19483	5.00693	-0.812103	0.000102199	0.0331302
Brain	YearBlocked	B060	HOOK2	3.45132	3.04467	0.406652	0.000117807	0.0348872
Brain	YearBlocked	B060	PLXDC1	5.08324	4.53053	0.552707	0.000118826	0.0348872
Brain	YearBlocked	B060	SPHKAP	4.67302	5.12444	-0.451415	0.000118957	0.0348872
Brain	YearBlocked	B060	MICALL2	5.72895	5.276	0.452952	0.000119336	0.0348872
Brain	YearBlocked	B060	SP9	2.53527	1.95168	0.583587	0.000121903	0.0348872
Brain	YearBlocked	B060	ZNF281	3.71851	3.97313	-0.254623	0.000126292	0.0348872
Brain	YearBlocked	B060	E2F3	3.50657	3.88828	-0.381705	0.000126569	0.0348872
Brain	YearBlocked	B060	DOCK4	4.92515	5.48564	-0.560493	0.000128642	0.0348872
Brain	YearBlocked	B060	CTDSPL2	3.75724	4.00568	-0.248437	0.000132846	0.0348872
Brain	YearBlocked	B060	LRGUK	1.15599	1.49251	-0.336517	0.000133271	0.0348872
Brain	YearBlocked	B060	EPHA5	5.38302	6.15413	-0.771106	0.000134631	0.0348872
Brain	YearBlocked	B060	CASKIN1	6.3839	6.00811	0.375787	0.000135693	0.0348872
Brain	YearBlocked	B060	SMAD3	2.74902	3.25507	-0.506052	0.000151512	0.0377678
Brain	YearBlocked	B060	GRIN2C	3.58894	3.04027	0.548666	0.000152412	0.0377678
Brain	YearBlocked	B060	TGFBR3L	2.36816	1.79755	0.570608	0.000154496	0.0377678
Brain	YearBlocked	B060	KIFC2	7.13553	6.79787	0.337659	0.000161464	0.0380703
Brain	YearBlocked	B060	CPNE5	5.05384	5.37417	-0.320332	0.000163584	0.0380703
Brain	YearBlocked	B060	KCNF1	5.09073	5.52677	-0.436039	0.000167552	0.0380703
Brain	YearBlocked	B060	ACTR3	6.37424	6.73661	-0.362369	0.000172198	0.0380703
Brain	YearBlocked	B060	SRRM3	4.04096	3.60597	0.434991	0.00017444	0.0380703
Brain	YearBlocked	B060	NPPA	1.0927	1.81569	-0.722995	0.000174755	0.0380703
Brain	YearBlocked	B060	TRIM8	5.89239	5.58448	0.307913	0.000176413	0.0380703
Brain	YearBlocked	B060	TANK	4.05845	4.6051	-0.546654	0.000177132	0.0380703
Brain	YearBlocked	B060	RALGAPB	4.6271	4.81378	-0.18668	0.00017871	0.0380703
Brain	YearBlocked	B060	TRNP1	6.16977	5.81068	0.359093	0.000182736	0.0381206
Brain	YearBlocked	B060	MED13L	4.17773	4.37592	-0.198195	0.000184059	0.0381206
Brain	YearBlocked	B060	TXNDC16	2.625	2.88156	-0.256563	0.000189017	0.0385664
Brain	YearBlocked	B060	MAS1	2.08565	3.14309	-1.05744	0.000192154	0.0385664
Brain	YearBlocked	B060	KCTD20	4.44425	4.74849	-0.304243	0.00019397	0.0385664
Brain	YearBlocked	B060	NPR3	2.39725	3.14625	-0.748997	0.000197586	0.0387684
Brain	YearBlocked	B060	FNDC10	4.52843	3.47234	1.05609	0.000203727	0.0390644
Brain	YearBlocked	B060	ULK4	1.38492	1.8959	-0.510981	0.000206711	0.0390644
Brain	YearBlocked	B060	B3GALT6	4.74085	3.86371	0.877137	0.000208963	0.0390644
Brain	YearBlocked	B060	ENSMMUG00000001983	4.06481	3.49076	0.574044	0.000209573	0.0390644
Brain	YearBlocked	B060	DYRK2	4.66188	4.98751	-0.325637	0.000216331	0.0398262
Brain	YearBlocked	B060	TLE4	4.15339	4.62167	-0.468283	0.000238437	0.0419086
Brain	YearBlocked	B060	NR3C1	3.26113	3.57528	-0.314148	0.00023898	0.0419086
Brain	YearBlocked	B060	TMEM200A	2.39206	2.93431	-0.542247	0.00024248	0.0419086
Brain	YearBlocked	B060	CPLX1	6.0961	5.66229	0.43382	0.0002496	0.0419086
Brain	YearBlocked	B060	FZD6	2.18969	2.68354	-0.493845	0.000249906	0.0419086
Brain	YearBlocked	B060	ENSMMUG00000016459	4.57046	6.39582	-1.82536	0.000250156	0.0419086
Brain	YearBlocked	B060	ATP1A1	7.76197	8.0252	-0.263233	0.000251968	0.0419086
Brain	YearBlocked	B060	INPP5E	4.53636	4.19422	0.342139	0.000253323	0.0419086
Brain	YearBlocked	B060	PTHLH	2.00609	2.84405	-0.837956	0.00025367	0.0419086
Brain	YearBlocked	B060	ECEL1	2.06315	1.15756	0.905586	0.000255746	0.0419086
Brain	YearBlocked	B060	HS6ST3	4.59061	5.23725	-0.646637	0.000259287	0.042027
Brain	YearBlocked	B060	INAFM1	5.40199	4.7641	0.637899	0.000281609	0.0451543
Brain	YearBlocked	B060	ENSMMUG00000045176	4.5879	4.12727	0.460633	0.000296209	0.0467989
Brain	YearBlocked	B060	HES5	4.62566	3.96522	0.660439	0.000303744	0.0467989
Brain	YearBlocked	B060	GRIA1	7.46627	7.78829	-0.322014	0.00030403	0.0467989
Brain	YearBlocked	B060	LAMP2	5.27668	5.48163	-0.20495	0.000306147	0.0467989
Brain	YearBlocked	B060	PDLIM5	3.42487	3.73394	-0.309071	0.000312976	0.0467989
Brain	YearBlocked	B060	NUP88	3.96275	4.23685	-0.274099	0.000313778	0.0467989
Brain	YearBlocked	B060	NEUROD1	4.06903	4.81663	-0.747594	0.000317987	0.0467989
Brain	YearBlocked	B060	FAM120A	5.4079	5.57228	-0.164386	0.000318471	0.0467989
Brain	YearBlocked	B060	HMG20A	4.72913	4.94466	-0.215529	0.00032241	0.0467989
Brain	YearBlocked	B060	ITGA8	1.25751	2.0191	-0.761581	0.000326656	0.0467989
Brain	YearBlocked	B060	ADGRD2	2.30546	1.27889	1.02657	0.00032987	0.0467989
Brain	YearBlocked	B060	C1orf35	4.81942	4.49325	0.326165	0.000333508	0.0467989
Brain	YearBlocked	B060	VGF	5.8702	5.27839	0.591809	0.000335475	0.0467989
Brain	YearBlocked	B060	LKAAEAR1	2.43564	1.80435	0.631288	0.000335802	0.0467989
Brain	YearBlocked	B060	PANX2	4.06689	3.6217	0.445188	0.000342381	0.0472739
Brain	YearBlocked	B060	MAP4K3	5.10823	5.32009	-0.211866	0.00034896	0.0475117
Brain	YearBlocked	B060	MEX3D	4.16792	3.66814	0.499788	0.000350475	0.0475117
Brain	YearBlocked	B060	HES4	4.11569	3.63697	0.478725	0.000358283	0.0481325
Brain	YearBlocked	B060	APOC1	4.42587	5.41369	-0.987824	0.000373209	0.0496901
Brain	YearBlocked	B060	SEC61A1	5.99688	6.27039	-0.273507	0.000378614	0.0499637
Brain	YearBlocked	B060	PDS5A	3.91165	4.08885	-0.177199	0.000384893	0.0503467
Brain	YearBlocked	B060	FBLN1	4.655	5.11385	-0.458855	0.000403773	0.0518713
Brain	YearBlocked	B060	PDXDC1	5.00856	5.25861	-0.250042	0.000406351	0.0518713
Brain	YearBlocked	B060	ZSWIM6	4.23573	4.40928	-0.173551	0.000408617	0.0518713
Brain	YearBlocked	B060	ATP2B1	6.71541	7.07252	-0.35711	0.000411508	0.0518713
Brain	YearBlocked	B060	SLC1A4	6.77946	6.49094	0.288519	0.000414976	0.0518713
Brain	YearBlocked	B060	TACC1	4.29886	4.68913	-0.390268	0.000419415	0.0518713
Brain	YearBlocked	B060	UBXN10	1.21193	1.89042	-0.678488	0.000425523	0.0518713
Brain	YearBlocked	B060	YBX3	3.82254	4.17124	-0.348698	0.000427745	0.0518713
Brain	YearBlocked	B060	LEPR	1.17757	1.69719	-0.519618	0.000430389	0.0518713
Brain	YearBlocked	B060	SLC2A12	1.99336	2.66106	-0.6677	0.000431333	0.0518713
Brain	YearBlocked	B060	CSPG5	8.16143	7.94162	0.219813	0.00044806	0.0531323
Brain	YearBlocked	B060	PTBP3	3.4926	3.82603	-0.333428	0.000452795	0.0531323
Brain	YearBlocked	B060	MXRA5	1.78983	2.45733	-0.667505	0.000455882	0.0531323
Brain	YearBlocked	B060	ENSMMUG00000041105	5.34914	4.70685	0.642293	0.000456072	0.0531323
Brain	YearBlocked	B060	MXRA7	5.66245	6.0123	-0.349851	0.000498099	0.0571192
Brain	YearBlocked	B060	NXNL2	4.04633	3.59528	0.451058	0.000503547	0.0571192
Brain	YearBlocked	B060	USP46	5.61924	5.87874	-0.259497	0.000505059	0.0571192
Brain	YearBlocked	B060	KLHL4	1.86233	2.6061	-0.743768	0.000507446	0.0571192
Brain	YearBlocked	B060	RAB3GAP2	4.03752	4.36756	-0.330044	0.000509445	0.0571192
Brain	YearBlocked	B060	NCKAP1	6.67208	6.92171	-0.249632	0.000515006	0.0573117
Brain	YearBlocked	B060	RSPO1	1.42422	1.15102	0.273207	0.000523436	0.0578184
Brain	YearBlocked	B060	LMO7	3.83397	4.20703	-0.37306	0.000531443	0.0578495
Brain	YearBlocked	B060	SLC9A3R1	5.14227	4.87963	0.262643	0.0005321	0.0578495
Brain	YearBlocked	B060	GJD3	2.66217	2.07045	0.591725	0.00053696	0.0578495
Brain	YearBlocked	B060	ENSMMUG00000021916	6.34487	6.55603	-0.21115	0.00054726	0.0578495
Brain	YearBlocked	B060	TRBV7-3	3.72154	2.88238	0.839163	0.000548203	0.0578495
Brain	YearBlocked	B060	SLC4A5	1.18601	1.70433	-0.518312	0.00054922	0.0578495
Brain	YearBlocked	B060	SORBS2	5.31065	5.61761	-0.306956	0.000550874	0.0578495
Brain	YearBlocked	B060	ARID5B	3.49623	3.81644	-0.320215	0.000571066	0.0595506
Brain	YearBlocked	B060	ANKRD9	3.09068	2.44709	0.643584	0.000584322	0.0599712
Brain	YearBlocked	B060	PKIG	8.35255	8.65848	-0.305931	0.000584973	0.0599712
Brain	YearBlocked	B060	ECRG4	3.7126	4.7837	-1.0711	0.000590586	0.0599712
Brain	YearBlocked	B060	ENSMMUG00000038091	3.33255	2.69887	0.633686	0.000592941	0.0599712
Brain	YearBlocked	B060	ZNF865	3.29337	2.83776	0.455606	0.000595208	0.0599712
Brain	YearBlocked	B060	SERTAD2	2.30565	2.58994	-0.284288	0.000605055	0.0605542
Brain	YearBlocked	B060	UTP14C	4.30813	4.60242	-0.294287	0.000626954	0.0616714
Brain	YearBlocked	B060	ADAMTS6	1.52891	1.88323	-0.354314	0.00062902	0.0616714
Brain	YearBlocked	B060	NPFFR2	1.55097	2.36528	-0.814309	0.000632203	0.0616714
Brain	YearBlocked	B060	WDR7	5.03211	5.31493	-0.282823	0.000636813	0.0616714
Brain	YearBlocked	B060	FAM181B	4.90331	4.44412	0.459186	0.000638906	0.0616714
Brain	YearBlocked	B060	STIM2	4.34247	4.6151	-0.272637	0.000641032	0.0616714
Brain	YearBlocked	B060	AFTPH	3.78062	3.97137	-0.190748	0.000649686	0.0616855
Brain	YearBlocked	B060	DGKE	3.66069	3.95537	-0.294681	0.000651103	0.0616855
Brain	YearBlocked	B060	BAIAP2	5.7559	6.11942	-0.363517	0.000655594	0.0616855
Brain	YearBlocked	B060	CDK19	4.04558	4.38288	-0.337299	0.000659148	0.0616855
Brain	YearBlocked	B060	VEGFC	2.60633	1.85322	0.75311	0.000661938	0.0616855
Brain	YearBlocked	B060	MMP15	4.26704	3.95915	0.307889	0.000665998	0.0616855
Brain	YearBlocked	B060	DACT3	4.87697	4.38716	0.489809	0.000672002	0.0618049
Brain	YearBlocked	B060	FAR1	4.76751	5.02058	-0.253066	0.000677439	0.0618049
Brain	YearBlocked	B060	PIWIL2	1.8588	1.10049	0.758309	0.000679721	0.0618049
Brain	YearBlocked	B060	TCF4	7.05772	7.31772	-0.260009	0.000684747	0.0618845
Brain	YearBlocked	B060	ASH1L	4.50318	4.75699	-0.253812	0.000693702	0.0619747
Brain	YearBlocked	B060	AP1S2	6.48975	6.14419	0.345567	0.000694057	0.0619747
Brain	YearBlocked	B060	TIFA	1.00358	1.38836	-0.384783	0.000699794	0.0621151
Brain	YearBlocked	B060	KIF23	1.77536	2.32168	-0.546325	0.000723396	0.0635846
Brain	YearBlocked	B060	LAD1	1.96385	2.97416	-1.01031	0.000724878	0.0635846
Brain	YearBlocked	B060	LHX6	4.62409	4.22932	0.394769	0.000752319	0.0655854
Brain	YearBlocked	B060	ZHX1	4.48441	4.66772	-0.18331	0.000756484	0.0655854
Brain	YearBlocked	B060	POSTN	1.30202	2.01435	-0.71233	0.000770795	0.0661977
Brain	YearBlocked	B060	PGM5	2.1352	2.61025	-0.475049	0.000779125	0.0661977
Brain	YearBlocked	B060	DCLK1	7.6561	7.98708	-0.330981	0.000781709	0.0661977
Brain	YearBlocked	B060	IQCB1	3.93542	3.32248	0.612935	0.000783405	0.0661977
Brain	YearBlocked	B060	ENSMMUG00000041411	3.74882	4.05966	-0.310841	0.000787248	0.0661977
Brain	YearBlocked	B060	CDC40	4.39885	4.74903	-0.350182	0.000790182	0.0661977
Brain	YearBlocked	B060	NBR1	5.5954	5.76868	-0.173283	0.000802073	0.0668185
Brain	YearBlocked	B060	KCNJ4	4.10061	4.50847	-0.407867	0.000811163	0.0672004
Brain	YearBlocked	B060	CLIP4	3.77653	4.00797	-0.231439	0.000825014	0.0679395
Brain	YearBlocked	B060	CNKSR2	4.02339	4.42935	-0.40596	0.000831419	0.0679395
Brain	YearBlocked	B060	ENSMMUG00000043764	6.61601	6.38866	0.227353	0.000835629	0.0679395
Brain	YearBlocked	B060	FHL2	2.79157	3.52972	-0.738148	0.000838309	0.0679395
Brain	YearBlocked	B060	ENSA	7.35272	7.61961	-0.266893	0.000843894	0.0680224
Brain	YearBlocked	B060	MAGI3	3.22212	3.48848	-0.266359	0.000854615	0.0685162
Brain	YearBlocked	B060	NAPA	6.05405	6.32352	-0.269477	0.000872161	0.0693321
Brain	YearBlocked	B060	DNAJC3	3.9411	4.14771	-0.206609	0.000878129	0.0693321
Brain	YearBlocked	B060	CADPS2	3.58887	4.17731	-0.588442	0.000880127	0.0693321
Brain	YearBlocked	B060	KLHL14	1.33613	2.15524	-0.819107	0.000883389	0.0693321
Brain	YearBlocked	B060	ANO8	6.08446	5.83313	0.251332	0.000916429	0.0711849
Brain	YearBlocked	B060	NRIP1	3.07321	3.37434	-0.301126	0.000918428	0.0711849
Brain	YearBlocked	B060	CEP170	5.74243	5.95478	-0.212347	0.000921318	0.0711849
Brain	YearBlocked	B060	ZNF106	4.26313	4.45878	-0.19565	0.000931837	0.0716266
Brain	YearBlocked	B060	SLC7A10	4.32891	3.80467	0.524237	0.000941478	0.0719697
Brain	YearBlocked	B060	PHYHIP	6.49411	6.89035	-0.396236	0.000945953	0.0719697
Brain	YearBlocked	B060	SSR4	5.61719	5.88145	-0.26426	0.000967057	0.0730054
Brain	YearBlocked	B060	GP1BB	6.90695	6.07413	0.832811	0.000972473	0.0730054
Brain	YearBlocked	B060	SLK	3.50994	3.74211	-0.232162	0.000979064	0.0730054
Brain	YearBlocked	B060	KCNK3	2.67691	2.19006	0.486857	0.000979149	0.0730054
Brain	YearBlocked	B060	SAFB2	5.53297	5.34408	0.188893	0.000992189	0.0730324
Brain	YearBlocked	B060	RAPGEF5	4.99659	5.34268	-0.346082	0.000992994	0.0730324
Brain	YearBlocked	B060	PPP1R3D	2.43096	1.96034	0.470618	0.000999098	0.0730324
Brain	YearBlocked	B060	NAT14	5.89839	5.15723	0.741166	0.00100211	0.0730324
Brain	YearBlocked	B060	GJC1	2.26213	2.67146	-0.409332	0.001004	0.0730324
Brain	YearBlocked	B060	CABCOCO1	2.7313	3.05247	-0.321165	0.0010158	0.073495
Brain	YearBlocked	B060	SKIL	2.85491	3.2502	-0.395296	0.00102022	0.073495
Brain	YearBlocked	B060	LZTFL1	5.03228	5.33402	-0.301735	0.00103115	0.0739253
Brain	YearBlocked	B060	CNTN3	1.69523	2.12273	-0.427497	0.00104143	0.0743051
Brain	YearBlocked	B060	PCP2	2.71185	2.41787	0.293981	0.00104962	0.0745334
Brain	YearBlocked	B060	ERLIN2	3.70248	4.01508	-0.312604	0.00106946	0.0752781
Brain	YearBlocked	B060	SCRT1	4.20202	3.57125	0.630772	0.00107128	0.0752781
Brain	YearBlocked	B060	BMP4	0.952109	1.5595	-0.607392	0.00107526	0.0752781
Brain	YearBlocked	B060	BLOC1S3	4.46572	4.1155	0.350223	0.00108343	0.0754956
Brain	YearBlocked	B060	SMAD4	4.01442	4.27873	-0.264317	0.00110063	0.0757086
Brain	YearBlocked	B060	SPATA20	3.7713	3.3237	0.447598	0.00110166	0.0757086
Brain	YearBlocked	B060	WFIKKN2	2.23567	2.98806	-0.752397	0.00110171	0.0757086
Brain	YearBlocked	B060	GLMP	4.47974	4.80455	-0.324806	0.00111271	0.0759969
Brain	YearBlocked	B060	NANOS1	2.08772	1.67672	0.410997	0.0011161	0.0759969
Brain	YearBlocked	B060	FGFBP3	5.93236	5.36539	0.566965	0.00112759	0.0762815
Brain	YearBlocked	B060	TMEM59	6.56807	6.8122	-0.244126	0.00113051	0.0762815
Brain	YearBlocked	B060	ABCA1	2.27342	2.49857	-0.225145	0.00114736	0.0770698
Brain	YearBlocked	B060	CYRIA	6.82006	7.07519	-0.25513	0.00115444	0.0771974
Brain	YearBlocked	B060	SLC35F5	3.84785	4.08662	-0.23877	0.00117297	0.0779406
Brain	YearBlocked	B060	CHRNE	2.76435	2.32392	0.44043	0.00117819	0.0779406
Brain	YearBlocked	B060	RNF39	2.93959	2.49834	0.441254	0.00118124	0.0779406
Brain	YearBlocked	B060	SH2D5	2.72558	2.35667	0.368907	0.00119411	0.0784431
Brain	YearBlocked	B060	TRIM2	6.79173	6.97835	-0.186616	0.00120404	0.0785651
Brain	YearBlocked	B060	STAG2	4.82509	4.9846	-0.159503	0.00121008	0.0785651
Brain	YearBlocked	B060	ENSMMUG00000042927	5.50518	6.31051	-0.805331	0.00121688	0.0785651
Brain	YearBlocked	B060	RIC1	3.27994	3.45085	-0.170908	0.00121704	0.0785651
Brain	YearBlocked	B060	JAG2	4.81849	4.48717	0.331321	0.00122295	0.0786061
Brain	YearBlocked	B060	COL2A1	1.30738	1.64374	-0.336359	0.00123852	0.0789574
Brain	YearBlocked	B060	SEC14L5	2.17003	2.75599	-0.585962	0.001239	0.0789574
Brain	YearBlocked	B060	AMD1	5.26156	5.5197	-0.258145	0.00125409	0.0792839
Brain	YearBlocked	B060	CEP120	3.00028	3.27866	-0.278381	0.00125476	0.0792839
Brain	YearBlocked	B060	TCP11L2	2.84617	3.10205	-0.255877	0.00126999	0.0797038
Brain	YearBlocked	B060	LOXL1	3.03202	2.37626	0.655763	0.0012721	0.0797038
Brain	YearBlocked	B060	TRPM3	2.54395	3.12781	-0.583859	0.00130185	0.0812269
Brain	YearBlocked	B060	RHD	1.07302	1.58105	-0.508026	0.0013138	0.0816307
Brain	YearBlocked	B060	PEAK1	2.68211	2.95082	-0.268716	0.00132528	0.0819651
Brain	YearBlocked	B060	CPNE7	6.1872	5.80235	0.384843	0.00133017	0.0819651
Brain	YearBlocked	B060	EHMT2	6.02569	5.75781	0.267877	0.00134356	0.082012
Brain	YearBlocked	B060	SOS1	4.44711	4.65121	-0.204095	0.00134724	0.082012
Brain	YearBlocked	B060	FLRT3	3.97735	4.38853	-0.411183	0.00134788	0.082012
Brain	YearBlocked	B060	ABI1	5.95689	6.26739	-0.3105	0.00135293	0.082012
Brain	YearBlocked	B060	MAPK14	4.66331	4.90502	-0.241709	0.00136106	0.0821706
Brain	YearBlocked	B060	S100A1	5.33728	5.95748	-0.620202	0.00136978	0.0823637
Brain	YearBlocked	B060	MCTP1	3.76582	4.23798	-0.472162	0.00139828	0.0836487
Brain	YearBlocked	B060	ZNF787	3.48714	3.05412	0.433017	0.0014054	0.0836487
Brain	YearBlocked	B060	LY6H	9.43933	9.11345	0.325881	0.00140967	0.0836487
Brain	YearBlocked	B060	METTL14	3.68197	4.00148	-0.319506	0.00141359	0.0836487
Brain	YearBlocked	B060	BBS12	2.75368	3.0128	-0.259113	0.00142503	0.0836846
Brain	YearBlocked	B060	RASA4	4.67369	4.35241	0.321285	0.00142542	0.0836846
Brain	YearBlocked	B060	CEMIP2	3.1995	3.54994	-0.350444	0.00144199	0.0843253
Brain	YearBlocked	B060	PSAP	9.1379	9.35503	-0.217128	0.00145815	0.0846855
Brain	YearBlocked	B060	MAMDC2	1.98672	2.40368	-0.416953	0.00145951	0.0846855
Brain	YearBlocked	B060	RAPGEF2	5.23851	5.46642	-0.227915	0.00147898	0.0854827
Brain	YearBlocked	B060	BMS1	3.26675	3.56887	-0.302121	0.001488	0.0856721
Brain	YearBlocked	B060	RPS6KA3	3.78267	3.97818	-0.195502	0.00149797	0.0859142
Brain	YearBlocked	B060	PIGA	3.10085	3.5596	-0.458748	0.00150992	0.0862236
Brain	YearBlocked	B060	B3GNT7	1.7855	2.16072	-0.375214	0.00152291	0.0862236
Brain	YearBlocked	B060	HIVEP2	5.24405	5.60001	-0.355967	0.00152534	0.0862236
Brain	YearBlocked	B060	ENC1	8.49851	8.91392	-0.415411	0.00152649	0.0862236
Brain	YearBlocked	B060	JUND	6.30779	5.76594	0.541856	0.00153271	0.0862482
Brain	YearBlocked	B060	GPD2	5.02057	5.21162	-0.191047	0.00155381	0.0865533
Brain	YearBlocked	B060	WNT10B	4.88388	4.35657	0.527314	0.00155495	0.0865533
Brain	YearBlocked	B060	PPP3CA	7.25403	7.60149	-0.347459	0.00155747	0.0865533
Brain	YearBlocked	B060	WDR86	3.89652	3.35335	0.543169	0.00156135	0.0865533
Brain	YearBlocked	B060	RYR2	3.29976	3.61473	-0.314973	0.00157482	0.0868264
Brain	YearBlocked	B060	SNPH	5.7529	5.52978	0.223129	0.00157792	0.0868264
Brain	YearBlocked	B060	SOSTDC1	1.15006	1.79815	-0.648091	0.00158626	0.0868292
Brain	YearBlocked	B060	TOGARAM1	4.33484	4.51355	-0.17871	0.00158962	0.0868292
Brain	YearBlocked	B060	DZIP3	4.5849	4.77315	-0.188257	0.00161229	0.0868975
Brain	YearBlocked	B060	SPEG	5.68859	5.42085	0.26774	0.0016129	0.0868975
Brain	YearBlocked	B060	CD59	6.9778	7.32821	-0.350405	0.0016194	0.0868975
Brain	YearBlocked	B060	GRIN2A	2.92202	3.43367	-0.511655	0.00162286	0.0868975
Brain	YearBlocked	B060	ANGPTL2	1.75407	2.17757	-0.423498	0.00162534	0.0868975
Brain	YearBlocked	B060	NTF3	2.04975	3.01628	-0.966534	0.00162583	0.0868975
Brain	YearBlocked	B060	ZNF703	3.2298	2.97058	0.259221	0.00166075	0.0884112
Brain	YearBlocked	B060	PROX1	3.30991	4.02055	-0.71064	0.00166655	0.0884112
Brain	YearBlocked	B060	SERPINA1	1.79384	3.40462	-1.61078	0.00167194	0.0884112
Brain	YearBlocked	B060	HIF1A	5.42587	5.61129	-0.185418	0.00170341	0.0895199
Brain	YearBlocked	B060	ADCY5	5.35193	5.11544	0.23649	0.00170491	0.0895199
Brain	YearBlocked	B060	GABRB2	4.53681	5.03659	-0.499778	0.00173779	0.090776
Brain	YearBlocked	B060	CRYBG3	4.04491	4.28418	-0.239273	0.00174867	0.090776
Brain	YearBlocked	B060	ARPC2	7.83177	8.08644	-0.254673	0.00175	0.090776
Brain	YearBlocked	B060	ELP1	4.59866	4.83403	-0.235369	0.00175318	0.090776
Brain	YearBlocked	B060	WWC2	3.16048	3.42266	-0.262179	0.00177574	0.0916258
Brain	YearBlocked	B060	VIT	2.39295	3.09566	-0.70271	0.00179846	0.0924783
Brain	YearBlocked	B060	LRRC24	4.65358	4.26883	0.384753	0.00180572	0.092532
Brain	YearBlocked	B060	ENSMMUG00000048022	1.73587	0.832604	0.903265	0.00181267	0.0925705
Brain	YearBlocked	B060	MMP24OS	1.57363	0.936856	0.636778	0.00182582	0.0928495
Brain	YearBlocked	B060	MYLIP	2.56112	2.86413	-0.30302	0.00183238	0.0928495
Brain	YearBlocked	B060	ENSMMUG00000042206	4.36197	3.7516	0.610363	0.00183945	0.0928495
Brain	YearBlocked	B060	KIAA0556	2.66378	2.88382	-0.220036	0.00184307	0.0928495
Brain	YearBlocked	B060	TCEA1	5.40228	5.64412	-0.241833	0.00185367	0.0928495
Brain	YearBlocked	B060	ENSMMUG00000015465	3.5008	2.84703	0.653772	0.0018555	0.0928495
Brain	YearBlocked	B060	TOGARAM2	0.84951	1.31178	-0.462271	0.00186626	0.093076
Brain	YearBlocked	B060	FAM118B	3.96237	4.21849	-0.256118	0.00188806	0.0938045
Brain	YearBlocked	B060	SAMD14	5.79038	5.48973	0.300646	0.00189595	0.0938045
Brain	YearBlocked	B060	NCOA1	5.23008	5.45723	-0.227151	0.00190009	0.0938045
Brain	YearBlocked	B060	LRATD2	2.27467	2.63606	-0.361384	0.00191045	0.0938045
Brain	YearBlocked	B060	MTMR6	5.01522	5.22782	-0.212599	0.00191333	0.0938045
Brain	YearBlocked	B060	STS	1.73908	2.12767	-0.388587	0.00192414	0.0938045
Brain	YearBlocked	B060	KIAA0232	4.82821	5.0405	-0.212292	0.00193167	0.0938045
Brain	YearBlocked	B060	CBS	5.34687	5.03531	0.311557	0.00194104	0.0938045
Brain	YearBlocked	B060	PPDPF	8.59113	8.26249	0.328637	0.00194137	0.0938045
Brain	YearBlocked	B060	DENND4C	3.11252	3.27714	-0.164617	0.00194378	0.0938045
Brain	YearBlocked	B060	CDC42EP3	3.67452	3.99782	-0.323309	0.00195565	0.0939818
Brain	YearBlocked	B060	MID1	2.51837	2.83389	-0.315518	0.00196006	0.0939818
Brain	YearBlocked	B060	CRHR1	3.43878	2.87788	0.560902	0.00199362	0.095086
Brain	YearBlocked	B060	HSF2BP	3.08603	2.19162	0.894414	0.00200031	0.095086
Brain	YearBlocked	B060	NUP153	4.28463	4.43698	-0.152357	0.00200221	0.095086
Brain	YearBlocked	B060	GTF3C4	3.6185	3.8264	-0.207896	0.00204324	0.0967261
Brain	YearBlocked	B060	BTBD3	5.96226	6.3002	-0.337948	0.00207355	0.0978506
Brain	YearBlocked	B060	FAM149A	3.0008	3.24451	-0.243711	0.00208984	0.0979979
Brain	YearBlocked	B060	ZNF579	4.04	3.48733	0.55267	0.00209049	0.0979979
Brain	YearBlocked	B060	ARFGEF2	3.55786	3.86011	-0.302255	0.00209978	0.0979979
Brain	YearBlocked	B060	SEC22C	4.15669	4.4168	-0.260109	0.00210296	0.0979979
Brain	YearBlocked	B060	EPHA7	4.52639	5.02474	-0.498346	0.00212416	0.0983403
Brain	YearBlocked	B060	ZBTB18	7.29983	7.73888	-0.439052	0.00212813	0.0983403
Brain	YearBlocked	B060	WAPL	3.88185	4.09533	-0.213472	0.00213234	0.0983403
Brain	YearBlocked	B060	HEXA	5.07157	5.23663	-0.165066	0.00214294	0.0983403
Brain	YearBlocked	B060	SPACA9	4.4542	4.78767	-0.33347	0.00214328	0.0983403
Brain	YearBlocked	B060	WNT1	2.44192	1.85611	0.585812	0.00215393	0.0985259
Brain	YearBlocked	B060	TLE6	1.68847	1.47855	0.209922	0.00218115	0.0992152
Brain	YearBlocked	B060	CNPY3	3.95617	4.28665	-0.330482	0.00218231	0.0992152
Brain	YearBlocked	B060	APOA2	0.740449	3.15793	-2.41748	0.00219092	0.099304
Brain	YearBlocked	B060	SEMA4A	5.00574	4.7262	0.279545	0.00219882	0.0993599
Brain	YearBlocked	B060	DOCK5	1.92262	1.09021	0.832405	0.00221387	0.0994767
Brain	YearBlocked	B060	SLC13A5	3.65559	3.00968	0.645909	0.00221911	0.0994767
Brain	YearBlocked	B060	XPO7	5.42571	5.59702	-0.17131	0.00222141	0.0994767
Brain	YearBlocked	B060	KRT8	1.31206	1.96133	-0.649267	0.00223467	0.0997708
Brain	YearBlocked	B060	APPL1	4.46925	4.64215	-0.1729	0.00224601	0.0999715
Brain	YearBlocked	B060	ANTKMT	5.11688	4.50506	0.611828	0.00225258	0.0999715
Brain	YearBlocked	B060	CHRNA1	0.865461	1.6622	-0.796736	0.00226667	0.100298
Brain	YearBlocked	B060	COMTD1	4.39772	3.93839	0.459331	0.00228753	0.100922
Brain	YearBlocked	B060	ASPHD2	3.7557	4.01614	-0.260438	0.00230903	0.10157
Brain	YearBlocked	B060	FBLN2	2.78569	3.35057	-0.564877	0.00233542	0.101864
Brain	YearBlocked	B060	PIK3CD	3.99128	3.74399	0.247298	0.00233916	0.101864
Brain	YearBlocked	B060	NCEH1	3.70397	3.97964	-0.275672	0.00233932	0.101864
Brain	YearBlocked	B060	MOB3A	4.64493	4.1513	0.493633	0.00234304	0.101864
Brain	YearBlocked	B060	ACVR1C	2.11049	2.60431	-0.493813	0.00235312	0.102005
Brain	YearBlocked	B060	SLC16A12	1.97211	2.43899	-0.466872	0.00238378	0.102775
Brain	YearBlocked	B060	PLB1	2.72546	2.27699	0.448463	0.00238466	0.102775
Brain	YearBlocked	B060	FGFR1	6.50662	6.17225	0.334377	0.00242003	0.103998
Brain	YearBlocked	B060	TMEM30A	6.17737	6.38087	-0.203493	0.00243487	0.104084
Brain	YearBlocked	B060	MGST1	4.03689	4.57544	-0.538542	0.00243791	0.104084
Brain	YearBlocked	B060	CHCHD6	5.22102	5.5423	-0.321286	0.00244295	0.104084
Brain	YearBlocked	B060	SNTB1	2.01839	2.3522	-0.333815	0.00249291	0.10563
Brain	YearBlocked	B060	AGFG1	5.23526	5.43551	-0.200254	0.00249914	0.10563
Brain	YearBlocked	B060	PRORP	2.46543	2.67754	-0.212108	0.0025053	0.10563
Brain	YearBlocked	B060	KAT6A	4.12414	4.30522	-0.181081	0.00250759	0.10563
Brain	YearBlocked	B060	LATS1	3.56038	3.79668	-0.236306	0.00252148	0.105735
Brain	YearBlocked	B060	ENSMMUG00000017868	5.05286	4.57311	0.479753	0.00252424	0.105735
Brain	YearBlocked	B060	RBPJ	4.44302	4.65125	-0.208233	0.00253697	0.10597
Brain	YearBlocked	B060	ANO3	2.89244	3.48867	-0.596232	0.00254667	0.106078
Brain	YearBlocked	B060	FILIP1	1.805	2.1132	-0.308194	0.0025763	0.107013
Brain	YearBlocked	B060	EIF2D	4.23049	4.40548	-0.174988	0.00259585	0.107038
Brain	YearBlocked	B060	TPCN1	4.27989	4.00601	0.273881	0.0026039	0.107038
Brain	YearBlocked	B060	SHANK3	5.97345	5.64161	0.331845	0.00260779	0.107038
Brain	YearBlocked	B060	CHST7	3.24011	2.84753	0.392583	0.00261885	0.107038
Brain	YearBlocked	B060	PUM2	5.16266	5.32197	-0.159317	0.00261958	0.107038
Brain	YearBlocked	B060	SLC6A7	6.08693	5.70879	0.37814	0.00262459	0.107038
Brain	YearBlocked	B060	PPP1R21	4.90159	5.1313	-0.229717	0.00262713	0.107038
Brain	YearBlocked	B060	LIG4	3.16309	3.42281	-0.259724	0.00268793	0.109217
Brain	YearBlocked	B060	ENSMMUG00000038368	4.90256	4.60056	0.302005	0.00271236	0.109628
Brain	YearBlocked	B060	LRRC8B	4.41238	4.66687	-0.254492	0.00271711	0.109628
Brain	YearBlocked	B060	MICAL2	5.36539	5.67654	-0.311155	0.00272012	0.109628
Brain	YearBlocked	B060	ENSMMUG00000014448	2.78686	2.05845	0.728416	0.00275909	0.110612
Brain	YearBlocked	B060	AKAP3	1.17295	1.56052	-0.38757	0.00276363	0.110612
Brain	YearBlocked	B060	TMEM145	6.2005	5.97369	0.226807	0.00277241	0.110612
Brain	YearBlocked	B060	DHX33	3.58854	3.38022	0.208317	0.00277419	0.110612
Brain	YearBlocked	B060	OLIG1	5.41655	4.81391	0.602642	0.00278738	0.110617
Brain	YearBlocked	B060	WDPCP	2.93814	3.16326	-0.22512	0.00279042	0.110617
Brain	YearBlocked	B060	AKT3	6.35781	6.62837	-0.27056	0.00280333	0.110617
Brain	YearBlocked	B060	NRGN	9.36499	9.78205	-0.417057	0.00280573	0.110617
Brain	YearBlocked	B060	USP25	3.82255	3.97252	-0.14997	0.00281142	0.110617
Brain	YearBlocked	B060	CAB39L	4.23324	4.5655	-0.33226	0.00282697	0.110936
Brain	YearBlocked	B060	APRT	7.18172	6.81493	0.366784	0.00285095	0.111275
Brain	YearBlocked	B060	ENSMMUG00000046692	3.2223	3.44218	-0.21988	0.00285761	0.111275
Brain	YearBlocked	B060	MYOZ2	1.18955	0.971997	0.217549	0.00285798	0.111275
Brain	YearBlocked	B060	UBE2K	6.87312	7.07264	-0.19952	0.00287533	0.111659
Brain	YearBlocked	B060	PTPRE	4.21878	4.44488	-0.226099	0.00288421	0.111712
Brain	YearBlocked	B060	FKBP4	6.15893	5.83429	0.324643	0.0029039	0.112184
Brain	YearBlocked	B060	SDK2	3.29541	2.94872	0.346695	0.00293666	0.112545
Brain	YearBlocked	B060	ENSMMUG00000039679	6.2359	6.85695	-0.621049	0.00294337	0.112545
Brain	YearBlocked	B060	PHKA1	4.36828	3.9989	0.369379	0.0029471	0.112545
Brain	YearBlocked	B060	TLL2	1.5302	1.02624	0.50396	0.00294956	0.112545
Brain	YearBlocked	B060	PPIB	5.20785	5.36351	-0.155662	0.00296936	0.112545
Brain	YearBlocked	B060	CALB1	5.22966	5.79747	-0.567811	0.00297496	0.112545
Brain	YearBlocked	B060	ENSMMUG00000037818	6.27171	5.73429	0.537416	0.00297674	0.112545
Brain	YearBlocked	B060	CTXN1	9.4174	8.79362	0.623776	0.00298004	0.112545
Brain	YearBlocked	B060	SOX8	5.24406	4.61264	0.631419	0.00298117	0.112545
Brain	YearBlocked	B060	CDK17	5.70769	5.92255	-0.214857	0.00299281	0.112699
Brain	YearBlocked	B060	ENSMMUG00000032622	4.35838e-09	3.94718	-3.94718	0.00300853	0.113005
Brain	YearBlocked	B060	USF3	1.77543	2.5724	-0.796973	0.00302448	0.113039
Brain	YearBlocked	B060	ADCYAP1R1	7.32211	7.04644	0.275677	0.00302458	0.113039
Brain	YearBlocked	B060	STC2	1.78075	1.41918	0.361562	0.00304844	0.11327
Brain	YearBlocked	B060	CTSH	2.6441	3.01045	-0.366346	0.00305758	0.11327
Brain	YearBlocked	B060	ZFPM1	2.29283	1.97198	0.320847	0.00306956	0.11327
Brain	YearBlocked	B060	IGKV1-5	1.20832	0.984521	0.223796	0.00307136	0.11327
Brain	YearBlocked	B060	LMBR1L	5.36156	5.12315	0.238414	0.00307288	0.11327
Brain	YearBlocked	B060	GLI2	1.73121	1.4702	0.261011	0.00307635	0.11327
Brain	YearBlocked	B060	GPR27	5.05031	4.69937	0.350937	0.00311335	0.11432
Brain	YearBlocked	B060	TES	1.71005	2.06111	-0.35106	0.0031202	0.11432
Brain	YearBlocked	B060	GABPA	3.83957	4.08023	-0.240662	0.00314185	0.114832
Brain	YearBlocked	B060	SDAD1	4.61628	4.83725	-0.220974	0.00316774	0.115226
Brain	YearBlocked	B060	FOLR2	2.03943	2.5003	-0.460874	0.00316908	0.115226
Brain	YearBlocked	B060	ANKIB1	4.94629	5.13218	-0.185883	0.0031847	0.115226
Brain	YearBlocked	B060	SUMF1	3.57795	3.78977	-0.211824	0.00318658	0.115226
Brain	YearBlocked	B060	RIMS3	4.74311	4.53141	0.211697	0.00319823	0.115226
Brain	YearBlocked	B060	ELFN2	5.12622	4.90019	0.226031	0.00320256	0.115226
Brain	YearBlocked	B060	EEPD1	3.68004	3.42422	0.255826	0.00320672	0.115226
Brain	YearBlocked	B060	ENSMMUG00000030465	0.827829	3.03064	-2.20281	0.00322638	0.115653
Brain	YearBlocked	B060	TRIM54	1.46986	1.09235	0.37751	0.00323578	0.115712
Brain	YearBlocked	B060	STOX1	1.67124	1.96856	-0.297323	0.00324984	0.115937
Brain	YearBlocked	B060	CLSTN2	4.06574	4.74897	-0.683229	0.00329482	0.116995
Brain	YearBlocked	B060	CLEC11A	2.76679	2.40129	0.365508	0.00329519	0.116995
Brain	YearBlocked	B060	GFRA1	3.22023	3.76131	-0.541077	0.00334472	0.118472
Brain	YearBlocked	B060	HIPK1	3.96817	4.24724	-0.279066	0.00335578	0.118549
Brain	YearBlocked	B060	ZMYND8	5.10127	5.30535	-0.204083	0.00336681	0.118549
Brain	YearBlocked	B060	ENSMMUG00000045065	5.93883	6.4147	-0.475868	0.00337076	0.118549
Brain	YearBlocked	B060	ETV3	2.83008	2.99624	-0.166162	0.00338354	0.11867
Brain	YearBlocked	B060	KLHL2	6.78719	7.11646	-0.329269	0.00339012	0.11867
Brain	YearBlocked	B060	ERP44	4.62128	4.76159	-0.14031	0.00340938	0.119065
Brain	YearBlocked	B060	SETX	3.82879	3.97363	-0.14484	0.00341847	0.119103
Brain	YearBlocked	B060	INPP5K	4.27336	4.50869	-0.235329	0.00343559	0.119397
Brain	YearBlocked	B060	DLG2	6.60541	6.77279	-0.167388	0.00344424	0.119397
Brain	YearBlocked	B060	ITM2B	8.25381	8.51468	-0.260862	0.00345092	0.119397
Brain	YearBlocked	B060	CSGALNACT1	3.4409	3.81913	-0.378231	0.00347174	0.119839
Brain	YearBlocked	B060	ZNF444	3.89491	3.62939	0.265518	0.00354346	0.121574
Brain	YearBlocked	B060	HECTD1	4.81987	5.02924	-0.209368	0.00354521	0.121574
Brain	YearBlocked	B060	GATD1	6.38599	6.12122	0.264772	0.00354646	0.121574
Brain	YearBlocked	B060	GTF2A1	4.3872	4.60586	-0.218659	0.00356547	0.121946
Brain	YearBlocked	B060	PNMA6F	2.78225	2.42574	0.356506	0.00358775	0.122091
Brain	YearBlocked	B060	MBTD1	3.60929	3.8099	-0.200613	0.00358826	0.122091
Brain	YearBlocked	B060	EPHA6	3.34969	3.92258	-0.572895	0.00360244	0.122091
Brain	YearBlocked	B060	ENSMMUG00000045642	1.03367	3.25235	-2.21868	0.00360247	0.122091
Brain	YearBlocked	B060	SYT10	1.86092	2.31409	-0.453175	0.00361311	0.122174
Brain	YearBlocked	B060	TYK2	4.68289	4.435	0.247884	0.0036223	0.122207
Brain	YearBlocked	B060	IL17D	4.39978	3.84945	0.550337	0.00364699	0.122763
Brain	YearBlocked	B060	BRSK2	6.68165	6.37297	0.308676	0.00366587	0.122941
Brain	YearBlocked	B060	MAP1LC3A	8.63632	8.38887	0.24745	0.00366879	0.122941
Brain	YearBlocked	B060	ANKRD55	2.31606	1.97231	0.343752	0.00368748	0.123291
Brain	YearBlocked	B060	ADD2	6.26418	6.5718	-0.307618	0.00370481	0.123399
Brain	YearBlocked	B060	KCNV1	3.38371	3.83026	-0.44655	0.00370725	0.123399
Brain	YearBlocked	B060	DNTTIP1	3.48954	3.75191	-0.262372	0.00372212	0.12343
Brain	YearBlocked	B060	UBE2T	2.71716	3.29043	-0.573264	0.00373223	0.12343
Brain	YearBlocked	B060	CDON	2.25093	2.67486	-0.423923	0.00373304	0.12343
Brain	YearBlocked	B060	ENSMMUG00000048806	3.02541	2.22691	0.798499	0.00376308	0.124148
Brain	YearBlocked	B060	AMFR	5.61147	5.82973	-0.218261	0.00377661	0.12432
Brain	YearBlocked	B060	PDGFB	4.40334	4.0192	0.384138	0.00380271	0.124702
Brain	YearBlocked	B060	SCN8A	4.05175	4.56944	-0.517692	0.00380603	0.124702
Brain	YearBlocked	B060	TRAPPC11	4.17968	4.36994	-0.190259	0.00381525	0.124702
Brain	YearBlocked	B060	POLR2B	5.93092	6.15245	-0.221536	0.00382167	0.124702
Brain	YearBlocked	B060	PSMB10	7.42033	7.08736	0.332973	0.00386581	0.125867
Brain	YearBlocked	B060	ZNF12	3.37774	3.57026	-0.192525	0.00391029	0.127038
Brain	YearBlocked	B060	ENSMMUG00000032072	6.53399	6.08024	0.45375	0.00391899	0.127043
Brain	YearBlocked	B060	MFSD6	4.2866	4.51142	-0.224815	0.00394846	0.12757
Brain	YearBlocked	B060	ZC3H12B	2.77112	3.04327	-0.272146	0.00395259	0.12757
Brain	YearBlocked	B060	PAM	5.90735	6.23918	-0.331822	0.00396089	0.12757
Brain	YearBlocked	B060	SEC62	5.60869	5.79998	-0.191291	0.00397925	0.127885
Brain	YearBlocked	B060	SS18	3.78409	4.00863	-0.224538	0.00399973	0.128267
Brain	YearBlocked	B060	CNIH2	8.46991	8.73256	-0.262653	0.00404457	0.129426
Brain	YearBlocked	B060	APOC4	0.353124	1.92658	-1.57345	0.00406913	0.129933
Brain	YearBlocked	B060	ENSMMUG00000038297	6.50187	6.18574	0.316133	0.00409081	0.130113
Brain	YearBlocked	B060	RAB5B	6.63656	6.87442	-0.237852	0.00409219	0.130113
Brain	YearBlocked	B060	PLAAT4	1.41339	1.16039	0.252997	0.00412787	0.130591
Brain	YearBlocked	B060	KCNJ12	2.12979	1.76473	0.365064	0.0041297	0.130591
Brain	YearBlocked	B060	LGALS8	4.31404	4.48658	-0.172538	0.00413353	0.130591
Brain	YearBlocked	B060	SORCS1	3.53573	3.891	-0.355267	0.0041562	0.13074
Brain	YearBlocked	B060	CFAP44	1.74027	2.17579	-0.435521	0.00416387	0.13074
Brain	YearBlocked	B060	TNIP3	3.20245	2.91715	0.285292	0.00416453	0.13074
Brain	YearBlocked	B060	HMGN5	4.73756	4.32311	0.414448	0.00421544	0.13206
Brain	YearBlocked	B060	RBM5	7.08559	7.24656	-0.160968	0.00425198	0.132809
Brain	YearBlocked	B060	MVK	4.05184	3.65457	0.397269	0.00425714	0.132809
Brain	YearBlocked	B060	SLFNL1	2.72222	2.42983	0.29239	0.00428061	0.133262
Brain	YearBlocked	B060	STXBP4	2.47197	2.80019	-0.32822	0.00429568	0.133452
Brain	YearBlocked	B060	PLK2	6.22286	6.48438	-0.261521	0.00431668	0.13366
Brain	YearBlocked	B060	KIAA1257	2.85384	3.13363	-0.27979	0.0043203	0.13366
Brain	YearBlocked	B060	SPEM1	2.08234	1.83432	0.248018	0.00434259	0.134072
Brain	YearBlocked	B060	MPHOSPH6	5.77962	6.05599	-0.276373	0.00437434	0.134773
Brain	YearBlocked	B060	RPS6KA5	2.53682	2.8459	-0.309079	0.00438499	0.134823
Brain	YearBlocked	B060	RPS6KA1	3.13492	2.85446	0.28046	0.00441001	0.135047
Brain	YearBlocked	B060	CAP2	5.67559	6.00969	-0.334096	0.0044124	0.135047
Brain	YearBlocked	B060	CDH11	5.16795	5.42997	-0.262019	0.00441947	0.135047
Brain	YearBlocked	B060	HOMER3	4.47604	4.90271	-0.42667	0.00447948	0.136579
Brain	YearBlocked	B060	FBXO2	5.58233	5.07989	0.502431	0.00448791	0.136579
Brain	YearBlocked	B060	EXOSC6	3.28607	2.51515	0.770917	0.00451042	0.136984
Brain	YearBlocked	B060	KCND1	3.40053	3.16387	0.236656	0.00452985	0.137295
Brain	YearBlocked	B060	PLCB1	5.47667	5.82353	-0.346862	0.00455965	0.137838
Brain	YearBlocked	B060	ARL15	4.95883	5.18816	-0.229328	0.0045691	0.137838
Brain	YearBlocked	B060	G3BP2	6.7073	6.89731	-0.190009	0.00457549	0.137838
Brain	YearBlocked	B060	HPCA	8.43757	8.8866	-0.449035	0.00460592	0.13803
Brain	YearBlocked	B060	KIF9	2.61376	2.86642	-0.252664	0.00460872	0.13803
Brain	YearBlocked	B060	ARF4	6.74038	6.94338	-0.202992	0.00460966	0.13803
Brain	YearBlocked	B060	NEUROD6	6.77905	7.34733	-0.56828	0.00466301	0.13901
Brain	YearBlocked	B060	SAP30	4.03745	3.80992	0.227528	0.0046692	0.13901
Brain	YearBlocked	B060	WASL	5.04735	5.29755	-0.250208	0.00467032	0.13901
Brain	YearBlocked	B060	DCC	3.62566	4.06359	-0.437921	0.0046937	0.139412
Brain	YearBlocked	B060	ZDHHC14	4.68597	4.42684	0.259135	0.00471036	0.139412
Brain	YearBlocked	B060	UPRT	3.46068	3.77382	-0.313143	0.00471188	0.139412
Brain	YearBlocked	B060	CAMK2A	7.85901	8.30884	-0.449833	0.00473298	0.139548
Brain	YearBlocked	B060	CADM2	5.87822	6.3633	-0.485087	0.00473521	0.139548
Brain	YearBlocked	B060	CLIC3	3.13269	2.71731	0.415376	0.00474566	0.139581
Brain	YearBlocked	B060	MLF1	5.08981	5.40728	-0.317465	0.00478574	0.140274
Brain	YearBlocked	B060	TIMP2	8.80073	8.60301	0.197712	0.0047919	0.140274
Brain	YearBlocked	B060	PPHLN1	5.09427	5.31646	-0.222188	0.00479746	0.140274
Brain	YearBlocked	B060	HSD17B13	2.24335	2.05183	0.19152	0.00484505	0.141388
Brain	YearBlocked	B060	RASSF10	1.41115	0.983062	0.428091	0.00485912	0.141522
Brain	YearBlocked	B060	NCOR1	4.92639	5.11795	-0.191555	0.00488227	0.141664
Brain	YearBlocked	B060	PIGR	1.24307	1.05344	0.189627	0.00488302	0.141664
Brain	YearBlocked	B060	USP12	5.40649	5.67302	-0.266534	0.00489326	0.141682
Brain	YearBlocked	B060	TCTE1	6.03369	5.84899	0.184703	0.00490703	0.141682
Brain	YearBlocked	B060	LGI4	4.07997	3.79545	0.284518	0.00491211	0.141682
Brain	YearBlocked	B060	FNIP2	3.69817	3.95551	-0.257346	0.00496127	0.142823
Brain	YearBlocked	B060	DYNAP	1.51247	1.28691	0.225555	0.00498027	0.143094
Brain	YearBlocked	B060	SPOP	4.89991	5.06378	-0.163871	0.00499075	0.143119
Brain	YearBlocked	B060	ENSMMUG00000021075	7.57232	7.78863	-0.216308	0.0050461	0.144363
Brain	YearBlocked	B060	PLEKHM3	3.07949	3.43705	-0.357559	0.00506173	0.144363
Brain	YearBlocked	B060	LRRC9	0.833989	1.1544	-0.320411	0.0050698	0.144363
Brain	YearBlocked	B060	EML6	3.52313	3.20473	0.318402	0.00507285	0.144363
Brain	YearBlocked	B060	PNCK	6.21549	5.88937	0.326115	0.00509116	0.144394
Brain	YearBlocked	B060	CHD6	3.56264	3.77147	-0.208833	0.0050933	0.144394
Brain	YearBlocked	B060	RPL13	8.95705	8.69531	0.261743	0.00511724	0.144797
Brain	YearBlocked	B060	SCRIB	4.72851	4.48694	0.241572	0.00513722	0.145026
Brain	YearBlocked	B060	MBTPS1	5.1268	5.31842	-0.19162	0.00514475	0.145026
Brain	YearBlocked	B060	KCNJ3	4.08661	4.36526	-0.278656	0.00517327	0.145554
Brain	YearBlocked	B060	PRPH	1.82248	1.21352	0.608958	0.0052183	0.146426
Brain	YearBlocked	B060	RNF103	5.67681	5.84184	-0.165033	0.00522389	0.146426
Brain	YearBlocked	B060	SCX	1.91592	1.45495	0.460966	0.00523783	0.146541
Brain	YearBlocked	B060	SINHCAF	3.17443	3.64711	-0.472677	0.0052928	0.147802
Brain	YearBlocked	B060	MPP5	3.70368	3.88339	-0.179704	0.00530526	0.147873
Brain	YearBlocked	B060	ARHGEF7	6.04723	6.23736	-0.190127	0.0053276	0.148219
Brain	YearBlocked	B060	ADAMTS14	1.4708	1.08277	0.388034	0.00534457	0.148414
Brain	YearBlocked	B060	STK33	1.00538	1.34059	-0.335208	0.00536614	0.148526
Brain	YearBlocked	B060	DHX8	4.13038	4.33085	-0.200475	0.00537075	0.148526
Brain	YearBlocked	B060	SCYL2	4.60386	4.75473	-0.150874	0.00538458	0.148526
Brain	YearBlocked	B060	HRH3	2.61626	1.9885	0.627763	0.00538844	0.148526
Brain	YearBlocked	B060	PTPN11	5.81608	5.99473	-0.178647	0.00539858	0.148531
Brain	YearBlocked	B060	ENSMMUG00000049118	2.55454	1.6014	0.953138	0.00542244	0.148638
Brain	YearBlocked	B060	INTS9	2.82985	3.03402	-0.20417	0.00543174	0.148638
Brain	YearBlocked	B060	SERTAD4	1.9128	2.43846	-0.525662	0.00543371	0.148638
Brain	YearBlocked	B060	HEG1	3.19451	3.47735	-0.282845	0.00544235	0.148638
Brain	YearBlocked	B060	MED1	3.85857	4.05969	-0.201125	0.00549453	0.149138
Brain	YearBlocked	B060	ADAMTS5	2.29082	1.73272	0.558102	0.00549659	0.149138
Brain	YearBlocked	B060	SLCO1B3	1.17169	1.61832	-0.446628	0.00549674	0.149138
Brain	YearBlocked	B060	ADGRL2	4.19573	4.65342	-0.457691	0.00550068	0.149138
Brain	YearBlocked	B060	TEX26	1.19509	1.73728	-0.542193	0.00552576	0.149455
Brain	YearBlocked	B060	STK26	1.22677	1.7014	-0.474628	0.00553443	0.149455
Brain	YearBlocked	B060	APBA1	6.54721	6.37605	0.171155	0.00555544	0.149455
Brain	YearBlocked	B060	SLC44A5	3.67019	3.89612	-0.225922	0.00556875	0.149455
Brain	YearBlocked	B060	SUSD1	3.28112	3.55183	-0.270707	0.00557949	0.149455
Brain	YearBlocked	B060	PZP	5.2319	5.69105	-0.459151	0.00558031	0.149455
Brain	YearBlocked	B060	GNS	5.31769	5.47568	-0.15799	0.00558251	0.149455
Brain	YearBlocked	B060	GAREM2	4.82329	4.50262	0.320676	0.00559896	0.149627
Brain	YearBlocked	B060	KYAT1	4.77116	4.99615	-0.224992	0.00562345	0.149815
Brain	YearBlocked	B060	OLFML1	1.55599	1.94742	-0.391434	0.00562609	0.149815
Brain	YearBlocked	B060	DIXDC1	5.02658	5.25632	-0.229738	0.00564175	0.149964
Brain	YearBlocked	B060	MED12L	2.35162	2.59921	-0.247587	0.00568524	0.150794
Brain	YearBlocked	B060	NR2F2	6.14648	5.44624	0.700243	0.00569476	0.150794
Brain	YearBlocked	B060	ZNF709	3.78694	3.99359	-0.206649	0.00570331	0.150794
Brain	YearBlocked	B060	GAL3ST4	3.30932	3.09386	0.215463	0.0057441	0.151013
Brain	YearBlocked	B060	CLASRP	4.71147	4.50724	0.204229	0.00574814	0.151013
Brain	YearBlocked	B060	SLA	3.64031	4.11647	-0.476165	0.00575123	0.151013
Brain	YearBlocked	B060	CHAF1B	2.93074	2.62115	0.309584	0.00576442	0.151013
Brain	YearBlocked	B060	NEK7	2.97844	3.26496	-0.286529	0.00576513	0.151013
Brain	YearBlocked	B060	SYNJ2	3.58054	3.85821	-0.277672	0.00578749	0.151013
Brain	YearBlocked	B060	KIAA0930	7.2872	7.04294	0.244259	0.00579199	0.151013
Brain	YearBlocked	B060	MARF1	4.16997	4.28454	-0.114576	0.0057926	0.151013
Brain	YearBlocked	B060	TBC1D1	3.54161	3.83522	-0.293618	0.00582179	0.151509
Brain	YearBlocked	B060	PIK3R4	3.66495	3.80453	-0.139574	0.00583763	0.151656
Brain	YearBlocked	B060	PPM1M	2.74275	2.98864	-0.24589	0.00584838	0.151671
Brain	YearBlocked	B060	TSEN54	4.50734	4.25631	0.251029	0.00586029	0.151716
Brain	YearBlocked	B060	APOE	9.75888	9.4458	0.313078	0.0058759	0.151857
Brain	YearBlocked	B060	SPAG8	3.09235	3.5549	-0.46255	0.00589604	0.152114
Brain	YearBlocked	B060	NPNT	3.79459	4.60178	-0.807188	0.00590857	0.152174
Brain	YearBlocked	B060	C1QL1	4.51108	4.14622	0.364855	0.00592326	0.152289
Brain	YearBlocked	B060	SDHAF1	4.6232	4.08055	0.542647	0.00594625	0.152617
Brain	YearBlocked	B060	UVRAG	3.25685	3.48205	-0.225201	0.00596653	0.152874
Brain	YearBlocked	B060	PLPPR3	6.53625	6.15715	0.379103	0.00600033	0.153176
Brain	YearBlocked	B060	BTN2A1	4.42995	4.66942	-0.23947	0.00602514	0.153176
Brain	YearBlocked	B060	AVL9	4.61626	4.80448	-0.188221	0.00602781	0.153176
Brain	YearBlocked	B060	CSNK2A2	4.71184	4.90137	-0.18953	0.0060333	0.153176
Brain	YearBlocked	B060	ENSMMUG00000042625	1.54225	0.653961	0.888289	0.00603533	0.153176
Brain	YearBlocked	B060	CCDC6	4.66075	4.83289	-0.17214	0.00604853	0.153176
Brain	YearBlocked	B060	FRK	0.634246	1.27605	-0.641801	0.00605021	0.153176
Brain	YearBlocked	B060	CACNA1D	3.45915	3.66428	-0.205135	0.0061053	0.154309
Brain	YearBlocked	B060	CYP7B1	2.95399	3.24837	-0.29438	0.00611573	0.154311
Brain	YearBlocked	B060	AQP3	1.46574	2.04847	-0.582721	0.0061297	0.154402
Brain	YearBlocked	B060	ZNF507	3.06791	3.23712	-0.169209	0.00615592	0.154801
Brain	YearBlocked	B060	DPH2	3.91638	4.25174	-0.335366	0.00618182	0.155191
Brain	YearBlocked	B060	MROH1	4.29759	4.04063	0.256955	0.0062181	0.155839
Brain	YearBlocked	B060	HIF3A	3.23857	3.0205	0.218065	0.00626585	0.156773
Brain	YearBlocked	B060	ZNF672	3.88672	3.64215	0.244561	0.00632176	0.157864
Brain	YearBlocked	B060	MAN2A1	2.63462	2.90763	-0.273006	0.00633077	0.157864
Brain	YearBlocked	B060	SLC23A2	5.06606	5.26894	-0.202875	0.00634125	0.157864
Brain	YearBlocked	B060	CHST8	4.19329	3.88352	0.309776	0.00639868	0.158963
Brain	YearBlocked	B060	ENSMMUG00000014911	5.98083	5.80385	0.17698	0.0064164	0.158963
Brain	YearBlocked	B060	RAB34	4.67608	4.32355	0.352521	0.00641736	0.158963
Brain	YearBlocked	B060	MSANTD1	3.82146	3.44062	0.380836	0.00645767	0.159056
Brain	YearBlocked	B060	CDC27	4.70866	4.88749	-0.178833	0.00646848	0.159056
Brain	YearBlocked	B060	GDPD5	4.4991	4.14216	0.356945	0.00647663	0.159056
Brain	YearBlocked	B060	DBF4B	3.41453	3.08236	0.332176	0.00648844	0.159056
Brain	YearBlocked	B060	SETD2	4.03016	4.19166	-0.161502	0.00649384	0.159056
Brain	YearBlocked	B060	ENSMMUG00000044282	3.18006	2.75069	0.429368	0.00649437	0.159056
Brain	YearBlocked	B060	PPFIA1	4.02784	4.15745	-0.129606	0.0064958	0.159056
Brain	YearBlocked	B060	ABL2	3.06247	3.42941	-0.366941	0.00654314	0.159953
Brain	YearBlocked	B060	RBM24	3.14668	3.60459	-0.457908	0.00669116	0.163125
Brain	YearBlocked	B060	ABHD8	5.57822	5.19775	0.380464	0.00669477	0.163125
Brain	YearBlocked	B060	ENSMMUG00000010370	1.45997	3.71153	-2.25156	0.00672478	0.163383
Brain	YearBlocked	B060	NR4A3	4.08957	4.34859	-0.259021	0.00673686	0.163383
Brain	YearBlocked	B060	MAN1A2	6.48077	6.76499	-0.284215	0.0067395	0.163383
Brain	YearBlocked	B060	PROKR2	3.85603	4.36569	-0.509663	0.0067492	0.163383
Brain	YearBlocked	B060	GAS6	5.18279	5.50808	-0.325287	0.00678004	0.163756
Brain	YearBlocked	B060	ZNF768	3.75347	3.57235	0.181125	0.00678656	0.163756
Brain	YearBlocked	B060	RASSF7	2.9568	2.76616	0.190641	0.00685362	0.164696
Brain	YearBlocked	B060	PAQR6	5.11872	4.8191	0.299629	0.00685782	0.164696
Brain	YearBlocked	B060	ATF7IP	4.06999	4.21705	-0.147066	0.00685864	0.164696
Brain	YearBlocked	B060	PCBD1	7.93621	7.61779	0.318424	0.00687542	0.164833
Brain	YearBlocked	B060	YDJC	6.3461	5.84752	0.498582	0.00690155	0.165194
Brain	YearBlocked	B060	LPP	1.90485	1.68079	0.224059	0.00692023	0.165258
Brain	YearBlocked	B060	TMEM121	3.87465	3.47933	0.395319	0.00693991	0.165258
Brain	YearBlocked	B060	PPT1	6.1922	6.34455	-0.152351	0.00694092	0.165258
Brain	YearBlocked	B060	CENPVL1	3.5302	3.11494	0.415265	0.00694854	0.165258
Brain	YearBlocked	B060	MYLK	2.97966	2.51297	0.466688	0.00696629	0.165361
Brain	YearBlocked	B060	PCYOX1	5.62901	5.84546	-0.216452	0.00697508	0.165361
Brain	YearBlocked	B060	SLC25A38	4.97644	5.18069	-0.204244	0.00699826	0.165648
Brain	YearBlocked	B060	ELFN1	3.43759	3.2185	0.219097	0.00702568	0.16592
Brain	YearBlocked	B060	NCOA4	5.93725	6.06885	-0.131607	0.00703201	0.16592
Brain	YearBlocked	B060	RNF175	3.42997	3.02632	0.403648	0.00705077	0.165939
Brain	YearBlocked	B060	BMP3	2.07478	1.61986	0.454929	0.00705508	0.165939
Brain	YearBlocked	B060	SCP2	5.52552	5.72775	-0.202229	0.0070881	0.166453
Brain	YearBlocked	B060	ITPR1	3.62734	3.99516	-0.367815	0.00713414	0.167271
Brain	YearBlocked	B060	RAB37	2.11261	1.66628	0.446325	0.00717424	0.167837
Brain	YearBlocked	B060	CEP126	3.36292	3.57232	-0.209394	0.00718079	0.167837
Brain	YearBlocked	B060	PLPPR5	4.31973	4.5184	-0.198665	0.00722283	0.168117
Brain	YearBlocked	B060	ANKRD50	3.89277	4.11614	-0.223368	0.00723088	0.168117
Brain	YearBlocked	B060	ENSMMUG00000015316	0.627407	1.54163	-0.914221	0.0072311	0.168117
Brain	YearBlocked	B060	PTPN14	1.17066	1.49373	-0.323071	0.00724755	0.168117
Brain	YearBlocked	B060	TRAF5	3.37141	3.58953	-0.218122	0.00727778	0.168117
Brain	YearBlocked	B060	TNR	4.24801	4.68181	-0.433794	0.00729072	0.168117
Brain	YearBlocked	B060	ITGA4	1.74799	2.14264	-0.394657	0.00729816	0.168117
Brain	YearBlocked	B060	OCRL	4.97123	5.18882	-0.217595	0.0073059	0.168117
Brain	YearBlocked	B060	RHOA	7.02423	7.20173	-0.177496	0.00731178	0.168117
Brain	YearBlocked	B060	COL4A6	1.32148	1.60709	-0.285612	0.0073124	0.168117
Brain	YearBlocked	B060	ASAH1	6.65364	6.94664	-0.293004	0.00731681	0.168117
Brain	YearBlocked	B060	RNF13	5.01225	5.28751	-0.275258	0.00735691	0.168554
Brain	YearBlocked	B060	SMIM14	4.62826	4.89685	-0.268591	0.00737304	0.168554
Brain	YearBlocked	B060	CNOT2	4.93777	5.11144	-0.173664	0.00737898	0.168554
Brain	YearBlocked	B060	IDH3A	5.68629	5.91784	-0.231558	0.00738101	0.168554
Brain	YearBlocked	B060	ZNF132	1.84985	2.0493	-0.199446	0.00741361	0.16879
Brain	YearBlocked	B060	CSNK1G3	4.23721	4.39356	-0.156348	0.00741399	0.16879
Brain	YearBlocked	B060	CARD19	6.01614	5.744	0.272141	0.00743002	0.168897
Brain	YearBlocked	B060	CFAP61	2.9796	3.39352	-0.413917	0.00745488	0.169204
Brain	YearBlocked	B060	SAMD12	3.5938	3.9541	-0.360299	0.00751819	0.169798
Brain	YearBlocked	B060	GRIK1	5.32939	5.02846	0.300932	0.00753106	0.169798
Brain	YearBlocked	B060	FBXW11	5.67051	5.88695	-0.216439	0.00755027	0.169798
Brain	YearBlocked	B060	NR3C2	4.22683	4.58508	-0.358246	0.00755307	0.169798
Brain	YearBlocked	B060	ERLEC1	5.91935	6.10736	-0.188013	0.00755788	0.169798
Brain	YearBlocked	B060	CTSB	7.33128	7.53263	-0.20135	0.00756749	0.169798
Brain	YearBlocked	B060	DBNDD2	6.67879	6.93936	-0.260568	0.00757502	0.169798
Brain	YearBlocked	B060	AFF2	2.83661	3.36083	-0.524219	0.00757882	0.169798
Brain	YearBlocked	B060	ADAMTSL2	2.9684	2.72064	0.247752	0.0075835	0.169798
Brain	YearBlocked	B060	SEC24D	2.85035	3.14291	-0.292567	0.00760539	0.170011
Brain	YearBlocked	B060	DCUN1D4	5.30011	5.48602	-0.185912	0.00761585	0.170011
Brain	YearBlocked	B060	ACAP3	6.64247	6.43596	0.206504	0.00764962	0.170128
Brain	YearBlocked	B060	ACSBG1	5.45634	5.16005	0.296287	0.00766053	0.170128
Brain	YearBlocked	B060	PLPP4	4.94963	4.39058	0.559048	0.00766304	0.170128
Brain	YearBlocked	B060	GNRH2	3.36507	2.93953	0.425543	0.00768843	0.170128
Brain	YearBlocked	B060	WNK4	0.786333	1.31259	-0.526254	0.00768962	0.170128
Brain	YearBlocked	B060	DMD	4.19168	4.38988	-0.198205	0.00769676	0.170128
Brain	YearBlocked	B060	SCN2A	5.88247	6.05219	-0.169722	0.00770093	0.170128
Brain	YearBlocked	B060	DSTYK	3.45057	3.72755	-0.276973	0.00776498	0.171082
Brain	YearBlocked	B060	TNFAIP8	1.26967	1.76908	-0.499407	0.00777161	0.171082
Brain	YearBlocked	B060	TRIM11	4.26276	4.01125	0.25151	0.00779292	0.171082
Brain	YearBlocked	B060	ENSMMUG00000049076	4.20743	3.77471	0.432724	0.00780504	0.171082
Brain	YearBlocked	B060	FNBP1	5.27434	5.10733	0.167012	0.007811	0.171082
Brain	YearBlocked	B060	NRG1	4.77344	4.25548	0.517963	0.00781721	0.171082
Brain	YearBlocked	B060	PITPNM1	6.21083	5.99135	0.219485	0.00782898	0.171082
Brain	YearBlocked	B060	FLRT2	3.88389	4.0787	-0.194818	0.00783591	0.171082
Brain	YearBlocked	B060	ENSMMUG00000048496	0.583125	1.59439	-1.01127	0.00787275	0.171408
Brain	YearBlocked	B060	PGRMC1	8.68441	8.42877	0.255636	0.00788173	0.171408
Brain	YearBlocked	B060	ING4	5.87973	6.08851	-0.208774	0.0078853	0.171408
Brain	YearBlocked	B060	ENSMMUG00000041354	3.63013	4.07362	-0.443482	0.00793171	0.172165
Brain	YearBlocked	B060	PYCR1	5.18921	4.91227	0.276932	0.00795638	0.172265
Brain	YearBlocked	B060	TNFAIP8L1	3.86399	3.40274	0.461251	0.00795938	0.172265
Brain	YearBlocked	B060	PEX5L	4.45419	4.95184	-0.497656	0.00798085	0.172422
Brain	YearBlocked	B060	PTGER3	3.57954	3.19788	0.381658	0.00798976	0.172422
Brain	YearBlocked	B060	ZNF423	3.59716	3.36566	0.231509	0.00803779	0.172982
Brain	YearBlocked	B060	NT5C2	6.48339	6.67537	-0.191984	0.00803893	0.172982
Brain	YearBlocked	B060	YTHDF2	5.06098	5.2006	-0.139623	0.00805821	0.173147
Brain	YearBlocked	B060	SEMA5A	3.14028	3.71173	-0.571449	0.00810193	0.173779
Brain	YearBlocked	B060	KCTD16	3.38937	3.83391	-0.444536	0.00811094	0.173779
Brain	YearBlocked	B060	DOK6	5.00483	5.31964	-0.314801	0.00814817	0.174222
Brain	YearBlocked	B060	PAFAH1B1	7.2833	7.45887	-0.175574	0.00815499	0.174222
Brain	YearBlocked	B060	RTKN2	1.9248	2.15699	-0.23219	0.00817856	0.174229
Brain	YearBlocked	B060	ZNF783	4.10147	3.84202	0.259455	0.00817866	0.174229
Brain	YearBlocked	B060	EGFL6	2.67984	3.00151	-0.321668	0.00822628	0.174993
Brain	YearBlocked	B060	NBN	4.10352	4.27631	-0.172796	0.0082777	0.175645
Brain	YearBlocked	B060	ZNF75D	3.34025	3.15049	0.189759	0.0082805	0.175645
Brain	YearBlocked	B060	FBRSL1	4.76721	4.49367	0.273536	0.00829385	0.175679
Brain	YearBlocked	B060	CHRNA2	1.79715	2.61902	-0.821869	0.00831746	0.175929
Brain	YearBlocked	B060	DNAJC16	3.0824	3.27745	-0.195046	0.00835374	0.175933
Brain	YearBlocked	B060	DDX23	4.87385	5.00386	-0.130005	0.00835525	0.175933
Brain	YearBlocked	B060	TMUB1	4.10813	3.88948	0.218648	0.00836236	0.175933
Brain	YearBlocked	B060	ACTR3B	6.54574	6.77452	-0.228775	0.00836483	0.175933
Brain	YearBlocked	B060	SCNN1B	1.76719	1.61591	0.151282	0.00838507	0.17611
Brain	YearBlocked	B060	SNURF	9.47499	9.70417	-0.22918	0.00841282	0.176444
Brain	YearBlocked	B060	ATAD3A	5.91312	5.55972	0.353391	0.00842485	0.176449
Brain	YearBlocked	B060	ENSMMUG00000038543	4.74403	4.50964	0.234384	0.00845688	0.176871
Brain	YearBlocked	B060	ADK	4.59804	4.82712	-0.229087	0.00848172	0.177142
Brain	YearBlocked	B060	IFIT1	1.44901	1.82788	-0.378871	0.00859472	0.179251
Brain	YearBlocked	B060	AGTRAP	2.93992	3.25384	-0.313918	0.00860915	0.179297
Brain	YearBlocked	B060	ENSMMUG00000046327	2.69666	2.20294	0.493722	0.00862686	0.179297
Brain	YearBlocked	B060	OSBPL5	4.46271	4.16458	0.298126	0.00864318	0.179297
Brain	YearBlocked	B060	EPHB3	3.74427	3.55693	0.187338	0.00864504	0.179297
Brain	YearBlocked	B060	JHY	1.89895	2.24907	-0.350124	0.00868265	0.179827
Brain	YearBlocked	B060	RNMT	4.33561	4.46627	-0.130664	0.00872421	0.18023
Brain	YearBlocked	B060	FOXO6	4.59162	4.11295	0.478671	0.00873261	0.18023
Brain	YearBlocked	B060	FAM234B	3.34847	3.78942	-0.440953	0.00873834	0.18023
Brain	YearBlocked	B060	TPT1	9.98814	10.1557	-0.16758	0.00877572	0.180574
Brain	YearBlocked	B060	SMARCAD1	4.16218	4.30156	-0.139374	0.00877925	0.180574
Brain	YearBlocked	B060	HCRTR2	1.62654	1.33093	0.295609	0.00880606	0.180773
Brain	YearBlocked	B060	ANKS6	2.87191	2.7035	0.168406	0.00881318	0.180773
Brain	YearBlocked	B060	STAT2	4.62477	4.80073	-0.175965	0.00884801	0.181238
Brain	YearBlocked	B060	GPR161	3.53936	3.80813	-0.268764	0.00887342	0.18151
Brain	YearBlocked	B060	WDFY3	4.41423	4.6266	-0.212369	0.00889771	0.181757
Brain	YearBlocked	B060	FJX1	4.81885	4.25582	0.563029	0.00898673	0.183192
Brain	YearBlocked	B060	ENSMMUG00000015967	2.08267	2.75425	-0.671583	0.00899252	0.183192
Brain	YearBlocked	B060	SPAG6	2.35765	2.9772	-0.619544	0.00903594	0.183825
Brain	YearBlocked	B060	MDM4	4.24562	4.56842	-0.322796	0.00905439	0.18395
Brain	YearBlocked	B060	RGS9	2.20431	2.58982	-0.385502	0.00908897	0.184401
Brain	YearBlocked	B060	TMEM200C	2.56433	2.28328	0.281047	0.00911549	0.184688
Brain	YearBlocked	B060	COQ10A	4.95444	5.14517	-0.190723	0.00913949	0.184825
Brain	YearBlocked	B060	ADA	2.61164	3.01404	-0.402408	0.00914707	0.184825
Brain	YearBlocked	B060	PPARG	0.953267	1.33403	-0.380764	0.00916088	0.184854
Brain	YearBlocked	B060	LRP2BP	1.57889	2.03579	-0.456899	0.00918268	0.184948
Brain	YearBlocked	B060	C5orf24	4.64642	4.88726	-0.240839	0.00919037	0.184948
Brain	YearBlocked	B060	C5orf49	5.65686	6.12906	-0.472196	0.00922753	0.185328
Brain	YearBlocked	B060	EIF4EBP1	3.57331	3.16602	0.40729	0.00923409	0.185328
Brain	YearBlocked	B060	ALDH3A2	5.16373	5.33449	-0.17076	0.009323	0.186557
Brain	YearBlocked	B060	BEND5	2.49094	2.19461	0.296327	0.00934099	0.186557
Brain	YearBlocked	B060	PLCL1	2.41321	2.69816	-0.284951	0.00935398	0.186557
Brain	YearBlocked	B060	TOX2	2.88889	2.56532	0.32357	0.00936253	0.186557
Brain	YearBlocked	B060	ENSMMUG00000030606	3.19333	3.55626	-0.362933	0.00936949	0.186557
Brain	YearBlocked	B060	SSX2IP	5.42002	5.64488	-0.224855	0.0093777	0.186557
Brain	YearBlocked	B060	GFER	3.67331	3.24449	0.42882	0.00938289	0.186557
Brain	YearBlocked	B060	GCLM	3.4356	3.68407	-0.248467	0.00941182	0.186883
Brain	YearBlocked	B060	ZNF549	3.33907	3.54934	-0.210271	0.00945675	0.187329
Brain	YearBlocked	B060	HR	1.45222	1.95758	-0.505361	0.00945939	0.187329
Brain	YearBlocked	B060	ENSMMUG00000049130	2.07797	1.86613	0.211836	0.00948776	0.187641
Brain	YearBlocked	B060	CLCN3	6.05699	6.19819	-0.141199	0.00954164	0.188038
Brain	YearBlocked	B060	MAP3K5	3.57516	3.84356	-0.268406	0.00955332	0.188038
Brain	YearBlocked	B060	MFAP3	4.26041	4.4328	-0.172385	0.00959513	0.188038
Brain	YearBlocked	B060	KBTBD7	4.12354	4.29529	-0.171745	0.00959945	0.188038
Brain	YearBlocked	B060	GAD1	6.84069	6.54752	0.293171	0.00960997	0.188038
Brain	YearBlocked	B060	ZNF219	4.13437	3.83079	0.303581	0.00961156	0.188038
Brain	YearBlocked	B060	TSC1	1.39162	1.76038	-0.368755	0.00961288	0.188038
Brain	YearBlocked	B060	CPNE4	6.24705	6.72633	-0.479279	0.00961932	0.188038
Brain	YearBlocked	B060	ABHD6	4.66392	4.91587	-0.251952	0.00962129	0.188038
Brain	YearBlocked	B060	MAP2K5	4.51414	4.73182	-0.21768	0.00967401	0.18882
Brain	YearBlocked	B060	NTS	6.43568	7.57037	-1.13469	0.00971526	0.18913
Brain	YearBlocked	B060	DLX1	6.08254	5.74027	0.342271	0.0097229	0.18913
Brain	YearBlocked	B060	MEF2D	4.72983	5.03472	-0.304891	0.00972794	0.18913
Brain	YearBlocked	B060	DET1	2.68238	2.91627	-0.233896	0.00978742	0.189217
Brain	YearBlocked	B060	LARP4B	4.46697	4.63395	-0.166977	0.00981252	0.189217
Brain	YearBlocked	B060	AK8	2.73242	3.07767	-0.345252	0.00983641	0.189217
Brain	YearBlocked	B060	AGRN	6.54093	6.32674	0.214191	0.00983839	0.189217
Brain	YearBlocked	B060	DOCK3	5.58041	5.74361	-0.163203	0.00984535	0.189217
Brain	YearBlocked	B060	ENSMMUG00000031283	3.88193	3.0419	0.840035	0.00984555	0.189217
Brain	YearBlocked	B060	SLC47A1	2.75965	3.49198	-0.732333	0.00984591	0.189217
Brain	YearBlocked	B060	ENSMMUG00000041363	3.73032	3.28309	0.447231	0.0098642	0.189217
Brain	YearBlocked	B060	ABHD2	5.73687	6.00433	-0.26746	0.00986904	0.189217
Brain	YearBlocked	B060	NLGN1	5.09769	5.29887	-0.201185	0.00987529	0.189217
Brain	YearBlocked	B060	KIAA1549L	4.19736	4.55441	-0.357048	0.00987999	0.189217
Brain	YearBlocked	B060	PRKDC	4.06811	4.31443	-0.246317	0.00988468	0.189217
Brain	YearBlocked	B060	GANAB	6.40288	6.54741	-0.144531	0.00990729	0.189357
Brain	YearBlocked	B060	C1QB	4.5053	4.88243	-0.37713	0.00991736	0.189357
Brain	YearBlocked	B060	PRPSAP1	3.97799	3.80582	0.172177	0.00995682	0.189691
Brain	YearBlocked	B060	CEP131	3.72418	3.4901	0.234078	0.00996029	0.189691
Brain	YearBlocked	B060	SF3A1	5.33754	5.49882	-0.16128	0.00998094	0.189842
Brain	YearBlocked	B060	ANK3	4.7053	5.00521	-0.29991	0.010026	0.190456
Brain	YearBlocked	B060	ZKSCAN3	1.842	2.03658	-0.194577	0.0100655	0.190963
Brain	YearBlocked	B060	PROS1	3.1493	3.45386	-0.304561	0.0101201	0.191326
Brain	YearBlocked	B060	SLC26A1	3.06421	2.78576	0.278457	0.0101219	0.191326
Brain	YearBlocked	B060	AAK1	6.59104	6.8523	-0.261259	0.0101341	0.191326
Brain	YearBlocked	B060	ELOVL3	1.43325	1.08762	0.345637	0.010136	0.191326
Brain	YearBlocked	B060	FAM214A	3.81001	3.98866	-0.17865	0.0101546	0.191435
Brain	YearBlocked	B060	FBXL19	5.52071	5.30565	0.215057	0.0101767	0.191609
Brain	YearBlocked	B060	GFRA3	2.07611	2.62234	-0.546234	0.0101918	0.191652
Brain	YearBlocked	B060	LRFN4	6.40228	6.13515	0.267133	0.0102389	0.192054
Brain	YearBlocked	B060	KCNJ16	2.61571	2.12121	0.494501	0.0102398	0.192054
Brain	YearBlocked	B060	PBRM1	4.28908	4.42937	-0.140282	0.0102518	0.192054
Brain	YearBlocked	B060	PDIA2	5.08174	4.7235	0.358233	0.010273	0.192209
Brain	YearBlocked	B060	ALK	2.54354	2.29384	0.249702	0.0103265	0.1929
Brain	YearBlocked	B060	DENND5B	3.62697	3.89596	-0.268995	0.0103358	0.1929
Brain	YearBlocked	B060	TANC1	2.69682	2.9427	-0.245875	0.0104451	0.194575
Brain	YearBlocked	B060	PHF19	3.68878	3.36625	0.322535	0.0104518	0.194575
Brain	YearBlocked	B060	EPG5	2.36232	2.58539	-0.223069	0.0104647	0.194575
Brain	YearBlocked	B060	SLC32A1	4.89411	4.6252	0.26891	0.0104956	0.194611
Brain	YearBlocked	B060	CAMK1D	5.23735	5.51425	-0.276893	0.010497	0.194611
Brain	YearBlocked	B060	IQCF1	1.72887	1.43586	0.293016	0.0105058	0.194611
Brain	YearBlocked	B060	ACVR1	4.60446	4.84024	-0.235784	0.010556	0.19476
Brain	YearBlocked	B060	CALU	5.73391	5.92372	-0.189805	0.0105746	0.19476
Brain	YearBlocked	B060	TLCD3B	7.02727	6.81978	0.207491	0.0105839	0.19476
Brain	YearBlocked	B060	CYB5B	5.6351	5.83695	-0.201853	0.0105957	0.19476
Brain	YearBlocked	B060	GLB1L2	4.19399	4.67995	-0.485958	0.010611	0.19476
Brain	YearBlocked	B060	DSCAM	3.16556	3.3698	-0.204241	0.010622	0.19476
Brain	YearBlocked	B060	P4HB	6.23335	6.38034	-0.146987	0.0106266	0.19476
Brain	YearBlocked	B060	KCNG1	4.23496	3.87061	0.364359	0.0106296	0.19476
Brain	YearBlocked	B060	LYZ	1.56828	2.01801	-0.449725	0.0106313	0.19476
Brain	YearBlocked	B060	PXMP2	6.16771	5.92456	0.243145	0.0106687	0.1952
Brain	YearBlocked	B060	ENSMMUG00000037463	4.60609	4.05856	0.54753	0.0106815	0.1952
Brain	YearBlocked	B060	DOT1L	4.07668	3.85221	0.224469	0.0107102	0.195484
Brain	YearBlocked	B060	TAF2	4.32984	4.46412	-0.134277	0.0107243	0.195502
Brain	YearBlocked	B060	NOLC1	5.18065	5.34816	-0.167507	0.010744	0.195622
Brain	YearBlocked	B060	MTDH	4.77173	4.90567	-0.133943	0.0107836	0.196105
Brain	YearBlocked	B060	MAFF	2.43555	2.09797	0.337581	0.0108082	0.196186
Brain	YearBlocked	B060	TSPAN14	5.83128	6.1225	-0.291223	0.0108144	0.196186
Brain	YearBlocked	B060	SLC39A10	5.52459	5.70196	-0.177365	0.0108355	0.196328
Brain	YearBlocked	B060	SYTL5	2.92589	3.3157	-0.38981	0.0108633	0.196411
Brain	YearBlocked	B060	PPM1E	6.08136	6.36735	-0.285997	0.0108757	0.196411
Brain	YearBlocked	B060	TUBGCP4	4.24259	4.45543	-0.212841	0.0108873	0.196411
Brain	YearBlocked	B060	FAM189A2	3.32878	3.04864	0.28014	0.0108994	0.196411
Brain	YearBlocked	B060	FERMT2	6.36091	6.1881	0.172808	0.0109184	0.196411
Brain	YearBlocked	B060	ADNP	5.98936	6.1102	-0.120845	0.0109472	0.196411
Brain	YearBlocked	B060	ZSCAN26	5.15365	5.34384	-0.190188	0.0109523	0.196411
Brain	YearBlocked	B060	PLEKHF1	1.40275	1.06997	0.332778	0.0109584	0.196411
Brain	YearBlocked	B060	C7	1.09949	1.64702	-0.547527	0.0109627	0.196411
Brain	YearBlocked	B060	XPO4	2.49552	2.69459	-0.199069	0.0109747	0.196411
Brain	YearBlocked	B060	SLIT2	5.05948	4.69238	0.367104	0.0109865	0.196411
Brain	YearBlocked	B060	TSNAX	5.96404	6.17339	-0.209351	0.0110023	0.196411
Brain	YearBlocked	B060	PPP1R12C	5.73955	5.53856	0.200992	0.0110112	0.196411
Brain	YearBlocked	B060	ARHGEF12	5.56312	5.73469	-0.171568	0.0110327	0.196506
Brain	YearBlocked	B060	APOH	1.66987	2.81831	-1.14844	0.0110429	0.196506
Brain	YearBlocked	B060	NRXN1	7.39595	7.52983	-0.133875	0.0110912	0.19684
Brain	YearBlocked	B060	AATK	4.78887	4.55463	0.23424	0.0110984	0.19684
Brain	YearBlocked	B060	GTF2H2	4.24509	3.95042	0.294668	0.0111088	0.19684
Brain	YearBlocked	B060	LRRC1	2.27132	2.64741	-0.376088	0.0111145	0.19684
Brain	YearBlocked	B060	SMARCA1	5.74026	5.93825	-0.197985	0.0112161	0.198269
Brain	YearBlocked	B060	HNMT	6.08386	6.41755	-0.333695	0.0112255	0.198269
Brain	YearBlocked	B060	PTCH2	4.58263	4.33723	0.245401	0.011235	0.198269
Brain	YearBlocked	B060	RPS6KA4	4.02666	3.80086	0.225799	0.0112722	0.19861
Brain	YearBlocked	B060	CFAP221	4.37009	4.97503	-0.604935	0.011281	0.19861
Brain	YearBlocked	B060	LNPK	5.06224	5.27214	-0.209896	0.0113096	0.198879
Brain	YearBlocked	B060	SLC27A3	3.43989	3.21704	0.222842	0.0113231	0.19888
Brain	YearBlocked	B060	AGAP4	4.36193	4.06887	0.293063	0.0113425	0.198987
Brain	YearBlocked	B060	OPHN1	4.6756	4.92158	-0.245982	0.0113875	0.199543
Brain	YearBlocked	B060	SAV1	4.04338	4.20607	-0.162684	0.0114703	0.200414
Brain	YearBlocked	B060	LIMK1	5.44884	5.30817	0.14067	0.0114724	0.200414
Brain	YearBlocked	B060	CDKL5	3.59576	4.05134	-0.455582	0.0114858	0.200414
Brain	YearBlocked	B060	NRBP1	5.96688	6.11397	-0.147094	0.0114949	0.200414
Brain	YearBlocked	B060	SLC18A2	2.26896	1.93782	0.331141	0.0115069	0.200414
Brain	YearBlocked	B060	UCKL1	6.5564	6.31303	0.243379	0.0115179	0.200414
Brain	YearBlocked	B060	ENSMMUG00000040147	7.79311	8.0573	-0.264194	0.0115369	0.200464
Brain	YearBlocked	B060	SPAG9	6.05733	6.22215	-0.164822	0.0115513	0.200464
Brain	YearBlocked	B060	ETNK2	4.89354	4.65936	0.234182	0.0115611	0.200464
Brain	YearBlocked	B060	ENSMMUG00000043191	7.7743	7.57374	0.20056	0.0116047	0.200757
Brain	YearBlocked	B060	SUPT3H	4.4414	4.64163	-0.200231	0.0116271	0.200757
Brain	YearBlocked	B060	PRKAA1	3.69947	3.88878	-0.189309	0.0116425	0.200757
Brain	YearBlocked	B060	SYNDIG1L	4.17727	3.58162	0.595649	0.0116572	0.200757
Brain	YearBlocked	B060	ZNF217	1.8953	2.0243	-0.129005	0.0116581	0.200757
Brain	YearBlocked	B060	NABP1	1.98745	1.56769	0.419763	0.0116588	0.200757
Brain	YearBlocked	B060	MVD	6.05609	5.77471	0.281378	0.011708	0.200992
Brain	YearBlocked	B060	HTR2A	2.90287	3.208	-0.305126	0.0117234	0.200992
Brain	YearBlocked	B060	C1orf122	7.34812	7.03779	0.310331	0.0117255	0.200992
Brain	YearBlocked	B060	HDGF	5.97926	6.15896	-0.179708	0.0117263	0.200992
Brain	YearBlocked	B060	PDZRN4	3.65879	3.96972	-0.310927	0.0118517	0.202623
Brain	YearBlocked	B060	RYR1	3.0397	2.76579	0.273906	0.011861	0.202623
Brain	YearBlocked	B060	WNT3	2.47043	2.15898	0.311454	0.0118622	0.202623
Brain	YearBlocked	B060	RAB4B	5.5984	5.79054	-0.192139	0.0118807	0.202706
Brain	YearBlocked	B060	CTSZ	3.22669	3.52335	-0.296663	0.0119276	0.20306
Brain	YearBlocked	B060	IGF2R	4.28156	4.50264	-0.221081	0.0119382	0.20306
Brain	YearBlocked	B060	TFDP2	3.7319	3.96854	-0.23664	0.0119503	0.20306
Brain	YearBlocked	B060	DHRSX	2.65699	3.02843	-0.371435	0.0119559	0.20306
Brain	YearBlocked	B060	SLC6A1	7.30169	7.06053	0.241162	0.0119785	0.203107
Brain	YearBlocked	B060	PIAS1	4.01785	4.18047	-0.162625	0.0120303	0.203107
Brain	YearBlocked	B060	EPHA4	6.51575	6.97576	-0.460008	0.0120419	0.203107
Brain	YearBlocked	B060	CDH9	3.70321	3.48634	0.21687	0.0120437	0.203107
Brain	YearBlocked	B060	CAMK2N2	7.87485	7.5405	0.334345	0.0120447	0.203107
Brain	YearBlocked	B060	TENT5A	1.17281	1.42589	-0.253076	0.0120448	0.203107
Brain	YearBlocked	B060	CYBA	4.57897	5.03075	-0.451786	0.0120626	0.203107
Brain	YearBlocked	B060	SLC30A2	2.35367	2.17192	0.181743	0.0120676	0.203107
Brain	YearBlocked	B060	SLC38A11	1.60058	2.07541	-0.474828	0.0120864	0.203193
Brain	YearBlocked	B060	COL9A1	4.5795	4.88855	-0.309044	0.0121081	0.203329
Brain	YearBlocked	B060	RASL10B	4.69785	4.45046	0.247391	0.0121531	0.203341
Brain	YearBlocked	B060	CYRIB	5.58692	5.80449	-0.217577	0.0121558	0.203341
Brain	YearBlocked	B060	ZKSCAN1	4.07074	4.29319	-0.22245	0.0121605	0.203341
Brain	YearBlocked	B060	EFCAB2	5.57112	5.85064	-0.279523	0.0121736	0.203341
Brain	YearBlocked	B060	XPO6	5.49135	5.63042	-0.139072	0.0121944	0.203341
Brain	YearBlocked	B060	FKTN	4.07809	4.25833	-0.180234	0.0122253	0.203341
Brain	YearBlocked	B060	ADAMTS4	1.59156	1.4438	0.147755	0.0122319	0.203341
Brain	YearBlocked	B060	SLC7A8	5.19463	4.93425	0.260388	0.012254	0.203341
Brain	YearBlocked	B060	NPAT	2.80617	2.97202	-0.165849	0.012259	0.203341
Brain	YearBlocked	B060	SLC25A1	5.81854	5.605	0.213539	0.0122592	0.203341
Brain	YearBlocked	B060	ZNF189	3.79148	4.02771	-0.236229	0.0122638	0.203341
Brain	YearBlocked	B060	ARL1	5.79661	5.98555	-0.188941	0.0122791	0.203341
Brain	YearBlocked	B060	DNAJB5	5.84857	6.02646	-0.177889	0.0122861	0.203341
Brain	YearBlocked	B060	M1AP	1.37478	1.1459	0.22888	0.0123282	0.203812
Brain	YearBlocked	B060	REX1BD	4.38461	4.10858	0.276032	0.0123596	0.204105
Brain	YearBlocked	B060	ARID4A	4.20911	4.34316	-0.134054	0.0123945	0.20433
Brain	YearBlocked	B060	KIAA1549	3.78135	4.02574	-0.244393	0.012401	0.20433
Brain	YearBlocked	B060	SPTBN4	5.03109	4.68731	0.34378	0.0124276	0.20433
Brain	YearBlocked	B060	ENSMMUG00000045810	2.17726	1.98871	0.188545	0.0124281	0.20433
Brain	YearBlocked	B060	HMBOX1	2.96506	3.57124	-0.606184	0.0124467	0.204411
Brain	YearBlocked	B060	MOSPD1	3.61775	3.95144	-0.333691	0.0124651	0.20444
Brain	YearBlocked	B060	FRRS1L	4.80269	5.07587	-0.27318	0.0124816	0.20444
Brain	YearBlocked	B060	TMEM215	2.62434	3.01171	-0.387372	0.0125048	0.20444
Brain	YearBlocked	B060	COL5A3	2.7037	2.99126	-0.287558	0.0125123	0.20444
Brain	YearBlocked	B060	CD46	5.63379	5.82693	-0.193143	0.012517	0.20444
Brain	YearBlocked	B060	AFAP1L2	3.7422	3.94584	-0.203646	0.0125375	0.204551
Brain	YearBlocked	B060	FAT1	3.55714	3.82164	-0.264496	0.0126177	0.205635
Brain	YearBlocked	B060	OVCH1	1.75343	1.07007	0.683359	0.0126485	0.205873
Brain	YearBlocked	B060	AFF4	4.44764	4.73737	-0.289724	0.0126604	0.205873
Brain	YearBlocked	B060	DROSHA	5.00996	5.12871	-0.118753	0.0126738	0.205873
Brain	YearBlocked	B060	ENSMMUG00000044388	2.8694	3.81737	-0.94797	0.0126951	0.205967
Brain	YearBlocked	B060	ATG2B	3.36759	3.52146	-0.153872	0.0127072	0.205967
Brain	YearBlocked	B060	ANKRD45	4.00514	4.24889	-0.243745	0.0127284	0.206086
Brain	YearBlocked	B060	NDUFAF8	6.78239	6.17155	0.610841	0.0128073	0.20714
Brain	YearBlocked	B060	NAPEPLD	2.69718	2.89688	-0.199696	0.0128659	0.207406
Brain	YearBlocked	B060	ENSMMUG00000030669	1.88847	2.18182	-0.293355	0.0128683	0.207406
Brain	YearBlocked	B060	VTA1	5.93447	6.16679	-0.232318	0.0128727	0.207406
Brain	YearBlocked	B060	HOMER2	4.49897	4.81744	-0.318465	0.0128794	0.207406
Brain	YearBlocked	B060	CDKN1C	5.43102	4.81847	0.612551	0.0129163	0.20747
Brain	YearBlocked	B060	BCL7A	4.50283	4.67425	-0.171418	0.0129362	0.20747
Brain	YearBlocked	B060	CTSC	1.69005	1.97286	-0.282814	0.0129376	0.20747
Brain	YearBlocked	B060	CLPTM1L	5.26945	5.40977	-0.140321	0.0129465	0.20747
Brain	YearBlocked	B060	CILK1	3.40523	3.54453	-0.139301	0.012953	0.20747
Brain	YearBlocked	B060	ARHGAP15	1.50446	1.88845	-0.383993	0.013029	0.208366
Brain	YearBlocked	B060	CHP1	6.9448	7.16621	-0.221407	0.0130369	0.208366
Brain	YearBlocked	B060	SFMBT1	2.98892	3.1773	-0.18838	0.0130622	0.208547
Brain	YearBlocked	B060	WDR62	3.08987	2.87924	0.210627	0.0130877	0.208731
Brain	YearBlocked	B060	ARHGAP44	5.03958	5.25166	-0.212087	0.0131254	0.209109
Brain	YearBlocked	B060	ISCA2	5.14238	4.76537	0.377005	0.0131472	0.209232
Brain	YearBlocked	B060	CXADR	6.83443	7.07079	-0.236361	0.0131869	0.209585
Brain	YearBlocked	B060	ADAMTS17	1.76234	2.05253	-0.290197	0.0132132	0.209585
Brain	YearBlocked	B060	ENSMMUG00000032537	3.31752	3.69189	-0.374362	0.0132133	0.209585
Brain	YearBlocked	B060	AMMECR1L	3.76958	3.96856	-0.198983	0.0132323	0.209585
Brain	YearBlocked	B060	PRPF40A	4.53366	4.66006	-0.126394	0.0132503	0.209585
Brain	YearBlocked	B060	SPEF2	2.27154	2.50631	-0.234766	0.0132645	0.209585
Brain	YearBlocked	B060	WASF1	7.607	7.85721	-0.250204	0.0132756	0.209585
Brain	YearBlocked	B060	FRMPD4	3.44083	3.70307	-0.262241	0.013296	0.209585
Brain	YearBlocked	B060	HLA-DMB	2.90257	3.70011	-0.797534	0.0133037	0.209585
Brain	YearBlocked	B060	ENSMMUG00000047322	6.6827	7.08763	-0.40493	0.0133114	0.209585
Brain	YearBlocked	B060	BSDC1	6.64149	6.78	-0.138505	0.0133259	0.209585
Brain	YearBlocked	B060	ALB	1.99421	4.22504	-2.23083	0.013356	0.209585
Brain	YearBlocked	B060	EPC2	4.02934	4.17366	-0.14432	0.0133617	0.209585
Brain	YearBlocked	B060	LANCL2	5.81682	6.04696	-0.230141	0.0133864	0.209585
Brain	YearBlocked	B060	CENPA	1.37342	0.950445	0.422978	0.0134082	0.209585
Brain	YearBlocked	B060	ENSMMUG00000048639	3.67658	3.26771	0.408879	0.0134249	0.209585
Brain	YearBlocked	B060	STN1	1.37212	1.57243	-0.200301	0.0134303	0.209585
Brain	YearBlocked	B060	HIC1	1.3968	1.06639	0.330411	0.0134395	0.209585
Brain	YearBlocked	B060	TP53BP1	5.87697	6.04094	-0.163973	0.0134492	0.209585
Brain	YearBlocked	B060	GRK4	5.27183	4.98407	0.287758	0.0134629	0.209585
Brain	YearBlocked	B060	PSEN1	4.24749	4.41522	-0.167723	0.0134724	0.209585
Brain	YearBlocked	B060	DLG1	4.80185	5.07554	-0.273694	0.0134941	0.209585
Brain	YearBlocked	B060	CCDC47	5.75131	5.921	-0.169689	0.0134988	0.209585
Brain	YearBlocked	B060	HECW2	3.18757	3.43993	-0.252362	0.0135067	0.209585
Brain	YearBlocked	B060	EML1	4.75818	4.99049	-0.232314	0.0135703	0.209803
Brain	YearBlocked	B060	PLCD1	3.5732	3.80622	-0.233018	0.0135949	0.209803
Brain	YearBlocked	B060	GMFG	5.4141	5.72225	-0.308155	0.0136021	0.209803
Brain	YearBlocked	B060	LSM8	6.39432	6.66137	-0.267059	0.0136157	0.209803
Brain	YearBlocked	B060	IER5L	3.00742	2.625	0.382417	0.0136311	0.209803
Brain	YearBlocked	B060	WNT9B	1.36507	1.09356	0.271503	0.0136321	0.209803
Brain	YearBlocked	B060	ENSMMUG00000029581	4.94273	4.60097	0.341758	0.013633	0.209803
Brain	YearBlocked	B060	GPR37	2.59452	2.90797	-0.31345	0.0136422	0.209803
Brain	YearBlocked	B060	PIK3CG	1.05847	1.26909	-0.210619	0.0136502	0.209803
Brain	YearBlocked	B060	FGF18	1.46706	1.04383	0.423223	0.0136614	0.209803
Brain	YearBlocked	B060	FRMD4B	3.13346	3.49359	-0.360123	0.0137048	0.210253
Brain	YearBlocked	B060	MIB2	5.0457	4.81933	0.226364	0.0137388	0.210294
Brain	YearBlocked	B060	GRIN2D	3.51498	3.22872	0.286256	0.0137458	0.210294
Brain	YearBlocked	B060	TMEM88B	1.61975	0.992634	0.627115	0.0137632	0.210294
Brain	YearBlocked	B060	BIRC6	3.5613	3.72451	-0.163214	0.0137685	0.210294
Brain	YearBlocked	B060	GRIA3	5.37715	5.5933	-0.216157	0.0137832	0.210294
Brain	YearBlocked	B060	ALG13	4.16949	4.33491	-0.16542	0.013798	0.210294
Brain	YearBlocked	B060	TM4SF5	1.73949	1.51351	0.225978	0.0138085	0.210294
Brain	YearBlocked	B060	RASGRP2	5.15461	4.93586	0.218747	0.0138561	0.210294
Brain	YearBlocked	B060	SCD	7.56641	7.27769	0.288722	0.0138613	0.210294
Brain	YearBlocked	B060	HLF	3.84102	4.22969	-0.388668	0.0138648	0.210294
Brain	YearBlocked	B060	YPEL2	3.16718	2.89483	0.272347	0.0138736	0.210294
Brain	YearBlocked	B060	DRICH1	4.59061	4.2195	0.371114	0.0138813	0.210294
Brain	YearBlocked	B060	C2orf80	6.61545	6.8698	-0.254352	0.0138908	0.210294
Brain	YearBlocked	B060	GTF2H3	4.22492	4.39082	-0.165906	0.0140008	0.211744
Brain	YearBlocked	B060	IPP	3.13326	3.32639	-0.193128	0.0140315	0.211947
Brain	YearBlocked	B060	GRK3	5.73179	5.4929	0.238891	0.0140529	0.211947
Brain	YearBlocked	B060	ENSMMUG00000041656	1.68352	0.707406	0.97611	0.0140676	0.211947
Brain	YearBlocked	B060	HSPB8	1.96065	2.30088	-0.340224	0.014071	0.211947
Brain	YearBlocked	B060	FCHO2	2.9803	3.24364	-0.263343	0.0141421	0.212802
Brain	YearBlocked	B060	MTUS1	4.34599	4.58761	-0.241618	0.0141752	0.213085
Brain	YearBlocked	B060	C2orf68	3.87464	3.58309	0.291551	0.014191	0.213108
Brain	YearBlocked	B060	CCNC	4.92336	5.12643	-0.203073	0.0142096	0.213172
Brain	YearBlocked	B060	TSPYL2	6.64671	6.42903	0.217685	0.0142745	0.213714
Brain	YearBlocked	B060	EFCAB8	2.08308	1.77986	0.303218	0.0142763	0.213714
Brain	YearBlocked	B060	MSL1	5.70478	5.60411	0.100675	0.0142887	0.213714
Brain	YearBlocked	B060	UGGT1	3.35651	3.60354	-0.247037	0.0143268	0.213891
Brain	YearBlocked	B060	C5orf15	5.77106	5.96708	-0.196015	0.0143292	0.213891
Brain	YearBlocked	B060	DAB1	5.31244	5.49341	-0.180975	0.0144132	0.214919
Brain	YearBlocked	B060	SCAMP1	5.97029	6.14838	-0.178088	0.0144269	0.214919
Brain	YearBlocked	B060	HIST2H2BE	4.82913	4.46303	0.366096	0.0144632	0.215245
Brain	YearBlocked	B060	RHBDL1	4.34302	4.09498	0.248044	0.0144997	0.215548
Brain	YearBlocked	B060	HYI	5.42413	5.12758	0.296557	0.0145453	0.215548
Brain	YearBlocked	B060	SYAP1	4.3877	4.61885	-0.231155	0.0145545	0.215548
Brain	YearBlocked	B060	ENSMMUG00000043299	5.12474	5.54119	-0.416448	0.0145546	0.215548
Brain	YearBlocked	B060	SERPINB1	3.55966	3.95265	-0.392989	0.0145687	0.215548
Brain	YearBlocked	B060	NXPH1	5.61858	5.36459	0.253988	0.0145703	0.215548
Brain	YearBlocked	B060	BICRAL	3.47479	3.63367	-0.158884	0.0145911	0.215642
Brain	YearBlocked	B060	MAP4	6.11114	6.3496	-0.238464	0.0146222	0.215888
Brain	YearBlocked	B060	ENSMMUG00000039157	3.25145	2.81552	0.435927	0.0146734	0.215926
Brain	YearBlocked	B060	SUN3	1.838	1.28845	0.549555	0.014675	0.215926
Brain	YearBlocked	B060	RAD9B	1.84617	1.58601	0.26016	0.0146767	0.215926
Brain	YearBlocked	B060	IQSEC3	5.46313	5.25859	0.204545	0.0146828	0.215926
Brain	YearBlocked	B060	CPT2	2.11966	2.34641	-0.226756	0.0147164	0.216207
Brain	YearBlocked	B060	PFKFB2	3.61457	3.83219	-0.217617	0.0147326	0.216233
Brain	YearBlocked	B060	DNAJC13	3.69929	3.84483	-0.145538	0.0148295	0.217385
Brain	YearBlocked	B060	MDM2	4.64807	4.8506	-0.202527	0.0148403	0.217385
Brain	YearBlocked	B060	C22orf39	4.1422	3.8081	0.334095	0.0148771	0.217602
Brain	YearBlocked	B060	RNFT1	3.30275	3.54523	-0.242482	0.0148897	0.217602
Brain	YearBlocked	B060	TMEM151B	5.8368	5.55349	0.283311	0.0148988	0.217602
Brain	YearBlocked	B060	OTUD6B	4.75088	4.93182	-0.180944	0.0149148	0.217615
Brain	YearBlocked	B060	ZBTB6	2.86601	3.0434	-0.177393	0.0149289	0.217615
Brain	YearBlocked	B060	TLE2	8.81876	8.60728	0.211487	0.0150344	0.218938
Brain	YearBlocked	B060	AKIRIN1	6.3995	6.19904	0.200455	0.0150812	0.219406
Brain	YearBlocked	B060	ERI3	6.38006	6.55675	-0.176694	0.0151194	0.219747
Brain	YearBlocked	B060	ENSMMUG00000044198	4.75198	4.52857	0.223408	0.0151453	0.219874
Brain	YearBlocked	B060	TASOR2	4.17524	4.32211	-0.146864	0.0151577	0.219874
Brain	YearBlocked	B060	TSPAN5	6.02451	6.22563	-0.201112	0.0152337	0.220657
Brain	YearBlocked	B060	DNAH11	1.2119	1.53689	-0.324989	0.01527	0.220657
Brain	YearBlocked	B060	ITCH	4.07286	4.23324	-0.160373	0.0152724	0.220657
Brain	YearBlocked	B060	PPP6R3	4.78432	4.93944	-0.155128	0.0152844	0.220657
Brain	YearBlocked	B060	KANK2	3.66421	3.39263	0.271584	0.0152856	0.220657
Brain	YearBlocked	B060	TEKT1	3.20864	3.9541	-0.745466	0.0154137	0.221646
Brain	YearBlocked	B060	ENSMMUG00000044713	5.24659	5.51981	-0.273226	0.0154292	0.221646
Brain	YearBlocked	B060	CHST15	2.9018	3.16593	-0.264125	0.0154334	0.221646
Brain	YearBlocked	B060	VPS54	3.49827	3.64633	-0.148061	0.0154382	0.221646
Brain	YearBlocked	B060	TATDN2	4.75992	4.91203	-0.15211	0.0154431	0.221646
Brain	YearBlocked	B060	RXRB	5.30621	5.46301	-0.156802	0.0154553	0.221646
Brain	YearBlocked	B060	TSC22D4	5.43672	5.22992	0.206797	0.0154672	0.221646
Brain	YearBlocked	B060	BTBD11	2.94812	2.63934	0.30878	0.0155061	0.221646
Brain	YearBlocked	B060	CHST14	2.27493	2.51605	-0.241126	0.0155148	0.221646
Brain	YearBlocked	B060	FAM227A	2.0933	2.39951	-0.306218	0.0155376	0.221646
Brain	YearBlocked	B060	ZSWIM9	2.96406	2.77335	0.190709	0.0155501	0.221646
Brain	YearBlocked	B060	PLRG1	5.13868	5.29649	-0.157803	0.015551	0.221646
Brain	YearBlocked	B060	ZFYVE9	5.31858	5.49242	-0.173835	0.0155561	0.221646
Brain	YearBlocked	B060	ZBTB21	2.44763	2.61073	-0.163104	0.015563	0.221646
Brain	YearBlocked	B060	PIKFYVE	3.44366	3.66699	-0.223334	0.015582	0.221646
Brain	YearBlocked	B060	RBM39	7.76306	7.92578	-0.16272	0.0155975	0.221646
Brain	YearBlocked	B060	SENP5	4.33249	4.49804	-0.165551	0.0156068	0.221646
Brain	YearBlocked	B060	ABCB7	3.41692	3.57217	-0.155252	0.0156451	0.221979
Brain	YearBlocked	B060	G3BP1	5.27148	5.60111	-0.329625	0.0156784	0.222241
Brain	YearBlocked	B060	ENSMMUG00000037699	3.09967	2.72048	0.379194	0.0157167	0.222572
Brain	YearBlocked	B060	XPC	4.04571	4.16923	-0.123523	0.0157595	0.222966
Brain	YearBlocked	B060	FAM78A	3.06982	2.82776	0.24206	0.015815	0.223465
Brain	YearBlocked	B060	TPST2	4.32298	4.132	0.19098	0.0158248	0.223465
Brain	YearBlocked	B060	TNFSF12	4.36182	4.53016	-0.168345	0.0158456	0.223547
Brain	YearBlocked	B060	LRRC40	4.86465	5.10446	-0.239812	0.0158696	0.223565
Brain	YearBlocked	B060	ATF2	5.56034	5.69045	-0.130115	0.0158846	0.223565
Brain	YearBlocked	B060	ENSMMUG00000040082	2.37549	2.63622	-0.260733	0.0158919	0.223565
Brain	YearBlocked	B060	FAM212B	3.38822	3.70031	-0.312087	0.0159236	0.223584
Brain	YearBlocked	B060	AL162231.1	6.1155	5.93068	0.184817	0.0159342	0.223584
Brain	YearBlocked	B060	PPP1R12B	4.1879	4.53076	-0.342862	0.0159382	0.223584
Brain	YearBlocked	B060	GAPVD1	4.32548	4.46277	-0.137284	0.0159655	0.223757
Brain	YearBlocked	B060	CYBRD1	3.82275	4.18748	-0.364727	0.0160204	0.224185
Brain	YearBlocked	B060	TSNARE1	4.33057	4.0651	0.26547	0.0160788	0.224185
Brain	YearBlocked	B060	CSNK1G1	3.43023	3.63766	-0.207426	0.0160825	0.224185
Brain	YearBlocked	B060	ST6GALNAC1	1.01779	1.78139	-0.763603	0.0160875	0.224185
Brain	YearBlocked	B060	ENSMMUG00000047884	5.74337	5.3911	0.352273	0.0160943	0.224185
Brain	YearBlocked	B060	DUSP16	2.81424	3.00422	-0.189985	0.0160982	0.224185
Brain	YearBlocked	B060	CDHR2	2.8919	2.68801	0.203891	0.0161143	0.224185
Brain	YearBlocked	B060	ORMDL3	5.16224	5.31538	-0.153133	0.0161214	0.224185
Brain	YearBlocked	B060	FAM107B	3.92203	4.15702	-0.234986	0.0161313	0.224185
Brain	YearBlocked	B060	ZNF350	2.8766	3.09615	-0.219552	0.016186	0.224623
Brain	YearBlocked	B060	ECE2	6.08946	5.84798	0.24148	0.016193	0.224623
Brain	YearBlocked	B060	FOXP2	1.19484	1.58734	-0.3925	0.016335	0.226382
Brain	YearBlocked	B060	RAP1GDS1	6.55471	6.81244	-0.257724	0.0163876	0.2269
Brain	YearBlocked	B060	ACSF2	2.96922	3.19297	-0.223745	0.0164613	0.22771
Brain	YearBlocked	B060	MAST1	6.88395	6.73295	0.150997	0.0164895	0.227888
Brain	YearBlocked	B060	FAM221A	1.31478	1.81874	-0.503962	0.0165211	0.228113
Brain	YearBlocked	B060	DGKZ	7.43382	7.69084	-0.257023	0.016603	0.22868
Brain	YearBlocked	B060	TNKS2	4.76828	4.98651	-0.218231	0.0166036	0.22868
Brain	YearBlocked	B060	UBL3	6.41031	6.62265	-0.212342	0.0166081	0.22868
Brain	YearBlocked	B060	SLC25A29	6.10361	5.87653	0.227083	0.0166455	0.228983
Brain	YearBlocked	B060	DBNDD1	5.67375	5.41319	0.260552	0.0166779	0.229108
Brain	YearBlocked	B060	SLC25A18	5.46265	4.96981	0.492843	0.0166853	0.229108
Brain	YearBlocked	B060	BRAP	3.95813	3.80412	0.154015	0.0167086	0.229217
Brain	YearBlocked	B060	WDHD1	1.74017	2.00416	-0.263986	0.0167396	0.229431
Brain	YearBlocked	B060	ADIRF	7.87081	7.26116	0.60965	0.0168287	0.230441
Brain	YearBlocked	B060	FRMD6	1.78256	2.12047	-0.337914	0.0168608	0.230668
Brain	YearBlocked	B060	SIAE	4.61352	4.81561	-0.202096	0.0168891	0.230844
Brain	YearBlocked	B060	WDR49	0.790108	1.21324	-0.423135	0.0169195	0.230932
Brain	YearBlocked	B060	CBLN4	3.5945	3.14894	0.445558	0.0169266	0.230932
Brain	YearBlocked	B060	LRRK1	1.29303	1.02991	0.26312	0.0169639	0.231151
Brain	YearBlocked	B060	USO1	5.03588	5.18616	-0.150287	0.0169923	0.231151
Brain	YearBlocked	B060	DPPA2	1.08097	1.50735	-0.426387	0.017003	0.231151
Brain	YearBlocked	B060	WDR25	2.45355	2.73668	-0.283126	0.0170058	0.231151
Brain	YearBlocked	B060	FAF2	4.36485	4.48493	-0.120078	0.0170201	0.231151
Brain	YearBlocked	B060	WNT7B	4.76389	4.2936	0.470293	0.0170589	0.231353
Brain	YearBlocked	B060	FGD6	2.15818	2.35309	-0.194909	0.017066	0.231353
Brain	YearBlocked	B060	C9orf50	1.67118	1.43869	0.232492	0.0170828	0.231371
Brain	YearBlocked	B060	ANKFN1	1.81035	2.26232	-0.451975	0.0171138	0.23158
Brain	YearBlocked	B060	SERPINI1	6.49914	6.80317	-0.304031	0.0171312	0.231605
Brain	YearBlocked	B060	NRSN2	5.49179	5.21825	0.27354	0.0171578	0.231755
Brain	YearBlocked	B060	AKAP5	3.81357	4.06154	-0.247973	0.0172359	0.232596
Brain	YearBlocked	B060	PSMG4	5.02894	4.75498	0.273958	0.0172513	0.232596
Brain	YearBlocked	B060	RPL4	8.24008	8.43354	-0.193458	0.0172782	0.232748
Brain	YearBlocked	B060	AC007375.2	7.74029	7.9879	-0.247608	0.017382	0.233935
Brain	YearBlocked	B060	KDM4C	3.38964	3.51786	-0.128223	0.0174183	0.23406
Brain	YearBlocked	B060	RBM27	3.43854	3.58907	-0.150532	0.0174227	0.23406
Brain	YearBlocked	B060	XPOT	5.05866	5.16057	-0.101913	0.0174768	0.234247
Brain	YearBlocked	B060	VPS41	4.99874	5.22532	-0.226573	0.0174808	0.234247
Brain	YearBlocked	B060	KAT7	5.04393	5.17445	-0.130516	0.0174837	0.234247
Brain	YearBlocked	B060	SFT2D2	1.79475	2.07097	-0.276229	0.0175086	0.23437
Brain	YearBlocked	B060	ARHGAP20	4.38897	4.60577	-0.216798	0.01757	0.234981
Brain	YearBlocked	B060	CPEB4	4.34593	4.52637	-0.180432	0.0176649	0.235948
Brain	YearBlocked	B060	AC073111.4	3.5282	3.33409	0.194109	0.017684	0.235948
Brain	YearBlocked	B060	ESYT2	4.62045	4.77471	-0.154256	0.0176898	0.235948
Brain	YearBlocked	B060	C1orf141	0.773406	1.31952	-0.546114	0.0178334	0.23707
Brain	YearBlocked	B060	TAPBPL	3.21819	3.61984	-0.401647	0.0178354	0.23707
Brain	YearBlocked	B060	LETMD1	6.38999	6.24978	0.14021	0.0178447	0.23707
Brain	YearBlocked	B060	IMPACT	4.32347	4.12153	0.201939	0.0178537	0.23707
Brain	YearBlocked	B060	MAP4K1	2.86238	2.51556	0.346819	0.0178631	0.23707
Brain	YearBlocked	B060	EIF3A	5.65802	5.77438	-0.116357	0.0178693	0.23707
Brain	YearBlocked	B060	ENSMMUG00000043128	1.68766	1.13389	0.553768	0.0179547	0.23781
Brain	YearBlocked	B060	CCDC183	3.09265	2.85295	0.239702	0.017957	0.23781
Brain	YearBlocked	B060	DVL1	5.83337	5.62729	0.206071	0.0180091	0.238288
Brain	YearBlocked	B060	RELL2	7.01608	6.75971	0.256367	0.0180398	0.238483
Brain	YearBlocked	B060	ISYNA1	5.48872	5.24885	0.239874	0.0180906	0.238899
Brain	YearBlocked	B060	SLC17A8	1.64367	2.12756	-0.48389	0.0181049	0.238899
Brain	YearBlocked	B060	MFSD2A	5.3641	5.13878	0.22532	0.0181235	0.238899
Brain	YearBlocked	B060	MFSD10	5.84289	5.63271	0.210175	0.0181353	0.238899
Brain	YearBlocked	B060	LEMD2	4.75063	4.5822	0.168435	0.0181792	0.239265
Brain	YearBlocked	B060	KCNQ3	4.37421	4.73696	-0.362752	0.0182194	0.239584
Brain	YearBlocked	B060	IL12RB2	1.2265	1.67159	-0.445091	0.0183165	0.240384
Brain	YearBlocked	B060	AP1G1	5.16049	5.30394	-0.143459	0.0183239	0.240384
Brain	YearBlocked	B060	TRAK2	4.81404	5.00399	-0.189948	0.0183287	0.240384
Brain	YearBlocked	B060	SYNRG	4.14849	4.32278	-0.174286	0.0183801	0.240847
Brain	YearBlocked	B060	BAHCC1	3.07296	2.83413	0.238831	0.0184558	0.241627
Brain	YearBlocked	B060	SAMD8	4.74433	4.93018	-0.185851	0.0184839	0.241658
Brain	YearBlocked	B060	ZNF846	3.48661	3.8617	-0.375094	0.0184943	0.241658
Brain	YearBlocked	B060	MEF2A	5.32814	5.48152	-0.153383	0.0185068	0.241658
Brain	YearBlocked	B060	NR2F6	3.89244	3.62608	0.266367	0.0185386	0.241862
Brain	YearBlocked	B060	ACSM5	1.29917	1.79869	-0.499519	0.0186021	0.242143
Brain	YearBlocked	B060	TUSC1	3.95799	3.52206	0.435933	0.0186154	0.242143
Brain	YearBlocked	B060	YY1	6.31347	6.45504	-0.141566	0.0186247	0.242143
Brain	YearBlocked	B060	DAAM1	5.05217	5.26137	-0.209202	0.0186416	0.242143
Brain	YearBlocked	B060	PLCD3	3.93819	3.64278	0.29541	0.0186444	0.242143
Brain	YearBlocked	B060	WDR31	2.47575	2.28011	0.195641	0.0186576	0.242143
Brain	YearBlocked	B060	SLIT1	5.82883	5.59619	0.232643	0.018702	0.242161
Brain	YearBlocked	B060	SLC35B4	3.7596	3.98038	-0.220778	0.0187111	0.242161
Brain	YearBlocked	B060	TNPO1	4.5346	4.73154	-0.196941	0.0187181	0.242161
Brain	YearBlocked	B060	MROH7	2.75881	2.24492	0.513894	0.018724	0.242161
Brain	YearBlocked	B060	ANK1	2.70623	2.42809	0.278138	0.0187959	0.242881
Brain	YearBlocked	B060	MFGE8	7.02384	6.70151	0.322332	0.0189122	0.243745
Brain	YearBlocked	B060	PLEKHH3	2.50556	2.2678	0.237762	0.0189252	0.243745
Brain	YearBlocked	B060	ZNF2	2.41962	2.61968	-0.200054	0.0189414	0.243745
Brain	YearBlocked	B060	TXNDC11	4.4605	4.61226	-0.151758	0.0189632	0.243745
Brain	YearBlocked	B060	TIMP3	5.84598	5.64661	0.199366	0.0189651	0.243745
Brain	YearBlocked	B060	FGGY	2.32127	2.60612	-0.284849	0.0189872	0.243745
Brain	YearBlocked	B060	PRNP	7.76959	7.98299	-0.213396	0.0189957	0.243745
Brain	YearBlocked	B060	SYNJ1	5.46284	5.62514	-0.162298	0.0189988	0.243745
Brain	YearBlocked	B060	ENSMMUG00000005470	9.61904	9.44341	0.175632	0.0190373	0.243745
Brain	YearBlocked	B060	STMND1	1.82942	2.29576	-0.466341	0.0190458	0.243745
Brain	YearBlocked	B060	BAIAP3	4.70007	4.20902	0.491047	0.0190505	0.243745
Brain	YearBlocked	B060	ELAC2	3.9842	4.10792	-0.123714	0.0190589	0.243745
Brain	YearBlocked	B060	RAPGEF3	4.99532	4.7414	0.253921	0.019117	0.244278
Brain	YearBlocked	B060	RNF38	5.35828	5.51219	-0.153901	0.0191661	0.244524
Brain	YearBlocked	B060	RALB	4.98717	5.19136	-0.20419	0.0191744	0.244524
Brain	YearBlocked	B060	CBY1	4.9819	5.19046	-0.208567	0.0191854	0.244524
Brain	YearBlocked	B060	TRIM38	1.1693	1.3646	-0.195298	0.0192154	0.244597
Brain	YearBlocked	B060	FBXO32	1.60814	1.97957	-0.371433	0.0192376	0.244597
Brain	YearBlocked	B060	ACSL4	5.66246	5.86014	-0.197682	0.0192637	0.244597
Brain	YearBlocked	B060	PJA2	7.49572	7.68826	-0.192541	0.0192753	0.244597
Brain	YearBlocked	B060	MREG	2.24471	1.98686	0.25785	0.0192852	0.244597
Brain	YearBlocked	B060	KIF24	1.15781	1.41496	-0.257147	0.0192895	0.244597
Brain	YearBlocked	B060	COG7	3.53287	3.73809	-0.205217	0.0193254	0.2448
Brain	YearBlocked	B060	RBM19	2.84656	3.07935	-0.232797	0.0193384	0.2448
Brain	YearBlocked	B060	SYT4	6.56192	6.74921	-0.187288	0.0194043	0.245426
Brain	YearBlocked	B060	SNAP25	9.09214	9.2725	-0.180363	0.0194303	0.245492
Brain	YearBlocked	B060	ANKRD40	4.22847	4.37213	-0.143657	0.019448	0.245492
Brain	YearBlocked	B060	SELENOO	3.69915	3.4843	0.214844	0.019459	0.245492
Brain	YearBlocked	B060	CHN1	8.32184	8.63929	-0.317451	0.0194905	0.245683
Brain	YearBlocked	B060	ZMYND12	2.21687	2.45435	-0.237474	0.0195128	0.245756
Brain	YearBlocked	B060	KIF5C	7.95993	8.07605	-0.116117	0.0195508	0.245856
Brain	YearBlocked	B060	C15orf48	1.05284	1.99273	-0.939887	0.0195537	0.245856
Brain	YearBlocked	B060	FZD9	2.41998	2.05182	0.368159	0.0195762	0.245931
Brain	YearBlocked	B060	IRF2BPL	5.41026	5.17718	0.233076	0.0196325	0.246272
Brain	YearBlocked	B060	MAPK9	6.032	6.17329	-0.141286	0.0196364	0.246272
Brain	YearBlocked	B060	CDC42EP2	3.49127	3.27091	0.22036	0.0196701	0.246488
Brain	YearBlocked	B060	PNKP	4.53998	4.37536	0.164616	0.0197625	0.247231
Brain	YearBlocked	B060	UPF3B	4.21728	4.07472	0.142561	0.0197626	0.247231
Brain	YearBlocked	B060	PARN	3.54292	3.71605	-0.173129	0.0198238	0.247641
Brain	YearBlocked	B060	PROCA1	5.7542	4.71094	1.04326	0.0198571	0.247641
Brain	YearBlocked	B060	C21orf62	1.72808	2.1343	-0.406221	0.0198866	0.247641
Brain	YearBlocked	B060	PDLIM4	3.40613	3.10503	0.301097	0.019888	0.247641
Brain	YearBlocked	B060	MTPN	6.96017	7.16672	-0.206548	0.0199064	0.247641
Brain	YearBlocked	B060	POLR2D	5.06512	5.31271	-0.247588	0.0199106	0.247641
Brain	YearBlocked	B060	SOCS5	4.42599	4.58299	-0.157005	0.0199116	0.247641
Brain	YearBlocked	B060	TNK2	7.2991	7.0546	0.244498	0.0199604	0.248041
Brain	YearBlocked	B060	ZMYND11	7.08359	7.20866	-0.12507	0.0200746	0.249253
Brain	YearBlocked	B060	USP6	5.02125	5.14428	-0.123029	0.0201418	0.249679
Brain	YearBlocked	B060	SPOCK2	7.52521	7.32188	0.203335	0.0201469	0.249679
Brain	YearBlocked	B060	LDB2	5.34111	5.63902	-0.297912	0.0201592	0.249679
Brain	YearBlocked	B060	HIGD2B	0.78875	1.50004	-0.711293	0.0202565	0.250568
Brain	YearBlocked	B060	ENTPD3	4.12519	4.40436	-0.279173	0.0202703	0.250568
Brain	YearBlocked	B060	ENSMMUG00000043771	7.81726	7.59678	0.220483	0.0202814	0.250568
Brain	YearBlocked	B060	COPG2	4.9178	5.092	-0.174197	0.0203163	0.250706
Brain	YearBlocked	B060	SERHL2	5.66201	5.34525	0.316763	0.0203262	0.250706
Brain	YearBlocked	B060	JAKMIP2	4.87638	5.01849	-0.142112	0.0203586	0.250899
Brain	YearBlocked	B060	PRKCG	6.47355	6.75639	-0.282842	0.0204705	0.251368
Brain	YearBlocked	B060	SFXN3	5.6857	5.53949	0.146211	0.0204828	0.251368
Brain	YearBlocked	B060	BRAF	3.29399	3.49401	-0.200024	0.0205555	0.251368
Brain	YearBlocked	B060	ESRRA	4.62846	4.41278	0.215682	0.0205683	0.251368
Brain	YearBlocked	B060	CDH3	1.6317	1.96121	-0.329509	0.0205834	0.251368
Brain	YearBlocked	B060	ACHE	4.29258	3.97422	0.318361	0.0205951	0.251368
Brain	YearBlocked	B060	PDCD6IP	4.27834	4.40816	-0.129818	0.0206431	0.251368
Brain	YearBlocked	B060	PAK2	5.85447	6.03166	-0.177188	0.0206506	0.251368
Brain	YearBlocked	B060	CCDC13	3.275	3.49988	-0.224884	0.0206862	0.251368
Brain	YearBlocked	B060	KDM3B	4.48187	4.60877	-0.126898	0.0206967	0.251368
Brain	YearBlocked	B060	RPS27L	5.12484	5.35177	-0.226925	0.0207127	0.251368
Brain	YearBlocked	B060	PLOD1	3.24786	3.38848	-0.140626	0.0207225	0.251368
Brain	YearBlocked	B060	ENSMMUG00000041109	6.08266	6.31005	-0.227386	0.0207253	0.251368
Brain	YearBlocked	B060	ENSMMUG00000041934	5.48511	5.22693	0.258179	0.020729	0.251368
Brain	YearBlocked	B060	RNF138	3.4211	3.59053	-0.169428	0.0207379	0.251368
Brain	YearBlocked	B060	BOD1L1	3.65496	3.83345	-0.17849	0.0207399	0.251368
Brain	YearBlocked	B060	LSS	5.55057	5.27479	0.275773	0.0207627	0.251368
Brain	YearBlocked	B060	FXN	3.94221	3.67202	0.270188	0.0208002	0.251368
Brain	YearBlocked	B060	CARTPT	5.6618	5.06977	0.592035	0.0208007	0.251368
Brain	YearBlocked	B060	FBXO34	4.22318	4.46147	-0.238284	0.020801	0.251368
Brain	YearBlocked	B060	SLC1A1	5.79567	5.98068	-0.18501	0.0208103	0.251368
Brain	YearBlocked	B060	DNAJC10	5.56601	5.84218	-0.276168	0.0208126	0.251368
Brain	YearBlocked	B060	RABGAP1L	4.58252	4.81185	-0.229334	0.0208237	0.251368
Brain	YearBlocked	B060	PHF1	6.08205	5.90924	0.172808	0.0208268	0.251368
Brain	YearBlocked	B060	SMC2	2.8746	3.17226	-0.297661	0.0208338	0.251368
Brain	YearBlocked	B060	LIMK2	3.77246	3.61574	0.156722	0.0208668	0.251368
Brain	YearBlocked	B060	LIPT2	2.91016	2.43537	0.474781	0.0208691	0.251368
Brain	YearBlocked	B060	JAM2	5.68904	5.91188	-0.222838	0.0209334	0.251368
Brain	YearBlocked	B060	RAB3IP	2.83542	3.03005	-0.194633	0.0209368	0.251368
Brain	YearBlocked	B060	DAB2	3.79458	4.13014	-0.335559	0.0209402	0.251368
Brain	YearBlocked	B060	GABRB1	6.44838	6.62862	-0.180249	0.0210215	0.251368
Brain	YearBlocked	B060	IFT20	5.05376	5.36126	-0.307507	0.0210461	0.251368
Brain	YearBlocked	B060	CFL1	10.2848	10.431	-0.146214	0.0210588	0.251368
Brain	YearBlocked	B060	ENSMMUG00000038031	8.13623	7.89715	0.239081	0.0211051	0.251368
Brain	YearBlocked	B060	PIRT	2.12959	1.665	0.464584	0.021144	0.251368
Brain	YearBlocked	B060	PDIA6	6.44523	6.61239	-0.167164	0.0211625	0.251368
Brain	YearBlocked	B060	ID4	6.56789	6.26368	0.304218	0.021189	0.251368
Brain	YearBlocked	B060	SST	8.20851	7.96879	0.239723	0.0211913	0.251368
Brain	YearBlocked	B060	RNF2	5.44302	5.66104	-0.218017	0.0212627	0.251368
Brain	YearBlocked	B060	KLHL30	1.56979	1.39971	0.170078	0.021273	0.251368
Brain	YearBlocked	B060	ENSMMUG00000030257	6.89722	6.58615	0.311072	0.0213041	0.251368
Brain	YearBlocked	B060	CFAP52	2.67594	3.14477	-0.468836	0.0213074	0.251368
Brain	YearBlocked	B060	NT5DC2	5.88531	5.70455	0.180763	0.021315	0.251368
Brain	YearBlocked	B060	BRWD3	2.08937	2.34384	-0.254469	0.0213208	0.251368
Brain	YearBlocked	B060	RHOF	5.32008	5.13101	0.189075	0.021324	0.251368
Brain	YearBlocked	B060	MCM9	2.11626	2.48927	-0.373004	0.0213283	0.251368
Brain	YearBlocked	B060	FCN2	2.64761	2.01778	0.629838	0.0213608	0.251368
Brain	YearBlocked	B060	LAYN	2.88135	2.4601	0.421242	0.0213741	0.251368
Brain	YearBlocked	B060	ZNF778	2.77597	3.09499	-0.319026	0.0213744	0.251368
Brain	YearBlocked	B060	KRAS	4.63294	4.81071	-0.177775	0.0213766	0.251368
Brain	YearBlocked	B060	VPS9D1	5.59593	5.43458	0.161345	0.0214228	0.251368
Brain	YearBlocked	B060	SND1	5.02613	5.17739	-0.151259	0.0214763	0.251368
Brain	YearBlocked	B060	SNTG1	2.88879	3.15365	-0.264867	0.0214896	0.251368
Brain	YearBlocked	B060	DNAJC18	4.64097	4.81269	-0.171718	0.0215102	0.251368
Brain	YearBlocked	B060	TIGD5	3.10294	2.79565	0.307288	0.0215319	0.251368
Brain	YearBlocked	B060	REPIN1	5.19541	5.02123	0.174188	0.021547	0.251368
Brain	YearBlocked	B060	TSPAN9	3.48825	3.69445	-0.206195	0.0215528	0.251368
Brain	YearBlocked	B060	VPS36	4.2604	4.41252	-0.152126	0.0215539	0.251368
Brain	YearBlocked	B060	DPY19L3	3.93368	4.10421	-0.170525	0.0215781	0.251368
Brain	YearBlocked	B060	GPAM	3.96969	4.12701	-0.157327	0.0216086	0.251368
Brain	YearBlocked	B060	FARP2	3.31532	3.50885	-0.193537	0.0216187	0.251368
Brain	YearBlocked	B060	GORASP2	5.12219	5.24198	-0.11979	0.0216387	0.251368
Brain	YearBlocked	B060	OPRD1	3.03409	2.59431	0.439779	0.0216469	0.251368
Brain	YearBlocked	B060	NT5DC1	2.22413	2.6217	-0.39757	0.021662	0.251368
Brain	YearBlocked	B060	ASXL1	4.85237	5.03944	-0.187064	0.021669	0.251368
Brain	YearBlocked	B060	IDE	3.52511	3.67348	-0.148368	0.0216723	0.251368
Brain	YearBlocked	B060	SYNGR3	7.05714	6.85936	0.197776	0.0216786	0.251368
Brain	YearBlocked	B060	TGFBRAP1	3.70937	3.86196	-0.152589	0.0216823	0.251368
Brain	YearBlocked	B060	PEBP4	1.57355	2.34084	-0.767295	0.0216838	0.251368
Brain	YearBlocked	B060	SF3B2	6.5523	6.68869	-0.13639	0.0216909	0.251368
Brain	YearBlocked	B060	THOC2	3.72067	3.82622	-0.105552	0.0216941	0.251368
Brain	YearBlocked	B060	RIN2	3.16702	3.35083	-0.183811	0.021698	0.251368
Brain	YearBlocked	B060	SLC25A46	5.39758	5.55625	-0.158672	0.0217009	0.251368
Brain	YearBlocked	B060	EFCAB1	3.65234	4.17432	-0.521985	0.0217126	0.251368
Brain	YearBlocked	B060	PODXL	5.14991	5.35547	-0.205563	0.0217134	0.251368
Brain	YearBlocked	B060	ARHGEF9	6.49824	6.64714	-0.1489	0.0217414	0.251368
Brain	YearBlocked	B060	ZC3H11A	5.94358	6.08056	-0.136983	0.0217652	0.251368
Brain	YearBlocked	B060	IPO9	5.21211	5.38163	-0.169511	0.0217665	0.251368
Brain	YearBlocked	B060	TWF1	5.10966	5.25694	-0.147279	0.0217766	0.251368
Brain	YearBlocked	B060	SP1	2.85299	3.03112	-0.178124	0.0217846	0.251368
Brain	YearBlocked	B060	ARMH3	3.45116	3.65101	-0.199852	0.0217933	0.251368
Brain	YearBlocked	B060	ARPP19	6.04804	6.2557	-0.207654	0.0218249	0.251368
Brain	YearBlocked	B060	SMARCE1	5.49823	5.64099	-0.142759	0.0218271	0.251368
Brain	YearBlocked	B060	MYT1L	5.51481	5.65218	-0.137362	0.0218281	0.251368
Brain	YearBlocked	B060	TC2N	2.6015	3.02631	-0.424804	0.0218472	0.251368
Brain	YearBlocked	B060	AC078815.1	4.0479	4.25212	-0.204214	0.02185	0.251368
Brain	YearBlocked	B060	MTSS2	7.44864	7.22729	0.221352	0.0218632	0.251368
Brain	YearBlocked	B060	TPGS1	4.223	3.8406	0.382404	0.0219174	0.251797
Brain	YearBlocked	B060	GJC2	1.96657	1.71892	0.247644	0.0219544	0.252028
Brain	YearBlocked	B060	SV2C	1.90427	2.22329	-0.319019	0.0219916	0.252261
Brain	YearBlocked	B060	PODN	1.88209	2.38936	-0.507269	0.0220455	0.252685
Brain	YearBlocked	B060	NELL2	8.0483	8.3077	-0.259404	0.0221432	0.253077
Brain	YearBlocked	B060	CSDE1	7.34392	7.46333	-0.119417	0.0221457	0.253077
Brain	YearBlocked	B060	C1orf210	1.49627	1.32032	0.17595	0.0221705	0.253077
Brain	YearBlocked	B060	TULP2	2.04202	1.89939	0.142634	0.0221714	0.253077
Brain	YearBlocked	B060	URGCP	5.90664	5.7484	0.158234	0.0221746	0.253077
Brain	YearBlocked	B060	LRIG1	6.10038	5.92616	0.174217	0.022192	0.253077
Brain	YearBlocked	B060	DNAH6	0.928367	1.13729	-0.20892	0.0222126	0.253077
Brain	YearBlocked	B060	NMRAL1	3.77824	4.39386	-0.61562	0.0222423	0.253077
Brain	YearBlocked	B060	PDZRN3	2.70281	3.04517	-0.342363	0.022248	0.253077
Brain	YearBlocked	B060	MYO5B	2.55744	2.92344	-0.365999	0.0222494	0.253077
Brain	YearBlocked	B060	ENSMMUG00000041893	7.10192	6.79869	0.303233	0.0223356	0.253575
Brain	YearBlocked	B060	AHSG	1.16187	2.23638	-1.0745	0.0223487	0.253575
Brain	YearBlocked	B060	SCN3B	7.08151	7.36577	-0.284263	0.0223648	0.253575
Brain	YearBlocked	B060	ATG13	4.9391	5.06525	-0.126152	0.0223658	0.253575
Brain	YearBlocked	B060	PLAU	1.67766	1.37777	0.299885	0.0223896	0.253575
Brain	YearBlocked	B060	POGZ	5.59598	5.73223	-0.136257	0.0223953	0.253575
Brain	YearBlocked	B060	ENSMMUG00000010377	0.81118	1.98371	-1.17253	0.0224286	0.253704
Brain	YearBlocked	B060	H2AX	4.56022	4.32396	0.236266	0.0224407	0.253704
Brain	YearBlocked	B060	CDH24	4.22359	4.00724	0.216342	0.022517	0.254219
Brain	YearBlocked	B060	CD44	3.09297	3.8371	-0.74413	0.0225207	0.254219
Brain	YearBlocked	B060	ENSMMUG00000042019	6.14617	5.94381	0.202367	0.0225374	0.254219
Brain	YearBlocked	B060	TNRC18	5.1134	4.89157	0.221832	0.0226956	0.255799
Brain	YearBlocked	B060	RNF145	6.17281	6.31034	-0.137535	0.0227244	0.255799
Brain	YearBlocked	B060	CCDC160	1.6388	1.83363	-0.194824	0.0227289	0.255799
Brain	YearBlocked	B060	IQCK	2.5054	2.75078	-0.24538	0.0227519	0.255864
Brain	YearBlocked	B060	ENSMMUG00000038910	6.32188	6.034	0.28788	0.0227852	0.255936
Brain	YearBlocked	B060	SF3A3	4.97562	5.09695	-0.121332	0.0227926	0.255936
Brain	YearBlocked	B060	ELAVL1	5.45936	5.6321	-0.172741	0.0228893	0.256642
Brain	YearBlocked	B060	VWA1	4.50162	4.26769	0.233931	0.0228906	0.256642
Brain	YearBlocked	B060	RHOBTB2	5.06967	5.22236	-0.152686	0.0229345	0.256642
Brain	YearBlocked	B060	UMAD1	2.80818	2.9995	-0.191314	0.022938	0.256642
Brain	YearBlocked	B060	LMNTD1	0.931017	1.28873	-0.357715	0.022954	0.256642
Brain	YearBlocked	B060	SMIM15	4.48104	4.71013	-0.229097	0.0229588	0.256642
Brain	YearBlocked	B060	PTPN23	5.30379	5.14655	0.157235	0.0230047	0.256754
Brain	YearBlocked	B060	VEPH1	2.50696	2.85414	-0.347185	0.023028	0.256754
Brain	YearBlocked	B060	ZBTB10	3.61435	3.80572	-0.191375	0.0230309	0.256754
Brain	YearBlocked	B060	MAPK10	6.17866	6.45381	-0.275152	0.0230376	0.256754
Brain	YearBlocked	B060	RABIF	3.23561	3.05228	0.183333	0.0230802	0.257036
Brain	YearBlocked	B060	RAB11FIP2	4.77219	4.96296	-0.190773	0.0230987	0.257051
Brain	YearBlocked	B060	VPS4B	3.58181	3.75435	-0.172549	0.0231379	0.257094
Brain	YearBlocked	B060	RNF207	3.55882	3.33107	0.22775	0.0231556	0.257094
Brain	YearBlocked	B060	PRSS45P	1.69956	1.07699	0.62257	0.0231597	0.257094
Brain	YearBlocked	B060	PTK2B	6.43524	6.71215	-0.276905	0.0231823	0.257094
Brain	YearBlocked	B060	FAM13C	5.00508	4.78957	0.215509	0.0231888	0.257094
Brain	YearBlocked	B060	DAW1	2.1416	2.54317	-0.401567	0.0232083	0.257119
Brain	YearBlocked	B060	SPIRE2	4.15676	3.98486	0.171901	0.0232488	0.257377
Brain	YearBlocked	B060	ANTXR1	4.32702	4.56074	-0.23372	0.0233219	0.257994
Brain	YearBlocked	B060	TAF10	5.73359	5.90384	-0.170248	0.0233568	0.258155
Brain	YearBlocked	B060	DHX29	3.92408	4.06127	-0.137184	0.0233786	0.258155
Brain	YearBlocked	B060	BRINP1	4.71171	4.91345	-0.201737	0.0233884	0.258155
Brain	YearBlocked	B060	SIPA1L1	5.07811	5.22709	-0.148976	0.0235158	0.25909
Brain	YearBlocked	B060	TAFA2	6.54124	6.23631	0.304935	0.0235354	0.25909
Brain	YearBlocked	B060	SERPINB12	1.32483	1.13561	0.189224	0.0235562	0.25909
Brain	YearBlocked	B060	PDE4DIP	5.96835	6.13966	-0.171307	0.0235948	0.25909
Brain	YearBlocked	B060	ZC3H13	4.90778	5.04262	-0.134837	0.0235989	0.25909
Brain	YearBlocked	B060	GPT2	4.6545	4.44915	0.205345	0.0236124	0.25909
Brain	YearBlocked	B060	EPRS1	4.94175	5.118	-0.176249	0.0236226	0.25909
Brain	YearBlocked	B060	PKN2	3.44236	3.57549	-0.133136	0.0236319	0.25909
Brain	YearBlocked	B060	CUL5	4.23799	4.37223	-0.134245	0.023632	0.25909
Brain	YearBlocked	B060	HAVCR2	1.97826	1.8378	0.140466	0.0236588	0.25909
Brain	YearBlocked	B060	DUSP14	3.49082	3.67382	-0.182997	0.0236759	0.25909
Brain	YearBlocked	B060	ATP11B	2.81598	2.96467	-0.148693	0.0236815	0.25909
Brain	YearBlocked	B060	SLC4A2	3.69199	3.89922	-0.207225	0.0237172	0.25929
Brain	YearBlocked	B060	CCDC126	2.21629	2.51332	-0.297033	0.0237378	0.259325
Brain	YearBlocked	B060	CLDN12	3.39632	3.53027	-0.133951	0.0238711	0.260579
Brain	YearBlocked	B060	NUP58	4.85518	4.9495	-0.0943166	0.0238885	0.260579
Brain	YearBlocked	B060	MTMR12	3.44201	3.70202	-0.260015	0.0239606	0.260579
Brain	YearBlocked	B060	GPC3	1.58699	2.32897	-0.741972	0.02399	0.260579
Brain	YearBlocked	B060	HIST1H2AK	1.5467	1.03665	0.510049	0.0240214	0.260579
Brain	YearBlocked	B060	ENSMMUG00000023805	3.40588	3.7131	-0.307229	0.0240567	0.260579
Brain	YearBlocked	B060	MNDA	1.12723	1.55837	-0.431142	0.0240647	0.260579
Brain	YearBlocked	B060	TEX264	5.01549	5.19218	-0.176689	0.0240661	0.260579
Brain	YearBlocked	B060	WDR61	5.76206	5.91638	-0.154322	0.0240756	0.260579
Brain	YearBlocked	B060	EFTUD2	5.38668	5.5224	-0.135726	0.0241118	0.260579
Brain	YearBlocked	B060	DYNLL2	7.34858	7.20037	0.148203	0.0241142	0.260579
Brain	YearBlocked	B060	CNST	3.61321	3.78086	-0.167657	0.0241187	0.260579
Brain	YearBlocked	B060	BRINP2	4.49147	4.81277	-0.3213	0.0241221	0.260579
Brain	YearBlocked	B060	CRB1	3.88565	4.32568	-0.440029	0.0241323	0.260579
Brain	YearBlocked	B060	GLB1	4.71175	4.90993	-0.198178	0.024145	0.260579
Brain	YearBlocked	B060	C19orf71	4.52778	4.21098	0.3168	0.0241663	0.260579
Brain	YearBlocked	B060	SLC2A6	6.34837	6.09381	0.254564	0.0241942	0.260579
Brain	YearBlocked	B060	FHDC1	1.82854	1.55401	0.274528	0.0242195	0.260579
Brain	YearBlocked	B060	TLCD5	3.16354	3.3933	-0.229756	0.0242454	0.260579
Brain	YearBlocked	B060	CRABP1	3.7508	4.51498	-0.764177	0.0242481	0.260579
Brain	YearBlocked	B060	C1orf158	2.55177	2.99055	-0.438777	0.0242601	0.260579
Brain	YearBlocked	B060	SEC23IP	4.0777	4.20846	-0.130759	0.0242638	0.260579
Brain	YearBlocked	B060	ARAP1	3.80849	3.96143	-0.152943	0.0242665	0.260579
Brain	YearBlocked	B060	DLGAP3	4.88883	4.71375	0.175076	0.024272	0.260579
Brain	YearBlocked	B060	MIA2	3.4675	3.68049	-0.212993	0.0243073	0.26077
Brain	YearBlocked	B060	SNCG	8.02452	7.58871	0.435817	0.0243458	0.260904
Brain	YearBlocked	B060	PDS5B	4.73623	4.88742	-0.151183	0.0243548	0.260904
Brain	YearBlocked	B060	ADSS1	2.74715	3.28247	-0.535324	0.0244414	0.261511
Brain	YearBlocked	B060	ENSMMUG00000039667	3.92285	4.36502	-0.442168	0.0244552	0.261511
Brain	YearBlocked	B060	MKI67	1.31296	1.55122	-0.238257	0.0244768	0.261511
Brain	YearBlocked	B060	ADCY3	4.31621	4.47886	-0.16265	0.0244878	0.261511
Brain	YearBlocked	B060	FSCN2	2.33367	1.96303	0.370645	0.0244991	0.261511
Brain	YearBlocked	B060	CCDC125	2.03666	2.35998	-0.323319	0.0245331	0.261687
Brain	YearBlocked	B060	DNAH9	2.774	3.29054	-0.516545	0.024584	0.262042
Brain	YearBlocked	B060	ZNF606	3.90785	4.04885	-0.141002	0.0246484	0.262541
Brain	YearBlocked	B060	CORO6	5.51773	5.19604	0.321695	0.0247317	0.262934
Brain	YearBlocked	B060	GBE1	3.24282	3.48439	-0.241574	0.0247429	0.262934
Brain	YearBlocked	B060	TCF7	1.53554	1.90255	-0.367017	0.0247444	0.262934
Brain	YearBlocked	B060	ANK2	6.79336	7.00326	-0.209898	0.0247683	0.262934
Brain	YearBlocked	B060	PCF11	3.89653	4.00692	-0.110384	0.0247853	0.262934
Brain	YearBlocked	B060	UFL1	3.99137	4.12831	-0.136942	0.0248083	0.262934
Brain	YearBlocked	B060	PCDH8	5.19371	4.8239	0.369809	0.0248236	0.262934
Brain	YearBlocked	B060	USP16	4.58799	4.72102	-0.13303	0.0248305	0.262934
Brain	YearBlocked	B060	ENSMMUG00000029846	4.81573	4.13624	0.679481	0.0248633	0.262934
Brain	YearBlocked	B060	KALRN	5.01523	5.28471	-0.269484	0.0248919	0.262934
Brain	YearBlocked	B060	RP9	4.98935	4.76541	0.223947	0.024892	0.262934
Brain	YearBlocked	B060	RPRML	6.19842	5.765	0.433419	0.0249109	0.262934
Brain	YearBlocked	B060	AGO1	3.85698	4.09079	-0.233804	0.0249223	0.262934
Brain	YearBlocked	B060	ENSMMUG00000048768	10.292	10.1145	0.177572	0.0249879	0.262934
Brain	YearBlocked	B060	DDX5	8.43245	8.57253	-0.140086	0.0249936	0.262934
Brain	YearBlocked	B060	SPRED1	4.48725	4.69915	-0.211898	0.0249942	0.262934
Brain	YearBlocked	B060	LIN28B	1.40247	1.04009	0.362373	0.0249947	0.262934
Brain	YearBlocked	B060	DCAF5	5.18052	5.29408	-0.113563	0.0250131	0.262934
Brain	YearBlocked	B060	EXOC4	4.86293	5.01133	-0.148405	0.0250204	0.262934
Brain	YearBlocked	B060	TMEM130	8.04428	8.3182	-0.273916	0.0250439	0.262996
Brain	YearBlocked	B060	FGFR3	5.98945	5.65709	0.332363	0.0250971	0.26337
Brain	YearBlocked	B060	SETD7	4.33407	4.57702	-0.24295	0.0251362	0.263594
Brain	YearBlocked	B060	MAATS1	2.86537	3.14954	-0.284164	0.0251936	0.263691
Brain	YearBlocked	B060	ENSMMUG00000041805	2.96787	2.79421	0.173659	0.0252044	0.263691
Brain	YearBlocked	B060	FAM98C	4.98982	4.8043	0.185526	0.0252192	0.263691
Brain	YearBlocked	B060	PIK3CB	4.14146	4.29731	-0.155855	0.0252429	0.263691
Brain	YearBlocked	B060	REEP1	7.26812	7.47063	-0.202509	0.0252595	0.263691
Brain	YearBlocked	B060	TRAPPC10	4.50672	4.63975	-0.133023	0.0252729	0.263691
Brain	YearBlocked	B060	MARCHF7	5.0178	5.1634	-0.145603	0.0252824	0.263691
Brain	YearBlocked	B060	XXYLT1	4.1041	4.28409	-0.179992	0.0252965	0.263691
Brain	YearBlocked	B060	ZNF524	2.32282	2.07981	0.243009	0.025317	0.263691
Brain	YearBlocked	B060	GZMM	1.48597	2.11703	-0.631064	0.0253223	0.263691
Brain	YearBlocked	B060	NMS	2.01964	2.77709	-0.75745	0.0253604	0.263814
Brain	YearBlocked	B060	GPD1L	4.88156	5.05057	-0.169007	0.0253744	0.263814
Brain	YearBlocked	B060	RHOG	3.07255	3.25174	-0.179183	0.0253871	0.263814
Brain	YearBlocked	B060	ENO4	1.9715	2.40994	-0.438438	0.0254057	0.263823
Brain	YearBlocked	B060	DSTN	7.96686	8.187	-0.220138	0.025484	0.264202
Brain	YearBlocked	B060	SNF8	6.44231	6.56056	-0.118246	0.0255107	0.264202
Brain	YearBlocked	B060	NRBP2	6.21614	6.03586	0.180278	0.0255623	0.264202
Brain	YearBlocked	B060	MID1IP1	4.75583	4.55877	0.197056	0.0255693	0.264202
Brain	YearBlocked	B060	CEMIP	2.17242	2.61195	-0.439535	0.0255797	0.264202
Brain	YearBlocked	B060	CDKN2D	6.85998	6.64318	0.216796	0.0256028	0.264202
Brain	YearBlocked	B060	NACC2	4.50438	4.32323	0.181145	0.0256214	0.264202
Brain	YearBlocked	B060	GRASP	2.62049	2.89619	-0.2757	0.0256244	0.264202
Brain	YearBlocked	B060	SNX1	5.37785	5.5238	-0.145948	0.0256769	0.264202
Brain	YearBlocked	B060	STAC	2.65551	2.35726	0.298256	0.025677	0.264202
Brain	YearBlocked	B060	SYNE1	5.49933	5.6628	-0.163467	0.025683	0.264202
Brain	YearBlocked	B060	SCHIP1	7.47452	7.63734	-0.162813	0.0256993	0.264202
Brain	YearBlocked	B060	HACE1	3.66168	3.8031	-0.14142	0.0257144	0.264202
Brain	YearBlocked	B060	RFWD3	2.49252	2.7428	-0.250278	0.0257484	0.264202
Brain	YearBlocked	B060	ENSMMUG00000006133	1.01753	1.45307	-0.43554	0.0257631	0.264202
Brain	YearBlocked	B060	SLC66A3	3.8941	4.18956	-0.295457	0.0257712	0.264202
Brain	YearBlocked	B060	FAM133B	4.82818	4.62884	0.199335	0.0257878	0.264202
Brain	YearBlocked	B060	PRPF38B	5.57639	5.41539	0.161009	0.0257923	0.264202
Brain	YearBlocked	B060	MAPK8IP1	7.51268	7.35671	0.155974	0.0257965	0.264202
Brain	YearBlocked	B060	CSRNP2	5.73472	5.87977	-0.145053	0.0257965	0.264202
Brain	YearBlocked	B060	ZNF85	1.68039	1.86906	-0.188671	0.0258293	0.264309
Brain	YearBlocked	B060	ANKS1A	3.98871	4.13439	-0.145681	0.0258707	0.264309
Brain	YearBlocked	B060	AL662899.4	6.6875	6.82247	-0.134974	0.0258891	0.264309
Brain	YearBlocked	B060	ENSMMUG00000029841	4.57745	2.41803	2.15942	0.0258963	0.264309
Brain	YearBlocked	B060	SEC63	5.29894	5.41436	-0.115412	0.0259012	0.264309
Brain	YearBlocked	B060	SHANK1	6.32877	6.12733	0.201442	0.0259134	0.264309
Brain	YearBlocked	B060	OIP5	1.79496	1.64492	0.150046	0.0259451	0.264452
Brain	YearBlocked	B060	UTP18	3.42904	3.68545	-0.256407	0.0260038	0.26487
Brain	YearBlocked	B060	LRRC47	5.28941	5.13989	0.149525	0.0260722	0.265385
Brain	YearBlocked	B060	IL17RB	3.43149	3.93164	-0.500149	0.0260943	0.265429
Brain	YearBlocked	B060	KCNMB4	5.50438	5.65515	-0.150771	0.0262091	0.265893
Brain	YearBlocked	B060	MBNL2	5.67515	5.90105	-0.225898	0.0262218	0.265893
Brain	YearBlocked	B060	RAB30	3.44068	3.70431	-0.263624	0.0262333	0.265893
Brain	YearBlocked	B060	VAMP7	4.50171	4.69642	-0.194708	0.0262406	0.265893
Brain	YearBlocked	B060	ASCC1	3.38063	3.58967	-0.209045	0.0262504	0.265893
Brain	YearBlocked	B060	PPAN-P2RY11	3.98274	3.76614	0.216606	0.0262701	0.265893
Brain	YearBlocked	B060	KCNJ6	2.13454	2.44638	-0.311844	0.0263029	0.265893
Brain	YearBlocked	B060	KLF16	6.06849	5.75026	0.318221	0.0263086	0.265893
Brain	YearBlocked	B060	TDG	4.85828	5.01406	-0.155777	0.0263244	0.265893
Brain	YearBlocked	B060	HAGHL	4.63616	4.36052	0.275647	0.026325	0.265893
Brain	YearBlocked	B060	SULF1	2.42719	3.06626	-0.639075	0.0263361	0.265893
Brain	YearBlocked	B060	HMSD	2.2715	2.6589	-0.387396	0.0263733	0.266089
Brain	YearBlocked	B060	GPR61	3.19824	3.3186	-0.120365	0.0264065	0.266101
Brain	YearBlocked	B060	TFR2	3.39246	2.90679	0.485665	0.0264269	0.266101
Brain	YearBlocked	B060	MCF2	3.77378	3.58926	0.18452	0.0264281	0.266101
Brain	YearBlocked	B060	GABRG2	5.87773	6.05805	-0.180319	0.0264546	0.266188
Brain	YearBlocked	B060	TTC37	4.73152	4.87296	-0.14144	0.0264869	0.266333
Brain	YearBlocked	B060	WNK2	5.25942	5.09378	0.165642	0.0265229	0.266492
Brain	YearBlocked	B060	CPT1A	3.21851	3.4432	-0.224697	0.0265384	0.266492
Brain	YearBlocked	B060	PLXNA2	4.6364	4.8901	-0.253705	0.026557	0.2665
Brain	YearBlocked	B060	KCNT1	3.82316	3.58972	0.233439	0.0265816	0.266567
Brain	YearBlocked	B060	CSTL1	2.0563	1.91638	0.139916	0.0266289	0.266861
Brain	YearBlocked	B060	ITGB3BP	2.8689	3.10545	-0.236544	0.0266678	0.267072
Brain	YearBlocked	B060	SHC2	5.39528	5.19403	0.201248	0.0267005	0.26722
Brain	YearBlocked	B060	ENSMMUG00000040061	7.81892	7.26854	0.550376	0.0267308	0.267344
Brain	YearBlocked	B060	PRKACB	7.70888	7.86106	-0.152183	0.0267673	0.267529
Brain	YearBlocked	B060	SEC31A	5.20059	5.33404	-0.133446	0.0267901	0.267578
Brain	YearBlocked	B060	FABP1	0.896562	1.45527	-0.558704	0.0268086	0.267584
Brain	YearBlocked	B060	GPSM1	5.31554	5.12123	0.194317	0.0268298	0.267616
Brain	YearBlocked	B060	OPCML	5.72477	6.07331	-0.34854	0.0269019	0.267951
Brain	YearBlocked	B060	APBB2	4.19678	4.34343	-0.146651	0.0269035	0.267951
Brain	YearBlocked	B060	GLRX2	4.88125	4.63981	0.241439	0.0269415	0.267951
Brain	YearBlocked	B060	VEGFB	4.98018	4.83612	0.144055	0.0269514	0.267951
Brain	YearBlocked	B060	LAMC1	3.83796	4.01872	-0.180756	0.0269562	0.267951
Brain	YearBlocked	B060	RBM28	3.80107	3.9698	-0.168729	0.0269712	0.267951
Brain	YearBlocked	B060	TRIP4	2.94239	3.11379	-0.171394	0.0270009	0.268067
Brain	YearBlocked	B060	EXOC6	4.62695	4.81346	-0.18651	0.0270239	0.268117
Brain	YearBlocked	B060	EDRF1	3.37725	3.51907	-0.141822	0.0270701	0.268397
Brain	YearBlocked	B060	ENSMMUG00000044717	1.4202	3.04532	-1.62512	0.02714	0.268863
Brain	YearBlocked	B060	ERCC6	3.13003	3.29115	-0.161119	0.0271531	0.268863
Brain	YearBlocked	B060	VAMP5	2.8089	3.10396	-0.295056	0.0272668	0.269589
Brain	YearBlocked	B060	CARMIL2	3.92144	4.11195	-0.190512	0.0272792	0.269589
Brain	YearBlocked	B060	EPHB1	3.79668	4.03661	-0.23993	0.0272807	0.269589
Brain	YearBlocked	B060	RBFOX1	6.47576	6.69973	-0.223977	0.0273906	0.270393
Brain	YearBlocked	B060	TBC1D24	9.04247	8.83754	0.204937	0.0274015	0.270393
Brain	YearBlocked	B060	TPD52	6.32735	6.48452	-0.157174	0.0274164	0.270393
Brain	YearBlocked	B060	ENSMMUG00000041126	4.02372	3.57331	0.450406	0.0274387	0.270395
Brain	YearBlocked	B060	MIER3	3.12344	3.33256	-0.20912	0.0274551	0.270395
Brain	YearBlocked	B060	KIF1A	7.90285	7.73219	0.170664	0.0274711	0.270395
Brain	YearBlocked	B060	PYCARD	1.96111	2.24457	-0.283454	0.0275574	0.270782
Brain	YearBlocked	B060	ENSMMUG00000039850	7.00951	7.16227	-0.152756	0.0275789	0.270782
Brain	YearBlocked	B060	ENSMMUG00000047233	7.00951	7.16227	-0.152756	0.0275789	0.270782
Brain	YearBlocked	B060	GMPPB	3.19136	3.39678	-0.205418	0.0275952	0.270782
Brain	YearBlocked	B060	NEK5	1.64695	1.86966	-0.222709	0.0276012	0.270782
Brain	YearBlocked	B060	UNC13B	4.48674	4.64818	-0.161433	0.0276412	0.270997
Brain	YearBlocked	B060	SLC16A14	4.2384	4.37327	-0.134868	0.0277069	0.271462
Brain	YearBlocked	B060	PPP1R15A	3.7272	3.89431	-0.167108	0.0277473	0.27168
Brain	YearBlocked	B060	NGB	3.62247	3.10348	0.518992	0.027772	0.271743
Brain	YearBlocked	B060	HEY2	2.3078	2.09429	0.213508	0.0277929	0.271769
Brain	YearBlocked	B060	TMTC2	2.86882	3.10011	-0.231285	0.0278189	0.271845
Brain	YearBlocked	B060	CHRDL2	0.979451	1.3028	-0.323347	0.0279257	0.27271
Brain	YearBlocked	B060	RHBDL3	3.16578	2.79084	0.374937	0.0279509	0.27277
Brain	YearBlocked	B060	ZBED3	2.38573	2.18925	0.196474	0.0279978	0.27277
Brain	YearBlocked	B060	FOXH1	4.35237	4.16083	0.191546	0.0280009	0.27277
Brain	YearBlocked	B060	IL17RD	3.87887	4.12781	-0.248942	0.0280051	0.27277
Brain	YearBlocked	B060	SCUBE1	2.58834	2.27389	0.314451	0.0280492	0.272839
Brain	YearBlocked	B060	GNG5	5.93577	6.07205	-0.136277	0.0280815	0.272839
Brain	YearBlocked	B060	MEIS1	1.6753	1.23628	0.439016	0.0280838	0.272839
Brain	YearBlocked	B060	MCFD2	6.08615	6.20641	-0.120256	0.0280853	0.272839
Brain	YearBlocked	B060	TGFBR2	2.71653	3.01023	-0.293697	0.028122	0.272849
Brain	YearBlocked	B060	ZC3HAV1	1.01733	1.357	-0.339676	0.028123	0.272849
Brain	YearBlocked	B060	CAAP1	2.84384	3.04969	-0.205854	0.0281689	0.272978
Brain	YearBlocked	B060	ENSMMUG00000041005	3.74498	3.39608	0.3489	0.0281728	0.272978
Brain	YearBlocked	B060	ZNF562	6.30933	6.55265	-0.243321	0.028192	0.272987
Brain	YearBlocked	B060	SMPD3	5.47958	5.68817	-0.208586	0.0282257	0.273135
Brain	YearBlocked	B060	SLU7	4.91252	5.0677	-0.155175	0.0282522	0.273214
Brain	YearBlocked	B060	SIK2	3.74998	3.87469	-0.124714	0.0283081	0.273578
Brain	YearBlocked	B060	PLEC	6.11855	5.84611	0.272442	0.0284725	0.274751
Brain	YearBlocked	B060	IFT46	5.23498	5.38852	-0.153536	0.0284811	0.274751
Brain	YearBlocked	B060	DISP1	1.79712	1.9556	-0.158479	0.0284848	0.274751
Brain	YearBlocked	B060	ARSA	4.59439	4.34157	0.252827	0.0285663	0.275359
Brain	YearBlocked	B060	GALNT17	5.655	6.04344	-0.388433	0.0286013	0.275518
Brain	YearBlocked	B060	LPAR4	1.52752	1.78078	-0.253256	0.0286405	0.275718
Brain	YearBlocked	B060	BRAT1	5.42802	5.23259	0.195429	0.0287435	0.276487
Brain	YearBlocked	B060	TIAM2	3.3646	3.53536	-0.170762	0.0287575	0.276487
Brain	YearBlocked	B060	EXO5	1.8563	2.07269	-0.21639	0.0288524	0.277221
Brain	YearBlocked	B060	ENSMMUG00000043069	1.73431	0.764937	0.969372	0.028871	0.277221
Brain	YearBlocked	B060	RWDD4	4.86651	5.076	-0.209484	0.0289728	0.278019
Brain	YearBlocked	B060	COL20A1	2.89745	2.46561	0.431842	0.0290185	0.278279
Brain	YearBlocked	B060	CYFIP2	6.64832	6.80323	-0.154909	0.029085	0.278738
Brain	YearBlocked	B060	DMWD	7.22318	7.00058	0.222604	0.0291748	0.279376
Brain	YearBlocked	B060	SLC20A2	4.07824	4.26391	-0.185669	0.0292193	0.279376
Brain	YearBlocked	B060	SLC7A6	4.45483	4.57709	-0.122254	0.0292208	0.279376
Brain	YearBlocked	B060	TARS3	4.6602	4.44899	0.211204	0.0292772	0.279376
Brain	YearBlocked	B060	MSRB1	4.77167	5.10512	-0.333449	0.0292794	0.279376
Brain	YearBlocked	B060	CYP2E1	1.88128	2.39405	-0.512768	0.0293187	0.279376
Brain	YearBlocked	B060	CFAP70	2.6796	3.04849	-0.36889	0.0293192	0.279376
Brain	YearBlocked	B060	PRKCB	6.63016	6.91605	-0.285898	0.0293425	0.279376
Brain	YearBlocked	B060	CCDC60	1.04238	1.41513	-0.37275	0.0293549	0.279376
Brain	YearBlocked	B060	ENSMMUG00000042282	3.26016	3.65953	-0.399371	0.0293659	0.279376
Brain	YearBlocked	B060	COL11A1	5.06447	5.4085	-0.34403	0.0293755	0.279376
Brain	YearBlocked	B060	ZSWIM5	3.63127	3.50488	0.126395	0.0293764	0.279376
Brain	YearBlocked	B060	LRRC4C	4.27261	4.44567	-0.173059	0.0294411	0.279813
Brain	YearBlocked	B060	SPTLC2	2.91548	3.09176	-0.176282	0.0295178	0.280363
Brain	YearBlocked	B060	SGMS1	3.93085	4.07209	-0.141235	0.0295628	0.280542
Brain	YearBlocked	B060	PSMA5	6.6047	6.7652	-0.160504	0.0295796	0.280542
Brain	YearBlocked	B060	CD109	1.45551	1.71491	-0.259395	0.0295931	0.280542
Brain	YearBlocked	B060	TM9SF2	6.0364	6.20791	-0.171508	0.0296635	0.281031
Brain	YearBlocked	B060	SLC22A15	3.00856	3.26346	-0.254904	0.029702	0.281217
Brain	YearBlocked	B060	UBR2	3.59496	3.69466	-0.0997	0.0297294	0.281297
Brain	YearBlocked	B060	BHLHE41	3.09516	2.83951	0.255642	0.0299676	0.283372
Brain	YearBlocked	B060	PAN3	3.46622	3.60632	-0.140101	0.0301054	0.284364
Brain	YearBlocked	B060	USP7	4.43158	4.76032	-0.328738	0.0301107	0.284364
Brain	YearBlocked	B060	C12orf75	6.06968	5.60115	0.468534	0.0302089	0.285111
Brain	YearBlocked	B060	ZNF804B	1.3271	1.08569	0.24141	0.0302652	0.285462
Brain	YearBlocked	B060	FOXF2	2.64079	2.36921	0.271581	0.030302	0.285612
Brain	YearBlocked	B060	ERCC6L2	4.09721	4.23756	-0.140351	0.0303194	0.285612
Brain	YearBlocked	B060	SCFD1	5.19915	5.32873	-0.129582	0.0303879	0.285918
Brain	YearBlocked	B060	TRAM1	4.04023	4.30375	-0.263519	0.0303954	0.285918
Brain	YearBlocked	B060	SNX22	2.69795	3.03398	-0.336029	0.0304223	0.285918
Brain	YearBlocked	B060	IL20RA	1.10992	1.42491	-0.314995	0.0304313	0.285918
Brain	YearBlocked	B060	OSBPL8	4.84143	4.98699	-0.145555	0.0304478	0.285918
Brain	YearBlocked	B060	PTN	9.50952	9.27045	0.23907	0.0305242	0.286455
Brain	YearBlocked	B060	TRIM61	1.63124	1.3533	0.277944	0.0305716	0.286511
Brain	YearBlocked	B060	PREX1	5.47249	5.23628	0.236216	0.030577	0.286511
Brain	YearBlocked	B060	DEXI	5.24314	5.0435	0.199648	0.0305878	0.286511
Brain	YearBlocked	B060	TRIM44	5.45905	5.62229	-0.163239	0.03067	0.2871
Brain	YearBlocked	B060	PPP6R2	6.11426	5.98605	0.128214	0.0307187	0.287376
Brain	YearBlocked	B060	FBXL18	4.34281	4.12924	0.213566	0.0307568	0.287455
Brain	YearBlocked	B060	PCNX4	4.96013	5.23251	-0.272386	0.0307657	0.287455
Brain	YearBlocked	B060	LYRM7	2.87145	3.2702	-0.398754	0.0308232	0.287488
Brain	YearBlocked	B060	TNFRSF10A	1.86293	1.70872	0.154213	0.030843	0.287488
Brain	YearBlocked	B060	MAN2B2	2.85202	3.04715	-0.195126	0.0308452	0.287488
Brain	YearBlocked	B060	IL4R	2.6245	2.89376	-0.269259	0.0308464	0.287488
Brain	YearBlocked	B060	A4GNT	1.38794	1.25738	0.130551	0.0308799	0.287575
Brain	YearBlocked	B060	UNC13C	2.92511	3.23178	-0.30667	0.0309084	0.287575
Brain	YearBlocked	B060	VWDE	0.917466	1.16175	-0.244282	0.0309138	0.287575
Brain	YearBlocked	B060	SIK3	5.00563	5.12667	-0.121041	0.0309328	0.287575
Brain	YearBlocked	B060	MDM1	3.70374	3.88061	-0.176869	0.0310083	0.28798
Brain	YearBlocked	B060	MCM7	3.81501	3.68545	0.129556	0.0310244	0.28798
Brain	YearBlocked	B060	ELN	2.96156	3.61069	-0.649133	0.0310426	0.28798
Brain	YearBlocked	B060	BMI1	7.32149	7.49673	-0.175237	0.0310556	0.28798
Brain	YearBlocked	B060	CARM1	5.79172	5.65795	0.133774	0.031073	0.28798
Brain	YearBlocked	B060	SNX30	2.69363	2.9274	-0.233769	0.0311068	0.288114
Brain	YearBlocked	B060	RNF167	4.96203	5.11966	-0.157633	0.0311975	0.288456
Brain	YearBlocked	B060	PRKG1	2.61805	2.85571	-0.237664	0.0312332	0.288456
Brain	YearBlocked	B060	CACNA1I	4.06759	3.78708	0.28051	0.0312399	0.288456
Brain	YearBlocked	B060	NRDC	5.88057	5.99538	-0.114803	0.0312473	0.288456
Brain	YearBlocked	B060	HSF4	2.13029	1.78986	0.340434	0.0312587	0.288456
Brain	YearBlocked	B060	ENSMMUG00000038876	2.54742	1.55469	0.992734	0.0312598	0.288456
Brain	YearBlocked	B060	NRXN2	8.00596	7.82866	0.177302	0.0312929	0.288584
Brain	YearBlocked	B060	SATB2	2.70679	3.45213	-0.745333	0.0313135	0.288595
Brain	YearBlocked	B060	FUBP1	5.84406	5.96507	-0.12101	0.0313407	0.288667
Brain	YearBlocked	B060	FGB	0.780224	1.52612	-0.745894	0.0313638	0.288676
Brain	YearBlocked	B060	ZNF830	3.67249	3.81864	-0.14615	0.0313804	0.288676
Brain	YearBlocked	B060	MMP23B	1.34171	1.06693	0.274775	0.031467	0.288701
Brain	YearBlocked	B060	MANSC1	4.33885	4.53076	-0.191905	0.0315072	0.288701
Brain	YearBlocked	B060	SEL1L	4.53123	4.71564	-0.184413	0.0315418	0.288701
Brain	YearBlocked	B060	ENSMMUG00000012625	6.07765	5.87813	0.199527	0.0315427	0.288701
Brain	YearBlocked	B060	GCC2	3.0108	3.17859	-0.167796	0.0315668	0.288701
Brain	YearBlocked	B060	HLA-DRA	1.0803	1.30411	-0.223808	0.0315673	0.288701
Brain	YearBlocked	B060	FAM171A2	6.48901	6.23292	0.256089	0.0315733	0.288701
Brain	YearBlocked	B060	NLK	4.71746	4.85451	-0.137043	0.0315793	0.288701
Brain	YearBlocked	B060	NAT16	2.20905	1.89081	0.318243	0.031597	0.288701
Brain	YearBlocked	B060	UTP6	3.65698	3.52182	0.135155	0.0316047	0.288701
Brain	YearBlocked	B060	CNOT1	4.98424	5.107	-0.122756	0.03162	0.288701
Brain	YearBlocked	B060	AIFM3	5.5427	5.31683	0.225866	0.0316335	0.288701
Brain	YearBlocked	B060	SLC16A6	1.71102	2.0506	-0.339586	0.0316412	0.288701
Brain	YearBlocked	B060	FAM104B	4.15179	4.34869	-0.1969	0.0316577	0.288701
Brain	YearBlocked	B060	MXD4	5.71456	5.49469	0.219875	0.0316887	0.288701
Brain	YearBlocked	B060	TTC17	4.53491	4.66468	-0.12977	0.0317102	0.288701
Brain	YearBlocked	B060	TATDN3	4.11737	4.4271	-0.309734	0.0317688	0.288701
Brain	YearBlocked	B060	DCAF12	4.22185	4.31934	-0.0974864	0.0317794	0.288701
Brain	YearBlocked	B060	ANXA6	7.08874	7.30127	-0.212531	0.0317841	0.288701
Brain	YearBlocked	B060	PHF8	3.04562	3.18616	-0.140538	0.0317881	0.288701
Brain	YearBlocked	B060	C1orf50	5.35796	4.95449	0.403469	0.0318221	0.288701
Brain	YearBlocked	B060	ENSMMUG00000037949	5.19737	5.46489	-0.267523	0.0318279	0.288701
Brain	YearBlocked	B060	KLF8	2.76131	2.95442	-0.193107	0.0318842	0.288701
Brain	YearBlocked	B060	C1QC	3.53643	3.85057	-0.314139	0.0318845	0.288701
Brain	YearBlocked	B060	GABRG1	5.5795	5.3581	0.221407	0.0318973	0.288701
Brain	YearBlocked	B060	GRN	4.49401	4.66469	-0.170685	0.031916	0.288701
Brain	YearBlocked	B060	FOXO1	3.84878	3.62765	0.22113	0.0319248	0.288701
Brain	YearBlocked	B060	SNAI2	1.42132	1.789	-0.367681	0.0319252	0.288701
Brain	YearBlocked	B060	TECR	6.05122	6.22757	-0.17635	0.0320359	0.289207
Brain	YearBlocked	B060	ZNF664	5.27393	5.39922	-0.125294	0.032039	0.289207
Brain	YearBlocked	B060	ADAM10	7.68676	7.93887	-0.252116	0.0320455	0.289207
Brain	YearBlocked	B060	MARK4	5.94852	5.75963	0.188887	0.0320587	0.289207
Brain	YearBlocked	B060	ABT1	3.38835	3.59007	-0.201722	0.032094	0.289235
Brain	YearBlocked	B060	PHF21B	2.49632	2.25847	0.237856	0.0321006	0.289235
Brain	YearBlocked	B060	WWC1	5.69874	5.85573	-0.156987	0.0321332	0.289354
Brain	YearBlocked	B060	SLC37A3	4.25577	4.45505	-0.199277	0.0322014	0.289775
Brain	YearBlocked	B060	SRD5A1	5.53865	5.30698	0.231674	0.0322188	0.289775
Brain	YearBlocked	B060	MIPEP	3.89032	4.1074	-0.217086	0.0322551	0.289926
Brain	YearBlocked	B060	MFSD12	5.49444	5.26418	0.230259	0.0323143	0.290063
Brain	YearBlocked	B060	COLEC12	2.81736	3.20037	-0.383013	0.0323254	0.290063
Brain	YearBlocked	B060	KIF27	2.49754	2.83345	-0.335903	0.0323286	0.290063
Brain	YearBlocked	B060	EBNA1BP2	4.49417	4.65541	-0.161243	0.0323756	0.290309
Brain	YearBlocked	B060	ZNF467	3.19117	2.82211	0.36906	0.0324055	0.290403
Brain	YearBlocked	B060	CCDC85B	7.10614	6.74548	0.360665	0.0324323	0.29042
Brain	YearBlocked	B060	AC099518.3	2.11777	1.67062	0.447157	0.0324464	0.29042
Brain	YearBlocked	B060	SCAF8	4.26539	4.37512	-0.109736	0.0324679	0.290439
Brain	YearBlocked	B060	ENSMMUG00000045900	1.22756	1.48954	-0.261972	0.0325238	0.290764
Brain	YearBlocked	B060	KCNC1	3.22248	3.05806	0.164418	0.0325793	0.291086
Brain	YearBlocked	B060	LPGAT1	4.03115	4.20063	-0.16948	0.0326197	0.291146
Brain	YearBlocked	B060	PELI3	3.47056	3.71823	-0.247675	0.032661	0.291146
Brain	YearBlocked	B060	ZIC2	4.45131	4.03726	0.414046	0.0326819	0.291146
Brain	YearBlocked	B060	STRN	2.9838	3.26181	-0.278013	0.0327055	0.291146
Brain	YearBlocked	B060	CERS6	4.73083	4.8498	-0.118969	0.0327061	0.291146
Brain	YearBlocked	B060	RUNX2	1.81915	2.16195	-0.342801	0.0327077	0.291146
Brain	YearBlocked	B060	WDR91	3.74352	3.5813	0.162214	0.032742	0.291146
Brain	YearBlocked	B060	PDGFRA	6.19789	6.32469	-0.126804	0.0327564	0.291146
Brain	YearBlocked	B060	BPTF	4.24663	4.40258	-0.155949	0.0327618	0.291146
Brain	YearBlocked	B060	ERBB2	3.45877	3.57317	-0.114394	0.0328023	0.291333
Brain	YearBlocked	B060	TMEM131	4.58104	4.69473	-0.113689	0.0328716	0.291775
Brain	YearBlocked	B060	GNGT2	1.21237	1.0079	0.204475	0.032969	0.292465
Brain	YearBlocked	B060	AHR	2.55051	2.75459	-0.204076	0.0330017	0.292581
Brain	YearBlocked	B060	EPX	1.6803	1.53407	0.146232	0.0331373	0.293609
Brain	YearBlocked	B060	KIF16B	2.26435	2.43166	-0.16731	0.0332025	0.293805
Brain	YearBlocked	B060	CSMD1	3.11704	3.29179	-0.174749	0.0332149	0.293805
Brain	YearBlocked	B060	RASGRF2	3.43674	3.67515	-0.238403	0.0332186	0.293805
Brain	YearBlocked	B060	SLC25A43	5.80756	5.65478	0.152786	0.0333064	0.294374
Brain	YearBlocked	B060	NUP35	4.50676	4.67906	-0.172299	0.0333224	0.294374
Brain	YearBlocked	B060	MAPKAPK2	4.86021	4.97102	-0.110805	0.0333677	0.2946
Brain	YearBlocked	B060	SMIM17	6.72262	6.55238	0.170238	0.0334212	0.294898
Brain	YearBlocked	B060	OPLAH	4.62213	4.26241	0.359724	0.0334627	0.29501
Brain	YearBlocked	B060	CDH6	2.91373	3.22827	-0.314532	0.0334735	0.29501
Brain	YearBlocked	B060	TLN2	4.8526	5.06766	-0.215059	0.0335114	0.295169
Brain	YearBlocked	B060	CHD5	6.26444	6.10905	0.155396	0.0335903	0.295689
Brain	YearBlocked	B060	APC2	6.12081	5.87968	0.241139	0.0336198	0.295775
Brain	YearBlocked	B060	IER3	2.394	2.75245	-0.358445	0.0336646	0.295994
Brain	YearBlocked	B060	PTPRO	5.51464	5.676	-0.161363	0.0336924	0.296064
Brain	YearBlocked	B060	SPART	3.65652	3.83558	-0.179058	0.0337413	0.296308
Brain	YearBlocked	B060	TRIM23	5.0773	5.21988	-0.142588	0.0337599	0.296308
Brain	YearBlocked	B060	EVI5	3.16702	3.30521	-0.138193	0.0338653	0.29688
Brain	YearBlocked	B060	FBLN5	1.97242	2.41819	-0.445765	0.033872	0.29688
Brain	YearBlocked	B060	KL	1.61557	2.01669	-0.401119	0.0338986	0.29688
Brain	YearBlocked	B060	ADPRHL2	2.84908	3.0049	-0.155815	0.0339215	0.29688
Brain	YearBlocked	B060	ZNF462	3.3102	3.44821	-0.138005	0.0339305	0.29688
Brain	YearBlocked	B060	ADCK1	3.26654	3.50662	-0.240075	0.0339751	0.29688
Brain	YearBlocked	B060	STMN3	9.22998	9.08255	0.147429	0.0339782	0.29688
Brain	YearBlocked	B060	AL669918.1	3.27951	2.77191	0.507597	0.0339844	0.29688
Brain	YearBlocked	B060	ATRN	5.03529	5.21606	-0.180777	0.0340219	0.296956
Brain	YearBlocked	B060	GAREM1	3.36233	3.59158	-0.229253	0.0340329	0.296956
Brain	YearBlocked	B060	ZDHHC23	4.47887	4.75338	-0.27451	0.0341842	0.298102
Brain	YearBlocked	B060	CARMIL3	5.87258	5.7077	0.164877	0.0343024	0.298631
Brain	YearBlocked	B060	ZNF816	1.92002	2.58897	-0.668953	0.0343381	0.298631
Brain	YearBlocked	B060	ENSMMUG00000039890	4.00222	3.55256	0.449656	0.0343423	0.298631
Brain	YearBlocked	B060	MTERF2	4.61103	4.31296	0.298072	0.0343583	0.298631
Brain	YearBlocked	B060	SPATA2L	3.86651	3.44901	0.417495	0.0343608	0.298631
Brain	YearBlocked	B060	DIDO1	4.82505	4.93862	-0.113568	0.034365	0.298631
Brain	YearBlocked	B060	PRRC2C	4.93557	5.12285	-0.187279	0.0344252	0.298837
Brain	YearBlocked	B060	PKP2	3.56574	3.83145	-0.265712	0.0344288	0.298837
Brain	YearBlocked	B060	C2orf83	0.970656	1.704	-0.733345	0.0345017	0.29895
Brain	YearBlocked	B060	RHOB	7.8272	7.6094	0.2178	0.0345063	0.29895
Brain	YearBlocked	B060	LPAR6	2.75601	2.97728	-0.221264	0.0345303	0.29895
Brain	YearBlocked	B060	LIPA	2.06076	2.23014	-0.169376	0.0345621	0.29895
Brain	YearBlocked	B060	ENSMMUG00000040370	6.77501	6.88938	-0.114373	0.0345964	0.29895
Brain	YearBlocked	B060	IGLV2-14	0.940309	1.12438	-0.18407	0.0346316	0.29895
Brain	YearBlocked	B060	NEK11	3.14945	3.45706	-0.307604	0.0346337	0.29895
Brain	YearBlocked	B060	CBLB	2.70581	2.8537	-0.147882	0.0346428	0.29895
Brain	YearBlocked	B060	NPTN	7.95356	8.09927	-0.145707	0.0346467	0.29895
Brain	YearBlocked	B060	CTF1	2.65689	2.25832	0.398571	0.0346601	0.29895
Brain	YearBlocked	B060	MYO1D	1.58892	1.73745	-0.14853	0.0346623	0.29895
Brain	YearBlocked	B060	CTSL	5.30948	5.51296	-0.203484	0.0347101	0.299104
Brain	YearBlocked	B060	MOXD1	3.43968	3.82468	-0.384998	0.0347203	0.299104
Brain	YearBlocked	B060	ARID4B	3.97933	4.10769	-0.128366	0.0348005	0.299622
Brain	YearBlocked	B060	FARS2	3.83896	3.98488	-0.145915	0.0349145	0.30043
Brain	YearBlocked	B060	AK9	1.17917	1.54692	-0.367744	0.0349391	0.300468
Brain	YearBlocked	B060	THBS1	5.15	5.49727	-0.347269	0.0350258	0.30104
Brain	YearBlocked	B060	FYCO1	1.56469	1.74494	-0.180245	0.0350602	0.301162
Brain	YearBlocked	B060	DCAF17	3.49618	3.72345	-0.227274	0.0351738	0.301964
Brain	YearBlocked	B060	HIPK3	3.92053	4.05151	-0.130989	0.0352391	0.30235
Brain	YearBlocked	B060	USP6NL	3.30508	3.62898	-0.323904	0.0352687	0.302431
Brain	YearBlocked	B060	COPZ1	5.92565	6.0933	-0.167655	0.0352907	0.302445
Brain	YearBlocked	B060	HSD11B1L	7.64685	7.43497	0.211885	0.035397	0.302859
Brain	YearBlocked	B060	ETNPPL	3.82503	3.2622	0.56283	0.0354188	0.302859
Brain	YearBlocked	B060	ACOT11	2.74363	2.33818	0.405451	0.0354246	0.302859
Brain	YearBlocked	B060	NUP98	3.71651	3.83216	-0.115651	0.0354452	0.302859
Brain	YearBlocked	B060	CCNA1	2.73424	3.01982	-0.285572	0.0354604	0.302859
Brain	YearBlocked	B060	ARHGEF40	4.00479	3.82703	0.177764	0.0354844	0.302859
Brain	YearBlocked	B060	GAS7	6.80808	7.03068	-0.222604	0.0354872	0.302859
Brain	YearBlocked	B060	L3MBTL1	5.73472	5.55101	0.183707	0.0355314	0.302859
Brain	YearBlocked	B060	NOL3	2.16475	1.72899	0.435758	0.0355443	0.302859
Brain	YearBlocked	B060	TEAD1	2.04571	2.36233	-0.316617	0.0355495	0.302859
Brain	YearBlocked	B060	AMOT	4.33268	4.11711	0.21557	0.0355624	0.302859
Brain	YearBlocked	B060	MSH3	3.43131	3.60584	-0.174533	0.035613	0.303117
Brain	YearBlocked	B060	C10orf10	3.10007	2.46097	0.639105	0.0356685	0.303416
Brain	YearBlocked	B060	COPB2	5.7062	5.83115	-0.124945	0.0357044	0.303434
Brain	YearBlocked	B060	PPFIA2	6.14512	6.24994	-0.104823	0.0357359	0.303434
Brain	YearBlocked	B060	GLUL	9.54329	9.26399	0.279297	0.0357387	0.303434
Brain	YearBlocked	B060	NOXO1	2.11018	1.85937	0.250812	0.0357592	0.303434
Brain	YearBlocked	B060	KMT2C	3.78169	3.96249	-0.180806	0.0357821	0.303434
Brain	YearBlocked	B060	CUL4A	4.62621	4.75641	-0.130204	0.0357927	0.303434
Brain	YearBlocked	B060	ATP13A5	3.72136	4.12706	-0.405706	0.0359184	0.304017
Brain	YearBlocked	B060	NRAS	4.77799	4.94864	-0.170646	0.0359216	0.304017
Brain	YearBlocked	B060	SCYL3	3.24392	3.34187	-0.0979501	0.0359226	0.304017
Brain	YearBlocked	B060	FGF1	5.9093	6.44115	-0.531847	0.0359858	0.30402
Brain	YearBlocked	B060	ACY1	5.65401	5.82415	-0.170142	0.0359981	0.30402
Brain	YearBlocked	B060	ECT2L	1.28203	1.48887	-0.206839	0.0360016	0.30402
Brain	YearBlocked	B060	DCX	5.99968	6.30428	-0.304605	0.0360102	0.30402
Brain	YearBlocked	B060	DIPK2A	3.71814	3.94005	-0.221917	0.0360548	0.30402
Brain	YearBlocked	B060	MFSD11	4.11006	3.99265	0.117408	0.0360607	0.30402
Brain	YearBlocked	B060	MRPS23	5.97052	6.13723	-0.166711	0.0360656	0.30402
Brain	YearBlocked	B060	VLDLR	4.53853	4.67416	-0.135622	0.0361983	0.304718
Brain	YearBlocked	B060	NT5C	2.74208	2.51849	0.223588	0.036219	0.304718
Brain	YearBlocked	B060	STAC2	3.83483	3.58463	0.2502	0.0362396	0.304718
Brain	YearBlocked	B060	ATR	2.99057	3.17982	-0.189255	0.0362458	0.304718
Brain	YearBlocked	B060	LYRM1	3.55961	3.73554	-0.175926	0.0362506	0.304718
Brain	YearBlocked	B060	GSK3B	5.72724	5.89707	-0.169831	0.0362766	0.304765
Brain	YearBlocked	B060	SELENOM	5.18694	5.48722	-0.300282	0.0363224	0.304821
Brain	YearBlocked	B060	ENSMMUG00000023512	5.23783	4.89422	0.343611	0.0363242	0.304821
Brain	YearBlocked	B060	CHST9	1.64073	2.14763	-0.506892	0.0363663	0.305003
Brain	YearBlocked	B060	GIMAP1	1.82676	2.05123	-0.224473	0.0364215	0.305233
Brain	YearBlocked	B060	SRPK3	3.77169	3.58086	0.190827	0.0364489	0.305233
Brain	YearBlocked	B060	HHIP	1.72457	2.22148	-0.496917	0.0365082	0.305233
Brain	YearBlocked	B060	IGF2BP2	2.88982	2.69529	0.194534	0.0365158	0.305233
Brain	YearBlocked	B060	LBR	3.582	3.77273	-0.190735	0.0365287	0.305233
Brain	YearBlocked	B060	ARC	3.62954	3.33671	0.292828	0.0365645	0.305233
Brain	YearBlocked	B060	TOX	3.24015	3.59428	-0.354136	0.0365707	0.305233
Brain	YearBlocked	B060	IPO8	4.42959	4.56193	-0.132339	0.0365828	0.305233
Brain	YearBlocked	B060	SSBP3	6.27974	6.40654	-0.126795	0.0366177	0.305233
Brain	YearBlocked	B060	RFX2	2.59627	2.86474	-0.268477	0.0366304	0.305233
Brain	YearBlocked	B060	LUZP1	3.78194	3.99486	-0.212921	0.0366384	0.305233
Brain	YearBlocked	B060	RTKN	3.03838	3.23398	-0.195592	0.0366394	0.305233
Brain	YearBlocked	B060	KTN1	5.6582	5.81562	-0.157417	0.0367484	0.305779
Brain	YearBlocked	B060	PAQR5	0.873138	1.22089	-0.347755	0.0367617	0.305779
Brain	YearBlocked	B060	ZNF620	2.43857	2.66331	-0.224737	0.0367665	0.305779
Brain	YearBlocked	B060	CCSER2	4.8833	5.04011	-0.156811	0.0367884	0.305791
Brain	YearBlocked	B060	TMEM63A	1.91198	2.12966	-0.217685	0.0368592	0.306055
Brain	YearBlocked	B060	APC	6.49204	6.70658	-0.214532	0.03688	0.306055
Brain	YearBlocked	B060	KCNC2	4.90954	4.7538	0.155744	0.0368818	0.306055
Brain	YearBlocked	B060	G2E3	3.38753	3.5282	-0.140669	0.0369204	0.306205
Brain	YearBlocked	B060	GPSM3	1.5793	1.78231	-0.203005	0.0369694	0.306441
Brain	YearBlocked	B060	BZW2	5.65022	5.85248	-0.202261	0.0370859	0.307161
Brain	YearBlocked	B060	HTRA1	6.61652	6.82433	-0.207814	0.0370975	0.307161
Brain	YearBlocked	B060	SLC24A2	3.04371	3.5	-0.456282	0.0371532	0.307452
Brain	YearBlocked	B060	ENSMMUG00000039609	7.04245	7.23552	-0.193078	0.03718	0.307489
Brain	YearBlocked	B060	RGS7BP	4.38158	4.58358	-0.202	0.0371989	0.307489
Brain	YearBlocked	B060	ENSMMUG00000039514	2.25818	1.83344	0.424741	0.0372858	0.30762
Brain	YearBlocked	B060	OSBP	4.71744	4.83471	-0.117274	0.0372925	0.30762
Brain	YearBlocked	B060	SLC27A2	1.54486	1.73333	-0.188472	0.0372939	0.30762
Brain	YearBlocked	B060	KCNK2	3.33582	3.65311	-0.317294	0.0373166	0.30762
Brain	YearBlocked	B060	FAM229A	5.40288	4.88614	0.516733	0.0373219	0.30762
Brain	YearBlocked	B060	WIF1	4.52259	5.03463	-0.512043	0.0373386	0.30762
Brain	YearBlocked	B060	USP35	4.57541	4.43549	0.139922	0.0373876	0.307737
Brain	YearBlocked	B060	LRRC58	3.3165	3.50866	-0.192164	0.0374126	0.307737
Brain	YearBlocked	B060	SGSM1	4.55847	4.43544	0.123029	0.0374146	0.307737
Brain	YearBlocked	B060	FCHSD1	2.80098	2.66534	0.135634	0.0374525	0.30778
Brain	YearBlocked	B060	SCNM1	4.43967	4.55947	-0.119796	0.0374611	0.30778
Brain	YearBlocked	B060	CEP85L	2.08588	2.25517	-0.169293	0.0375128	0.307971
Brain	YearBlocked	B060	CYB5RL	2.30061	2.48923	-0.188621	0.0375257	0.307971
Brain	YearBlocked	B060	HSPA1L	1.26096	1.51368	-0.25272	0.0375655	0.308128
Brain	YearBlocked	B060	MORC4	2.4429	2.58664	-0.143748	0.0375945	0.308196
Brain	YearBlocked	B060	PTP4A1	5.45858	5.73476	-0.276181	0.037667	0.30859
Brain	YearBlocked	B060	KCNS3	1.94218	2.19361	-0.251438	0.0376839	0.30859
Brain	YearBlocked	B060	ENSMMUG00000002711	2.03154	1.68688	0.344663	0.0378284	0.30938
Brain	YearBlocked	B060	FA2H	2.01354	2.38065	-0.367108	0.037837	0.30938
Brain	YearBlocked	B060	ENSMMUG00000040476	1.50179	1.88891	-0.387121	0.0378571	0.30938
Brain	YearBlocked	B060	SLC16A10	1.53808	1.88243	-0.344345	0.0379141	0.30938
Brain	YearBlocked	B060	PIK3R5	1.25484	1.53442	-0.279581	0.0379592	0.30938
Brain	YearBlocked	B060	GZF1	3.8154	3.93383	-0.118427	0.0379748	0.30938
Brain	YearBlocked	B060	RGS19	2.82493	2.67108	0.15385	0.0379897	0.30938
Brain	YearBlocked	B060	SRSF12	5.26645	5.13833	0.128122	0.0380395	0.30938
Brain	YearBlocked	B060	KCTD5	4.48317	4.35844	0.124723	0.0380416	0.30938
Brain	YearBlocked	B060	DIPK1C	3.9844	3.70317	0.28123	0.0380533	0.30938
Brain	YearBlocked	B060	OBSCN	1.36138	1.19099	0.170387	0.0380732	0.30938
Brain	YearBlocked	B060	TTR	3.03668	5.01554	-1.97886	0.0380832	0.30938
Brain	YearBlocked	B060	SNX21	4.98872	4.8026	0.186121	0.0380999	0.30938
Brain	YearBlocked	B060	LRP3	6.76356	6.52553	0.238025	0.0381036	0.30938
Brain	YearBlocked	B060	METTL26	6.82782	6.5754	0.252421	0.0381104	0.30938
Brain	YearBlocked	B060	HDAC10	5.65971	5.41913	0.240571	0.0381322	0.30938
Brain	YearBlocked	B060	DOC2B	6.35401	6.12977	0.224234	0.038133	0.30938
Brain	YearBlocked	B060	FGG	0.808524	1.54361	-0.735083	0.0381833	0.309619
Brain	YearBlocked	B060	ZNF287	3.02021	3.18145	-0.161244	0.0382071	0.309643
Brain	YearBlocked	B060	HAUS7	2.44812	2.5975	-0.149381	0.0382478	0.309774
Brain	YearBlocked	B060	ENSMMUG00000044126	0.722442	1.26418	-0.541734	0.0382755	0.309774
Brain	YearBlocked	B060	CD247	2.05877	1.54525	0.513516	0.0383044	0.309774
Brain	YearBlocked	B060	MAPK4	3.12363	3.41279	-0.289161	0.0383063	0.309774
Brain	YearBlocked	B060	LPCAT1	6.35152	6.1745	0.17702	0.0383336	0.309827
Brain	YearBlocked	B060	REC8	2.32754	1.72655	0.600991	0.038371	0.309961
Brain	YearBlocked	B060	ENSMMUG00000012525	0.867314	1.33747	-0.470152	0.0384905	0.310758
Brain	YearBlocked	B060	CENPL	2.48083	2.3031	0.177734	0.0385379	0.310973
Brain	YearBlocked	B060	ANO6	2.66423	2.82351	-0.159277	0.0385699	0.310982
Brain	YearBlocked	B060	NDUFB6	6.08734	6.28157	-0.194231	0.038605	0.310982
Brain	YearBlocked	B060	KLHDC3	7.90008	8.01191	-0.111826	0.0386121	0.310982
Brain	YearBlocked	B060	SUSD4	5.56694	5.7822	-0.215264	0.038638	0.310982
Brain	YearBlocked	B060	SLC39A14	3.14478	3.30185	-0.157072	0.0386433	0.310982
Brain	YearBlocked	B060	PIP4K2C	4.70179	4.53868	0.163109	0.038691	0.311109
Brain	YearBlocked	B060	EXT1	4.2374	4.36617	-0.128766	0.0387271	0.311109
Brain	YearBlocked	B060	GDF1	6.68088	6.40943	0.271441	0.0387621	0.311109
Brain	YearBlocked	B060	AKAP6	5.21308	5.39324	-0.180164	0.0387626	0.311109
Brain	YearBlocked	B060	FZR1	5.33616	5.16065	0.175518	0.0387634	0.311109
Brain	YearBlocked	B060	NRG2	3.39469	3.25062	0.144064	0.0388306	0.31148
Brain	YearBlocked	B060	ZSCAN18	7.30696	7.12161	0.185359	0.0389015	0.311758
Brain	YearBlocked	B060	ABHD17A	6.25522	6.0462	0.20902	0.0389169	0.311758
Brain	YearBlocked	B060	CAPN15	3.60243	3.40492	0.197511	0.038928	0.311758
Brain	YearBlocked	B060	ZNF81	1.28039	1.50122	-0.22083	0.0389697	0.311925
Brain	YearBlocked	B060	TRAV30	1.29946	1.13804	0.161419	0.039047	0.312376
Brain	YearBlocked	B060	PLXDC2	2.92907	3.36952	-0.440444	0.0390724	0.312412
Brain	YearBlocked	B060	DGKQ	5.96746	5.68482	0.282636	0.039101	0.312439
Brain	YearBlocked	B060	IZUMO4	2.96085	2.60683	0.354022	0.0391178	0.312439
Brain	YearBlocked	B060	ACTN2	4.57633	4.80513	-0.2288	0.0391622	0.312626
Brain	YearBlocked	B060	ENPP2	2.82915	3.41045	-0.581296	0.0392383	0.313066
Brain	YearBlocked	B060	RTBDN	4.16908	3.96028	0.208805	0.039316	0.313207
Brain	YearBlocked	B060	ATP7A	1.37665	1.50077	-0.124128	0.0393298	0.313207
Brain	YearBlocked	B060	MMD2	6.50445	6.1861	0.318356	0.0393587	0.313207
Brain	YearBlocked	B060	MRPL3	5.17681	5.37666	-0.199854	0.039368	0.313207
Brain	YearBlocked	B060	ENSMMUG00000038823	0.740509	1.62709	-0.886578	0.0393845	0.313207
Brain	YearBlocked	B060	RWDD2B	3.10978	3.39191	-0.282127	0.0394012	0.313207
Brain	YearBlocked	B060	WDR26	5.49408	5.61213	-0.118045	0.0394029	0.313207
Brain	YearBlocked	B060	C2CD4C	3.26415	2.96116	0.302993	0.0394566	0.313302
Brain	YearBlocked	B060	BECN1	5.69668	5.8086	-0.111925	0.0394765	0.313302
Brain	YearBlocked	B060	CAPN12	2.05078	1.50258	0.548204	0.0394779	0.313302
Brain	YearBlocked	B060	SPRTN	2.73256	2.93969	-0.207125	0.0395632	0.313642
Brain	YearBlocked	B060	ZNF124	2.06502	2.20522	-0.140195	0.0395664	0.313642
Brain	YearBlocked	B060	MCCC2	3.42827	3.63052	-0.202246	0.039586	0.313642
Brain	YearBlocked	B060	PTPN18	3.41577	3.21686	0.198914	0.0396048	0.313642
Brain	YearBlocked	B060	AMN	2.02658	1.68801	0.33857	0.0396624	0.313723
Brain	YearBlocked	B060	NOTCH1	3.88875	3.65948	0.22927	0.0396799	0.313723
Brain	YearBlocked	B060	LTO1	5.56183	5.35838	0.203452	0.0397045	0.313723
Brain	YearBlocked	B060	ING2	4.40702	4.60156	-0.194536	0.0397082	0.313723
Brain	YearBlocked	B060	KPNA3	4.81804	4.94885	-0.130811	0.0397203	0.313723
Brain	YearBlocked	B060	SATB1	5.00121	5.36898	-0.367777	0.0398495	0.314577
Brain	YearBlocked	B060	GINS1	4.19311	3.97458	0.218536	0.0399203	0.314969
Brain	YearBlocked	B060	OSBPL6	4.05373	4.19634	-0.142617	0.0400144	0.315292
Brain	YearBlocked	B060	IK	6.76532	6.91893	-0.153602	0.0400198	0.315292
Brain	YearBlocked	B060	C1D	2.61327	2.83897	-0.225703	0.0400282	0.315292
Brain	YearBlocked	B060	BRINP3	4.18898	3.93329	0.255687	0.04005	0.315292
Brain	YearBlocked	B060	GSTO1	4.04643	4.27247	-0.226038	0.040067	0.315292
Brain	YearBlocked	B060	SLC4A8	3.76213	3.99256	-0.230435	0.040133	0.315645
Brain	YearBlocked	B060	GPC6	2.7107	2.94621	-0.235509	0.0401578	0.315674
Brain	YearBlocked	B060	SLC12A9	4.95805	4.74756	0.210495	0.0401921	0.315777
Brain	YearBlocked	B060	CCDC71	3.5583	3.7151	-0.156799	0.0403146	0.316416
Brain	YearBlocked	B060	ADRA2C	3.49566	3.1178	0.377859	0.040354	0.316416
Brain	YearBlocked	B060	AKAP7	6.87	6.66058	0.209421	0.0403576	0.316416
Brain	YearBlocked	B060	ENSMMUG00000045216	2.59804	1.92283	0.67521	0.0403583	0.316416
Brain	YearBlocked	B060	UBE2A	5.8453	6.08398	-0.238679	0.0404259	0.316466
Brain	YearBlocked	B060	KIF17	7.07915	7.2091	-0.129958	0.0404287	0.316466
Brain	YearBlocked	B060	CRB2	2.83523	2.52006	0.315165	0.0404378	0.316466
Brain	YearBlocked	B060	EXD3	3.35211	3.07335	0.278752	0.0404534	0.316466
Brain	YearBlocked	B060	TMEM98	4.34642	4.52685	-0.180436	0.0404708	0.316466
Brain	YearBlocked	B060	LRRC4	5.4698	5.59775	-0.127958	0.040541	0.316848
Brain	YearBlocked	B060	ROCK2	4.13714	4.31555	-0.178411	0.0406315	0.31739
Brain	YearBlocked	B060	AL121845.3	4.5747	4.3431	0.231599	0.0406548	0.317405
Brain	YearBlocked	B060	FKBP6	1.44896	1.24733	0.201621	0.0406884	0.317502
Brain	YearBlocked	B060	RHBDL2	1.42917	1.26963	0.159536	0.040796	0.318174
Brain	YearBlocked	B060	ENSMMUG00000037768	3.14987	2.75332	0.396548	0.0409297	0.318843
Brain	YearBlocked	B060	ENSMMUG00000039872	4.08833	3.7051	0.383237	0.0409312	0.318843
Brain	YearBlocked	B060	POU3F4	2.97627	2.76056	0.215708	0.0409459	0.318843
Brain	YearBlocked	B060	DDHD2	5.08254	5.23594	-0.153399	0.0409816	0.318955
Brain	YearBlocked	B060	CMTM1	3.87457	4.13596	-0.26138	0.0410036	0.318959
Brain	YearBlocked	B060	STX6	4.58051	4.79062	-0.21011	0.0410485	0.318996
Brain	YearBlocked	B060	KCNG2	2.54635	2.17358	0.372766	0.041051	0.318996
Brain	YearBlocked	B060	CALCOCO1	4.9906	5.11914	-0.128534	0.0411311	0.319116
Brain	YearBlocked	B060	GALNT11	5.82227	6.01524	-0.192964	0.0411862	0.319116
Brain	YearBlocked	B060	TESC	4.15523	3.79585	0.359388	0.0411953	0.319116
Brain	YearBlocked	B060	DHX9	6.04753	6.15169	-0.104152	0.041211	0.319116
Brain	YearBlocked	B060	HCRTR1	2.10875	1.76735	0.341405	0.0412578	0.319116
Brain	YearBlocked	B060	EMG1	4.19842	4.35316	-0.154741	0.0412722	0.319116
Brain	YearBlocked	B060	FAM126A	3.91046	4.13056	-0.2201	0.0412848	0.319116
Brain	YearBlocked	B060	RBBP5	3.41824	3.58592	-0.167674	0.0412868	0.319116
Brain	YearBlocked	B060	TRIM47	3.01904	2.63091	0.388136	0.0412941	0.319116
Brain	YearBlocked	B060	GASK1B	2.48619	2.76731	-0.281116	0.0413115	0.319116
Brain	YearBlocked	B060	CYB5R4	3.761	3.92978	-0.168782	0.0413299	0.319116
Brain	YearBlocked	B060	ENSMMUG00000016495	1.19592	0.972402	0.223514	0.0413494	0.319116
Brain	YearBlocked	B060	PPP1R1B	4.10893	4.52731	-0.418385	0.0413563	0.319116
Brain	YearBlocked	B060	ENSMMUG00000047590	5.51204	5.3589	0.153134	0.0413661	0.319116
Brain	YearBlocked	B060	ACSL1	4.16679	4.33983	-0.17304	0.0414159	0.319235
Brain	YearBlocked	B060	RAP1GAP	6.69845	6.56239	0.136063	0.0414243	0.319235
Brain	YearBlocked	B060	DENND3	3.44251	3.01585	0.42666	0.0415773	0.319346
Brain	YearBlocked	B060	LMNTD2	1.65802	1.35675	0.301268	0.0415844	0.319346
Brain	YearBlocked	B060	SLC38A1	5.32401	5.50722	-0.183212	0.0415845	0.319346
Brain	YearBlocked	B060	SIRPB2	1.90764	1.58346	0.324186	0.0416235	0.319346
Brain	YearBlocked	B060	ACTA1	2.10844	1.92274	0.185698	0.0416379	0.319346
Brain	YearBlocked	B060	CAP1	6.19447	6.30654	-0.112067	0.0416507	0.319346
Brain	YearBlocked	B060	PIDD1	4.20035	4.00021	0.200141	0.0416798	0.319346
Brain	YearBlocked	B060	MYORG	4.42722	4.27474	0.152475	0.0417004	0.319346
Brain	YearBlocked	B060	OXA1L	5.83367	5.93712	-0.103448	0.0417302	0.319346
Brain	YearBlocked	B060	CCDC120	3.25107	3.09683	0.154241	0.0417331	0.319346
Brain	YearBlocked	B060	CDC5L	5.63088	5.79324	-0.162357	0.0417515	0.319346
Brain	YearBlocked	B060	TBC1D19	3.52342	3.68315	-0.159729	0.0417578	0.319346
Brain	YearBlocked	B060	ENSMMUG00000041972	3.06926	2.82357	0.245688	0.0417684	0.319346
Brain	YearBlocked	B060	MAPK1	7.45733	7.65102	-0.193692	0.0417718	0.319346
Brain	YearBlocked	B060	TMEM88	1.30119	1.60766	-0.306467	0.0417855	0.319346
Brain	YearBlocked	B060	ARHGAP26	4.23309	4.44514	-0.212044	0.0417931	0.319346
Brain	YearBlocked	B060	ARNTL2	3.25398	3.46141	-0.207428	0.0418093	0.319346
Brain	YearBlocked	B060	ENSMMUG00000020198	6.5429	6.76816	-0.225262	0.0418543	0.319346
Brain	YearBlocked	B060	ZNF692	4.91007	4.64054	0.26953	0.0418606	0.319346
Brain	YearBlocked	B060	SPINK2	3.22301	3.96308	-0.740071	0.0418852	0.319346
Brain	YearBlocked	B060	SELPLG	3.48817	3.82731	-0.339141	0.0418884	0.319346
Brain	YearBlocked	B060	COL26A1	4.22988	3.97587	0.254012	0.0419191	0.319416
Brain	YearBlocked	B060	ENSMMUG00000038428	0.956569	1.66893	-0.712357	0.0419819	0.319731
Brain	YearBlocked	B060	ZNF140	4.04375	4.23317	-0.189422	0.0420045	0.31974
Brain	YearBlocked	B060	STK11IP	4.61431	4.38269	0.231614	0.0420797	0.320149
Brain	YearBlocked	B060	SETD9	2.20471	1.92523	0.279474	0.0421258	0.320336
Brain	YearBlocked	B060	KIF1B	2.24486	2.77729	-0.532429	0.0421989	0.320688
Brain	YearBlocked	B060	ENTPD7	2.33688	2.55119	-0.214307	0.0422174	0.320688
Brain	YearBlocked	B060	TRIP12	5.03889	5.19226	-0.153365	0.0422365	0.320688
Brain	YearBlocked	B060	ZNF493	3.81193	4.01977	-0.207834	0.0423673	0.321517
Brain	YearBlocked	B060	ENSMMUG00000041678	1.64939	1.08108	0.56831	0.0423957	0.321569
Brain	YearBlocked	B060	MYO15A	1.65073	1.25903	0.391699	0.0424191	0.321583
Brain	YearBlocked	B060	SP4	3.24237	3.44693	-0.204555	0.0425264	0.322182
Brain	YearBlocked	B060	ZNF436	4.70509	4.84652	-0.141424	0.0425413	0.322182
Brain	YearBlocked	B060	NDFIP2	4.46357	4.71218	-0.248611	0.0426097	0.322536
Brain	YearBlocked	B060	GPATCH2L	3.3857	3.6076	-0.221901	0.0427628	0.323402
Brain	YearBlocked	B060	DCAF8	6.64028	6.73961	-0.0993332	0.0427981	0.323402
Brain	YearBlocked	B060	PRR29	2.17222	3.14949	-0.977267	0.0428022	0.323402
Brain	YearBlocked	B060	ARPC5L	6.61778	6.43377	0.184012	0.0428108	0.323402
Brain	YearBlocked	B060	TMEM178B	4.68812	5.01996	-0.33183	0.0428423	0.323476
Brain	YearBlocked	B060	ZNF391	1.93773	2.15286	-0.21513	0.0429223	0.323916
Brain	YearBlocked	B060	MDH1B	3.74393	3.98025	-0.236318	0.0429557	0.324004
Brain	YearBlocked	B060	KIDINS220	6.59401	6.72284	-0.128831	0.0431211	0.32478
Brain	YearBlocked	B060	TMEM43	4.41702	4.53537	-0.118346	0.0431533	0.32478
Brain	YearBlocked	B060	TRPM7	3.19983	3.37602	-0.176184	0.0431672	0.32478
Brain	YearBlocked	B060	SNRNP40	5.38422	5.55047	-0.166245	0.0431683	0.32478
Brain	YearBlocked	B060	CITED2	4.93329	4.71651	0.216778	0.0431706	0.32478
Brain	YearBlocked	B060	GRID1	5.02408	4.91619	0.107887	0.0432659	0.32478
Brain	YearBlocked	B060	ADGRG1	6.31941	6.08742	0.231981	0.0432678	0.32478
Brain	YearBlocked	B060	TLK1	4.85103	4.97996	-0.128933	0.0432841	0.32478
Brain	YearBlocked	B060	CORO1C	5.5089	5.66881	-0.159915	0.0433011	0.32478
Brain	YearBlocked	B060	CDK12	3.19041	3.30905	-0.118641	0.0433147	0.32478
Brain	YearBlocked	B060	PKD1	4.93397	4.68857	0.245405	0.0433365	0.32478
Brain	YearBlocked	B060	CCSAP	5.93867	6.18801	-0.249344	0.0433377	0.32478
Brain	YearBlocked	B060	USP8	4.28524	4.40506	-0.119817	0.0433417	0.32478
Brain	YearBlocked	B060	DYNC1I1	7.27183	7.48418	-0.212341	0.0433893	0.324973
Brain	YearBlocked	B060	SMARCD2	3.52465	3.6861	-0.161443	0.0434671	0.325393
Brain	YearBlocked	B060	CFB	2.20742	2.80751	-0.60009	0.0435072	0.325529
Brain	YearBlocked	B060	ANXA2R	0.979257	1.45858	-0.479326	0.043585	0.325774
Brain	YearBlocked	B060	ADGRL3	4.51724	4.70116	-0.183914	0.0435962	0.325774
Brain	YearBlocked	B060	EIF4E3	6.46004	6.64296	-0.182926	0.0436055	0.325774
Brain	YearBlocked	B060	CERKL	2.72082	3.03442	-0.313601	0.0436848	0.326005
Brain	YearBlocked	B060	RNASEH2A	3.63712	3.40504	0.232072	0.0437023	0.326005
[truncated: 102,386 more rows]

## Sheet: Zhu Hippocampus DEG results
#Hippocampus results using Zhu et. al. bulk RNASeq samples, birth (n=2) vs. 110days (n=3), DESeq2 analyis.
Tissue	Model	Comparison	ensID	Symbol	meanlog2_1pCPTT_Birth	meanlog2_1pCPTT_GA110	log2FoldChange	pvalue	padj
Hippocampus	Platform + AgeGrp(Platform)	Birth_v_GA110	ENSG00000168314.17	MOBP	3.39272	0.122744	7.28249	2.40442e-101	3.33518e-97
Hippocampus	Platform + AgeGrp(Platform)	Birth_v_GA110	ENSG00000105695.14	MAG	1.90071	0.0298086	6.17783	6.40578e-56	4.44273e-52
Hippocampus	Platform + AgeGrp(Platform)	Birth_v_GA110	ENSG00000229807.10	XIST	1.77003	0.00355736	12.3012	2.02691e-54	9.37175e-51
Hippocampus	Platform + AgeGrp(Platform)	Birth_v_GA110	ENSG00000123560.13	PLP1	5.08936	1.22057	4.29702	2.45323e-50	8.50717e-47
Hippocampus	Platform + AgeGrp(Platform)	Birth_v_GA110	ENSG00000244734.3	HBB	1.30216	0.0124942	6.71255	4.55746e-45	1.26433e-41
Hippocampus	Platform + AgeGrp(Platform)	Birth_v_GA110	ENSG00000197430.10	OPALIN	1.13508	0.00488885	6.60822	7.01631e-33	1.62205e-29
Hippocampus	Platform + AgeGrp(Platform)	Birth_v_GA110	ENSG00000013297.10	CLDN11	2.17006	0.302333	3.81014	8.00102e-31	1.58546e-27
Hippocampus	Platform + AgeGrp(Platform)	Birth_v_GA110	ENSG00000107317.11	PTGDS	2.4551	0.357109	3.79965	2.10459e-28	3.64909e-25
Hippocampus	Platform + AgeGrp(Platform)	Birth_v_GA110	ENSG00000136541.14	ERMN	0.983393	0.0118584	5.57245	3.93517e-26	6.06497e-23
Hippocampus	Platform + AgeGrp(Platform)	Birth_v_GA110	ENSG00000133636.10	NTS	0.559424	1.73597	-3.59001	4.64117e-25	6.43777e-22
Hippocampus	Platform + AgeGrp(Platform)	Birth_v_GA110	ENSG00000131095.11	GFAP	5.38233	3.00279	2.65662	2.35774e-21	2.97311e-18
Hippocampus	Platform + AgeGrp(Platform)	Birth_v_GA110	ENSG00000077279.17	DCX	1.65852	3.94787	-2.72972	3.12769e-21	3.61535e-18
Hippocampus	Platform + AgeGrp(Platform)	Birth_v_GA110	ENSG00000172005.10	MAL	0.610589	0.00459593	6.3682	1.17588e-20	1.25467e-17
Hippocampus	Platform + AgeGrp(Platform)	Birth_v_GA110	ENSG00000069424.14	KCNAB2	3.16374	1.43332	2.68823	9.51911e-20	9.4314e-17
Hippocampus	Platform + AgeGrp(Platform)	Birth_v_GA110	ENSG00000170075.8	GPR37L1	1.94854	0.370966	3.36433	4.3252e-19	3.99966e-16
Hippocampus	Platform + AgeGrp(Platform)	Birth_v_GA110	ENSG00000100314.3	CABP7	1.3948	0.324719	3.331	2.24555e-18	1.94675e-15
Hippocampus	Platform + AgeGrp(Platform)	Birth_v_GA110	ENSG00000127585.11	FBXL16	3.15416	1.56926	2.91146	1.63013e-17	1.33009e-14
Hippocampus	Platform + AgeGrp(Platform)	Birth_v_GA110	ENSG00000113657.12	DPYSL3	3.06035	5.37283	-2.41576	1.9526e-17	1.5047e-14
Hippocampus	Platform + AgeGrp(Platform)	Birth_v_GA110	ENSG00000173786.16	CNP	3.11859	1.23108	2.48156	1.04304e-16	7.61475e-14
Hippocampus	Platform + AgeGrp(Platform)	Birth_v_GA110	ENSG00000197971.14	MBP	5.84538	0.457325	6.8111	1.96264e-16	1.36119e-13
Hippocampus	Platform + AgeGrp(Platform)	Birth_v_GA110	ENSG00000137801.10	THBS1	0.422804	1.50653	-2.76256	2.60894e-16	1.72327e-13
Hippocampus	Platform + AgeGrp(Platform)	Birth_v_GA110	ENSG00000140557.11	ST8SIA2	0.41701	2.15133	-2.90118	4.27673e-16	2.60744e-13
Hippocampus	Platform + AgeGrp(Platform)	Birth_v_GA110	ENSG00000169220.17	RGS14	1.34885	0.361663	3.35881	4.32348e-16	2.60744e-13
Hippocampus	Platform + AgeGrp(Platform)	Birth_v_GA110	ENSG00000156076.9	WIF1	1.23054	0.165863	3.5359	4.47151e-15	2.58435e-12
Hippocampus	Platform + AgeGrp(Platform)	Birth_v_GA110	ENSG00000091513.14	TF	2.03137	0.563103	2.61196	7.42534e-15	4.11988e-12
Hippocampus	Platform + AgeGrp(Platform)	Birth_v_GA110	ENSG00000127824.13	TUBA4A	2.22856	0.633778	3.06268	2.84472e-14	1.51766e-11
Hippocampus	Platform + AgeGrp(Platform)	Birth_v_GA110	ENSG00000087250.8	MT3	2.29564	0.942162	2.57674	2.99965e-14	1.52082e-11
Hippocampus	Platform + AgeGrp(Platform)	Birth_v_GA110	ENSG00000108924.13	HLF	1.52706	0.338554	2.70709	3.06993e-14	1.52082e-11
Hippocampus	Platform + AgeGrp(Platform)	Birth_v_GA110	ENSG00000119283.15	TRIM67	0.755216	2.21882	-2.32154	3.98404e-14	1.90561e-11
Hippocampus	Platform + AgeGrp(Platform)	Birth_v_GA110	ENSG00000165092.12	ALDH1A1	1.20627	0.0976481	3.2218	4.15694e-14	1.92203e-11
Hippocampus	Platform + AgeGrp(Platform)	Birth_v_GA110	ENSG00000167191.11	GPRC5B	2.17139	0.862051	2.38607	1.05615e-13	4.72576e-11
Hippocampus	Platform + AgeGrp(Platform)	Birth_v_GA110	ENSG00000176381.5	PRR18	0.562768	0.0185207	4.36976	1.4574e-13	6.31739e-11
Hippocampus	Platform + AgeGrp(Platform)	Birth_v_GA110	ENSG00000172508.10	CARNS1	0.643386	0.0413073	3.98482	1.97294e-13	8.29292e-11
Hippocampus	Platform + AgeGrp(Platform)	Birth_v_GA110	ENSG00000167074.14	TEF	1.76014	0.611165	2.43997	2.12114e-13	8.65361e-11
Hippocampus	Platform + AgeGrp(Platform)	Birth_v_GA110	ENSG00000183741.11	CBX6	4.33792	2.92985	2.01644	9.68676e-13	3.839e-10
Hippocampus	Platform + AgeGrp(Platform)	Birth_v_GA110	ENSG00000070808.15	CAMK2A	5.31613	2.99677	2.31711	1.13972e-12	4.39139e-10
Hippocampus	Platform + AgeGrp(Platform)	Birth_v_GA110	ENSG00000134986.13	NREP	2.4945	4.04279	-2.00186	1.46255e-12	5.48297e-10
Hippocampus	Platform + AgeGrp(Platform)	Birth_v_GA110	ENSG00000117632.21	STMN1	2.86909	4.68938	-2.09766	1.81316e-12	6.6185e-10
Hippocampus	Platform + AgeGrp(Platform)	Birth_v_GA110	ENSG00000135744.7	AGT	2.41844	1.09671	2.15129	2.4358e-12	8.66332e-10
Hippocampus	Platform + AgeGrp(Platform)	Birth_v_GA110	ENSG00000020129.15	NCDN	4.91751	3.65939	2.0428	3.47875e-12	1.20634e-09
Hippocampus	Platform + AgeGrp(Platform)	Birth_v_GA110	ENSG00000100767.15	PAPLN	0.603814	0.0637983	3.59334	6.90875e-12	2.33735e-09
Hippocampus	Platform + AgeGrp(Platform)	Birth_v_GA110	ENSG00000126583.10	PRKCG	1.98874	1.11489	2.13831	1.53293e-11	5.06269e-09
Hippocampus	Platform + AgeGrp(Platform)	Birth_v_GA110	ENSG00000104888.9	SLC17A7	2.16069	1.42054	2.05577	1.71588e-11	5.53511e-09
Hippocampus	Platform + AgeGrp(Platform)	Birth_v_GA110	ENSG00000154096.13	THY1	3.41201	2.22805	1.9382	1.86804e-11	5.88899e-09
Hippocampus	Platform + AgeGrp(Platform)	Birth_v_GA110	ENSG00000109107.13	ALDOC	2.24899	1.18088	2.10072	3.91147e-11	1.20569e-08
Hippocampus	Platform + AgeGrp(Platform)	Birth_v_GA110	ENSG00000145920.14	CPLX2	4.89073	3.51215	1.95899	5.63717e-11	1.69985e-08
Hippocampus	Platform + AgeGrp(Platform)	Birth_v_GA110	ENSG00000265763.3	ZNF488	1.04281	0.23384	2.61902	5.94737e-11	1.75523e-08
Hippocampus	Platform + AgeGrp(Platform)	Birth_v_GA110	ENSG00000135472.8	FAIM2	4.08215	2.92582	1.84779	7.67408e-11	2.17828e-08
Hippocampus	Platform + AgeGrp(Platform)	Birth_v_GA110	ENSG00000177542.10	SLC25A22	2.39374	1.49961	2.17555	7.69487e-11	2.17828e-08
Hippocampus	Platform + AgeGrp(Platform)	Birth_v_GA110	ENSG00000068976.13	PYGM	0.642341	0.0885717	3.32156	1.11528e-10	3.094e-08
Hippocampus	Platform + AgeGrp(Platform)	Birth_v_GA110	ENSG00000168309.16	FAM107A	3.48551	2.37294	1.88396	1.23279e-10	3.35294e-08
Hippocampus	Platform + AgeGrp(Platform)	Birth_v_GA110	ENSG00000120885.20	CLU	3.42158	1.91874	1.87125	1.31231e-10	3.5006e-08
Hippocampus	Platform + AgeGrp(Platform)	Birth_v_GA110	ENSG00000143061.17	IGSF3	0.594132	1.42243	-2.17947	1.44618e-10	3.78489e-08
Hippocampus	Platform + AgeGrp(Platform)	Birth_v_GA110	ENSG00000135821.17	GLUL	4.04602	2.72128	1.79499	2.48922e-10	6.39408e-08
Hippocampus	Platform + AgeGrp(Platform)	Birth_v_GA110	ENSG00000124507.10	PACSIN1	1.24131	0.577705	2.29863	2.70874e-10	6.72831e-08
Hippocampus	Platform + AgeGrp(Platform)	Birth_v_GA110	ENSG00000174607.10	UGT8	1.26668	0.18985	2.61312	2.74e-10	6.72831e-08
Hippocampus	Platform + AgeGrp(Platform)	Birth_v_GA110	ENSG00000168490.13	PHYHIP	3.09467	1.90582	1.85497	2.76486e-10	6.72831e-08
Hippocampus	Platform + AgeGrp(Platform)	Birth_v_GA110	ENSG00000124920.13	MYRF	1.24498	0.26693	2.36682	4.73648e-10	1.13275e-07
Hippocampus	Platform + AgeGrp(Platform)	Birth_v_GA110	ENSG00000154645.13	CHODL	0.0675546	0.440323	-3.34901	5.24259e-10	1.23254e-07
Hippocampus	Platform + AgeGrp(Platform)	Birth_v_GA110	ENSG00000196990.8	FAM163B	1.00444	0.410015	2.73589	5.90438e-10	1.35934e-07
Hippocampus	Platform + AgeGrp(Platform)	Birth_v_GA110	ENSG00000164089.8	ETNPPL	0.450342	0.0612373	3.66448	6.05376e-10	1.35934e-07
Hippocampus	Platform + AgeGrp(Platform)	Birth_v_GA110	ENSG00000171388.11	APLN	0.898669	0.363124	2.47964	6.07591e-10	1.35934e-07
Hippocampus	Platform + AgeGrp(Platform)	Birth_v_GA110	ENSG00000168481.8	LGI3	1.02157	0.280042	2.45197	7.66742e-10	1.68817e-07
Hippocampus	Platform + AgeGrp(Platform)	Birth_v_GA110	ENSG00000197106.6	SLC6A17	2.60866	1.8217	1.93161	1.18849e-09	2.57586e-07
Hippocampus	Platform + AgeGrp(Platform)	Birth_v_GA110	ENSG00000105376.4	ICAM5	2.15325	1.23943	2.10524	1.31954e-09	2.8159e-07
Hippocampus	Platform + AgeGrp(Platform)	Birth_v_GA110	ENSG00000157851.16	DPYSL5	2.39729	4.5808	-1.91431	1.63824e-09	3.44304e-07
Hippocampus	Platform + AgeGrp(Platform)	Birth_v_GA110	ENSG00000171992.12	SYNPO	2.49574	1.49736	1.82904	1.78203e-09	3.68934e-07
Hippocampus	Platform + AgeGrp(Platform)	Birth_v_GA110	ENSG00000137942.16	FNBP1L	1.30066	2.47619	-1.8014	2.07113e-09	4.22481e-07
Hippocampus	Platform + AgeGrp(Platform)	Birth_v_GA110	ENSG00000121905.9	HPCA	3.86296	2.60225	1.85616	2.11367e-09	4.24909e-07
Hippocampus	Platform + AgeGrp(Platform)	Birth_v_GA110	ENSG00000122574.10	WIPF3	1.42157	0.508975	2.10285	2.30901e-09	4.56197e-07
Hippocampus	Platform + AgeGrp(Platform)	Birth_v_GA110	ENSG00000108797.11	CNTNAP1	2.06227	0.891805	2.25217	2.33509e-09	4.56197e-07
Hippocampus	Platform + AgeGrp(Platform)	Birth_v_GA110	ENSG00000118263.14	KLF7	0.900234	1.83949	-1.8836	2.40475e-09	4.63282e-07
Hippocampus	Platform + AgeGrp(Platform)	Birth_v_GA110	ENSG00000067048.16	DDX3Y	0.470937	0.755339	-12.3631	2.67709e-09	5.08683e-07
Hippocampus	Platform + AgeGrp(Platform)	Birth_v_GA110	ENSG00000132872.11	SYT4	2.22075	3.6985	-1.68252	3.4892e-09	6.52634e-07
Hippocampus	Platform + AgeGrp(Platform)	Birth_v_GA110	ENSG00000136960.12	ENPP2	0.850551	0.141805	2.59267	3.52877e-09	6.52634e-07
Hippocampus	Platform + AgeGrp(Platform)	Birth_v_GA110	ENSG00000173267.13	SNCG	0.608404	0.235617	2.82221	4.47658e-09	8.14957e-07
Hippocampus	Platform + AgeGrp(Platform)	Birth_v_GA110	ENSG00000178951.8	ZBTB7A	1.51383	0.611955	2.03482	4.52395e-09	8.14957e-07
Hippocampus	Platform + AgeGrp(Platform)	Birth_v_GA110	ENSG00000114374.12	USP9Y	0.29879	0.63551	-12.1555	5.35044e-09	9.4995e-07
Hippocampus	Platform + AgeGrp(Platform)	Birth_v_GA110	ENSG00000168993.14	CPLX1	1.91158	1.11427	2.23807	5.41028e-09	9.4995e-07
Hippocampus	Platform + AgeGrp(Platform)	Birth_v_GA110	ENSG00000175182.13	FAM131A	2.24686	1.30927	1.79339	6.87396e-09	1.19186e-06
Hippocampus	Platform + AgeGrp(Platform)	Birth_v_GA110	ENSG00000174791.10	RIN1	0.788028	0.285414	2.4595	6.97261e-09	1.19404e-06
Hippocampus	Platform + AgeGrp(Platform)	Birth_v_GA110	ENSG00000064787.13	BCAS1	1.65716	0.346452	2.04377	7.37314e-09	1.24723e-06
Hippocampus	Platform + AgeGrp(Platform)	Birth_v_GA110	ENSG00000091428.17	RAPGEF4	2.06081	1.01125	1.81162	8.53584e-09	1.42651e-06
Hippocampus	Platform + AgeGrp(Platform)	Birth_v_GA110	ENSG00000240764.3	PCDHGC5	0.698198	0.225512	2.58072	9.53489e-09	1.5745e-06
Hippocampus	Platform + AgeGrp(Platform)	Birth_v_GA110	ENSG00000103089.8	FA2H	0.734194	0.120956	2.66525	1.21149e-08	1.977e-06
Hippocampus	Platform + AgeGrp(Platform)	Birth_v_GA110	ENSG00000169432.14	SCN9A	0.160623	0.758378	-2.44978	1.28515e-08	2.07282e-06
Hippocampus	Platform + AgeGrp(Platform)	Birth_v_GA110	ENSG00000171130.17	ATP6V0E2	3.76033	2.75417	1.64332	1.33529e-08	2.12894e-06
Hippocampus	Platform + AgeGrp(Platform)	Birth_v_GA110	ENSG00000176887.6	SOX11	1.233	2.22393	-1.78396	1.77523e-08	2.79821e-06
Hippocampus	Platform + AgeGrp(Platform)	Birth_v_GA110	ENSG00000160781.15	PAQR6	1.06963	0.381901	2.13949	2.68841e-08	4.18579e-06
Hippocampus	Platform + AgeGrp(Platform)	Birth_v_GA110	ENSG00000165370.1	GPR101	0.139951	0.0699684	5.34537	2.71589e-08	4.18579e-06
Hippocampus	Platform + AgeGrp(Platform)	Birth_v_GA110	ENSG00000144908.13	ALDH1L1	0.726991	0.163041	2.57081	2.75755e-08	4.2033e-06
Hippocampus	Platform + AgeGrp(Platform)	Birth_v_GA110	ENSG00000187730.7	GABRD	0.562512	0.127876	2.80794	2.84e-08	4.28192e-06
Hippocampus	Platform + AgeGrp(Platform)	Birth_v_GA110	ENSG00000164684.13	ZNF704	1.18325	2.11189	-1.69431	3.31846e-08	4.9495e-06
Hippocampus	Platform + AgeGrp(Platform)	Birth_v_GA110	ENSG00000110799.13	VWF	0.667837	0.173032	2.50093	3.44891e-08	5.08934e-06
Hippocampus	Platform + AgeGrp(Platform)	Birth_v_GA110	ENSG00000136237.18	RAPGEF5	1.81226	0.815842	1.79591	3.54486e-08	5.17587e-06
Hippocampus	Platform + AgeGrp(Platform)	Birth_v_GA110	ENSG00000115380.19	EFEMP1	0.542251	0.0946669	2.99421	3.6197e-08	5.23009e-06
Hippocampus	Platform + AgeGrp(Platform)	Birth_v_GA110	ENSG00000074317.10	SNCB	2.56862	1.78081	2.1159	3.78763e-08	5.41631e-06
Hippocampus	Platform + AgeGrp(Platform)	Birth_v_GA110	ENSG00000158859.9	ADAMTS4	0.444133	0.0392568	3.28814	3.8973e-08	5.51626e-06
Hippocampus	Platform + AgeGrp(Platform)	Birth_v_GA110	ENSG00000001461.16	NIPAL3	1.60439	0.500899	2.04581	5.02201e-08	7.03639e-06
Hippocampus	Platform + AgeGrp(Platform)	Birth_v_GA110	ENSG00000151892.14	GFRA1	0.905146	1.65898	-1.83108	6.03042e-08	8.36479e-06
Hippocampus	Platform + AgeGrp(Platform)	Birth_v_GA110	ENSG00000179178.10	TMEM125	0.327847	0.00920822	4.17636	6.27786e-08	8.6218e-06
Hippocampus	Platform + AgeGrp(Platform)	Birth_v_GA110	ENSG00000164326.4	CARTPT	0.482213	0.241503	2.63962	7.45371e-08	1.01363e-05
Hippocampus	Platform + AgeGrp(Platform)	Birth_v_GA110	ENSG00000143494.15	VASH2	0.171959	0.630087	-2.45181	8.09558e-08	1.09023e-05
Hippocampus	Platform + AgeGrp(Platform)	Birth_v_GA110	ENSG00000176641.10	RNF152	0.522751	1.24249	-1.86269	9.03792e-08	1.19929e-05
Hippocampus	Platform + AgeGrp(Platform)	Birth_v_GA110	ENSG00000157152.16	SYN2	3.24266	2.47015	1.5388	9.07833e-08	1.19929e-05
Hippocampus	Platform + AgeGrp(Platform)	Birth_v_GA110	ENSG00000108509.20	CAMTA2	2.1261	1.35943	1.65738	9.75359e-08	1.27634e-05
Hippocampus	Platform + AgeGrp(Platform)	Birth_v_GA110	ENSG00000112715.20	VEGFA	1.56977	1.15213	1.7066	1.04494e-07	1.35461e-05
Hippocampus	Platform + AgeGrp(Platform)	Birth_v_GA110	ENSG00000104435.13	STMN2	3.96246	5.3139	-1.52566	1.28248e-07	1.64715e-05
Hippocampus	Platform + AgeGrp(Platform)	Birth_v_GA110	ENSG00000102003.10	SYP	4.0347	3.30953	1.63333	1.50205e-07	1.91146e-05
Hippocampus	Platform + AgeGrp(Platform)	Birth_v_GA110	ENSG00000178814.16	OPLAH	0.924004	0.45904	2.00994	1.72792e-07	2.16379e-05
Hippocampus	Platform + AgeGrp(Platform)	Birth_v_GA110	ENSG00000103034.14	NDRG4	4.2441	3.33482	1.56827	1.73153e-07	2.16379e-05
Hippocampus	Platform + AgeGrp(Platform)	Birth_v_GA110	ENSG00000170439.6	METTL7B	0.274098	0.0162125	4.22298	1.97858e-07	2.45044e-05
Hippocampus	Platform + AgeGrp(Platform)	Birth_v_GA110	ENSG00000162728.4	KCNJ9	1.73146	1.03709	1.69636	2.09507e-07	2.57174e-05
Hippocampus	Platform + AgeGrp(Platform)	Birth_v_GA110	ENSG00000108387.14	2022-09-04	1.12643	0.355749	1.96858	2.15787e-07	2.6256e-05
Hippocampus	Platform + AgeGrp(Platform)	Birth_v_GA110	ENSG00000184524.5	CEND1	1.24199	0.735688	2.1622	2.28588e-07	2.75717e-05
Hippocampus	Platform + AgeGrp(Platform)	Birth_v_GA110	ENSG00000129911.8	KLF16	1.51708	0.816249	1.82232	2.30672e-07	2.75832e-05
Hippocampus	Platform + AgeGrp(Platform)	Birth_v_GA110	ENSG00000099308.10	MAST3	2.05893	1.0757	1.66844	2.35398e-07	2.79077e-05
Hippocampus	Platform + AgeGrp(Platform)	Birth_v_GA110	ENSG00000124785.8	NRN1	1.5978	0.851851	1.72936	2.42766e-07	2.85373e-05
Hippocampus	Platform + AgeGrp(Platform)	Birth_v_GA110	ENSG00000128656.13	CHN1	3.57239	1.9993	1.63189	2.45778e-07	2.86486e-05
Hippocampus	Platform + AgeGrp(Platform)	Birth_v_GA110	ENSG00000164061.4	BSN	2.86505	2.18272	1.59107	2.68656e-07	3.10543e-05
Hippocampus	Platform + AgeGrp(Platform)	Birth_v_GA110	ENSG00000189367.14	KIAA0408	1.03473	1.85399	-1.6639	2.84144e-07	3.25733e-05
Hippocampus	Platform + AgeGrp(Platform)	Birth_v_GA110	ENSG00000171246.5	NPTX1	3.2291	2.12735	1.70235	3.14337e-07	3.57391e-05
Hippocampus	Platform + AgeGrp(Platform)	Birth_v_GA110	ENSG00000164236.11	ANKRD33B	1.24778	0.517899	1.84865	3.66286e-07	4.1307e-05
Hippocampus	Platform + AgeGrp(Platform)	Birth_v_GA110	ENSG00000181409.11	AATK	1.75899	0.983551	1.69539	3.72754e-07	4.13763e-05
Hippocampus	Platform + AgeGrp(Platform)	Birth_v_GA110	ENSG00000185567.6	AHNAK2	0.297769	0.751461	-2.06561	3.72867e-07	4.13763e-05
Hippocampus	Platform + AgeGrp(Platform)	Birth_v_GA110	ENSG00000067842.17	ATP2B3	1.77033	1.1339	1.62719	3.83671e-07	4.22373e-05
Hippocampus	Platform + AgeGrp(Platform)	Birth_v_GA110	ENSG00000132470.13	ITGB4	0.891068	0.321966	2.04081	4.20845e-07	4.59648e-05
Hippocampus	Platform + AgeGrp(Platform)	Birth_v_GA110	ENSG00000111669.14	TPI1	1.52572	0.962986	1.65963	4.75895e-07	5.15714e-05
Hippocampus	Platform + AgeGrp(Platform)	Birth_v_GA110	ENSG00000270885.1	RASL10B	1.41552	0.757198	1.72799	4.91185e-07	5.28158e-05
Hippocampus	Platform + AgeGrp(Platform)	Birth_v_GA110	ENSG00000151025.9	GPR158	1.06226	0.383905	2.00571	4.96216e-07	5.29463e-05
Hippocampus	Platform + AgeGrp(Platform)	Birth_v_GA110	ENSG00000254726.2	MEX3A	0.620283	1.59283	-1.66192	5.0641e-07	5.36215e-05
Hippocampus	Platform + AgeGrp(Platform)	Birth_v_GA110	ENSG00000110651.11	CD81	3.53636	2.47277	1.44972	5.26734e-07	5.5351e-05
Hippocampus	Platform + AgeGrp(Platform)	Birth_v_GA110	ENSG00000152137.6	HSPB8	0.410554	0.0671208	3.01965	5.75303e-07	6.00002e-05
Hippocampus	Platform + AgeGrp(Platform)	Birth_v_GA110	ENSG00000100146.16	SOX10	1.27151	0.491651	1.82567	6.32229e-07	6.53209e-05
Hippocampus	Platform + AgeGrp(Platform)	Birth_v_GA110	ENSG00000067646.11	ZFY	0.159172	0.248779	-10.603	6.35738e-07	6.53209e-05
Hippocampus	Platform + AgeGrp(Platform)	Birth_v_GA110	ENSG00000068615.17	REEP1	0.555409	1.32108	-1.69692	7.08451e-07	7.22567e-05
Hippocampus	Platform + AgeGrp(Platform)	Birth_v_GA110	ENSG00000058404.19	CAMK2B	3.97745	3.1038	1.41813	7.72017e-07	7.81653e-05
Hippocampus	Platform + AgeGrp(Platform)	Birth_v_GA110	ENSG00000163517.14	HDAC11	1.29954	0.685921	1.76403	7.93188e-07	7.88049e-05
Hippocampus	Platform + AgeGrp(Platform)	Birth_v_GA110	ENSG00000181418.7	DDN	3.19988	2.15091	1.76941	7.94117e-07	7.88049e-05
Hippocampus	Platform + AgeGrp(Platform)	Birth_v_GA110	ENSG00000250722.5	SEPP1	1.46429	0.463992	1.78278	8.00656e-07	7.88049e-05
Hippocampus	Platform + AgeGrp(Platform)	Birth_v_GA110	ENSG00000012817.15	KDM5D	0.0917702	0.213152	-10.5623	8.01059e-07	7.88049e-05
Hippocampus	Platform + AgeGrp(Platform)	Birth_v_GA110	ENSG00000132329.10	RAMP1	1.22592	0.567391	2.21302	8.59312e-07	8.34948e-05
Hippocampus	Platform + AgeGrp(Platform)	Birth_v_GA110	ENSG00000134121.9	CHL1	2.43041	3.68378	-1.39987	8.60772e-07	8.34948e-05
Hippocampus	Platform + AgeGrp(Platform)	Birth_v_GA110	ENSG00000167106.11	FAM102A	1.53891	0.714192	1.78097	8.80505e-07	8.48158e-05
Hippocampus	Platform + AgeGrp(Platform)	Birth_v_GA110	ENSG00000021300.13	PLEKHB1	1.69127	0.709625	1.62719	9.24528e-07	8.80091e-05
Hippocampus	Platform + AgeGrp(Platform)	Birth_v_GA110	ENSG00000077782.19	FGFR1	1.80128	1.21378	1.54806	9.26345e-07	8.80091e-05
Hippocampus	Platform + AgeGrp(Platform)	Birth_v_GA110	ENSG00000118496.4	FBXO30	0.224262	0.709758	-2.07575	9.33926e-07	8.81257e-05
Hippocampus	Platform + AgeGrp(Platform)	Birth_v_GA110	ENSG00000167588.12	GPD1	1.33889	0.735459	1.80462	9.57732e-07	8.97615e-05
Hippocampus	Platform + AgeGrp(Platform)	Birth_v_GA110	ENSG00000176533.12	GNG7	2.5177	1.55217	1.49401	9.70666e-07	9.03632e-05
Hippocampus	Platform + AgeGrp(Platform)	Birth_v_GA110	ENSG00000148826.8	NKX6-2	0.16248	0	11.1408	1.02612e-06	9.48886e-05
Hippocampus	Platform + AgeGrp(Platform)	Birth_v_GA110	ENSG00000041982.15	TNC	1.96039	3.15815	-1.61153	1.05886e-06	9.72676e-05
Hippocampus	Platform + AgeGrp(Platform)	Birth_v_GA110	ENSG00000102934.9	PLLP	0.627779	0.137008	2.42492	1.06907e-06	9.75595e-05
Hippocampus	Platform + AgeGrp(Platform)	Birth_v_GA110	ENSG00000137571.10	SLCO5A1	0.145473	0.599933	-2.33838	1.0812e-06	9.80217e-05
Hippocampus	Platform + AgeGrp(Platform)	Birth_v_GA110	ENSG00000197444.9	OGDHL	1.17507	0.605121	1.76383	1.09067e-06	9.82385e-05
Hippocampus	Platform + AgeGrp(Platform)	Birth_v_GA110	ENSG00000198753.11	PLXNB3	0.781898	0.215376	2.15087	1.21003e-06	0.000108269
Hippocampus	Platform + AgeGrp(Platform)	Birth_v_GA110	ENSG00000135916.15	ITM2C	3.53548	2.72124	1.45778	1.21764e-06	0.000108269
Hippocampus	Platform + AgeGrp(Platform)	Birth_v_GA110	ENSG00000104219.12	ZDHHC2	0.424804	0.982522	-1.80926	1.23106e-06	0.000108765
Hippocampus	Platform + AgeGrp(Platform)	Birth_v_GA110	ENSG00000198835.3	GJC2	0.480103	0.0894024	2.66907	1.32778e-06	0.000116567
Hippocampus	Platform + AgeGrp(Platform)	Birth_v_GA110	ENSG00000168135.4	KCNJ4	0.869661	0.280419	2.16664	1.36196e-06	0.000118244
Hippocampus	Platform + AgeGrp(Platform)	Birth_v_GA110	ENSG00000122359.17	ANXA11	1.25718	0.543254	1.79054	1.36392e-06	0.000118244
Hippocampus	Platform + AgeGrp(Platform)	Birth_v_GA110	ENSG00000166033.11	HTRA1	1.83628	0.790283	1.58552	1.40918e-06	0.000121408
Hippocampus	Platform + AgeGrp(Platform)	Birth_v_GA110	ENSG00000184144.10	CNTN2	2.02849	1.16773	1.54422	1.50934e-06	0.000129235
Hippocampus	Platform + AgeGrp(Platform)	Birth_v_GA110	ENSG00000277577.1	Xist_exon4	0.14152	0	11.1276	1.57792e-06	0.000134278
Hippocampus	Platform + AgeGrp(Platform)	Birth_v_GA110	ENSG00000130540.13	SULT4A1	2.75127	1.94625	1.44704	1.70815e-06	0.000144474
Hippocampus	Platform + AgeGrp(Platform)	Birth_v_GA110	ENSG00000108861.8	DUSP3	1.99959	1.13404	1.58644	1.74095e-06	0.000146356
Hippocampus	Platform + AgeGrp(Platform)	Birth_v_GA110	ENSG00000169213.6	RAB3B	0.735158	1.53053	-1.57251	2.11692e-06	0.00017689
Hippocampus	Platform + AgeGrp(Platform)	Birth_v_GA110	ENSG00000126368.5	NR1D1	0.374774	0.141208	2.77131	2.24372e-06	0.000186363
Hippocampus	Platform + AgeGrp(Platform)	Birth_v_GA110	ENSG00000183878.15	UTY	0.105028	0.199282	-10.1152	2.29468e-06	0.000189461
Hippocampus	Platform + AgeGrp(Platform)	Birth_v_GA110	ENSG00000179292.4	TMEM151A	1.64031	1.03088	1.66266	2.39279e-06	0.000196393
Hippocampus	Platform + AgeGrp(Platform)	Birth_v_GA110	ENSG00000205704.6	LINC00634	2.15835	1.34321	1.68607	2.46903e-06	0.000201459
Hippocampus	Platform + AgeGrp(Platform)	Birth_v_GA110	ENSG00000130720.12	FIBCD1	1.0559	0.664367	1.86656	2.48667e-06	0.000201711
Hippocampus	Platform + AgeGrp(Platform)	Birth_v_GA110	ENSG00000185274.11	WBSCR17	2.27362	1.21034	1.47237	2.50274e-06	0.000201834
Hippocampus	Platform + AgeGrp(Platform)	Birth_v_GA110	ENSG00000089199.9	CHGB	2.33161	1.86423	1.47957	2.8336e-06	0.000227195
Hippocampus	Platform + AgeGrp(Platform)	Birth_v_GA110	ENSG00000131711.14	MAP1B	4.4319	5.65444	-1.29476	3.10395e-06	0.000247442
Hippocampus	Platform + AgeGrp(Platform)	Birth_v_GA110	ENSG00000079102.16	RUNX1T1	0.697344	1.54676	-1.52145	3.49144e-06	0.000276741
Hippocampus	Platform + AgeGrp(Platform)	Birth_v_GA110	ENSG00000139354.10	GAS2L3	0.0528786	0.271917	-3.07058	3.57352e-06	0.000281638
Hippocampus	Platform + AgeGrp(Platform)	Birth_v_GA110	ENSG00000013016.15	EHD3	1.53851	0.978111	1.55239	3.7829e-06	0.000296455
Hippocampus	Platform + AgeGrp(Platform)	Birth_v_GA110	ENSG00000143324.13	XPR1	1.4492	2.51998	-1.38925	3.8819e-06	0.000302505
Hippocampus	Platform + AgeGrp(Platform)	Birth_v_GA110	ENSG00000119946.10	CNNM1	0.994632	0.454934	1.76941	4.00131e-06	0.000310068
Hippocampus	Platform + AgeGrp(Platform)	Birth_v_GA110	ENSG00000197043.13	ANXA6	2.38492	1.65079	1.42215	4.07297e-06	0.000313867
Hippocampus	Platform + AgeGrp(Platform)	Birth_v_GA110	ENSG00000120899.17	PTK2B	2.96765	2.24698	1.34432	4.37904e-06	0.000335589
Hippocampus	Platform + AgeGrp(Platform)	Birth_v_GA110	ENSG00000141314.12	RHBDL3	0.73937	0.482341	1.8634	4.4064e-06	0.000335831
Hippocampus	Platform + AgeGrp(Platform)	Birth_v_GA110	ENSG00000129473.9	BCL2L2	1.58484	0.89304	1.51613	4.56507e-06	0.000346022
Hippocampus	Platform + AgeGrp(Platform)	Birth_v_GA110	ENSG00000117266.15	CDK18	0.554617	0.112856	2.52495	4.79149e-06	0.000361211
Hippocampus	Platform + AgeGrp(Platform)	Birth_v_GA110	ENSG00000169562.9	GJB1	0.266719	0.0114849	3.96686	4.95158e-06	0.000371261
Hippocampus	Platform + AgeGrp(Platform)	Birth_v_GA110	ENSG00000166448.14	TMEM130	2.18046	1.61123	1.43132	5.29811e-06	0.000395108
Hippocampus	Platform + AgeGrp(Platform)	Birth_v_GA110	ENSG00000167680.15	SEMA6B	2.8845	2.04497	1.559	5.33585e-06	0.000395794
Hippocampus	Platform + AgeGrp(Platform)	Birth_v_GA110	ENSG00000177108.5	ZDHHC22	1.69378	0.864047	1.49041	5.61659e-06	0.000414403
Hippocampus	Platform + AgeGrp(Platform)	Birth_v_GA110	ENSG00000170873.18	MTSS1	1.25992	2.28091	-1.37202	5.73992e-06	0.000421261
Hippocampus	Platform + AgeGrp(Platform)	Birth_v_GA110	ENSG00000135678.11	CPM	0.301584	0.0188221	3.71058	6.63103e-06	0.0004841
Hippocampus	Platform + AgeGrp(Platform)	Birth_v_GA110	ENSG00000184205.14	TSPYL2	2.16661	1.6901	1.36368	6.97578e-06	0.000506602
Hippocampus	Platform + AgeGrp(Platform)	Birth_v_GA110	ENSG00000165246.12	NLGN4Y	0.0407674	0.142569	-9.8363	7.07251e-06	0.000510952
Hippocampus	Platform + AgeGrp(Platform)	Birth_v_GA110	ENSG00000131771.13	PPP1R1B	0.730816	0.259187	1.9841	7.48854e-06	0.000538205
Hippocampus	Platform + AgeGrp(Platform)	Birth_v_GA110	ENSG00000007516.13	BAIAP3	0.658991	0.453876	2.00128	7.79417e-06	0.000554706
Hippocampus	Platform + AgeGrp(Platform)	Birth_v_GA110	ENSG00000187164.18	SHTN1	1.20302	2.01841	-1.37586	7.79812e-06	0.000554706
Hippocampus	Platform + AgeGrp(Platform)	Birth_v_GA110	ENSG00000074416.13	MGLL	1.97704	1.20028	1.39576	7.96383e-06	0.000563604
Hippocampus	Platform + AgeGrp(Platform)	Birth_v_GA110	ENSG00000165802.20	NSMF	4.42872	3.54076	1.29362	8.8576e-06	0.000622146
Hippocampus	Platform + AgeGrp(Platform)	Birth_v_GA110	ENSG00000160678.11	S100A1	0.570733	0.0649917	2.89466	8.88075e-06	0.000622146
Hippocampus	Platform + AgeGrp(Platform)	Birth_v_GA110	ENSG00000115041.12	KCNIP3	1.3761	0.694592	1.5896	9.01354e-06	0.000628275
Hippocampus	Platform + AgeGrp(Platform)	Birth_v_GA110	ENSG00000141258.12	SGSM2	3.04564	2.2773	1.28588	9.11848e-06	0.00063047
Hippocampus	Platform + AgeGrp(Platform)	Birth_v_GA110	ENSG00000231764.8	DLX6-AS1	0.0669003	0.387369	-2.51649	9.13592e-06	0.00063047
Hippocampus	Platform + AgeGrp(Platform)	Birth_v_GA110	ENSG00000171033.12	PKIA	1.91759	2.74347	-1.31936	9.26949e-06	0.000633697
Hippocampus	Platform + AgeGrp(Platform)	Birth_v_GA110	ENSG00000189159.15	HN1	1.45125	2.43689	-1.32995	9.27406e-06	0.000633697
Hippocampus	Platform + AgeGrp(Platform)	Birth_v_GA110	ENSG00000161681.15	SHANK1	2.72797	1.99508	1.57627	9.39745e-06	0.000638981
Hippocampus	Platform + AgeGrp(Platform)	Birth_v_GA110	ENSG00000125814.17	NAPB	3.3354	2.47592	1.27227	9.5503e-06	0.000646206
Hippocampus	Platform + AgeGrp(Platform)	Birth_v_GA110	ENSG00000148773.13	MKI67	0.0773379	0.338225	-2.58528	9.81734e-06	0.00066105
Hippocampus	Platform + AgeGrp(Platform)	Birth_v_GA110	ENSG00000105516.10	DBP	0.665293	0.163244	2.1817	9.978e-06	0.000668623
Hippocampus	Platform + AgeGrp(Platform)	Birth_v_GA110	ENSG00000106976.20	DNM1	3.5541	2.84695	1.45427	1.03885e-05	0.000692786
Hippocampus	Platform + AgeGrp(Platform)	Birth_v_GA110	ENSG00000101298.13	SNPH	2.36015	1.61231	1.32838	1.04635e-05	0.000694445
Hippocampus	Platform + AgeGrp(Platform)	Birth_v_GA110	ENSG00000143502.14	SUSD4	1.41125	0.868314	1.47686	1.12131e-05	0.000740649
Hippocampus	Platform + AgeGrp(Platform)	Birth_v_GA110	ENSG00000100433.15	KCNK10	0.277447	0.739132	-1.81048	1.15162e-05	0.000757071
Hippocampus	Platform + AgeGrp(Platform)	Birth_v_GA110	ENSG00000134207.14	SYT6	0.415713	1.26145	-1.58653	1.20763e-05	0.000790141
Hippocampus	Platform + AgeGrp(Platform)	Birth_v_GA110	ENSG00000126861.4	OMG	1.09206	0.55418	1.60999	1.22171e-05	0.000795602
Hippocampus	Platform + AgeGrp(Platform)	Birth_v_GA110	ENSG00000186469.8	GNG2	2.50388	3.77453	-1.2511	1.24928e-05	0.000809757
Hippocampus	Platform + AgeGrp(Platform)	Birth_v_GA110	ENSG00000124766.6	SOX4	1.65403	2.48545	-1.29409	1.30686e-05	0.000842287
Hippocampus	Platform + AgeGrp(Platform)	Birth_v_GA110	ENSG00000109501.13	WFS1	1.37896	0.877481	1.52167	1.31161e-05	0.000842287
Hippocampus	Platform + AgeGrp(Platform)	Birth_v_GA110	ENSG00000012171.18	SEMA3B	0.707582	0.263764	1.93508	1.31948e-05	0.000843436
Hippocampus	Platform + AgeGrp(Platform)	Birth_v_GA110	ENSG00000072110.13	ACTN1	1.22139	0.659808	1.53404	1.33023e-05	0.000846404
Hippocampus	Platform + AgeGrp(Platform)	Birth_v_GA110	ENSG00000008056.12	SYN1	2.92926	2.40189	1.29201	1.41302e-05	0.000894976
Hippocampus	Platform + AgeGrp(Platform)	Birth_v_GA110	ENSG00000196628.14	TCF4	2.82875	3.65317	-1.31569	1.50276e-05	0.000947492
Hippocampus	Platform + AgeGrp(Platform)	Birth_v_GA110	ENSG00000132639.12	SNAP25	4.21501	3.46409	1.29495	1.57077e-05	0.000985888
Hippocampus	Platform + AgeGrp(Platform)	Birth_v_GA110	ENSG00000137285.9	TUBB2B	2.01121	3.64526	-1.40388	1.6089e-05	0.00100527
Hippocampus	Platform + AgeGrp(Platform)	Birth_v_GA110	ENSG00000108819.10	PPP1R9B	3.26035	2.37035	1.37086	1.65475e-05	0.00102928
Hippocampus	Platform + AgeGrp(Platform)	Birth_v_GA110	ENSG00000138758.11	2022-09-11	1.41784	2.16335	-1.37094	1.66908e-05	0.00103356
Hippocampus	Platform + AgeGrp(Platform)	Birth_v_GA110	ENSG00000097033.14	SH3GLB1	1.49378	2.26206	-1.3416	1.68892e-05	0.0010412
Hippocampus	Platform + AgeGrp(Platform)	Birth_v_GA110	ENSG00000120875.8	DUSP4	0.829169	1.40174	-1.43546	1.70491e-05	0.00104641
Hippocampus	Platform + AgeGrp(Platform)	Birth_v_GA110	ENSG00000117115.12	PADI2	1.89458	0.772808	1.41019	1.73125e-05	0.00105789
Hippocampus	Platform + AgeGrp(Platform)	Birth_v_GA110	ENSG00000009413.15	REV3L	0.852731	1.64104	-1.38615	1.75041e-05	0.00106491
Hippocampus	Platform + AgeGrp(Platform)	Birth_v_GA110	ENSG00000141431.10	ASXL3	0.320865	0.73262	-1.82337	1.83651e-05	0.00111241
Hippocampus	Platform + AgeGrp(Platform)	Birth_v_GA110	ENSG00000152583.12	SPARCL1	4.4312	2.6247	1.55291	1.86867e-05	0.00112697
Hippocampus	Platform + AgeGrp(Platform)	Birth_v_GA110	ENSG00000088992.17	TESC	0.226085	0.0835465	3.16328	1.99207e-05	0.00119619
Hippocampus	Platform + AgeGrp(Platform)	Birth_v_GA110	ENSG00000260807.6	RP11-161M6.2	1.0879	0.536003	1.63732	2.03869e-05	0.00121891
Hippocampus	Platform + AgeGrp(Platform)	Birth_v_GA110	ENSG00000067836.12	ROGDI	1.66461	0.851436	1.53467	2.06397e-05	0.00122873
Hippocampus	Platform + AgeGrp(Platform)	Birth_v_GA110	ENSG00000124145.6	SDC4	0.776036	0.172094	2.10241	2.09956e-05	0.00124042
Hippocampus	Platform + AgeGrp(Platform)	Birth_v_GA110	ENSG00000165914.14	TTC7B	1.52629	0.88185	1.41163	2.10149e-05	0.00124042
Hippocampus	Platform + AgeGrp(Platform)	Birth_v_GA110	ENSG00000129654.7	FOXJ1	0.284921	0.718394	-2.00935	2.12093e-05	0.00124659
Hippocampus	Platform + AgeGrp(Platform)	Birth_v_GA110	ENSG00000154118.12	JPH3	1.67231	1.13808	1.50509	2.13957e-05	0.00125224
Hippocampus	Platform + AgeGrp(Platform)	Birth_v_GA110	ENSG00000113368.11	LMNB1	0.138104	0.415442	-2.17995	2.15524e-05	0.00125611
Hippocampus	Platform + AgeGrp(Platform)	Birth_v_GA110	ENSG00000073670.13	ADAM11	2.15995	1.45928	1.3002	2.19541e-05	0.00127416
Hippocampus	Platform + AgeGrp(Platform)	Birth_v_GA110	ENSG00000205279.8	CTXN3	0.181994	0.0602951	3.53461	2.33659e-05	0.00134898
Hippocampus	Platform + AgeGrp(Platform)	Birth_v_GA110	ENSG00000142408.3	CACNG8	3.62252	2.67084	1.2257	2.34378e-05	0.00134898
Hippocampus	Platform + AgeGrp(Platform)	Birth_v_GA110	ENSG00000076864.19	RAP1GAP	2.23153	1.57715	1.45776	2.59585e-05	0.00148789
Hippocampus	Platform + AgeGrp(Platform)	Birth_v_GA110	ENSG00000169085.11	C8orf46	2.55864	1.85978	1.25326	2.68315e-05	0.0015316
Hippocampus	Platform + AgeGrp(Platform)	Birth_v_GA110	ENSG00000185585.19	OLFML2A	0.466009	0.0846533	2.33302	2.8394e-05	0.00161415
Hippocampus	Platform + AgeGrp(Platform)	Birth_v_GA110	ENSG00000187122.16	SLIT1	1.5061	1.07238	1.46105	2.86207e-05	0.0016204
Hippocampus	Platform + AgeGrp(Platform)	Birth_v_GA110	ENSG00000167770.11	OTUB1	1.86201	1.24724	1.56614	2.89391e-05	0.00163176
Hippocampus	Platform + AgeGrp(Platform)	Birth_v_GA110	ENSG00000136040.8	PLXNC1	0.738358	1.77447	-1.38984	3.09761e-05	0.00173955
Hippocampus	Platform + AgeGrp(Platform)	Birth_v_GA110	ENSG00000105696.8	TMEM59L	3.33469	2.86232	1.31566	3.15335e-05	0.00176371
Hippocampus	Platform + AgeGrp(Platform)	Birth_v_GA110	ENSG00000177301.13	KCNA2	1.73259	1.01308	1.34032	3.20666e-05	0.00178633
Hippocampus	Platform + AgeGrp(Platform)	Birth_v_GA110	ENSG00000119508.17	NR4A3	0.714649	1.38441	-1.41638	3.27633e-05	0.00181784
Hippocampus	Platform + AgeGrp(Platform)	Birth_v_GA110	ENSG00000155886.11	SLC24A2	1.94767	0.951695	1.55176	3.3945e-05	0.0018673
Hippocampus	Platform + AgeGrp(Platform)	Birth_v_GA110	ENSG00000167641.10	PPP1R14A	0.454769	0.0738023	2.80426	3.40348e-05	0.0018673
Hippocampus	Platform + AgeGrp(Platform)	Birth_v_GA110	ENSG00000141503.15	MINK1	2.35133	1.69695	1.24401	3.40587e-05	0.0018673
Hippocampus	Platform + AgeGrp(Platform)	Birth_v_GA110	ENSG00000171951.4	SCG2	1.79907	1.44609	1.29862	3.59285e-05	0.00196207
Hippocampus	Platform + AgeGrp(Platform)	Birth_v_GA110	ENSG00000175866.15	BAIAP2	1.42193	0.829978	1.39932	3.8095e-05	0.00207222
Hippocampus	Platform + AgeGrp(Platform)	Birth_v_GA110	ENSG00000278195.1	SSTR3	0.288304	0.0865658	2.80706	4.03223e-05	0.00217859
Hippocampus	Platform + AgeGrp(Platform)	Birth_v_GA110	ENSG00000141540.10	TTYH2	1.13987	0.549415	1.55751	4.03646e-05	0.00217859
Hippocampus	Platform + AgeGrp(Platform)	Birth_v_GA110	ENSG00000182902.13	SLC25A18	0.502834	0.134898	2.13743	4.17909e-05	0.00224683
Hippocampus	Platform + AgeGrp(Platform)	Birth_v_GA110	ENSG00000113140.10	SPARC	3.77177	2.85927	1.1923	4.41837e-05	0.0023663
Hippocampus	Platform + AgeGrp(Platform)	Birth_v_GA110	ENSG00000204851.6	PNMAL2	2.44662	1.96388	1.49013	4.59612e-05	0.00245203
Hippocampus	Platform + AgeGrp(Platform)	Birth_v_GA110	ENSG00000172159.15	FRMD3	0.251591	0.700415	-1.70154	4.83637e-05	0.00257032
Hippocampus	Platform + AgeGrp(Platform)	Birth_v_GA110	ENSG00000072310.16	SREBF1	1.30643	0.832189	1.38201	4.8596e-05	0.00257281
Hippocampus	Platform + AgeGrp(Platform)	Birth_v_GA110	ENSG00000036530.8	CYP46A1	0.952923	0.54816	1.67854	5.11027e-05	0.00269523
Hippocampus	Platform + AgeGrp(Platform)	Birth_v_GA110	ENSG00000111640.14	GAPDH	4.60541	3.97564	1.25592	5.1405e-05	0.00269906
Hippocampus	Platform + AgeGrp(Platform)	Birth_v_GA110	ENSG00000142449.12	FBN3	0.285166	0.847012	-1.73998	5.15645e-05	0.00269906
Hippocampus	Platform + AgeGrp(Platform)	Birth_v_GA110	ENSG00000120049.18	KCNIP2	1.75187	1.50264	1.41667	5.20164e-05	0.00271248
Hippocampus	Platform + AgeGrp(Platform)	Birth_v_GA110	ENSG00000068903.19	SIRT2	2.34479	1.41827	1.25387	5.2567e-05	0.00273092
Hippocampus	Platform + AgeGrp(Platform)	Birth_v_GA110	ENSG00000103160.11	HSDL1	0.771137	1.47064	-1.3566	5.32856e-05	0.00275793
Hippocampus	Platform + AgeGrp(Platform)	Birth_v_GA110	ENSG00000147180.16	ZNF711	0.792403	1.22693	-1.43575	5.461e-05	0.00281597
Hippocampus	Platform + AgeGrp(Platform)	Birth_v_GA110	ENSG00000177614.10	PGBD5	1.00263	0.596588	1.47765	5.74962e-05	0.00295382
Hippocampus	Platform + AgeGrp(Platform)	Birth_v_GA110	ENSG00000152217.16	SETBP1	0.662226	1.25844	-1.36561	5.80437e-05	0.00297094
Hippocampus	Platform + AgeGrp(Platform)	Birth_v_GA110	ENSG00000117152.13	RGS4	1.17136	0.559193	1.53153	5.841e-05	0.00297339
Hippocampus	Platform + AgeGrp(Platform)	Birth_v_GA110	ENSG00000115355.15	CCDC88A	1.42976	2.17439	-1.24316	5.85543e-05	0.00297339
Hippocampus	Platform + AgeGrp(Platform)	Birth_v_GA110	ENSG00000220205.8	VAMP2	4.1327	3.55587	1.15686	5.87346e-05	0.00297339
Hippocampus	Platform + AgeGrp(Platform)	Birth_v_GA110	ENSG00000163050.16	ADCK3	0.892161	0.478445	1.57184	5.9351e-05	0.00299367
Hippocampus	Platform + AgeGrp(Platform)	Birth_v_GA110	ENSG00000158008.9	EXTL1	1.12481	0.696269	1.47622	6.0684e-05	0.00304981
Hippocampus	Platform + AgeGrp(Platform)	Birth_v_GA110	ENSG00000149091.15	DGKZ	2.09372	1.2151	1.2522	6.28702e-05	0.00314396
Hippocampus	Platform + AgeGrp(Platform)	Birth_v_GA110	ENSG00000018625.14	ATP1A2	2.74404	1.82794	1.31143	6.30107e-05	0.00314396
Hippocampus	Platform + AgeGrp(Platform)	Birth_v_GA110	ENSG00000159176.13	CSRP1	1.18505	0.545939	1.47158	6.34933e-05	0.00315093
Hippocampus	Platform + AgeGrp(Platform)	Birth_v_GA110	ENSG00000085552.16	IGSF9	0.257492	0.76541	-1.62914	6.36719e-05	0.00315093
Hippocampus	Platform + AgeGrp(Platform)	Birth_v_GA110	ENSG00000130203.9	APOE	3.37564	2.39746	1.25143	6.38319e-05	0.00315093
Hippocampus	Platform + AgeGrp(Platform)	Birth_v_GA110	ENSG00000153446.15	C16orf89	0.415086	0.125498	2.80426	6.47018e-05	0.00318255
Hippocampus	Platform + AgeGrp(Platform)	Birth_v_GA110	ENSG00000173227.13	SYT12	0.554463	0.185233	2.00139	6.59902e-05	0.00323445
Hippocampus	Platform + AgeGrp(Platform)	Birth_v_GA110	ENSG00000101327.8	PDYN	1.07708	1.11181	1.42073	6.67445e-05	0.00325991
Hippocampus	Platform + AgeGrp(Platform)	Birth_v_GA110	ENSG00000164099.3	PRSS12	1.47645	1.96306	-1.21952	6.71636e-05	0.00326886
Hippocampus	Platform + AgeGrp(Platform)	Birth_v_GA110	ENSG00000145908.12	ZNF300	0.565847	0.971334	-1.51246	6.82039e-05	0.00330789
Hippocampus	Platform + AgeGrp(Platform)	Birth_v_GA110	ENSG00000168539.3	CHRM1	1.52737	1.16029	1.40123	6.84658e-05	0.00330902
Hippocampus	Platform + AgeGrp(Platform)	Birth_v_GA110	ENSG00000167778.8	SPRYD3	2.88944	2.2685	1.27398	7.05385e-05	0.00339501
Hippocampus	Platform + AgeGrp(Platform)	Birth_v_GA110	ENSG00000198692.9	EIF1AY	0.0879521	0.114668	-6.5429	7.07345e-05	0.00339501
Hippocampus	Platform + AgeGrp(Platform)	Birth_v_GA110	ENSG00000107742.12	SPOCK2	3.02829	2.77585	1.22209	7.39123e-05	0.0035353
Hippocampus	Platform + AgeGrp(Platform)	Birth_v_GA110	ENSG00000143147.14	GPR161	0.612523	1.09903	-1.40373	7.43292e-05	0.00354302
Hippocampus	Platform + AgeGrp(Platform)	Birth_v_GA110	ENSG00000175662.17	TOM1L2	2.46939	1.86802	1.18682	7.46584e-05	0.00354653
Hippocampus	Platform + AgeGrp(Platform)	Birth_v_GA110	ENSG00000165795.22	NDRG2	3.52517	2.65915	1.14025	7.57047e-05	0.00358396
Hippocampus	Platform + AgeGrp(Platform)	Birth_v_GA110	ENSG00000167281.18	RBFOX3	1.61572	1.23092	1.45798	7.63011e-05	0.0035999
Hippocampus	Platform + AgeGrp(Platform)	Birth_v_GA110	ENSG00000196159.11	FAT4	0.855396	1.72895	-1.25697	7.87391e-05	0.00370234
Hippocampus	Platform + AgeGrp(Platform)	Birth_v_GA110	ENSG00000162545.5	CAMK2N1	3.54914	2.65967	1.12756	7.94096e-05	0.00372125
Hippocampus	Platform + AgeGrp(Platform)	Birth_v_GA110	ENSG00000150995.18	ITPR1	1.1576	0.626136	1.41019	8.12081e-05	0.00379272
Hippocampus	Platform + AgeGrp(Platform)	Birth_v_GA110	ENSG00000100285.9	NEFH	1.04461	0.585909	1.45283	8.27257e-05	0.00384083
Hippocampus	Platform + AgeGrp(Platform)	Birth_v_GA110	ENSG00000068078.17	FGFR3	1.62873	1.04188	1.29879	8.2792e-05	0.00384083
Hippocampus	Platform + AgeGrp(Platform)	Birth_v_GA110	ENSG00000148411.7	NACC2	1.83688	1.05648	1.27177	8.3638e-05	0.00386714
Hippocampus	Platform + AgeGrp(Platform)	Birth_v_GA110	ENSG00000171159.4	C9orf16	1.939	1.28681	1.4922	8.45629e-05	0.00389692
Hippocampus	Platform + AgeGrp(Platform)	Birth_v_GA110	ENSG00000163939.18	PBRM1	0.773056	1.37878	-1.31481	8.51246e-05	0.00390981
Hippocampus	Platform + AgeGrp(Platform)	Birth_v_GA110	ENSG00000112182.14	BACH2	0.294973	0.806903	-1.55169	9.40204e-05	0.00430415
Hippocampus	Platform + AgeGrp(Platform)	Birth_v_GA110	ENSG00000170915.8	PAQR8	0.412011	0.130297	2.1081	9.68414e-05	0.00441871
Hippocampus	Platform + AgeGrp(Platform)	Birth_v_GA110	ENSG00000161642.17	ZNF385A	0.744206	0.322469	1.74621	9.778e-05	0.00444691
Hippocampus	Platform + AgeGrp(Platform)	Birth_v_GA110	ENSG00000189058.8	APOD	1.14124	0.283825	1.4903	9.96495e-05	0.00450292
Hippocampus	Platform + AgeGrp(Platform)	Birth_v_GA110	ENSG00000136717.14	BIN1	2.44647	1.75499	1.17751	9.96608e-05	0.00450292
Hippocampus	Platform + AgeGrp(Platform)	Birth_v_GA110	ENSG00000166963.12	MAP1A	4.11979	3.44157	1.18704	0.000100832	0.00454106
Hippocampus	Platform + AgeGrp(Platform)	Birth_v_GA110	ENSG00000111344.11	RASAL1	1.5878	1.18998	1.25522	0.000101309	0.00454776
Hippocampus	Platform + AgeGrp(Platform)	Birth_v_GA110	ENSG00000107331.16	ABCA2	2.75863	2.23748	1.14925	0.000111652	0.00498128
Hippocampus	Platform + AgeGrp(Platform)	Birth_v_GA110	ENSG00000158164.6	TMSB15A	0.0295794	0.181826	-3.02095	0.000111685	0.00498128
Hippocampus	Platform + AgeGrp(Platform)	Birth_v_GA110	ENSG00000196935.8	SRGAP1	0.433873	1.01503	-1.46997	0.000112194	0.00498796
Hippocampus	Platform + AgeGrp(Platform)	Birth_v_GA110	ENSG00000116604.17	MEF2D	1.15814	0.73187	1.35651	0.00011463	0.00507998
Hippocampus	Platform + AgeGrp(Platform)	Birth_v_GA110	ENSG00000092758.15	COL9A3	0.34191	0.104958	2.34831	0.00011603	0.00512563
Hippocampus	Platform + AgeGrp(Platform)	Birth_v_GA110	ENSG00000137968.16	SLC44A5	0.488002	0.912833	-1.44395	0.000117907	0.00519203
Hippocampus	Platform + AgeGrp(Platform)	Birth_v_GA110	ENSG00000100345.20	MYH9	1.98596	1.14574	1.29093	0.000123532	0.00542249
Hippocampus	Platform + AgeGrp(Platform)	Birth_v_GA110	ENSG00000135740.16	SLC9A5	0.646799	0.195906	1.8187	0.00012401	0.00542633
Hippocampus	Platform + AgeGrp(Platform)	Birth_v_GA110	ENSG00000133216.16	EPHB2	0.907018	1.57278	-1.23647	0.000127562	0.00556417
Hippocampus	Platform + AgeGrp(Platform)	Birth_v_GA110	ENSG00000169006.6	NTSR2	0.339528	0.0967542	2.3513	0.000130774	0.00568641
Hippocampus	Platform + AgeGrp(Platform)	Birth_v_GA110	ENSG00000176884.14	GRIN1	3.53626	3.01573	1.23421	0.00013171	0.0057092
Hippocampus	Platform + AgeGrp(Platform)	Birth_v_GA110	ENSG00000118194.18	TNNT2	0.244159	0.0153729	3.22174	0.000132987	0.00573818
Hippocampus	Platform + AgeGrp(Platform)	Birth_v_GA110	ENSG00000125170.10	DOK4	1.10299	1.8855	-1.21918	0.000133396	0.00573818
Hippocampus	Platform + AgeGrp(Platform)	Birth_v_GA110	ENSG00000225110.2	LL0XNC01-16G2.1	0.388235	0.175578	2.04967	0.000133619	0.00573818
Hippocampus	Platform + AgeGrp(Platform)	Birth_v_GA110	ENSG00000127445.13	PIN1	0.938181	0.670513	1.48171	0.000134988	0.00577907
Hippocampus	Platform + AgeGrp(Platform)	Birth_v_GA110	ENSG00000129244.8	ATP1B2	1.65043	1.06563	1.23033	0.000136119	0.00580957
Hippocampus	Platform + AgeGrp(Platform)	Birth_v_GA110	ENSG00000221890.2	NPTXR	5.27044	4.7013	1.1073	0.00013659	0.0058118
Hippocampus	Platform + AgeGrp(Platform)	Birth_v_GA110	ENSG00000165272.14	AQP3	0.408442	0.0935339	2.19387	0.000137769	0.00583276
Hippocampus	Platform + AgeGrp(Platform)	Birth_v_GA110	ENSG00000101180.15	HRH3	0.317356	0.198807	2.36167	0.000137924	0.00583276
Hippocampus	Platform + AgeGrp(Platform)	Birth_v_GA110	ENSG00000265972.5	TXNIP	1.35467	0.784554	1.31703	0.000139781	0.00586936
Hippocampus	Platform + AgeGrp(Platform)	Birth_v_GA110	ENSG00000107130.9	NCS1	4.0882	3.46557	1.10332	0.000139994	0.00586936
Hippocampus	Platform + AgeGrp(Platform)	Birth_v_GA110	ENSG00000109846.7	CRYAB	1.60611	0.827988	1.4193	0.000140079	0.00586936
Hippocampus	Platform + AgeGrp(Platform)	Birth_v_GA110	ENSG00000113763.10	UNC5A	1.46451	1.17846	1.54318	0.000140482	0.00586936
Hippocampus	Platform + AgeGrp(Platform)	Birth_v_GA110	ENSG00000135439.11	AGAP2	3.27821	2.71853	1.24328	0.000142459	0.00593409
Hippocampus	Platform + AgeGrp(Platform)	Birth_v_GA110	ENSG00000110321.15	EIF4G2	2.71066	3.63563	-1.08005	0.000145505	0.0060428
Hippocampus	Platform + AgeGrp(Platform)	Birth_v_GA110	ENSG00000117480.15	FAAH	0.998213	0.518647	1.44202	0.000146561	0.0060685
Hippocampus	Platform + AgeGrp(Platform)	Birth_v_GA110	ENSG00000171223.5	JUNB	0.566842	0.310453	1.865	0.000148073	0.00611284
Hippocampus	Platform + AgeGrp(Platform)	Birth_v_GA110	ENSG00000123243.14	ITIH5	0.575219	0.246234	1.73947	0.000149477	0.0061525
Hippocampus	Platform + AgeGrp(Platform)	Birth_v_GA110	ENSG00000253352.8	TUG1	1.35188	2.03045	-1.1814	0.000150159	0.0061623
Hippocampus	Platform + AgeGrp(Platform)	Birth_v_GA110	ENSG00000063180.8	CA11	0.400375	0.117717	2.17755	0.000156849	0.00641786
Hippocampus	Platform + AgeGrp(Platform)	Birth_v_GA110	ENSG00000078902.15	TOLLIP	1.93512	1.41827	1.21342	0.000158748	0.00646487
Hippocampus	Platform + AgeGrp(Platform)	Birth_v_GA110	ENSG00000184939.15	ZFP90	1.22801	1.79551	-1.18309	0.00015893	0.00646487
Hippocampus	Platform + AgeGrp(Platform)	Birth_v_GA110	ENSG00000213281.4	NRAS	0.681531	1.09983	-1.34289	0.000163489	0.00663085
Hippocampus	Platform + AgeGrp(Platform)	Birth_v_GA110	ENSG00000107731.12	UNC5B	0.773279	0.40779	1.52927	0.00016446	0.00665079
Hippocampus	Platform + AgeGrp(Platform)	Birth_v_GA110	ENSG00000168743.12	NPNT	0.908127	0.744858	-1.44552	0.000169698	0.00684267
Hippocampus	Platform + AgeGrp(Platform)	Birth_v_GA110	ENSG00000100379.17	KCTD17	0.974729	0.604274	1.41073	0.00017461	0.00702032
Hippocampus	Platform + AgeGrp(Platform)	Birth_v_GA110	ENSG00000100100.12	PIK3IP1	0.629076	0.352053	1.62429	0.000176577	0.0070789
Hippocampus	Platform + AgeGrp(Platform)	Birth_v_GA110	ENSG00000135519.6	KCNH3	2.09146	1.60609	1.20973	0.000178591	0.00713901
Hippocampus	Platform + AgeGrp(Platform)	Birth_v_GA110	ENSG00000125648.14	SLC25A23	2.01634	1.40795	1.35423	0.000179957	0.00717296
Hippocampus	Platform + AgeGrp(Platform)	Birth_v_GA110	ENSG00000108309.12	RUNDC3A	2.16395	1.60928	1.15101	0.000181117	0.00719406
Hippocampus	Platform + AgeGrp(Platform)	Birth_v_GA110	ENSG00000105063.18	PPP6R1	1.66826	1.15059	1.23199	0.000181524	0.00719406
Hippocampus	Platform + AgeGrp(Platform)	Birth_v_GA110	ENSG00000163531.15	NFASC	1.95047	1.39964	1.28094	0.000192413	0.00760386
Hippocampus	Platform + AgeGrp(Platform)	Birth_v_GA110	ENSG00000107643.15	MAPK8	1.20874	1.93662	-1.16	0.000193516	0.00762575
Hippocampus	Platform + AgeGrp(Platform)	Birth_v_GA110	ENSG00000147862.15	NFIB	2.12285	2.85019	-1.38355	0.000197029	0.00774219
Hippocampus	Platform + AgeGrp(Platform)	Birth_v_GA110	ENSG00000176485.10	PLA2G16	0.503065	0.16688	1.88718	0.00019847	0.00777677
Hippocampus	Platform + AgeGrp(Platform)	Birth_v_GA110	ENSG00000079308.16	TNS1	1.35218	0.620876	1.33314	0.000200647	0.00783991
Hippocampus	Platform + AgeGrp(Platform)	Birth_v_GA110	ENSG00000165617.14	DACT1	0.387987	0.907489	-1.45441	0.000205094	0.0079572
Hippocampus	Platform + AgeGrp(Platform)	Birth_v_GA110	ENSG00000171208.9	NETO2	1.07769	1.96002	-1.15155	0.000205209	0.0079572
Hippocampus	Platform + AgeGrp(Platform)	Birth_v_GA110	ENSG00000196358.10	NTNG2	1.05699	0.681768	1.33249	0.000205737	0.0079572
Hippocampus	Platform + AgeGrp(Platform)	Birth_v_GA110	ENSG00000072832.14	CRMP1	3.0593	4.44311	-1.14551	0.000205943	0.0079572
Hippocampus	Platform + AgeGrp(Platform)	Birth_v_GA110	ENSG00000091844.7	RGS17	0.435601	0.813032	-1.44346	0.000208272	0.00802482
Hippocampus	Platform + AgeGrp(Platform)	Birth_v_GA110	ENSG00000134698.10	AGO4	0.605606	1.03859	-1.33179	0.000210273	0.00807949
Hippocampus	Platform + AgeGrp(Platform)	Birth_v_GA110	ENSG00000186297.11	GABRA5	2.01157	1.6234	1.13556	0.000212063	0.00812576
Hippocampus	Platform + AgeGrp(Platform)	Birth_v_GA110	ENSG00000188994.12	ZNF292	0.788749	1.40257	-1.22817	0.000216208	0.00826177
Hippocampus	Platform + AgeGrp(Platform)	Birth_v_GA110	ENSG00000116544.11	DLGAP3	1.35008	0.935377	1.44877	0.000218536	0.00832779
Hippocampus	Platform + AgeGrp(Platform)	Birth_v_GA110	ENSG00000187231.13	SESTD1	1.06572	1.59944	-1.20874	0.000223054	0.00847667
Hippocampus	Platform + AgeGrp(Platform)	Birth_v_GA110	ENSG00000144057.15	ST6GAL2	1.04126	1.72475	-1.19648	0.000224687	0.0085154
Hippocampus	Platform + AgeGrp(Platform)	Birth_v_GA110	ENSG00000115963.13	RND3	0.340169	0.599831	-1.58281	0.000231062	0.00873312
Hippocampus	Platform + AgeGrp(Platform)	Birth_v_GA110	ENSG00000107562.16	CXCL12	1.12532	0.622261	1.45772	0.000234813	0.00885081
Hippocampus	Platform + AgeGrp(Platform)	Birth_v_GA110	ENSG00000167792.11	NDUFV1	1.31847	0.901082	1.24956	0.000237139	0.00891422
Hippocampus	Platform + AgeGrp(Platform)	Birth_v_GA110	ENSG00000080573.6	COL5A3	0.938993	0.239039	1.52798	0.00023974	0.00898766
Hippocampus	Platform + AgeGrp(Platform)	Birth_v_GA110	ENSG00000176597.11	B3GNT5	0.0665153	0.251396	-2.36928	0.000244971	0.00915902
Hippocampus	Platform + AgeGrp(Platform)	Birth_v_GA110	ENSG00000105409.16	ATP1A3	3.05558	2.94738	1.05245	0.000258007	0.00962047
Hippocampus	Platform + AgeGrp(Platform)	Birth_v_GA110	ENSG00000157625.15	TAB3	0.613884	1.18641	-1.27195	0.000259345	0.00964443
Hippocampus	Platform + AgeGrp(Platform)	Birth_v_GA110	ENSG00000260804.3	PKI55	1.6089	2.12376	-1.1073	0.000262639	0.00974082
Hippocampus	Platform + AgeGrp(Platform)	Birth_v_GA110	ENSG00000112972.14	HMGCS1	1.72835	2.82878	-1.06604	0.000265031	0.00980333
Hippocampus	Platform + AgeGrp(Platform)	Birth_v_GA110	ENSG00000145703.15	IQGAP2	0.193162	0.539045	-1.92368	0.000266907	0.00984646
Hippocampus	Platform + AgeGrp(Platform)	Birth_v_GA110	ENSG00000134138.19	MEIS2	0.317858	0.686281	-1.50846	0.000268137	0.00986559
Hippocampus	Platform + AgeGrp(Platform)	Birth_v_GA110	ENSG00000044524.10	EPHA3	0.134908	0.364608	-1.95118	0.000271988	0.00998082
Hippocampus	Platform + AgeGrp(Platform)	Birth_v_GA110	ENSG00000260822.1	GS1-358P8.4	1.00111	0.417264	1.59346	0.00028008	0.0102506
Hippocampus	Platform + AgeGrp(Platform)	Birth_v_GA110	ENSG00000136425.12	CIB2	1.26759	0.655103	1.3061	0.000281615	0.0102797
Hippocampus	Platform + AgeGrp(Platform)	Birth_v_GA110	ENSG00000251322.7	SHANK3	2.52145	2.03499	1.16186	0.000284745	0.0103667
Hippocampus	Platform + AgeGrp(Platform)	Birth_v_GA110	ENSG00000151490.13	PTPRO	1.15938	1.83576	-1.16817	0.000286974	0.0104084
Hippocampus	Platform + AgeGrp(Platform)	Birth_v_GA110	ENSG00000107104.18	KANK1	1.01006	0.436204	1.41521	0.000288588	0.0104084
Hippocampus	Platform + AgeGrp(Platform)	Birth_v_GA110	ENSG00000131747.14	TOP2A	0.0417875	0.209341	-2.63744	0.000288658	0.0104084
Hippocampus	Platform + AgeGrp(Platform)	Birth_v_GA110	ENSG00000185133.13	INPP5J	0.820572	0.426314	1.51029	0.000288892	0.0104084
Hippocampus	Platform + AgeGrp(Platform)	Birth_v_GA110	ENSG00000178662.15	CSRNP3	1.61454	2.42392	-1.08894	0.00029073	0.0104475
Hippocampus	Platform + AgeGrp(Platform)	Birth_v_GA110	ENSG00000182870.12	GALNT9	0.771778	0.420145	1.63166	0.00029234	0.0104678
Hippocampus	Platform + AgeGrp(Platform)	Birth_v_GA110	ENSG00000110876.9	SELPLG	0.774469	0.172801	2.03494	0.000292806	0.0104678
Hippocampus	Platform + AgeGrp(Platform)	Birth_v_GA110	ENSG00000153253.15	SCN3A	0.876967	1.64606	-1.16843	0.00029369	0.0104724
Hippocampus	Platform + AgeGrp(Platform)	Birth_v_GA110	ENSG00000073150.13	PANX2	0.858256	0.485531	1.50108	0.00029634	0.0105293
Hippocampus	Platform + AgeGrp(Platform)	Birth_v_GA110	ENSG00000204977.9	TRIM13	0.611071	1.0396	-1.29871	0.000296804	0.0105293
Hippocampus	Platform + AgeGrp(Platform)	Birth_v_GA110	ENSG00000154027.18	AK5	2.54191	2.33452	1.10887	0.00029766	0.0105327
Hippocampus	Platform + AgeGrp(Platform)	Birth_v_GA110	ENSG00000178233.17	TMEM151B	2.53822	2.06646	1.17037	0.000303852	0.0107234
Hippocampus	Platform + AgeGrp(Platform)	Birth_v_GA110	ENSG00000173486.12	FKBP2	0.659451	0.380367	1.69002	0.000304595	0.0107234
Hippocampus	Platform + AgeGrp(Platform)	Birth_v_GA110	ENSG00000148053.15	NTRK2	3.88632	3.05298	1.03903	0.000306576	0.0107659
Hippocampus	Platform + AgeGrp(Platform)	Birth_v_GA110	ENSG00000164221.12	CCDC112	0.275798	0.592821	-1.58567	0.000311598	0.0109146
Hippocampus	Platform + AgeGrp(Platform)	Birth_v_GA110	ENSG00000164663.14	USP49	0.448386	0.889551	-1.36085	0.000312844	0.0109306
Hippocampus	Platform + AgeGrp(Platform)	Birth_v_GA110	ENSG00000160014.16	CALM3	5.6523	5.25369	1.10827	0.000316376	0.0110263
Hippocampus	Platform + AgeGrp(Platform)	Birth_v_GA110	ENSG00000167964.12	RAB26	1.76535	1.05379	1.15171	0.000318765	0.0110718
Hippocampus	Platform + AgeGrp(Platform)	Birth_v_GA110	ENSG00000184481.16	FOXO4	0.55197	0.213853	1.71339	0.000319278	0.0110718
Hippocampus	Platform + AgeGrp(Platform)	Birth_v_GA110	ENSG00000058866.14	DGKG	1.56644	1.28559	1.17093	0.000320361	0.0110816
Hippocampus	Platform + AgeGrp(Platform)	Birth_v_GA110	ENSG00000258947.6	TUBB3	3.13812	4.86343	-1.28948	0.000323536	0.0111636
Hippocampus	Platform + AgeGrp(Platform)	Birth_v_GA110	ENSG00000006116.3	CACNG3	0.926164	0.54657	1.46567	0.00032974	0.0113494
Hippocampus	Platform + AgeGrp(Platform)	Birth_v_GA110	ENSG00000006740.16	ARHGAP44	1.484	0.890851	1.22276	0.000331365	0.0113771
Hippocampus	Platform + AgeGrp(Platform)	Birth_v_GA110	ENSG00000172020.12	GAP43	2.4201	3.68821	-1.15769	0.000333887	0.0114354
Hippocampus	Platform + AgeGrp(Platform)	Birth_v_GA110	ENSG00000131002.11	TXLNGY	0.03268	0.0501203	-8.50751	0.000341452	0.0116657
Hippocampus	Platform + AgeGrp(Platform)	Birth_v_GA110	ENSG00000145725.19	PPIP5K2	0.67076	1.16495	-1.3026	0.000348553	0.0118791
Hippocampus	Platform + AgeGrp(Platform)	Birth_v_GA110	ENSG00000240771.6	ARHGEF25	1.64121	1.03031	1.16514	0.000350279	0.0119086
Hippocampus	Platform + AgeGrp(Platform)	Birth_v_GA110	ENSG00000184922.13	FMNL1	1.11544	0.576672	1.31234	0.000355618	0.0120606
Hippocampus	Platform + AgeGrp(Platform)	Birth_v_GA110	ENSG00000162975.4	KCNF1	1.4562	0.807795	1.29664	0.000358018	0.0121124
Hippocampus	Platform + AgeGrp(Platform)	Birth_v_GA110	ENSG00000196498.13	NCOR2	2.44695	1.74944	1.08405	0.000364735	0.0123096
Hippocampus	Platform + AgeGrp(Platform)	Birth_v_GA110	ENSG00000138439.11	FAM117B	0.550942	1.0208	-1.28561	0.00036657	0.0123415
Hippocampus	Platform + AgeGrp(Platform)	Birth_v_GA110	ENSG00000185518.11	SV2B	1.98718	1.47875	1.09653	0.000370622	0.0124477
Hippocampus	Platform + AgeGrp(Platform)	Birth_v_GA110	ENSG00000099250.17	NRP1	1.65404	2.37064	-1.26522	0.00037768	0.0126541
Hippocampus	Platform + AgeGrp(Platform)	Birth_v_GA110	ENSG00000116147.16	TNR	0.7388	0.369488	1.53402	0.000378771	0.0126601
Hippocampus	Platform + AgeGrp(Platform)	Birth_v_GA110	ENSG00000197415.11	VEPH1	0.0567102	0.203298	-2.51251	0.000385467	0.0128496
Hippocampus	Platform + AgeGrp(Platform)	Birth_v_GA110	ENSG00000115194.10	SLC30A3	1.24813	0.489304	1.49471	0.000386292	0.0128496
Hippocampus	Platform + AgeGrp(Platform)	Birth_v_GA110	ENSG00000174514.12	MFSD4A	1.04984	0.506156	1.32418	0.000390387	0.0129435
Hippocampus	Platform + AgeGrp(Platform)	Birth_v_GA110	ENSG00000135940.6	COX5B	0.872057	0.544946	1.53588	0.000390982	0.0129435
Hippocampus	Platform + AgeGrp(Platform)	Birth_v_GA110	ENSG00000088826.17	SMOX	0.483917	0.199375	1.76081	0.00039288	0.0129753
Hippocampus	Platform + AgeGrp(Platform)	Birth_v_GA110	ENSG00000132359.14	RAP1GAP2	1.05994	0.728663	1.26541	0.000395809	0.013041
Hippocampus	Platform + AgeGrp(Platform)	Birth_v_GA110	ENSG00000160408.14	ST6GALNAC6	1.09654	0.706395	1.43479	0.000406892	0.0133744
Hippocampus	Platform + AgeGrp(Platform)	Birth_v_GA110	ENSG00000110218.8	PANX1	0.386668	0.944262	-1.33173	0.000409174	0.0134176
Hippocampus	Platform + AgeGrp(Platform)	Birth_v_GA110	ENSG00000183018.8	SPNS2	0.895443	0.493799	1.36639	0.000411393	0.0134586
Hippocampus	Platform + AgeGrp(Platform)	Birth_v_GA110	ENSG00000135631.16	RAB11FIP5	1.32208	0.856338	1.19692	0.000414607	0.0135318
Hippocampus	Platform + AgeGrp(Platform)	Birth_v_GA110	ENSG00000082497.11	SERTAD4	0.139485	0.206771	-2.29624	0.00041973	0.0136668
Hippocampus	Platform + AgeGrp(Platform)	Birth_v_GA110	ENSG00000158292.6	GPR153	0.440914	1.11372	-1.25751	0.000422523	0.0137171
Hippocampus	Platform + AgeGrp(Platform)	Birth_v_GA110	ENSG00000177732.8	SOX12	0.95762	1.89432	-1.18494	0.000423609	0.0137171
Hippocampus	Platform + AgeGrp(Platform)	Birth_v_GA110	ENSG00000132294.14	EFR3A	1.85026	1.0841	1.1883	0.000424239	0.0137171
Hippocampus	Platform + AgeGrp(Platform)	Birth_v_GA110	ENSG00000245526.9	LINC00461	1.4429	2.12556	-1.09312	0.00042609	0.0137449
Hippocampus	Platform + AgeGrp(Platform)	Birth_v_GA110	ENSG00000100592.15	DAAM1	1.11799	1.62647	-1.14116	0.00042964	0.0138272
Hippocampus	Platform + AgeGrp(Platform)	Birth_v_GA110	ENSG00000111262.4	KCNA1	1.19819	0.610722	1.37148	0.000436663	0.0140207
Hippocampus	Platform + AgeGrp(Platform)	Birth_v_GA110	ENSG00000168246.5	UBTD2	0.390972	0.78481	-1.44019	0.000445787	0.0142806
Hippocampus	Platform + AgeGrp(Platform)	Birth_v_GA110	ENSG00000132471.11	WBP2	2.63453	2.11221	1.10217	0.000453617	0.014498
Hippocampus	Platform + AgeGrp(Platform)	Birth_v_GA110	ENSG00000167549.18	CORO6	1.21983	0.912285	1.27154	0.000462596	0.014751
Hippocampus	Platform + AgeGrp(Platform)	Birth_v_GA110	ENSG00000205978.5	NYNRIN	0.534051	1.09873	-1.24538	0.000467713	0.0148799
Hippocampus	Platform + AgeGrp(Platform)	Birth_v_GA110	ENSG00000148943.11	LIN7C	0.891148	1.35526	-1.27014	0.00047452	0.0150619
Hippocampus	Platform + AgeGrp(Platform)	Birth_v_GA110	ENSG00000170312.15	CDK1	0.0127634	0.082146	-4.46696	0.000492096	0.0155842
Hippocampus	Platform + AgeGrp(Platform)	Birth_v_GA110	ENSG00000135919.12	SERPINE2	1.17104	0.630477	1.35143	0.000510254	0.0160964
Hippocampus	Platform + AgeGrp(Platform)	Birth_v_GA110	ENSG00000090971.4	NAT14	1.259	0.888413	1.37527	0.000510592	0.0160964
Hippocampus	Platform + AgeGrp(Platform)	Birth_v_GA110	ENSG00000133816.13	MICAL2	1.8948	1.15001	1.0987	0.000516667	0.016251
Hippocampus	Platform + AgeGrp(Platform)	Birth_v_GA110	ENSG00000167323.10	STIM1	1.29617	0.849456	1.17763	0.000525194	0.0164818
Hippocampus	Platform + AgeGrp(Platform)	Birth_v_GA110	ENSG00000107242.17	PIP5K1B	0.364879	0.165233	1.96051	0.000532112	0.0166612
Hippocampus	Platform + AgeGrp(Platform)	Birth_v_GA110	ENSG00000120053.10	GOT1	1.67432	1.25098	1.13632	0.00053346	0.0166658
Hippocampus	Platform + AgeGrp(Platform)	Birth_v_GA110	ENSG00000105701.15	FKBP8	2.55107	2.063	1.07288	0.000535584	0.0166946
Hippocampus	Platform + AgeGrp(Platform)	Birth_v_GA110	ENSG00000067141.16	NEO1	1.58458	2.41097	-1.03749	0.000546657	0.0170015
Hippocampus	Platform + AgeGrp(Platform)	Birth_v_GA110	ENSG00000134508.12	CABLES1	0.548295	0.209966	1.67686	0.000550091	0.0170701
Hippocampus	Platform + AgeGrp(Platform)	Birth_v_GA110	ENSG00000100154.14	TTC28	0.916436	1.58217	-1.11098	0.000556752	0.0172382
Hippocampus	Platform + AgeGrp(Platform)	Birth_v_GA110	ENSG00000163032.11	VSNL1	2.47728	1.85798	1.07013	0.000573122	0.0177055
Hippocampus	Platform + AgeGrp(Platform)	Birth_v_GA110	ENSG00000158856.17	DMTN	2.10984	1.83759	1.19979	0.000592104	0.0182266
Hippocampus	Platform + AgeGrp(Platform)	Birth_v_GA110	ENSG00000038427.15	VCAN	1.07852	1.63342	-1.26174	0.000592617	0.0182266
Hippocampus	Platform + AgeGrp(Platform)	Birth_v_GA110	ENSG00000126822.16	PLEKHG3	1.18709	0.484245	1.42283	0.00059597	0.0182892
Hippocampus	Platform + AgeGrp(Platform)	Birth_v_GA110	ENSG00000186815.12	TPCN1	1.21247	0.661644	1.2488	0.000600061	0.018374
Hippocampus	Platform + AgeGrp(Platform)	Birth_v_GA110	ENSG00000156970.12	BUB1B	0.0132113	0.0949853	-3.79356	0.000608508	0.0185917
Hippocampus	Platform + AgeGrp(Platform)	Birth_v_GA110	ENSG00000149090.11	PAMR1	0.331888	0.0930308	2.13481	0.000612059	0.0186591
Hippocampus	Platform + AgeGrp(Platform)	Birth_v_GA110	ENSG00000116983.12	HPCAL4	3.13093	2.69834	1.09089	0.00061545	0.0186977
Hippocampus	Platform + AgeGrp(Platform)	Birth_v_GA110	ENSG00000114993.15	RTKN	0.69795	0.208755	1.56909	0.000616467	0.0186977
Hippocampus	Platform + AgeGrp(Platform)	Birth_v_GA110	ENSG00000154975.13	CA10	0.973336	0.707983	1.24802	0.000617372	0.0186977
Hippocampus	Platform + AgeGrp(Platform)	Birth_v_GA110	ENSG00000184232.8	OAF	0.493872	0.177069	1.72457	0.000632339	0.0191093
Hippocampus	Platform + AgeGrp(Platform)	Birth_v_GA110	ENSG00000164086.9	DUSP7	1.20799	0.761332	1.18627	0.000645664	0.0194696
Hippocampus	Platform + AgeGrp(Platform)	Birth_v_GA110	ENSG00000064692.18	SNCAIP	0.180212	0.492621	-1.60981	0.000649828	0.0195526
Hippocampus	Platform + AgeGrp(Platform)	Birth_v_GA110	ENSG00000146540.14	C7orf50	0.715739	0.488256	1.45377	0.000669973	0.0201151
Hippocampus	Platform + AgeGrp(Platform)	Birth_v_GA110	ENSG00000039560.13	RAI14	0.344736	0.705033	-1.39237	0.000671574	0.0201197
Hippocampus	Platform + AgeGrp(Platform)	Birth_v_GA110	ENSG00000168209.4	DDIT4	0.826895	0.475846	1.38115	0.000675679	0.0201877
Hippocampus	Platform + AgeGrp(Platform)	Birth_v_GA110	ENSG00000136750.11	GAD2	1.53369	1.0633	1.14395	0.000676755	0.0201877
Hippocampus	Platform + AgeGrp(Platform)	Birth_v_GA110	ENSG00000164733.20	CTSB	1.07294	0.764613	1.21416	0.000681368	0.0202795
Hippocampus	Platform + AgeGrp(Platform)	Birth_v_GA110	ENSG00000163453.11	IGFBP7	1.00506	0.512588	1.27347	0.000682757	0.0202795
Hippocampus	Platform + AgeGrp(Platform)	Birth_v_GA110	ENSG00000157103.10	SLC6A1	3.04333	2.83663	0.981606	0.000688649	0.0204108
Hippocampus	Platform + AgeGrp(Platform)	Birth_v_GA110	ENSG00000126803.9	HSPA2	0.792883	0.472472	1.38304	0.000696012	0.0205851
Hippocampus	Platform + AgeGrp(Platform)	Birth_v_GA110	ENSG00000128242.12	GAL3ST1	0.239017	0.0454742	2.523	0.000701162	0.0206932
Hippocampus	Platform + AgeGrp(Platform)	Birth_v_GA110	ENSG00000167755.13	KLK6	0.14012	0.00744205	3.67996	0.000707583	0.0208384
Hippocampus	Platform + AgeGrp(Platform)	Birth_v_GA110	ENSG00000141433.12	ADCYAP1	0.468602	0.213902	1.77491	0.000709859	0.0208611
Hippocampus	Platform + AgeGrp(Platform)	Birth_v_GA110	ENSG00000135525.18	MAP7	0.539783	0.24223	1.61764	0.000720428	0.021127
Hippocampus	Platform + AgeGrp(Platform)	Birth_v_GA110	ENSG00000084628.9	NKAIN1	0.710646	1.41067	-1.1954	0.000725493	0.0212306
Hippocampus	Platform + AgeGrp(Platform)	Birth_v_GA110	ENSG00000132361.16	CLUH	1.07159	0.785306	1.20672	0.000733774	0.0214277
Hippocampus	Platform + AgeGrp(Platform)	Birth_v_GA110	ENSG00000005882.11	PDK2	0.325152	0.163965	1.92469	0.000749323	0.0218359
Hippocampus	Platform + AgeGrp(Platform)	Birth_v_GA110	ENSG00000151692.14	RNF144A	1.11194	1.54598	-1.11111	0.000757259	0.0219645
Hippocampus	Platform + AgeGrp(Platform)	Birth_v_GA110	ENSG00000010322.15	NISCH	2.14128	1.95915	1.02715	0.000758324	0.0219645
Hippocampus	Platform + AgeGrp(Platform)	Birth_v_GA110	ENSG00000103154.9	NECAB2	0.709658	0.519454	1.36379	0.000758489	0.0219645
Hippocampus	Platform + AgeGrp(Platform)	Birth_v_GA110	ENSG00000111670.14	GNPTAB	0.483551	0.83633	-1.27146	0.000763533	0.0220645
Hippocampus	Platform + AgeGrp(Platform)	Birth_v_GA110	ENSG00000108821.13	COL1A1	0.367279	0.108186	1.9913	0.000779623	0.0224826
Hippocampus	Platform + AgeGrp(Platform)	Birth_v_GA110	ENSG00000250067.11	YJEFN3	0.201603	0.0373882	2.82099	0.000795022	0.0228791
Hippocampus	Platform + AgeGrp(Platform)	Birth_v_GA110	ENSG00000105357.15	MYH14	0.870311	0.380824	1.47749	0.000797965	0.0229163
Hippocampus	Platform + AgeGrp(Platform)	Birth_v_GA110	ENSG00000163930.9	BAP1	1.78626	1.34508	1.08426	0.000801662	0.0229749
Hippocampus	Platform + AgeGrp(Platform)	Birth_v_GA110	ENSG00000132640.14	BTBD3	2.28835	1.42661	1.10139	0.000805592	0.0230399
Hippocampus	Platform + AgeGrp(Platform)	Birth_v_GA110	ENSG00000114626.17	ABTB1	0.636797	0.282813	1.48629	0.000810811	0.0231068
Hippocampus	Platform + AgeGrp(Platform)	Birth_v_GA110	ENSG00000181827.14	RFX7	0.672763	1.14126	-1.16328	0.00081213	0.0231068
Hippocampus	Platform + AgeGrp(Platform)	Birth_v_GA110	ENSG00000099814.15	CEP170B	2.0627	1.79053	1.10896	0.000812928	0.0231068
Hippocampus	Platform + AgeGrp(Platform)	Birth_v_GA110	ENSG00000261239.6	ANKRD26P1	0.0946776	0.172436	-2.59311	0.000815974	0.023146
Hippocampus	Platform + AgeGrp(Platform)	Birth_v_GA110	ENSG00000148730.6	EIF4EBP2	1.57854	2.04524	-1.0127	0.000824119	0.0233293
Hippocampus	Platform + AgeGrp(Platform)	Birth_v_GA110	ENSG00000088756.12	ARHGAP28	0.111216	0.363636	-1.816	0.000829176	0.0234247
Hippocampus	Platform + AgeGrp(Platform)	Birth_v_GA110	ENSG00000160460.15	SPTBN4	1.74942	1.24357	1.10534	0.000835946	0.0235679
Hippocampus	Platform + AgeGrp(Platform)	Birth_v_GA110	ENSG00000169855.19	ROBO1	1.08381	1.62266	-1.06319	0.000842739	0.0237112
Hippocampus	Platform + AgeGrp(Platform)	Birth_v_GA110	ENSG00000105642.15	KCNN1	0.771278	0.510185	1.31765	0.000853055	0.0239529
Hippocampus	Platform + AgeGrp(Platform)	Birth_v_GA110	ENSG00000168710.17	AHCYL1	2.29962	1.50848	1.06272	0.000867552	0.0243107
Hippocampus	Platform + AgeGrp(Platform)	Birth_v_GA110	ENSG00000108528.13	SLC25A11	0.687818	0.410381	1.41017	0.000890662	0.024908
Hippocampus	Platform + AgeGrp(Platform)	Birth_v_GA110	ENSG00000148334.14	PTGES2	0.719596	0.466366	1.41666	0.000912668	0.0254321
Hippocampus	Platform + AgeGrp(Platform)	Birth_v_GA110	ENSG00000153814.11	JAZF1	1.12927	1.62293	-1.05677	0.000913069	0.0254321
Hippocampus	Platform + AgeGrp(Platform)	Birth_v_GA110	ENSG00000088899.14	RP5-1187M17.10	1.92759	1.53502	1.03748	0.00091594	0.0254372
Hippocampus	Platform + AgeGrp(Platform)	Birth_v_GA110	ENSG00000100997.18	ABHD12	1.49243	1.05203	1.09286	0.000916921	0.0254372
Hippocampus	Platform + AgeGrp(Platform)	Birth_v_GA110	ENSG00000197406.7	DIO3	0.0874315	0.0881998	3.21197	0.000932171	0.0257769
Hippocampus	Platform + AgeGrp(Platform)	Birth_v_GA110	ENSG00000213190.3	MLLT11	2.70234	3.41822	-0.945623	0.00093288	0.0257769
Hippocampus	Platform + AgeGrp(Platform)	Birth_v_GA110	ENSG00000136859.9	ANGPTL2	0.350173	0.0826735	2.00663	0.000956277	0.0263708
Hippocampus	Platform + AgeGrp(Platform)	Birth_v_GA110	ENSG00000106266.9	SNX8	0.93227	0.614475	1.34765	0.000962337	0.0264853
Hippocampus	Platform + AgeGrp(Platform)	Birth_v_GA110	ENSG00000143469.17	SYT14	0.344389	0.671362	-1.42163	0.000974916	0.0267783
Hippocampus	Platform + AgeGrp(Platform)	Birth_v_GA110	ENSG00000119383.19	PTPA	2.14478	1.61575	1.08187	0.000994032	0.0272495
Hippocampus	Platform + AgeGrp(Platform)	Birth_v_GA110	ENSG00000141424.12	SLC39A6	0.542143	0.959457	-1.21536	0.00102838	0.0281205
Hippocampus	Platform + AgeGrp(Platform)	Birth_v_GA110	ENSG00000168542.13	COL3A1	0.600381	0.212977	1.60601	0.00102986	0.0281205
Hippocampus	Platform + AgeGrp(Platform)	Birth_v_GA110	ENSG00000173114.12	LRRN3	0.908526	1.55293	-1.07293	0.0010397	0.0283001
Hippocampus	Platform + AgeGrp(Platform)	Birth_v_GA110	ENSG00000103540.16	CCP110	0.739651	1.14778	-1.15207	0.00104052	0.0283001
Hippocampus	Platform + AgeGrp(Platform)	Birth_v_GA110	ENSG00000120833.13	SOCS2	0.381759	0.703483	-1.3429	0.00104489	0.0283634
Hippocampus	Platform + AgeGrp(Platform)	Birth_v_GA110	ENSG00000115844.10	DLX2	0.101329	0.370791	-1.8978	0.0010501	0.0284491
Hippocampus	Platform + AgeGrp(Platform)	Birth_v_GA110	ENSG00000214338.10	SOGA3	0.0572524	0.244163	-2.16765	0.00105771	0.0285993
Hippocampus	Platform + AgeGrp(Platform)	Birth_v_GA110	ENSG00000103528.16	SYT17	1.28206	1.11236	1.15982	0.00107998	0.0291448
Hippocampus	Platform + AgeGrp(Platform)	Birth_v_GA110	ENSG00000198901.13	PRC1	0.0303411	0.154974	-2.66739	0.00111031	0.0299051
Hippocampus	Platform + AgeGrp(Platform)	Birth_v_GA110	ENSG00000126432.13	PRDX5	1.3441	0.983488	1.18254	0.00111874	0.0300737
Hippocampus	Platform + AgeGrp(Platform)	Birth_v_GA110	ENSG00000179094.14	PER1	1.10352	0.794485	1.14168	0.00113304	0.0303607
Hippocampus	Platform + AgeGrp(Platform)	Birth_v_GA110	ENSG00000213160.9	KLHL23	0.391537	0.867633	-1.25443	0.00113379	0.0303607
Hippocampus	Platform + AgeGrp(Platform)	Birth_v_GA110	ENSG00000059915.16	PSD	3.55603	3.09058	1.07105	0.00114254	0.030536
Hippocampus	Platform + AgeGrp(Platform)	Birth_v_GA110	ENSG00000075461.5	CACNG4	1.6696	2.44467	-1.03877	0.0011489	0.030647
Hippocampus	Platform + AgeGrp(Platform)	Birth_v_GA110	ENSG00000139190.16	VAMP1	0.30702	0.0879678	2.07591	0.00115777	0.0308243
Hippocampus	Platform + AgeGrp(Platform)	Birth_v_GA110	ENSG00000101439.8	CST3	3.99476	3.16503	0.930804	0.00119382	0.0317231
Hippocampus	Platform + AgeGrp(Platform)	Birth_v_GA110	ENSG00000068796.16	KIF2A	1.26962	1.83511	-1.01235	0.00121223	0.0321152
Hippocampus	Platform + AgeGrp(Platform)	Birth_v_GA110	ENSG00000105722.9	ERF	0.924321	0.538792	1.2227	0.00121321	0.0321152
Hippocampus	Platform + AgeGrp(Platform)	Birth_v_GA110	ENSG00000186642.15	PDE2A	2.22032	1.84062	1.07317	0.0012295	0.0324845
Hippocampus	Platform + AgeGrp(Platform)	Birth_v_GA110	ENSG00000132386.10	SERPINF1	0.243577	0.193755	1.90276	0.00123516	0.0325227
Hippocampus	Platform + AgeGrp(Platform)	Birth_v_GA110	ENSG00000134480.13	CCNH	0.887458	1.33593	-1.07412	0.00123563	0.0325227
Hippocampus	Platform + AgeGrp(Platform)	Birth_v_GA110	ENSG00000205363.5	C15orf59	1.54205	1.16727	1.138	0.00124187	0.032625
Hippocampus	Platform + AgeGrp(Platform)	Birth_v_GA110	ENSG00000164542.12	KIAA0895	0.390515	0.807128	-1.26831	0.00125307	0.0328569
Hippocampus	Platform + AgeGrp(Platform)	Birth_v_GA110	ENSG00000143815.14	LBR	0.353654	0.555329	-1.45162	0.00126397	0.0330803
Hippocampus	Platform + AgeGrp(Platform)	Birth_v_GA110	ENSG00000105223.19	PLD3	2.19831	1.99391	1.13907	0.00128108	0.0333914
Hippocampus	Platform + AgeGrp(Platform)	Birth_v_GA110	ENSG00000207955.4	MIR219A2	0.274909	0.0295319	2.4772	0.001283	0.0333914
Hippocampus	Platform + AgeGrp(Platform)	Birth_v_GA110	ENSG00000013441.15	CLK1	1.16504	1.45122	-1.03971	0.00128308	0.0333914
Hippocampus	Platform + AgeGrp(Platform)	Birth_v_GA110	ENSG00000106236.3	NPTX2	1.21317	0.788174	1.131	0.00130565	0.033847
Hippocampus	Platform + AgeGrp(Platform)	Birth_v_GA110	ENSG00000171703.16	TCEA2	1.30781	0.969717	1.15016	0.00130666	0.033847
Hippocampus	Platform + AgeGrp(Platform)	Birth_v_GA110	ENSG00000165959.11	CLMN	0.733455	0.357256	1.41785	0.00130791	0.033847
Hippocampus	Platform + AgeGrp(Platform)	Birth_v_GA110	ENSG00000156299.13	TIAM1	1.49183	1.0993	1.04981	0.00132576	0.0342451
Hippocampus	Platform + AgeGrp(Platform)	Birth_v_GA110	ENSG00000123095.5	BHLHE41	0.787159	0.24829	1.66449	0.00133505	0.0344209
Hippocampus	Platform + AgeGrp(Platform)	Birth_v_GA110	ENSG00000049089.13	COL9A2	1.27553	0.534832	1.32821	0.00134244	0.0345474
Hippocampus	Platform + AgeGrp(Platform)	Birth_v_GA110	ENSG00000137261.13	KIAA0319	0.841869	1.49486	-1.04773	0.00134729	0.0346079
Hippocampus	Platform + AgeGrp(Platform)	Birth_v_GA110	ENSG00000198832.10	SELM	0.456236	0.255328	1.55818	0.00135238	0.0346744
Hippocampus	Platform + AgeGrp(Platform)	Birth_v_GA110	ENSG00000137478.14	FCHSD2	0.600529	1.07166	-1.14746	0.00135938	0.0347359
Hippocampus	Platform + AgeGrp(Platform)	Birth_v_GA110	ENSG00000178342.4	KCNG2	0.23356	0.0588529	2.53622	0.00136078	0.0347359
Hippocampus	Platform + AgeGrp(Platform)	Birth_v_GA110	ENSG00000105649.9	RAB3A	3.13372	2.79402	1.03207	0.00136376	0.0347359
Hippocampus	Platform + AgeGrp(Platform)	Birth_v_GA110	ENSG00000143845.14	ETNK2	0.240648	0.782711	-1.32651	0.00136479	0.0347359
Hippocampus	Platform + AgeGrp(Platform)	Birth_v_GA110	ENSG00000132561.13	MATN2	1.13732	0.828395	1.15051	0.00138637	0.0352205
Hippocampus	Platform + AgeGrp(Platform)	Birth_v_GA110	ENSG00000100234.11	TIMP3	1.83104	1.34673	1.00889	0.00140848	0.0357168
Hippocampus	Platform + AgeGrp(Platform)	Birth_v_GA110	ENSG00000188042.7	ARL4C	1.06663	1.77119	-1.01568	0.0014264	0.0361052
Hippocampus	Platform + AgeGrp(Platform)	Birth_v_GA110	ENSG00000007350.16	TKTL1	0.0211831	0.119216	-3.09508	0.0014364	0.0362643
Hippocampus	Platform + AgeGrp(Platform)	Birth_v_GA110	ENSG00000005513.9	SOX8	1.62384	1.0399	1.05671	0.00143792	0.0362643
Hippocampus	Platform + AgeGrp(Platform)	Birth_v_GA110	ENSG00000106089.11	STX1A	1.96002	1.66792	1.04911	0.00144417	0.0363558
Hippocampus	Platform + AgeGrp(Platform)	Birth_v_GA110	ENSG00000022355.16	GABRA1	1.42661	0.850368	1.07219	0.00145115	0.0364655
Hippocampus	Platform + AgeGrp(Platform)	Birth_v_GA110	ENSG00000173714.7	WFIKKN2	0.357584	0.122878	1.83962	0.00147371	0.0369654
Hippocampus	Platform + AgeGrp(Platform)	Birth_v_GA110	ENSG00000067829.18	IDH3G	1.23974	0.901066	1.22086	0.00148934	0.03729
Hippocampus	Platform + AgeGrp(Platform)	Birth_v_GA110	ENSG00000132932.16	ATP8A2	1.60171	2.25192	-0.970199	0.00151	0.0377392
Hippocampus	Platform + AgeGrp(Platform)	Birth_v_GA110	ENSG00000196961.12	AP2A1	2.03239	1.80057	0.981973	0.00151578	0.0378156
Hippocampus	Platform + AgeGrp(Platform)	Birth_v_GA110	ENSG00000136828.18	RALGPS1	1.16743	1.97832	-0.977783	0.0015237	0.0379447
Hippocampus	Platform + AgeGrp(Platform)	Birth_v_GA110	ENSG00000083312.17	TNPO1	1.00831	1.43535	-1.06023	0.00152948	0.0380205
Hippocampus	Platform + AgeGrp(Platform)	Birth_v_GA110	ENSG00000065989.15	PDE4A	1.23293	0.912576	1.09121	0.00154363	0.0382489
Hippocampus	Platform + AgeGrp(Platform)	Birth_v_GA110	ENSG00000105711.10	SCN1B	0.192774	0.0475698	2.53039	0.00154418	0.0382489
Hippocampus	Platform + AgeGrp(Platform)	Birth_v_GA110	ENSG00000183773.15	AIFM3	0.853541	0.479062	1.24794	0.00154812	0.038278
Hippocampus	Platform + AgeGrp(Platform)	Birth_v_GA110	ENSG00000121966.6	CXCR4	0.138964	0.391435	-1.64398	0.00155121	0.0382861
Hippocampus	Platform + AgeGrp(Platform)	Birth_v_GA110	ENSG00000138622.3	HCN4	0.178432	0.562144	-1.51049	0.00156223	0.0384404
Hippocampus	Platform + AgeGrp(Platform)	Birth_v_GA110	ENSG00000157368.10	IL34	0.713069	0.441334	1.3833	0.001563	0.0384404
Hippocampus	Platform + AgeGrp(Platform)	Birth_v_GA110	ENSG00000141441.15	GAREM1	0.536014	0.804704	-1.20951	0.00157785	0.038737
Hippocampus	Platform + AgeGrp(Platform)	Birth_v_GA110	ENSG00000168913.6	ENHO	2.15433	1.66678	1.09832	0.00158243	0.0387807
Hippocampus	Platform + AgeGrp(Platform)	Birth_v_GA110	ENSG00000255248.7	MIR100HG	1.13819	1.52628	-1.12474	0.00158735	0.0388328
Hippocampus	Platform + AgeGrp(Platform)	Birth_v_GA110	ENSG00000109472.13	CPE	4.91375	4.09009	0.940325	0.00164078	0.0400311
Hippocampus	Platform + AgeGrp(Platform)	Birth_v_GA110	ENSG00000137103.16	TMEM8B	1.47494	1.00607	1.03724	0.00164211	0.0400311
Hippocampus	Platform + AgeGrp(Platform)	Birth_v_GA110	ENSG00000149575.5	SCN2B	0.211125	0.0902982	2.2384	0.00165296	0.0402249
Hippocampus	Platform + AgeGrp(Platform)	Birth_v_GA110	ENSG00000147416.10	ATP6V1B2	2.69164	2.20719	0.925121	0.00165646	0.0402264
Hippocampus	Platform + AgeGrp(Platform)	Birth_v_GA110	ENSG00000116679.15	IVNS1ABP	1.05483	1.52108	-1.01626	0.00165882	0.0402264
Hippocampus	Platform + AgeGrp(Platform)	Birth_v_GA110	ENSG00000183454.15	GRIN2A	1.87369	1.01823	1.12674	0.00166521	0.0403108
Hippocampus	Platform + AgeGrp(Platform)	Birth_v_GA110	ENSG00000139112.10	GABARAPL1	1.03122	0.645738	1.21625	0.0016699	0.0403539
Hippocampus	Platform + AgeGrp(Platform)	Birth_v_GA110	ENSG00000185149.5	NPY2R	0.220545	0.103458	2.16472	0.00168721	0.0407013
Hippocampus	Platform + AgeGrp(Platform)	Birth_v_GA110	ENSG00000135625.7	EGR4	0.255998	0.0646796	2.19921	0.00169618	0.0408467
Hippocampus	Platform + AgeGrp(Platform)	Birth_v_GA110	ENSG00000116016.13	EPAS1	1.68447	0.9616	1.02621	0.00171426	0.0412106
Hippocampus	Platform + AgeGrp(Platform)	Birth_v_GA110	ENSG00000152082.13	MZT2B	0.643687	0.452851	1.44792	0.00172199	0.0413247
Hippocampus	Platform + AgeGrp(Platform)	Birth_v_GA110	ENSG00000112541.13	PDE10A	0.539522	1.00943	-1.13901	0.00173135	0.0414776
Hippocampus	Platform + AgeGrp(Platform)	Birth_v_GA110	ENSG00000250510.7	GPR162	2.11302	1.70656	1.0234	0.0017374	0.0415508
Hippocampus	Platform + AgeGrp(Platform)	Birth_v_GA110	ENSG00000165478.6	HEPACAM	1.09332	0.619021	1.20695	0.0017481	0.0417272
Hippocampus	Platform + AgeGrp(Platform)	Birth_v_GA110	ENSG00000135929.8	CYP27A1	0.402829	0.159636	1.67985	0.00175079	0.0417272
Hippocampus	Platform + AgeGrp(Platform)	Birth_v_GA110	ENSG00000160685.13	ZBTB7B	0.369802	0.0931984	1.87408	0.00175579	0.0417745
Hippocampus	Platform + AgeGrp(Platform)	Birth_v_GA110	ENSG00000061337.15	LZTS1	1.50626	1.04743	1.15703	0.00176526	0.0418381
Hippocampus	Platform + AgeGrp(Platform)	Birth_v_GA110	ENSG00000255389.1	C6orf3	0.434315	0.683057	-1.2644	0.00176832	0.0418381
Hippocampus	Platform + AgeGrp(Platform)	Birth_v_GA110	ENSG00000175224.16	ATG13	1.48698	1.05068	1.02391	0.00177023	0.0418381
Hippocampus	Platform + AgeGrp(Platform)	Birth_v_GA110	ENSG00000124140.13	SLC12A5	2.22539	1.87415	0.979718	0.00177052	0.0418381
Hippocampus	Platform + AgeGrp(Platform)	Birth_v_GA110	ENSG00000102760.12	RGCC	0.96717	0.573235	1.16479	0.00177552	0.0418847
Hippocampus	Platform + AgeGrp(Platform)	Birth_v_GA110	ENSG00000117724.12	CENPF	0.123552	0.308993	-1.7948	0.00177996	0.0419182
Hippocampus	Platform + AgeGrp(Platform)	Birth_v_GA110	ENSG00000153902.13	LGI4	0.626426	0.23788	1.43562	0.00178991	0.042081
Hippocampus	Platform + AgeGrp(Platform)	Birth_v_GA110	ENSG00000132821.11	VSTM2L	1.90536	1.79296	1.18919	0.00179983	0.0422428
Hippocampus	Platform + AgeGrp(Platform)	Birth_v_GA110	ENSG00000113161.15	HMGCR	1.59739	2.37166	-0.940191	0.00181348	0.0424912
Hippocampus	Platform + AgeGrp(Platform)	Birth_v_GA110	ENSG00000124313.12	IQSEC2	1.73753	1.37587	1.05041	0.00181836	0.0425336
Hippocampus	Platform + AgeGrp(Platform)	Birth_v_GA110	ENSG00000161905.12	ALOX15	0.159186	0.00936916	3.10986	0.00183655	0.042887
Hippocampus	Platform + AgeGrp(Platform)	Birth_v_GA110	ENSG00000065809.13	FAM107B	0.588014	0.88636	-1.19455	0.00184125	0.0429243
Hippocampus	Platform + AgeGrp(Platform)	Birth_v_GA110	ENSG00000101958.13	GLRA2	0.366429	0.69981	-1.27129	0.00188176	0.043795
Hippocampus	Platform + AgeGrp(Platform)	Birth_v_GA110	ENSG00000072952.18	MRVI1	0.136659	0.0177252	3.07952	0.00190001	0.0441458
Hippocampus	Platform + AgeGrp(Platform)	Birth_v_GA110	ENSG00000136802.11	LRRC8A	1.29527	0.962153	1.06915	0.00190929	0.0442871
Hippocampus	Platform + AgeGrp(Platform)	Birth_v_GA110	ENSG00000187714.6	SLC18A3	0.00907038	0.177095	-2.64655	0.0019268	0.0445564
Hippocampus	Platform + AgeGrp(Platform)	Birth_v_GA110	ENSG00000148343.18	FAM73B	0.813541	0.603356	1.18719	0.00192732	0.0445564
Hippocampus	Platform + AgeGrp(Platform)	Birth_v_GA110	ENSG00000128285.4	MCHR1	0.108267	0.0316827	3.37807	0.00194039	0.0447839
Hippocampus	Platform + AgeGrp(Platform)	Birth_v_GA110	ENSG00000115641.18	FHL2	0.27734	0.0498903	2.22361	0.00198411	0.0457169
Hippocampus	Platform + AgeGrp(Platform)	Birth_v_GA110	ENSG00000168824.14	NSG1	1.62766	2.71579	-0.977522	0.0019937	0.0458618
Hippocampus	Platform + AgeGrp(Platform)	Birth_v_GA110	ENSG00000196263.7	ZNF471	0.674587	1.18126	-1.11839	0.00201562	0.0462892
Hippocampus	Platform + AgeGrp(Platform)	Birth_v_GA110	ENSG00000174939.10	ASPHD1	0.909848	0.649087	1.27326	0.00202724	0.0464792
Hippocampus	Platform + AgeGrp(Platform)	Birth_v_GA110	ENSG00000178209.14	PLEC	3.11569	2.59195	0.91226	0.00203337	0.0465428
Hippocampus	Platform + AgeGrp(Platform)	Birth_v_GA110	ENSG00000206538.8	VGLL3	0.334846	0.478811	1.5079	0.00204397	0.0467082
Hippocampus	Platform + AgeGrp(Platform)	Birth_v_GA110	ENSG00000107854.5	TNKS2	0.990203	1.3517	-1.04915	0.0020738	0.0473121
Hippocampus	Platform + AgeGrp(Platform)	Birth_v_GA110	ENSG00000099624.7	ATP5D	1.08358	0.676082	1.1859	0.00207916	0.0473565
Hippocampus	Platform + AgeGrp(Platform)	Birth_v_GA110	ENSG00000141582.14	CBX4	0.904817	0.642792	1.1881	0.00209225	0.0474558
Hippocampus	Platform + AgeGrp(Platform)	Birth_v_GA110	ENSG00000203668.2	CHML	0.0230174	0.131954	-2.73784	0.00209332	0.0474558
Hippocampus	Platform + AgeGrp(Platform)	Birth_v_GA110	ENSG00000197748.12	CFAP43	0.257254	0.397142	-1.77374	0.00209379	0.0474558
Hippocampus	Platform + AgeGrp(Platform)	Birth_v_GA110	ENSG00000137409.19	MTCH1	1.80054	1.56885	0.997859	0.00210227	0.0475704
Hippocampus	Platform + AgeGrp(Platform)	Birth_v_GA110	ENSG00000115183.13	TANC1	0.985528	0.404329	1.3562	0.00211781	0.0478303
Hippocampus	Platform + AgeGrp(Platform)	Birth_v_GA110	ENSG00000100884.9	CPNE6	2.10268	1.11596	2.71529	0.00212066	0.0478303
Hippocampus	Platform + AgeGrp(Platform)	Birth_v_GA110	ENSG00000116001.15	TIA1	0.867032	1.26619	-1.06067	0.00213942	0.0481752
Hippocampus	Platform + AgeGrp(Platform)	Birth_v_GA110	ENSG00000134313.14	KIDINS220	2.3595	3.01994	-0.884544	0.00216794	0.0487289
Hippocampus	Platform + AgeGrp(Platform)	Birth_v_GA110	ENSG00000135094.10	SDS	0.169845	0.0255513	2.72275	0.00217104	0.0487289
Hippocampus	Platform + AgeGrp(Platform)	Birth_v_GA110	ENSG00000169032.9	MAP2K1	1.5756	1.1261	1.00043	0.00217688	0.048781
Hippocampus	Platform + AgeGrp(Platform)	Birth_v_GA110	ENSG00000151422.12	FER	0.638204	0.960353	-1.14988	0.0021827	0.0488247
Hippocampus	Platform + AgeGrp(Platform)	Birth_v_GA110	ENSG00000155093.17	PTPRN2	2.80898	2.57044	1.06476	0.00218586	0.0488247
Hippocampus	Platform + AgeGrp(Platform)	Birth_v_GA110	ENSG00000120738.7	EGR1	1.03727	0.59239	1.14325	0.00219034	0.048846
Hippocampus	Platform + AgeGrp(Platform)	Birth_v_GA110	ENSG00000116260.16	QSOX1	1.53294	1.1768	0.986414	0.00220491	0.049092
Hippocampus	Platform + AgeGrp(Platform)	Birth_v_GA110	ENSG00000134780.9	DAGLA	1.48343	1.18036	0.987929	0.00222058	0.0493617
Hippocampus	Platform + AgeGrp(Platform)	Birth_v_GA110	ENSG00000183036.10	PCP4	0.511651	0.429213	1.73377	0.00222475	0.0493752
Hippocampus	Platform + AgeGrp(Platform)	Birth_v_GA110	ENSG00000145901.14	TNIP1	0.723834	0.501201	1.24571	0.00223164	0.0493992
Hippocampus	Platform + AgeGrp(Platform)	Birth_v_GA110	ENSG00000142102.15	ATHL1	0.562501	0.849671	-1.14968	0.00223295	0.0493992
Hippocampus	Platform + AgeGrp(Platform)	Birth_v_GA110	ENSG00000181234.9	TMEM132C	0.2696	0.121458	1.94043	0.00224486	0.0494845
Hippocampus	Platform + AgeGrp(Platform)	Birth_v_GA110	ENSG00000121481.10	RNF2	0.598878	0.824097	-1.22026	0.00224606	0.0494845
Hippocampus	Platform + AgeGrp(Platform)	Birth_v_GA110	ENSG00000118523.5	CTGF	0.631377	0.281439	1.3723	0.00224888	0.0494845
Hippocampus	Platform + AgeGrp(Platform)	Birth_v_GA110	ENSG00000049769.12	PPP1R3F	0.976928	0.637246	1.14186	0.00225118	0.0494845
Hippocampus	Platform + AgeGrp(Platform)	Birth_v_GA110	ENSG00000172216.5	CEBPB	0.247116	0.0647655	2.27806	0.00225465	0.0494845
Hippocampus	Platform + AgeGrp(Platform)	Birth_v_GA110	ENSG00000092068.19	SLC7A8	1.04779	0.88292	1.09504	0.00226644	0.0496648
Hippocampus	Platform + AgeGrp(Platform)	Birth_v_GA110	ENSG00000169738.7	DCXR	1.0318	0.713107	1.2564	0.00227629	0.0498018
Hippocampus	Platform + AgeGrp(Platform)	Birth_v_GA110	ENSG00000151320.10	AKAP6	1.95936	2.45532	-0.898777	0.00230967	0.0504527
Hippocampus	Platform + AgeGrp(Platform)	Birth_v_GA110	ENSG00000099365.9	STX1B	2.73398	2.34491	0.887649	0.00233328	0.0508254
Hippocampus	Platform + AgeGrp(Platform)	Birth_v_GA110	ENSG00000118922.17	KLF12	0.86195	1.35362	-1.13902	0.00233463	0.0508254
Hippocampus	Platform + AgeGrp(Platform)	Birth_v_GA110	ENSG00000099800.7	TIMM13	1.26118	0.977977	1.16196	0.00234023	0.0508254
Hippocampus	Platform + AgeGrp(Platform)	Birth_v_GA110	ENSG00000179091.4	CYC1	1.63069	1.37546	1.11612	0.00234139	0.0508254
Hippocampus	Platform + AgeGrp(Platform)	Birth_v_GA110	ENSG00000196591.11	HDAC2	0.78494	1.2214	-1.0394	0.00235636	0.0510704
Hippocampus	Platform + AgeGrp(Platform)	Birth_v_GA110	ENSG00000077097.14	TOP2B	1.79528	2.28944	-0.913388	0.00237866	0.0514033
Hippocampus	Platform + AgeGrp(Platform)	Birth_v_GA110	ENSG00000171016.11	PYGO1	0.730159	1.22675	-1.09181	0.00237913	0.0514033
Hippocampus	Platform + AgeGrp(Platform)	Birth_v_GA110	ENSG00000113916.17	BCL6	1.08999	0.540456	1.1823	0.00239001	0.051558
Hippocampus	Platform + AgeGrp(Platform)	Birth_v_GA110	ENSG00000166091.19	CMTM5	0.481259	0.163335	1.5734	0.00239856	0.0516622
Hippocampus	Platform + AgeGrp(Platform)	Birth_v_GA110	ENSG00000171867.16	PRNP	3.25415	2.72473	0.87273	0.00240254	0.0516676
Hippocampus	Platform + AgeGrp(Platform)	Birth_v_GA110	ENSG00000147044.20	CASK	1.37906	1.98733	-0.930843	0.0024222	0.0518688
Hippocampus	Platform + AgeGrp(Platform)	Birth_v_GA110	ENSG00000099282.9	TSPAN15	0.395701	0.08694	1.79861	0.00242254	0.0518688
Hippocampus	Platform + AgeGrp(Platform)	Birth_v_GA110	ENSG00000133812.15	SBF2	0.614735	1.16025	-1.05867	0.00242311	0.0518688
Hippocampus	Platform + AgeGrp(Platform)	Birth_v_GA110	ENSG00000163320.10	CGGBP1	1.05595	1.57374	-0.971999	0.0024333	0.0520066
Hippocampus	Platform + AgeGrp(Platform)	Birth_v_GA110	ENSG00000162873.14	KLHDC8A	1.07167	1.57781	-0.977756	0.00243882	0.0520444
Hippocampus	Platform + AgeGrp(Platform)	Birth_v_GA110	ENSG00000184470.20	TXNRD2	0.741399	0.445021	1.22637	0.00246096	0.0524362
Hippocampus	Platform + AgeGrp(Platform)	Birth_v_GA110	ENSG00000113300.11	CNOT6	0.667163	1.00677	-1.09163	0.00255201	0.0542929
Hippocampus	Platform + AgeGrp(Platform)	Birth_v_GA110	ENSG00000107147.12	KCNT1	0.600707	0.443454	1.27595	0.00257563	0.0547114
Hippocampus	Platform + AgeGrp(Platform)	Birth_v_GA110	ENSG00000164287.12	CDC20B	0.00203627	0.0493925	-4.97021	0.00261832	0.0555332
Hippocampus	Platform + AgeGrp(Platform)	Birth_v_GA110	ENSG00000067057.16	PFKP	0.970374	0.847438	1.11726	0.00263269	0.0557527
Hippocampus	Platform + AgeGrp(Platform)	Birth_v_GA110	ENSG00000185009.12	AP3M1	0.628293	1.11431	-1.07565	0.00264516	0.0559315
Hippocampus	Platform + AgeGrp(Platform)	Birth_v_GA110	ENSG00000143847.15	PPFIA4	1.7373	1.2368	0.955315	0.00267712	0.0565211
Hippocampus	Platform + AgeGrp(Platform)	Birth_v_GA110	ENSG00000174640.12	SLCO2A1	0.27531	0.466739	-1.42462	0.00270574	0.0570384
Hippocampus	Platform + AgeGrp(Platform)	Birth_v_GA110	ENSG00000271499.1	CTC-559E9.9	0.12059	0.0132935	3.23434	0.00271509	0.0571488
Hippocampus	Platform + AgeGrp(Platform)	Birth_v_GA110	ENSG00000148180.18	GSN	0.273723	0.0835067	2.02789	0.00272868	0.0572556
Hippocampus	Platform + AgeGrp(Platform)	Birth_v_GA110	ENSG00000165553.4	NGB	0.202617	0.10701	2.08678	0.00272974	0.0572556
Hippocampus	Platform + AgeGrp(Platform)	Birth_v_GA110	ENSG00000143878.9	RHOB	2.67609	2.32118	0.978251	0.00273255	0.0572556
Hippocampus	Platform + AgeGrp(Platform)	Birth_v_GA110	ENSG00000196353.11	CPNE4	1.73964	2.2777	-0.902156	0.00274139	0.0573541
Hippocampus	Platform + AgeGrp(Platform)	Birth_v_GA110	ENSG00000111846.15	GCNT2	0.437446	0.712986	-1.19932	0.00275878	0.0576312
Hippocampus	Platform + AgeGrp(Platform)	Birth_v_GA110	ENSG00000145242.13	EPHA5	1.64866	1.60609	-1.07855	0.00278716	0.0581363
Hippocampus	Platform + AgeGrp(Platform)	Birth_v_GA110	ENSG00000177807.7	KCNJ10	1.81165	0.887078	1.13262	0.00283479	0.059041
Hippocampus	Platform + AgeGrp(Platform)	Birth_v_GA110	ENSG00000104723.20	TUSC3	1.74928	2.32041	-0.890926	0.00289821	0.0602715
Hippocampus	Platform + AgeGrp(Platform)	Birth_v_GA110	ENSG00000080493.14	SLC4A4	1.85417	1.1151	1.00961	0.00293026	0.0608467
Hippocampus	Platform + AgeGrp(Platform)	Birth_v_GA110	ENSG00000164692.17	COL1A2	0.448315	0.147355	1.85707	0.00294937	0.0611422
Hippocampus	Platform + AgeGrp(Platform)	Birth_v_GA110	ENSG00000127334.10	DYRK2	1.15316	1.54644	-0.972611	0.0029533	0.0611422
Hippocampus	Platform + AgeGrp(Platform)	Birth_v_GA110	ENSG00000156531.16	PHF6	0.520876	0.812456	-1.177	0.00295851	0.0611587
Hippocampus	Platform + AgeGrp(Platform)	Birth_v_GA110	ENSG00000161835.10	GRASP	0.335422	0.0843176	1.91917	0.0029683	0.0612698
Hippocampus	Platform + AgeGrp(Platform)	Birth_v_GA110	ENSG00000101349.16	PAK5	0.554544	1.09697	-1.05607	0.00298931	0.0616117
Hippocampus	Platform + AgeGrp(Platform)	Birth_v_GA110	ENSG00000113532.12	ST8SIA4	0.331702	0.809713	-1.16831	0.0030392	0.0625471
Hippocampus	Platform + AgeGrp(Platform)	Birth_v_GA110	ENSG00000071655.17	MBD3	1.66522	1.24423	0.985639	0.00304405	0.0625541
Hippocampus	Platform + AgeGrp(Platform)	Birth_v_GA110	ENSG00000152503.9	TRIM36	0.45442	0.831508	-1.14342	0.00305822	0.0627523
Hippocampus	Platform + AgeGrp(Platform)	Birth_v_GA110	ENSG00000213672.7	NCKIPSD	0.720859	0.47872	1.21789	0.00307669	0.0630382
Hippocampus	Platform + AgeGrp(Platform)	Birth_v_GA110	ENSG00000170961.6	HAS2	0.0389006	0.112451	-2.71068	0.00308285	0.0630711
Hippocampus	Platform + AgeGrp(Platform)	Birth_v_GA110	ENSG00000211584.13	SLC48A1	1.22404	0.884764	1.06038	0.00309633	0.0632154
Hippocampus	Platform + AgeGrp(Platform)	Birth_v_GA110	ENSG00000123360.11	PDE1B	1.0359	0.720748	1.08418	0.00309902	0.0632154
Hippocampus	Platform + AgeGrp(Platform)	Birth_v_GA110	ENSG00000118160.13	SLC8A2	1.5704	1.21848	0.944693	0.00317824	0.0646414
Hippocampus	Platform + AgeGrp(Platform)	Birth_v_GA110	ENSG00000106299.7	WASL	2.04421	1.11399	1.09126	0.0032059	0.065046
Hippocampus	Platform + AgeGrp(Platform)	Birth_v_GA110	ENSG00000175087.9	PDIK1L	0.212497	0.503473	-1.36832	0.00320751	0.065046
Hippocampus	Platform + AgeGrp(Platform)	Birth_v_GA110	ENSG00000168000.14	BSCL2	1.90587	1.62562	0.929903	0.00321318	0.0650657
Hippocampus	Platform + AgeGrp(Platform)	Birth_v_GA110	ENSG00000105877.17	DNAH11	0.108025	0.263164	-1.97726	0.00325464	0.0658093
Hippocampus	Platform + AgeGrp(Platform)	Birth_v_GA110	ENSG00000061938.16	TNK2	2.80915	2.20436	0.858915	0.00326208	0.0658637
Hippocampus	Platform + AgeGrp(Platform)	Birth_v_GA110	ENSG00000016391.10	CHDH	0.674578	0.368374	1.27498	0.00327268	0.0658987
Hippocampus	Platform + AgeGrp(Platform)	Birth_v_GA110	ENSG00000130758.7	MAP3K10	2.26126	1.80071	0.986332	0.00327704	0.0658987
Hippocampus	Platform + AgeGrp(Platform)	Birth_v_GA110	ENSG00000242419.5	PCDHGC4	0.622089	1.61791	-1.05183	0.00327807	0.0658987
Hippocampus	Platform + AgeGrp(Platform)	Birth_v_GA110	ENSG00000024422.11	EHD2	0.537363	0.229468	1.3757	0.0033273	0.0667915
Hippocampus	Platform + AgeGrp(Platform)	Birth_v_GA110	ENSG00000170558.8	CDH2	1.23671	1.72618	-0.9606	0.00335577	0.0672657
Hippocampus	Platform + AgeGrp(Platform)	Birth_v_GA110	ENSG00000145730.20	PAM	1.96076	1.31619	0.911826	0.00336199	0.0672933
Hippocampus	Platform + AgeGrp(Platform)	Birth_v_GA110	ENSG00000186111.9	PIP5K1C	1.24427	1.09686	1.04569	0.00338032	0.0674486
Hippocampus	Platform + AgeGrp(Platform)	Birth_v_GA110	ENSG00000175183.9	CSRP2	0.157245	0.321942	-1.60646	0.00338344	0.0674486
Hippocampus	Platform + AgeGrp(Platform)	Birth_v_GA110	ENSG00000125148.6	MT2A	0.54058	0.273119	1.38403	0.00338434	0.0674486
Hippocampus	Platform + AgeGrp(Platform)	Birth_v_GA110	ENSG00000018189.12	RUFY3	2.16021	2.70176	-0.875645	0.00340595	0.0677818
Hippocampus	Platform + AgeGrp(Platform)	Birth_v_GA110	ENSG00000132535.18	DLG4	2.86918	2.36484	0.878071	0.00341671	0.0678985
Hippocampus	Platform + AgeGrp(Platform)	Birth_v_GA110	ENSG00000050344.8	NFE2L3	0.267514	0.528067	-1.31594	0.00342609	0.0679876
Hippocampus	Platform + AgeGrp(Platform)	Birth_v_GA110	ENSG00000106538.9	RARRES2	0.370787	0.197289	1.56148	0.00343582	0.0680833
Hippocampus	Platform + AgeGrp(Platform)	Birth_v_GA110	ENSG00000138413.13	IDH1	0.72163	1.15908	-1.03156	0.00344328	0.0681338
Hippocampus	Platform + AgeGrp(Platform)	Birth_v_GA110	ENSG00000174516.14	PELI3	0.602076	0.361747	1.28671	0.00344937	0.0681571
Hippocampus	Platform + AgeGrp(Platform)	Birth_v_GA110	ENSG00000198929.12	NOS1AP	1.17399	0.738872	1.02595	0.00345865	0.0682432
Hippocampus	Platform + AgeGrp(Platform)	Birth_v_GA110	ENSG00000173020.10	GRK2	1.87296	1.52419	0.982742	0.00347653	0.0684984
Hippocampus	Platform + AgeGrp(Platform)	Birth_v_GA110	ENSG00000048342.15	CC2D2A	0.360512	0.600058	-1.24805	0.00351377	0.0690774
Hippocampus	Platform + AgeGrp(Platform)	Birth_v_GA110	ENSG00000165985.9	C1QL3	1.30767	1.09574	1.11903	0.00351587	0.0690774
Hippocampus	Platform + AgeGrp(Platform)	Birth_v_GA110	ENSG00000166342.18	NETO1	0.97902	0.811468	1.11248	0.00353538	0.0693625
Hippocampus	Platform + AgeGrp(Platform)	Birth_v_GA110	ENSG00000167178.15	ISLR2	2.1147	3.10161	-0.902914	0.00354379	0.0694293
Hippocampus	Platform + AgeGrp(Platform)	Birth_v_GA110	ENSG00000180730.4	SHISA2	0.102721	0.276481	-1.85983	0.00357095	0.0698319
Hippocampus	Platform + AgeGrp(Platform)	Birth_v_GA110	ENSG00000187486.5	KCNJ11	0.523388	0.318518	1.32559	0.00357441	0.0698319
Hippocampus	Platform + AgeGrp(Platform)	Birth_v_GA110	ENSG00000236333.3	TRHDE-AS1	0.242732	0.106902	1.97052	0.00359947	0.0701246
Hippocampus	Platform + AgeGrp(Platform)	Birth_v_GA110	ENSG00000142156.14	COL6A1	0.344759	0.109533	1.70967	0.00359951	0.0701246
Hippocampus	Platform + AgeGrp(Platform)	Birth_v_GA110	ENSG00000154146.12	NRGN	3.96059	3.4607	1.02782	0.00360539	0.0701408
Hippocampus	Platform + AgeGrp(Platform)	Birth_v_GA110	ENSG00000188783.5	PRELP	0.348327	0.120258	1.90546	0.00361344	0.0701972
Hippocampus	Platform + AgeGrp(Platform)	Birth_v_GA110	ENSG00000157680.15	DGKI	0.844772	1.15084	-0.999219	0.00362331	0.0701972
Hippocampus	Platform + AgeGrp(Platform)	Birth_v_GA110	ENSG00000116641.17	DOCK7	0.724583	1.16493	-1.10453	0.00362656	0.0701972
Hippocampus	Platform + AgeGrp(Platform)	Birth_v_GA110	ENSG00000183354.11	KIAA2026	0.835536	1.27209	-0.98093	0.00362853	0.0701972
Hippocampus	Platform + AgeGrp(Platform)	Birth_v_GA110	ENSG00000107954.10	NEURL1	1.73983	1.34538	0.931642	0.00363404	0.0702058
Hippocampus	Platform + AgeGrp(Platform)	Birth_v_GA110	ENSG00000213066.11	FGFR1OP	0.266152	0.335272	-1.52182	0.00365397	0.0703995
Hippocampus	Platform + AgeGrp(Platform)	Birth_v_GA110	ENSG00000186501.14	TMEM222	1.10073	0.811819	1.06236	0.00365882	0.0703995
Hippocampus	Platform + AgeGrp(Platform)	Birth_v_GA110	ENSG00000175426.10	PCSK1	0.586858	0.272178	1.40021	0.00365929	0.0703995
Hippocampus	Platform + AgeGrp(Platform)	Birth_v_GA110	ENSG00000063322.13	MED29	1.75916	1.36624	0.91141	0.00367818	0.0706649
Hippocampus	Platform + AgeGrp(Platform)	Birth_v_GA110	ENSG00000106723.16	SPIN1	2.28142	2.89259	-0.84496	0.00369087	0.0708105
Hippocampus	Platform + AgeGrp(Platform)	Birth_v_GA110	ENSG00000183833.16	MAATS1	0.0687005	0.173472	-2.12119	0.00369869	0.0708626
Hippocampus	Platform + AgeGrp(Platform)	Birth_v_GA110	ENSG00000198729.4	PPP1R14C	0.926414	1.40106	-0.965275	0.00373339	0.0714287
Hippocampus	Platform + AgeGrp(Platform)	Birth_v_GA110	ENSG00000103710.10	RASL12	0.211395	0.0315617	2.38529	0.00375264	0.071697
Hippocampus	Platform + AgeGrp(Platform)	Birth_v_GA110	ENSG00000243335.8	KCTD7	0.772165	1.34333	-1.02674	0.00375775	0.071697
Hippocampus	Platform + AgeGrp(Platform)	Birth_v_GA110	ENSG00000102225.15	CDK16	2.22849	1.88589	0.882419	0.00379115	0.0722349
Hippocampus	Platform + AgeGrp(Platform)	Birth_v_GA110	ENSG00000091879.13	ANGPT2	0.217635	0.0666357	2.14319	0.00383504	0.072971
Hippocampus	Platform + AgeGrp(Platform)	Birth_v_GA110	ENSG00000187323.11	DCC	1.17583	1.58801	-1.05799	0.00386317	0.0734055
Hippocampus	Platform + AgeGrp(Platform)	Birth_v_GA110	ENSG00000147274.14	RBMX	0.91696	1.33418	-1.0244	0.00387676	0.073525
Hippocampus	Platform + AgeGrp(Platform)	Birth_v_GA110	ENSG00000160445.10	ZER1	1.5403	1.32787	0.94815	0.00388006	0.073525
Hippocampus	Platform + AgeGrp(Platform)	Birth_v_GA110	ENSG00000133687.15	TMTC1	1.75738	1.20693	1.05225	0.00393211	0.0744097
Hippocampus	Platform + AgeGrp(Platform)	Birth_v_GA110	ENSG00000130226.16	DPP6	2.93345	2.65586	0.864679	0.00393844	0.074428
Hippocampus	Platform + AgeGrp(Platform)	Birth_v_GA110	ENSG00000106462.10	EZH2	0.129162	0.28549	-1.72512	0.00394827	0.0745121
Hippocampus	Platform + AgeGrp(Platform)	Birth_v_GA110	ENSG00000226754.1	RP5-1024G6.5	0.331327	0.47132	-1.32865	0.00398405	0.0750093
Hippocampus	Platform + AgeGrp(Platform)	Birth_v_GA110	ENSG00000004776.11	HSPB6	0.227735	0.0560578	2.48084	0.00398543	0.0750093
Hippocampus	Platform + AgeGrp(Platform)	Birth_v_GA110	ENSG00000254858.9	MPV17L2	0.471992	0.322286	1.35531	0.00399591	0.0750581
Hippocampus	Platform + AgeGrp(Platform)	Birth_v_GA110	ENSG00000100346.17	CACNA1I	1.2228	1.11055	1.04451	0.00399884	0.0750581
Hippocampus	Platform + AgeGrp(Platform)	Birth_v_GA110	ENSG00000198794.11	SCAMP5	3.55141	3.04316	0.823811	0.00401392	0.0752394
Hippocampus	Platform + AgeGrp(Platform)	Birth_v_GA110	ENSG00000136099.13	PCDH8	1.74529	1.78949	1.04173	0.00405376	0.0758836
Hippocampus	Platform + AgeGrp(Platform)	Birth_v_GA110	ENSG00000067225.17	PKM	1.79386	1.43775	0.896733	0.00406168	0.0759293
Hippocampus	Platform + AgeGrp(Platform)	Birth_v_GA110	ENSG00000107404.18	DVL1	1.39311	1.09312	1.04576	0.00406865	0.0759574
Hippocampus	Platform + AgeGrp(Platform)	Birth_v_GA110	ENSG00000143473.11	KCNH1	0.206192	0.0871654	2.04017	0.00409778	0.0763983
Hippocampus	Platform + AgeGrp(Platform)	Birth_v_GA110	ENSG00000103740.9	ACSBG1	1.87261	1.33698	0.895748	0.00411465	0.0766099
Hippocampus	Platform + AgeGrp(Platform)	Birth_v_GA110	ENSG00000160716.5	CHRNB2	1.63788	1.36674	0.91939	0.00412388	0.0766787
Hippocampus	Platform + AgeGrp(Platform)	Birth_v_GA110	ENSG00000155096.13	AZIN1	2.0512	2.63469	-0.85272	0.00416121	0.0772693
Hippocampus	Platform + AgeGrp(Platform)	Birth_v_GA110	ENSG00000100246.12	DNAL4	0.544314	0.39943	1.3373	0.00419156	0.0776094
Hippocampus	Platform + AgeGrp(Platform)	Birth_v_GA110	ENSG00000066279.16	ASPM	0.0312061	0.1348	-2.47005	0.00419406	0.0776094
Hippocampus	Platform + AgeGrp(Platform)	Birth_v_GA110	ENSG00000173599.13	PC	0.834097	0.518631	1.1193	0.00419631	0.0776094
Hippocampus	Platform + AgeGrp(Platform)	Birth_v_GA110	ENSG00000043143.20	JADE2	0.50878	0.312966	1.31269	0.00424173	0.0783449
Hippocampus	Platform + AgeGrp(Platform)	Birth_v_GA110	ENSG00000184675.9	AMER1	0.332272	0.710604	-1.16068	0.00427128	0.0787859
Hippocampus	Platform + AgeGrp(Platform)	Birth_v_GA110	ENSG00000132702.12	HAPLN2	0.29398	0.0703135	1.9189	0.0042839	0.0789136
Hippocampus	Platform + AgeGrp(Platform)	Birth_v_GA110	ENSG00000116668.12	SWT1	0.366659	0.53643	-1.32324	0.00429206	0.0789591
Hippocampus	Platform + AgeGrp(Platform)	Birth_v_GA110	ENSG00000198142.4	SOWAHC	0.42562	0.842759	-1.14737	0.00430769	0.0791416
Hippocampus	Platform + AgeGrp(Platform)	Birth_v_GA110	ENSG00000128482.15	RNF112	1.57742	1.02551	0.93337	0.00431998	0.0791534
Hippocampus	Platform + AgeGrp(Platform)	Birth_v_GA110	ENSG00000198933.9	TBKBP1	1.56912	1.23692	0.956413	0.00432114	0.0791534
Hippocampus	Platform + AgeGrp(Platform)	Birth_v_GA110	ENSG00000198792.12	TMEM184B	1.37988	1.02527	0.950995	0.00432545	0.0791534
Hippocampus	Platform + AgeGrp(Platform)	Birth_v_GA110	ENSG00000115464.14	USP34	1.52303	2.00387	-0.874948	0.00433123	0.0791549
Hippocampus	Platform + AgeGrp(Platform)	Birth_v_GA110	ENSG00000125746.15	EML2	0.577391	0.428346	1.29284	0.00434159	0.0792398
Hippocampus	Platform + AgeGrp(Platform)	Birth_v_GA110	ENSG00000008988.9	RPS20	0.845231	1.14856	-1.0077	0.00435026	0.0792936
Hippocampus	Platform + AgeGrp(Platform)	Birth_v_GA110	ENSG00000078804.12	TP53INP2	0.400068	0.160251	1.70261	0.00440844	0.0802486
Hippocampus	Platform + AgeGrp(Platform)	Birth_v_GA110	ENSG00000105520.10	PLPPR2	3.54433	3.21951	0.860607	0.00443318	0.0805932
Hippocampus	Platform + AgeGrp(Platform)	Birth_v_GA110	ENSG00000133318.13	RTN3	1.59524	1.24314	1.03874	0.0044466	0.0806777
Hippocampus	Platform + AgeGrp(Platform)	Birth_v_GA110	ENSG00000163879.10	DNALI1	0.28288	0.544142	-1.36741	0.00444946	0.0806777
Hippocampus	Platform + AgeGrp(Platform)	Birth_v_GA110	ENSG00000162241.12	SLC25A45	0.18261	0.024821	2.56449	0.00446171	0.0807943
Hippocampus	Platform + AgeGrp(Platform)	Birth_v_GA110	ENSG00000121210.15	KIAA0922	0.198638	0.407484	-1.45094	0.00447895	0.0809657
Hippocampus	Platform + AgeGrp(Platform)	Birth_v_GA110	ENSG00000149927.17	DOC2A	0.888919	0.648546	1.16342	0.00448751	0.0809657
Hippocampus	Platform + AgeGrp(Platform)	Birth_v_GA110	ENSG00000167657.12	DAPK3	1.41637	1.10878	0.961305	0.00448869	0.0809657
Hippocampus	Platform + AgeGrp(Platform)	Birth_v_GA110	ENSG00000166166.12	TRMT61A	0.384966	0.257307	1.47171	0.00453008	0.0816061
Hippocampus	Platform + AgeGrp(Platform)	Birth_v_GA110	ENSG00000106278.11	PTPRZ1	3.38481	3.96616	-0.971492	0.00455264	0.0819063
Hippocampus	Platform + AgeGrp(Platform)	Birth_v_GA110	ENSG00000134294.13	SLC38A2	0.640489	0.895654	-1.0991	0.00456439	0.0820112
Hippocampus	Platform + AgeGrp(Platform)	Birth_v_GA110	ENSG00000101400.5	SNTA1	0.579107	0.261136	1.33451	0.00462646	0.0830189
Hippocampus	Platform + AgeGrp(Platform)	Birth_v_GA110	ENSG00000145990.10	GFOD1	1.54118	0.978654	0.926585	0.00465188	0.0832937
Hippocampus	Platform + AgeGrp(Platform)	Birth_v_GA110	ENSG00000111799.20	COL12A1	0.326739	0.758704	-1.16741	0.00465378	0.0832937
Hippocampus	Platform + AgeGrp(Platform)	Birth_v_GA110	ENSG00000110367.11	DDX6	0.931981	1.28969	-1.01814	0.00466539	0.0833939
Hippocampus	Platform + AgeGrp(Platform)	Birth_v_GA110	ENSG00000146674.14	IGFBP3	0.635459	0.515821	1.25713	0.00470264	0.0839516
Hippocampus	Platform + AgeGrp(Platform)	Birth_v_GA110	ENSG00000010404.17	IDS	4.55573	4.06569	0.791052	0.00473364	0.0843964
Hippocampus	Platform + AgeGrp(Platform)	Birth_v_GA110	ENSG00000020181.17	ADGRA2	0.569969	0.291646	1.27286	0.00474128	0.084424
Hippocampus	Platform + AgeGrp(Platform)	Birth_v_GA110	ENSG00000197124.11	ZNF682	0.112761	0.251682	-1.82921	0.00476389	0.0847178
Hippocampus	Platform + AgeGrp(Platform)	Birth_v_GA110	ENSG00000101246.19	ARFRP1	0.834963	0.623189	1.10958	0.00477206	0.0847545
Hippocampus	Platform + AgeGrp(Platform)	Birth_v_GA110	ENSG00000107105.14	ELAVL2	1.05519	1.63321	-0.90521	0.00482246	0.0855401
Hippocampus	Platform + AgeGrp(Platform)	Birth_v_GA110	ENSG00000266094.7	RASSF5	0.4249	0.103452	1.76674	0.00492884	0.0873154
Hippocampus	Platform + AgeGrp(Platform)	Birth_v_GA110	ENSG00000013375.15	PGM3	0.492552	0.664711	-1.19551	0.00494995	0.0875775
Hippocampus	Platform + AgeGrp(Platform)	Birth_v_GA110	ENSG00000166793.10	YPEL4	0.716435	0.3935	1.16888	0.0049599	0.0876131
Hippocampus	Platform + AgeGrp(Platform)	Birth_v_GA110	ENSG00000175416.12	CLTB	1.25061	0.986408	1.04647	0.00496542	0.0876131
Hippocampus	Platform + AgeGrp(Platform)	Birth_v_GA110	ENSG00000240801.1	AC132217.4	0.177038	0.0533998	2.24499	0.00498103	0.0876131
Hippocampus	Platform + AgeGrp(Platform)	Birth_v_GA110	ENSG00000113273.15	ARSB	0.695272	0.960799	-1.0049	0.00498662	0.0876131
Hippocampus	Platform + AgeGrp(Platform)	Birth_v_GA110	ENSG00000198598.6	MMP17	1.67422	1.46326	1.05961	0.00498905	0.0876131
Hippocampus	Platform + AgeGrp(Platform)	Birth_v_GA110	ENSG00000136205.16	TNS3	1.63773	1.1734	0.9052	0.00498986	0.0876131
Hippocampus	Platform + AgeGrp(Platform)	Birth_v_GA110	ENSG00000113721.13	PDGFRB	1.06268	0.604316	1.15782	0.0049999	0.0876785
Hippocampus	Platform + AgeGrp(Platform)	Birth_v_GA110	ENSG00000135049.15	AGTPBP1	0.833994	1.15409	-0.961021	0.00500932	0.0877326
Hippocampus	Platform + AgeGrp(Platform)	Birth_v_GA110	ENSG00000107295.9	SH3GL2	1.68969	1.37048	0.913868	0.00504139	0.0881831
Hippocampus	Platform + AgeGrp(Platform)	Birth_v_GA110	ENSG00000175130.6	MARCKSL1	2.96006	4.1367	-0.908668	0.00505095	0.088239
Hippocampus	Platform + AgeGrp(Platform)	Birth_v_GA110	ENSG00000170989.8	S1PR1	1.17065	0.683507	1.05715	0.00508218	0.0886729
Hippocampus	Platform + AgeGrp(Platform)	Birth_v_GA110	ENSG00000145214.13	DGKQ	1.01872	0.725234	1.0302	0.00509224	0.0887368
Hippocampus	Platform + AgeGrp(Platform)	Birth_v_GA110	ENSG00000050030.13	KIAA2022	0.926051	1.28835	-0.95073	0.0051029	0.0887891
Hippocampus	Platform + AgeGrp(Platform)	Birth_v_GA110	ENSG00000153443.12	UBALD1	0.769631	0.493377	1.37716	0.00510805	0.0887891
Hippocampus	Platform + AgeGrp(Platform)	Birth_v_GA110	ENSG00000146122.16	DAAM2	2.02087	1.54298	0.859049	0.00513399	0.0891072
Hippocampus	Platform + AgeGrp(Platform)	Birth_v_GA110	ENSG00000025772.7	TOMM34	0.271874	0.0861371	2.02694	0.0051392	0.0891072
Hippocampus	Platform + AgeGrp(Platform)	Birth_v_GA110	ENSG00000143774.16	GUK1	1.22958	0.836821	0.966018	0.00516173	0.0893863
Hippocampus	Platform + AgeGrp(Platform)	Birth_v_GA110	ENSG00000092096.15	SLC22A17	1.43798	1.24395	1.02802	0.00517829	0.0895613
Hippocampus	Platform + AgeGrp(Platform)	Birth_v_GA110	ENSG00000121753.12	ADGRB2	2.65585	2.23215	0.869349	0.00520478	0.0899071
Hippocampus	Platform + AgeGrp(Platform)	Birth_v_GA110	ENSG00000140564.10	FURIN	0.975149	0.704848	1.03206	0.00523671	0.0903463
Hippocampus	Platform + AgeGrp(Platform)	Birth_v_GA110	ENSG00000120437.8	ACAT2	0.326224	0.67064	-1.16367	0.00527449	0.0908106
Hippocampus	Platform + AgeGrp(Platform)	Birth_v_GA110	ENSG00000151458.11	ANKRD50	0.72431	1.13997	-1.00651	0.00527672	0.0908106
Hippocampus	Platform + AgeGrp(Platform)	Birth_v_GA110	ENSG00000154380.17	ENAH	1.47998	1.93852	-0.917882	0.00529031	0.0909318
Hippocampus	Platform + AgeGrp(Platform)	Birth_v_GA110	ENSG00000156508.17	EEF1A1	2.52731	3.10844	-0.835784	0.00534159	0.0916721
Hippocampus	Platform + AgeGrp(Platform)	Birth_v_GA110	ENSG00000198642.6	KLHL9	1.03113	1.53507	-0.902416	0.0053466	0.0916721
Hippocampus	Platform + AgeGrp(Platform)	Birth_v_GA110	ENSG00000164690.7	SHH	0.194661	0.0604403	2.1213	0.00541212	0.0926346
Hippocampus	Platform + AgeGrp(Platform)	Birth_v_GA110	ENSG00000183908.5	LRRC55	0.93809	1.53899	-0.919531	0.0054161	0.0926346
Hippocampus	Platform + AgeGrp(Platform)	Birth_v_GA110	ENSG00000185630.18	PBX1	1.57055	2.10915	-0.840391	0.00545039	0.0930016
Hippocampus	Platform + AgeGrp(Platform)	Birth_v_GA110	ENSG00000101126.15	ADNP	1.7666	2.3062	-0.829628	0.00545096	0.0930016
[truncated: 22,474 more rows]

## Sheet: Lung DEG results
#Lung Pre-Term (denominator) comparisons for each indicated numerator
[truncated: 102,621 more rows]
