# Supplementary material for: Fetal maturation revealed by amniotic fluid cell-free transcriptome in rhesus macaques
Source: JCI Insight. 2022 Sep 22;7(18):e162101. doi: 10.1172/jci.insight.162101 (PMC9675452; doi:10.1172/jci.insight.162101)
Supplement: Supplemental table 8 [file jciinsight-7-162101-s237.xlsx]

## Sheet: DEGs
Rh AF Term-v-Pre Up	Rh AF Term-v-Pre Down	Hs Hipp Term-v-Pre Up	Hs Hipp Term-v-Pre Down	Rh (Zhu) Hipp Term-v-Pre Up	Rh (Zhu) Hipp Term-v-Pre Down	Rh (Zhu) Hipp & Hs Hipp Term-v-Pre Up	Rh (Zhu) Hipp & Rh AF Term-v-Pre Up	Hs Hipp & Rh AF Term-v-Pre Up	Rh (Zhu) Hipp & Hs Hipp Term-v-Pre Down	Rh (Zhu) Hipp & Rh AF Term-v-Pre Down	Hs Hipp & Rh AF Term-v-Pre Down	Hs Hipp & Rh (Zhu) Hipp & Rh AF Term-v-Pre Up	Hs Hipp & Rh (Zhu) Hipp & Rh AF Term-v-Pre Down
ABCB6	ADAM18	AATK	A2ML1-AS1	AATK	ACAT2	AATK	ABHD12	ALDOA	ACAT2	KLF12	KLF12	ANXA11	KLF12
ABCF1	ADAMTS6	ABCA2	AADAT	ABCA2	ADNP	ABCA2	ACTN1	ANXA11	ADNP	PDE10A	LEMD1	CSRP1
ABHD10	ADGRA3	ABTB1	AC004017.1	ABHD12	AGO4	ABTB1	AHCYL1	APOL2	ANKRD50		ZNF84	EPAS1
ABHD12	AGR2	AC000036.5	AC005544.1	ABTB1	AGTPBP1	ACSBG1	ANXA11	B2M	AP3M1			GSN
ABL1	AGR3	AC002116.5	AC005971.3	AC132217.4	AHNAK2	ADAMTS4	AP2A1	BHLHE40	ASXL3			MAL
ABR	AKAP12	AC005626.1	AC006369.2	ACSBG1	AKAP6	AIFM3	ARHGAP44	CA2	AZIN1			MT3
AC004922.1	AMOT	AC006032.1	AC006449.1	ACTN1	AMER1	ALDH1A1	ATP6V1B2	CSRP1	B3GNT5			TMEM184B
AC068580.4	ANKRD46	AC006033.22	AC007362.3	ADAM11	ANKIB1	ALDOC	BAP1	ELL2	BACH2			TNS3
AC073610.3	ANLN	AC006368.1	AC009475.2	ADAMTS4	ANKRD26P1	ANXA11	BCL6	EPAS1	C6orf3			TPCN1
AC243547.3	ANO6	AC008738.2	AC010615.1	ADCK3	ANKRD50	ANXA6	BIN1	ERBB3	CCDC112			ZBTB7B
ACAA1	AP5M1	AC008888.7	AC010729.1	ADCYAP1	AP3M1	APOD	CALM3	ETS2	CDC20B
ACAA2	BNIPL	AC009041.2	AC010931.2	ADGRA2	ARHGAP28	BCAS1	CAMTA2	FAM162A	CDH2
ACACA	C2orf73	AC013272.3	AC011477.2	ADGRB2	ARL4C	BCL2L2	CD81	GSN	CENPF
ACAD10	CAV1	AC018607.3	AC011533.1	AGAP2	ARSB	BHLHE41	CDK16	IQSEC1	CGGBP1
ACADVL	CDK8	AC020907.2	AC012513.6	AGAP3	ASPM	C16orf89	CPM	ITPK1	CHML
ACIN1	CFAP206	AC034228.4	AC013472.4	AGT	ASXL3	C1QTNF1	CRYAB	MAL	CHODL
ACOT6	COL17A1	AC044839.1	AC015933.2	AHCYL1	ATHL1	C9orf16	CSRP1	MT3	CNOT6
ACSL1	COPS2	AC058791.2	AC015959.1	AIFM3	ATP8A2	CA11	CST3	PARP3	CRMP1
ACSS2	DDX59	AC068594.1	AC019097.7	AK5	AZIN1	CDK18	CTSB	RRBP1	CXCR4
ACTB	DRC1	AC079460.1	AC021224.1	ALDH1A1	B3GNT5	CEBPB	CYC1	STAT6	DAAM1
ACTG1	DYNLRB2	AC079949.1	AC026271.6	ALDH1L1	BACH2	CLDN11	DAAM2	TACC1	DACT1
ACTN1	EFCAB11	AC090360.1	AC026462.1	ALDOC	BUB1B	CLU	DCXR	TMEM184B	DCC
ACTR1A	EFHC1	AC090953.1	AC026703.1	ALOX15	C6orf3	CMTM5	DGKZ	TNS3	DCX
ACTR2	ENPP1	AC091047.1	AC026956.1	ANGPT2	CACNG4	CNP	DUSP7	TPCN1	DDX6
ACTR3	ENSMMUG00000001759	AC093693.1	AC055811.5	ANGPTL2	CASK	COL5A3	EHD2	VAMP8	DLX2
ACTR8	ENSMMUG00000006383	AC097532.1	AC073333.8	ANKRD33B	CC2D2A	COL9A3	EHD3	ZBTB7B	DLX6-AS1
ACYP2	ENSMMUG00000010630	AC098691.1	AC073465.1	ANXA11	CCDC112	CSRP1	EPAS1		DOK4
ADAR	ENSMMUG00000018364	AC108047.1	AC079767.2	ANXA6	CCDC88A	CYP46A1	ERF		DPYSL3
ADD1	ENSMMUG00000029608	AC108078.1	AC079780.3	AP2A1	CCNH	DBP	FKBP8		DPYSL5
ADGRE5	ENSMMUG00000030030	AC109333.10	AC084058.1	APLN	CCP110	DGKQ	GABARAPL1		DYRK2
ADIPOR1	ENSMMUG00000030324	AC114491.2	AC090602.1	APOD	CDC20B	EFEMP1	GAPDH		EIF4G2
ADIPOR2	ENSMMUG00000032012	AC116340.1	AC092143.1	APOE	CDH2	EGR1	GLUL		EPHA3
ADK	ENSMMUG00000038177	AC140847.1	AC092664.1	AQP3	CDK1	EML2	GSN		EPHB2
ADM	ENSMMUG00000038522	ACCN4	AC099508.1	ARFRP1	CENPF	EPAS1	IDS		EZH2
ADSS2	ENSMMUG00000041402	ACSBG1	AC114877.3	ARHGAP44	CFAP43	FAIM2	MAL		FAM117B
AEBP2	ENSMMUG00000041934	ACSS1	ACAT2	ARHGEF25	CGGBP1	FAM102A	MAP2K1		FAT4
AGFG2	ENSMMUG00000042013	AD000090.1	ACLY	ASPHD1	CHL1	FAM107A	MBD3		FBXO30
AGO4	ENSMMUG00000042740	ADAMTS4	ACTL6B	ATG13	CHML	FBXL16	MED29		FNBP1L
AGTPBP1	ENSMMUG00000045233	AHNAK	ACVR2A	ATP1A2	CHODL	FOXO4	MEF2D		FRMD3
AHCYL1	ENSMMUG00000045642	AIFM3	ADAMTS3	ATP1A3	CLK1	GABRD	MINK1		GAS2L3
AHRR	ENSMMUG00000045913	AKR7A3	ADAMTSL1	ATP1B2	CNOT6	GAL3ST1	MT3		GLRA2
AHSA1	ENSMMUG00000046611	AL021977.1	ADNP	ATP2B3	COL12A1	GFAP	MTCH1		GNG2
AK2	ENSMMUG00000046867	AL031431.1	ADRA2A	ATP5D	CPNE4	GNG7	MYH9		HDAC2
AKIP1	ENSMMUG00000047249	AL121959.1	AKR1C1	ATP6V0E2	CRMP1	GPR37L1	NIPAL3		HMGCR
AKIRIN1	ENSMMUG00000048331	AL161626.1	AL031963.2	ATP6V1B2	CSRNP3	GPRC5B	PAM		HMGCS1
AKIRIN2	FAM133A	AL163011.1	AL033532.1	BAIAP2	CSRP2	GRASP	PER1		HN1
AKR1B1	FAM227B	AL355574.1	AL049757.3	BAIAP3	CXCR4	GSN	PFKP		HSDL1
AKT1	FANK1	AL365332.1	AL354707.1	BAP1	DAAM1	GUK1	PLD3		IDH1
AKT2	GMFB	AL592307.1	AL354933.1	BCAS1	DACT1	HAPLN2	PPP1R9B		IGSF3
AL133352.1	GOLGA1	AL606830.1	AL355388.1	BCL2L2	DCC	HLF	PTK2B		IGSF9
AL662899.4	GOLGA4	AL928646.1	AL445309.1	BCL6	DCX	IGFBP7	RAB11FIP5		ISLR2
ALDH1A3	IGF2	ALAD	AL669918.1	BHLHE41	DDX6	IL34	RAB3A		IVNS1ABP
ALDOA	IMMP1L	ALDH1A1	ANKMY2	BIN1	DGKI	ITM2C	RAPGEF5		KCTD7
ALG2	KDELC2	ALDOA	ANKRD50	BSCL2	DIMT1	KANK1	RGCC		KIAA0319
ALKBH5	KLF12	ALDOAP1	ANKRD57	BSN	DLX2	KCNJ10	ROGDI		KIAA0408
ALOX5AP	KRT24	ALDOAP2	AP000593.6	BTBD3	DLX6-AS1	KCNJ4	SIRT2		KIAA0895
ALPK3	KRT26	ALDOC	AP3M1	C15orf59	DNAH11	KLF16	SLC25A11		KIAA0922
ALS2	LCE6A	AMPD3	APAF1	C16orf89	DNAH12	LGI3	SPRYD3		KIAA2022
AMBRA1	LEMD1	ANKRD9	APEX1	C1QL3	DNALI1	LGI4	TMEM125		KIDINS220
AMFR	MAGOHB	ANXA11	APOL4	C1QTNF1	DOCK7	MAG	TMEM184B		KLF12
ANKRD13A	MBNL3	ANXA6	ARG2	C2CD2L	DOK4	MAL	TNIP1		KLF7
ANKRD13C	MEAK7	AP001347.1	ARHGAP11A	C7orf50	DPYSL3	MBP	TNS1		KLHDC8A
ANPEP	MFAP3L	AP002812.1	ARL10	C8orf46	DPYSL5	MGLL	TNS3		KLHL9
ANXA11	MOSMO	AP003035.1	ARL4D	C9orf16	DUSP4	MOBP	TPCN1		LBR
ANXA4	NEDD4	AP003039.3	ARL9	CA10	DYRK2	MRVI1	TXNIP		LIN7C
ANXA5	NXT2	AP003419.11	ARPC5	CA11	EEF1A1	MT3	WBP2		LMNB1
AP1B1	PDE10A	APOD	ASXL3	CABLES1	EIF4EBP2	MYH14	YJEFN3		LRRC55
AP1G1	PEG3	APOL2	ATAT1	CABP7	EIF4G2	NACC2	ZBTB7B		LRRN3
AP1G2	PIK3C2G	ARC	ATF7IP	CACNA1I	ELAVL2	NKX6-2			MAPK8
AP1S1	PLAG1	ARHGEF37	AZIN1	CACNG3	ENAH	OAF			MARCKSL1
AP2A1	PLCB1	ARHGEF4	B3GALNT1	CACNG8	EPHA3	PADI2			MEX3A
AP2A2	PLEKHA5	ARRDC2	B3GNT5	CALM3	EPHA5	PAPLN			MKI67
AP2B1	PON3	ASPDH	B4GALT5	CAMK2A	EPHB2	PAQR6			MLLT11
AP2M1	PTBP2	ASS1	BACH2	CAMK2B	ETNK2	PAQR8			MTSS1
AP2S1	PTN	AVPI1	BCL7A	CAMK2N1	EZH2	PLA2G16			N4BP2
AP3M1	RBBP6	B2M	BTF3L4P1	CAMTA2	FAM107B	PLEKHB1			NEO1
APEH	RPL37	B3GNT7	BTF3L4P2	CARNS1	FAM117B	PLEKHG3			NETO2
APLP2	SERPINB3	BCAM	BTF3P10	CARTPT	FAT4	PLLP			NFE2L3
APOBEC3A	SNAI2	BCAS1	BUB1	CASKIN2	FBN3	PLXNB3			NFIB
APOBEC3C	STATH	BCL2L2	BZW2	CBX4	FBXO30	PPFIA4			NKAIN1
APOC1	STPG1	BHLHE40	C11orf95	CBX6	FCHSD2	PPP1R14A			NRAS
APOL2	SYTL5	BHLHE41	C12orf32	CD81	FER	PPP1R1B			NRP1
AQP5	TBX18	BST2	C12orf68	CDK16	FGFR1OP	PPP6R1			NSG1
ARCN1	TEX9	BZRAP1	C19orf57	CDK18	FNBP1L	PRELP			PANX1
ARF3	TPPP3	C10orf116	C1orf187	CEBPB	FOXJ1	PRR18			PBRM1
ARF4	VPS50	C11orf9	C2orf44	CEND1	FRMD3	PTGDS			PBX1
ARF6	XAGE3	C12orf39	C5orf13	CEP170B	GAP43	PYGM			PDIK1L
ARG2	YEATS4	C16orf74	C6orf174	CHDH	GAREM1	RAMP1			PHF6
ARGLU1	ZNF84	C16orf89	C6orf3	CHGB	GAS2L3	RAPGEF4			PKIA
ARHGAP1		C17orf108	C7orf70	CHN1	GCNT2	RASL10B			PLXNC1
ARHGAP10		C17orf89	C7orf74	CHRM1	GFRA1	RASL12			PPIP5K2
ARHGAP17		C19orf81	CADM1	CHRNB2	GLRA2	RASSF5			PPP1R14C
ARHGAP18		C1QL1	CAND1	CIB2	GNG2	RHBDL3			PRC1
ARHGAP26		C1QTNF1	CASP3	CLDN11	GNPTAB	RIN1			PRSS12
ARHGAP31		C1S	CBLB	CLMN	GPR153	RTKN			PTPRO
ARHGAP40		C5orf4	CBX3	CLPTM1	GPR161	S100A1			PYGO1
ARHGAP44		C6orf106	CBX3P9	CLTB	HAS2	SDC4			RALGPS1
ARHGDIA		C6orf26-AS1	CCDC109B	CLU	HCN4	SDS			RBMX
ARHGEF11		C9orf16	CCDC112	CLUH	HDAC2	SEMA3B			REEP1
ARHGEF2		CA11	CCDC23	CMTM5	HMGCR	SEPT8			RFX7
ARID1B		CA2	CCDC90B	CNNM1	HMGCS1	SHANK3			RND3
ARIH1		CA4	CCNB1	CNP	HN1	SLC25A18			RNF2
ARIH2		CABP1	CCNB2	CNTN2	HSDL1	SLC48A1			ROBO1
ARL2BP		CBX7	CCNG2	CNTNAP1	IDH1	SLC6A1			RUFY3
ARL3		CCDC28A	CCNI	COL1A1	IGSF3	SNTA1			RUNX1T1
ARL8A		CCDC85B	CCNJ	COL1A2	IGSF9	SOX10			SCN9A
ARPC2		CCND1	CCT6A	COL3A1	INTS8	SPARCL1			SESTD1
ARPC3		CCNI2	CCT6P2	COL5A3	IQGAP2	SPOCK2			SETBP1
ARPC5L		CDH20	CCT8P1	COL6A1	ISLR2	ST6GALNAC6			SH3GLB1
ARRB1		CDK18	CD24P4	COL9A2	IVNS1ABP	SYT12			SLC18A3
ARRB2		CEBPA	CDC20B	COL9A3	JAZF1	TEF			SLC39A6
ARRDC3		CEBPB	CDC42	CORO6	KCNK10	TESC			SLC44A5
ASAH1		CHAD	CDC42EP3	COX5B	KCTD7	TMEM184B			SLCO5A1
ASPRV1		CHADL	CDCA7	CPE	KIAA0319	TNK2			SOX11
ATF1		CHCHD10	CDH2	CPLX1	KIAA0408	TNS3			SOX4
ATF3		CHI3L1	CDKAL1	CPLX2	KIAA0895	TPCN1			SPIN1
ATF6B		CIT	CENPF	CPM	KIAA0922	TPI1			SRGAP1
ATF7		CLDN11	CENPH	CPNE6	KIAA2022	TUBA4A			ST6GAL2
ATG7		CLU	CENPV	CRYAB	KIAA2026	VAMP1			ST8SIA2
ATOX1		CMTM5	CEP170	CSRP1	KIDINS220	WIF1			STMN1
ATP10B		CNN1	CFL1P3	CST3	KIF2A	ZBTB7A			STMN2
ATP13A3		CNP	CGGBP1	CTC-559E9.9	KLF12	ZBTB7B			SYT4
ATP1A1		COBL	CHML	CTGF	KLF7	ZNF385A			SYT6
ATP5F1B		COL5A3	CHODL	CTSB	KLHDC8A				TCF4
ATP5MC2		COL9A3	CHRM5	CTXN3	KLHL23				TMSB15A
ATP5MC3		COLEC12	CHRNB4	CXCL12	KLHL9				TOP2A
ATP5MG		COPZ2	CIB2	CYC1	LBR				TOP2B
ATP5PD		COX7A1	CKS1BP7	CYP27A1	LIN7C				TRIM13
ATP6V0D1		CPLX3	CLASP1	CYP46A1	LINC00461				TRIM67
ATP6V0E1		CPT1A	CNOT6	DAAM2	LMNB1				TTC28
ATP6V1A		CSRP1	COMMD2	DAGLA	LRRC55				TUBB3
ATP6V1B2		CTA-250D10.15	COTL1	DAPK3	LRRN3				TUSC3
ATP6V1C1		CTC-338M12.5	COTL1P2	DBP	MAATS1				UBTD2
ATP6V1C2		CX3CL1	COX7A2P1	DCXR	MAP1B				VASH2
ATP6V1F		CYP2J2	CRMP1	DDIT4	MAPK8				VCAN
ATP6V1G1		CYP46A1	CSE1L	DDN	MARCKSL1				XPR1
ATP9B		CYS1	CSRNP2	DGKG	MEIS2				ZEB2
ATPAF1		DBP	CTA-250D10.19	DGKQ	MEX3A				ZNF292
ATXN2L		DDIT3	CTB-14A14.2	DGKZ	MIAT				ZNF300
ATXN7		DEXI	CTC-278L1.1	DIO3	MIR100HG				ZNF682
AUP1		DGKQ	CTC-293A9.2	DLG4	MIR124-2HG				ZNF704
B2M		DTNA	CTC-358I24.1	DLGAP3	MKI67				ZNF711
B4GALT5		EFEMP1	CTC-426B10.1	DMTN	MLLT11
BACH1		EGR1	CTD-2230M5.1	DNAL4	MTSS1
BAG3		ELL2	CTD-2651C21.3	DNM1	N4BP2
BAG6		EML2	CTPS	DOC2A	NEO1
BAK1		ENPP6	CTTNBP2NL	DPP6	NETO2
BANF1		EPAS1	CX3CR1	DUSP3	NFE2L3
BAP1		EPB41L2	CXADR	DUSP7	NFIB
BASP1		ERBB3	CXADRP2	DVL1	NKAIN1
BCAT1		ETS2	CXCR4	ECE1	NPNT
BCL10		FABP6	DAAM1	EFEMP1	NR4A3
BCL2L14		FAIM2	DAB1	EFR3A	NRAS
BCL6		FAM102A	DACT1	EGR1	NREP
BCL7B		FAM107A	DBN1	EGR4	NRP1
BCL9		FAM162A	DCC	EHD2	NSG1
BCR		FAM174A	DCX	EHD3	NTS
BHLHE40		FAM195A	DDX19B	EML2	NYNRIN
BICD2		FBXL16	DDX5	ENHO	OXSR1
BICDL1		FBXO2	DDX6	ENPP2	PAK5
BIN1		FGF1	DDX6P2	EPAS1	PANX1
BIN3		FHL5	DEK	ERF	PBRM1
BNIP2		FOXO4	DEM1	ERMN	PBX1
BNIP3		FXYD1	DHX57	ETNPPL	PCDHGC4
BOLA2		GABRD	DHX9	EXTL1	PDE10A
BPGM		GAL3ST1	DHX9P1	FA2H	PDIK1L
BRD3		GALNTL2	DLGAP5	FAAH	PGM3
BRI3		GAS2L1	DLX1	FAIM2	PHF6
BRPF3		GFAP	DLX2	FAM102A	PKI55
BSG		GIMAP7	DLX5	FAM107A	PKIA
BTG1		GJB6	DLX6-AS1	FAM131A	PLXNC1
BTG3		GNG7	DNAJC9	FAM163B	PPIP5K2
BUB3		GNPTG	DOK4	FAM73B	PPP1R14C
BUD13		GPR123	DPPA3P1	FBXL16	PRC1
BZW1		GPR17	DPYSL2	FGFR1	PRSS12
C11orf68		GPR37L1	DPYSL3	FGFR3	PTPRO
C12orf57		GPRC5B	DPYSL5	FHL2	PTPRZ1
C16orf72		GRAMD2	DSCC1	FIBCD1	PYGO1
C1D		GRASP	DTD1	FKBP2	R3HDM1
C1orf122		GRIN2C	DTL	FKBP8	RAB3B
C1orf198		GSN	DTX4	FMNL1	RAI14
C1orf50		GUK1	DYNC1I2	FOXO4	RALGPS1
C1QBP		HAP1	DYRK2	FURIN	RBMX
C2CD5		HAPLN2	EFNB3	GABARAPL1	REEP1
C3		HCG4P11	EIF2C4	GABRA1	REV3L
C4orf3		HHATL	EIF3L	GABRA5	RFX7
C6orf62		HIPK2	EIF4A1	GABRD	RGS17
CA2		HIST1H2AC	EIF4A1P10	GAD2	RND3
CAB39		HIST1H4H	EIF4A1P2	GAL3ST1	RNF144A
CAD		HLA-B	EIF4G2	GALNT9	RNF152
CALB1		HLA-DMA	EML1	GAPDH	RNF2
CALM3		HLA-F	EOMES	GFAP	ROBO1
CAMTA2		HLF	EPC1	GFOD1	RP5-1024G6.5
CAND1		HRC	EPC2	GJB1	RPS20
CAP1		HRCT1	EPCAM	GJC2	RUFY3
CAPG		HSBP1L1	EPHA3	GLUL	RUNX1T1
CAPN1		HSD17B6	EPHB1	GNG7	SBF2
CAPN2		IFI27	EPHB2	GOT1	SCN3A
CAPNS1		IFI27L2	EVC	GPD1	SCN9A
CAPRIN1		IFIT1	EZH2	GPR101	SEPT11
CAPSL		IFIT3	EZH2P1	GPR155	SERTAD4
CAPZA1		IGFBP7	FAM101B	GPR158	SESTD1
CAPZA2		IGIP	FAM110A	GPR162	SETBP1
CAPZB		IL34	FAM117B	GPR37L1	SH3GLB1
CASC3		IQSEC1	FAM123B	GPRC5B	SHISA2
CASP7		ISG15	FAM164A	GRASP	SHTN1
CASP8		ITM2C	FAM76B	GRIN1	SLC18A3
CAST		ITPK1	FAT4	GRIN2A	SLC38A2
CAT		ITPKA	FBXO30	GRK2	SLC39A6
CBL		JOSD2	FBXO5	GS1-358P8.4	SLC44A5
CBX5		KANK1	FEM1B	GSN	SLCO2A1
CC2D1B		KANK2	FGFBP3	GUK1	SLCO5A1
CCAR2		KCNJ10	FNBP1L	HAPLN2	SNCAIP
CCDC159		KCNJ4	FOXG1	HBB	SOCS2
CCDC17		KIAA1199	FRMD3	HDAC11	SOGA3
CCDC25		KIF1C	FSD1L	HEPACAM	SOWAHC
CCDC68		KLF16	FUBP1	HLF	SOX11
CCDC69		KLF9	FZD7	HPCA	SOX12
CCDC84		KLRC3	GART	HPCAL4	SOX4
CCDC88A		KRT17	GAS2L3	HRH3	SPIN1
CCDC93		LAYN	GDAP1L1	HSPA2	SRGAP1
CCDC97		LDHD	GDI2P2	HSPB6	SRSF6
CCL2		LGI3	GFPT1	HSPB8	ST6GAL2
CCL22		LGI4	GINS1	HTRA1	ST8SIA2
CCND3		LHPP	GLRA2	ICAM5	ST8SIA4
CCNDBP1		LINC00085	GMEB1	IDH3G	STMN1
CCNH		LINGO3	GNAI3	IDS	STMN2
CCNJL		LMAN1L	GNE	IGFBP3	SWT1
CCT4		LMOD1	GNG2	IGFBP7	SYT14
CCT5		LYVE1	GPC2	IL34	SYT4
CCT8		MAG	GPR139	INPP5J	SYT6
CCZ1		MAL	GPR64	IQSEC2	TAB3
CD14		MALAT1	GPR85	ITGB4	TCF4
CD24		MBNL2	GPRIN1	ITIH5	THBS1
CD44		MBP	GPRIN2	ITM2C	TIA1
CD52		MCAM	GRIP1	ITPR1	TKTL1
CD55		METTL7A	GRPEL2	JADE2	TMSB15A
CD59		MGLL	GS1-211B7.1	JPH3	TNC
CD63		MGP	GS1-257G1.1	JUNB	TNKS2
CD68		MIR1909	GSTA4	KANK1	TNPO1
CD74		MIR635	H2AFY2	KCNA1	TOP2A
CD81		MOBP	HAUS1	KCNA2	TOP2B
CDA		MOG	HCN3	KCNAB2	TRIM13
CDC123		MRO	HDAC2	KCNF1	TRIM2
CDC37		MRVI1	HMGA1P3	KCNG2	TRIM36
CDC42		MT1E	HMGB3	KCNH1	TRIM67
CDC42SE1		MT1F	HMGB3P20	KCNH3	TTC28
CDC5L		MT1G	HMGB3P6	KCNIP2	TUBB2B
CDCA7L		MT1M	HMGCR	KCNIP3	TUBB3
CDK16		MT3	HMGCS1	KCNJ10	TUG1
CDK2		MTFP1	HMGN2P3	KCNJ11	TUSC3
CDK2AP2		MTND4P24	HMGN2P42	KCNJ4	TXLNGY
CEACAM8		MTND6P4	HMGN2P5	KCNJ9	UBTD2
CELF1		MYBPC1	HMGN4	KCNN1	USP34
CELF2		MYH11	HN1	KCNT1	USP49
CEP68		MYH14	HNRNPA0	KCTD17	VASH2
CEP85		MYL3	HNRNPA1	KLF16	VCAN
CERS2		MYL9	HNRNPA1P26	KLK6	VEPH1
CFDP1		MYLK	HNRNPA1P7	LGI3	XPR1
CFL1		NACC2	HNRNPA3	LGI4	ZDHHC2
CFLAR		NDUFA7	HNRNPAB	LINC00634	ZEB2
CGGBP1		NEU4	HNRNPH1	LL0XNC01-16G2.1	ZFP90
CHAMP1		NKX6-2	HRASLS5	LRRC8A	ZNF292
CHCHD6		NUDT18	HSDL1	LZTS1	ZNF300
CHFR		NWD1	HSF2	MAG	ZNF471
CHIC2		OAF	IDH1	MAL	ZNF682
CHM		OLIG1	IGFBPL1	MAP1A	ZNF704
CHMP4B		OSBPL1A	IGSF3	MAP2K1	ZNF711
CHMP7		P2RX2	IGSF9	MAP3K10
CHST15		PADI2	IL17RD	MAP7
CIAO1		PAPLN	ILF2	MAPK8IP1
CIAO2B		PAQR6	INA	MAPK8IP2
CIB1		PAQR8	INSM1	MAST3
CIR1		PARP3	INTS7	MATN2
CIRBP		PDE7B	IP6K2	MBD3
CIZ1		PEBP4	IRGQ	MBP
CKMT1A		PHF15	ISLR2	MCHR1
CLCNKB		PLA2G16	IVNS1ABP	MED29
CLDN15		PLA2G5	JUP	MEF2D
CLDN7		PLAC9	KCNRG	METTL7B
CLIC1		PLCD3	KCTD7	MFSD4A
CLINT1		PLEKHB1	KDM1A	MGLL
CLK3		PLEKHG3	KDM2B	MICAL2
CLPX		PLLP	KDM4A	MINK1
CLTA		PLXNB3	KDM5B	MIR219A2
CMIP		POLD4	KHDRBS1	MMP17
CMTM1		PPARD	KIAA0319	MOBP
CMTM7		PPFIA4	KIAA0408	MPV17L2
CNDP2		PPP1R12C	KIAA0895	MRVI1
CNIH4		PPP1R14A	KIAA0922	MT2A
CNKSR1		PPP1R1B	KIAA1211	MT3
CNN2		PPP6R1	KIAA1549	MTCH1
CNOT6		PRELP	KIAA2022	MYH14
CNOT8		PRODH	KIDINS220	MYH9
COA4		PRR18	KIF11	MYRF
COG5		PRSS3	KIF15	MZT2B
COG8		PTGDS	KLF11	NACC2
COPA		PTH1R	KLF12	NAPB
COPE		PYGM	KLF7	NAT14
COPS7A		RAMP1	KLF8	NCDN
CORO1B		RAPGEF4	KLHDC8A	NCKIPSD
CORO1C		RASL10B	KLHL25	NCOR2
CORO7		RASL12	KLHL35	NCS1
COTL1		RASSF3	KLHL7	NDRG2
COX14		RASSF5	KLHL9	NDRG4
COX4I1		REEP6	KRT19	NDUFV1
COX5A		RENBP	LBR	NECAB2
COX6B1		RGN	LEMD1	NEFH
COX6C		RGS16	LHX6	NETO1
CPM		RHBDL1	LIN7C	NEURL1
CPNE3		RHBDL3	LIPG	NFASC
CPPED1		RILP	LMNB1	NGB
CPSF4		RIN1	LPCAT1	NIPAL3
CREB3L2		RN18S1	LRCH2	NISCH
CREB5		RN28S1	LRRC3	NKPD1
CREG1		RNASE1	LRRC55	NKX6-2
CREM		RNF208	LRRN3	NOS1AP
CRISP3		RNY3P8	LSM11	NPTX1
CRLF3		ROM1	MAPK6	NPTX2
CRTC2		RP1-5O6.6	MAPK8	NPTXR
CRTC3		RP11-226L15.4	MAPRE1	NPY2R
CRYAB		RP11-240D10.2	MAPRE1P1	NR1D1
CS		RP11-285F7.2	MAPT	NRGN
CSNK1A1		RP11-2E17.1	MARCH1	NRN1
CSNK1D		RP11-307B6.3	MARCKSL1	NSMF
CSNK1E		RP11-321E2.3	MB21D2	NTNG2
CSNK1G2		RP11-342M3.5	MBTD1	NTRK2
CSRP1		RP11-352E6.2	MCM2	NTSR2
CST3		RP11-386G11.5	MCM4	OAF
CSTB		RP11-456A18.1	MCM6	OGDHL
CT83		RP11-57H14.2	MCM7	OLFML2A
CTDNEP1		RP11-738E22.2	MCMBP	OMG
CTDSP2		RP11-756G12.1	MCU	OPALIN
CTH		RP11-797H7.5	MELK	OPLAH
CTNNA1		RP3-412A9.11	MEX3A	OTUB1
CTNNB1		RP4-539M6.19	MEX3B	PACSIN1
CTNND1		RP4-613B23.1	MEX3C	PADI2
CTSA		RP4-683L5.1	MFAP3	PAM
CTSB		RP5-857K21.11	MIR1306	PAMR1
CTTN		RP5-857K21.7	MIR3187	PANX2
CUL1		RP5-968J1.1	MIR568	PAPLN
CXCL16		RP5-977B1.11	MKI67	PAQR6
CYB5B		RPS6KA4	MLF1IP	PAQR8
CYBA		RRAD	MLLT11	PC
CYC1		RRBP1	MLLT3	PCDH8
CYLD		RTKN	MMP24	PCDHGC5
CYP2S1		S100A1	MPP3	PCP4
CYRIB		S100A13	MPZL1	PCP4L1
CYTH1		S100A6	MSTN	PCSK1
DAAM2		S100B	MTSS1	PDE1B
DAB2		SAMD4A	MUC3A	PDE2A
DAB2IP		SASH1	MURC	PDE4A
DALRD3		SCARNA13	MYBL2	PDGFRB
DAP		SCARNA2	MYCL1	PDK2
DAPK1		SDC4	MYCN	PDYN
DAXX		SDS	N4BP2	PELI3
DAZAP2		SDSL	NARS2	PER1
DBN1		SEC14L2	NAV2-AS1	PFKP
DBNL		SEMA3B	NCAM1	PGBD5
DCAF1		SEPT8	NCAPG	PHYHIP
DCAF11		SHANK3	NCAPH	PIK3IP1
DCAF12		SHROOM1	NCOA5	PIN1
DCAF8		SIRPA	NDC80	PIP5K1B
DCP2		SIRPAP1	NEDD4L	PIP5K1C
DCTN1		SLC1A2	NELL1	PKM
DCTN2		SLC25A18	NEO1	PLA2G16
DCXR		SLC48A1	NETO2	PLD3
DDB1		SLC6A1	NEUROD1	PLEC
DDX17		SNORD83B	NEUROG2	PLEKHB1
DDX19A		SNTA1	NFE2L3	PLEKHG3
DDX21		SOD3	NFIB	PLLP
DDX23		SOX10	NFIL3	PLP1
DDX39B		SPARCL1	NFYA	PLPPR2
DDX41		SPOCK2	NGFR	PLXNB3
DDX5		SRPK3	NHLH1	PNMAL2
DDX56		ST6GALNAC6	NIPSNAP3A	PPFIA4
DENND3		STAC2	NKAIN1	PPP1R14A
DENND4A		STAT6	NKIRAS2	PPP1R1B
DENND5A		SYT12	NLN	PPP1R3F
DESI1		SYTL2	NNAT	PPP1R9B
DGKZ		TACC1	NOL11	PPP6R1
DHCR24		TCF7L2	NONO	PRDX5
DHDDS		TEF	NPR3	PRELP
DHPS		TESC	NPY1R	PRKCG
DHRS3		TFEB	NRAS	PRNP
DHRS4		THSD4	NRP1	PRR18
DHRS7		TMC6	NRP2	PSD
DHRS9		TMEM141	NSG1	PTGDS
DHX15		TMEM184B	NTF3	PTGES2
DHX35		TMEM235	NTSR1	PTK2B
DIABLO		TMEM38A	NUDT11	PTPA
DIAPH1		TMEM63A	NUP107	PTPRN2
DIAPH2		TMEM88B	NUP160	PYGM
DIDO1		TNFSF12	NUP205	QSOX1
DIP2B		TNFSF12-TNFSF13	NUP88	RAB11FIP5
DIP2C		TNFSF13	NUP93	RAB26
DLC1		TNK2	OCIAD2	RAB3A
DLG3		TNS3	ODC1	RAMP1
DLST		TPCN1	PABPC1	RAP1GAP
DMAC2		TPD52L1	PABPC1P3	RAP1GAP2
DNAJA1		TPI1	PABPC3	RAPGEF4
DNAJA2		TTR	PAFAH1B3	RAPGEF5
DNAJB1		TUBA4A	PAK2	RARRES2
DNAJC25		TUBG2	PAK7	RASAL1
DNAJC7		VAMP1	PANK3	RASL10B
DNM2		VAMP5	PANX1	RASL12
DOCK1		VAMP8	PAPOLG	RASSF5
DOCK11		VWA5B2	PARP6	RBFOX3
DOCK5		WIF1	PBK	RGCC
DOCK8		XAF1	PBRM1	RGS14
DOK4		XXbac-BPG248L24.12	PBX1	RGS4
DPF2		XYLT2	PCDHA1	RHBDL3
DPP3		ZBTB7A	PCDHA10	RHOB
DPY19L4		ZBTB7B	PCDHA11	RIN1
DPYSL2		ZCCHC24	PCDHA12	RNF112
DRAM1		ZNF385A	PCDHA13	ROGDI
DTNBP1		ZNF467	PCDHA2	RP11-161M6.2
DTX2			PCDHA3	RP5-1187M17.10
DUSP16			PCDHA4	RTKN
DUSP23			PCDHA5	RTN3
DUSP4			PCDHA6	RTN4RL1
DUSP6			PCDHA7	RUNDC3A
DUSP7			PCDHA8	S100A1
DVL3			PCDHA9	S1PR1
DYNC1LI1			PCDHAC1	SCAMP5
DYNLL2			PCDHB10	SCG2
DYNLRB1			PCDHB2	SCN1B
E2F4			PDE7A	SCN2B
EAPP			PDIK1L	SDC4
ECM1			PDZRN3	SDS
ECSIT			PDZRN4	SELM
EDEM2			PGBD1	SELPLG
EDF1			PGD	SEMA3B
EEF2			PHF21B	SEMA6B
EFTUD2			PHF6	SEPP1
EHD2			PJA1	SEPT4
EHD3			PKIA	SEPT8
EHD4			PLK4	SERPINE2
EHF			PLS3	SERPINF1
EHMT1			PLXNC1	SGSM2
EI24			PNPLA3	SH3GL2
EIF1			POLR2B	SHANK1
EIF1AD			POU4F1-AS1	SHANK3
EIF2B5			PPBP	SHH
EIF2S3			PPIP5K2	SIRT2
EIF3C			PPM1D	SLC12A5
EIF3D			PPM1G	SLC17A7
EIF3F			PPP1R14BP3	SLC22A17
EIF3K			PPP1R14C	SLC24A2
EIF4A1			PPP2R3A	SLC25A11
EIF4A3			PPP2R5E	SLC25A18
EIF4B			PPP4R1	SLC25A22
EIF4G1			PRC1	SLC25A23
EIF4G2			PREP	SLC25A45
EIF4H			PRIM1	SLC30A3
EIF5A			PRKX	SLC48A1
EIF6			PROKR2	SLC4A4
ELF2			PRR19	SLC6A1
ELF3			PRSS12	SLC6A17
ELF4			PRUNE	SLC7A8
ELL2			PTP4A1P4	SLC8A2
ELMO2			PTPRO	SLC9A3R1
ELOA			PTX3	SLC9A5
ELOB			PVRL3	SLIT1
ELOVL4			PWP1	SMOX
ELOVL5			PYGO1	SNAP25
ELP5			RAC3	SNCB
EMC2			RACGAP1	SNCG
EMD			RAE1	SNPH
EMP1			RALGPS1	SNTA1
EMP3			RBBP4P1	SNX8
ENO1			RBFOX2	SOX10
ENOSF1			RBM12	SOX8
ENSA			RBM3	SPARC
ENSMMUG00000000186			RBMX	SPARCL1
ENSMMUG00000000478			RCBTB2	SPNS2
ENSMMUG00000001054			REEP1	SPOCK2
ENSMMUG00000001460			RFC3	SPRYD3
ENSMMUG00000002075			RFX7	SPTBN4
ENSMMUG00000002374			RHOV	SREBF1
ENSMMUG00000002502			RIMKLBP1	SSTR3
ENSMMUG00000003699			RMI1	ST6GALNAC6
ENSMMUG00000006608			RNASEH2A	STIM1
ENSMMUG00000007237			RND3	STX1A
ENSMMUG00000007551			RNF145	STX1B
ENSMMUG00000009157			RNF182	SULT4A1
ENSMMUG00000009940			RNF19B	SUSD4
ENSMMUG00000010025			RNF2	SV2B
ENSMMUG00000010322			RNF219	SYN1
ENSMMUG00000010370			RNF2P1	SYN2
ENSMMUG00000010378			RNGTT	SYNPO
ENSMMUG00000012505			ROBO1	SYP
ENSMMUG00000014256			RP1-131H7.2	SYT12
ENSMMUG00000015146			RP1-27O5.3	SYT17
ENSMMUG00000015208			RP1-34B21.6	TANC1
ENSMMUG00000016235			RP1-40E16.11	TBKBP1
ENSMMUG00000016619			RP11-1038A11.2	TCEA2
ENSMMUG00000017466			RP11-121L10.3	TEF
ENSMMUG00000020211			RP11-133L14.4	TESC
ENSMMUG00000021075			RP11-137N23.1	TF
ENSMMUG00000022140			RP11-141P6.1	THY1
ENSMMUG00000022965			RP11-152N13.11	TIAM1
ENSMMUG00000023123			RP11-158I13.2	TIMM13
ENSMMUG00000023474			RP11-15G8.1	TIMP3
ENSMMUG00000023759			RP11-166N17.1	TMEM125
ENSMMUG00000029022			RP11-175M2.2	TMEM130
ENSMMUG00000029692			RP11-177H22.2	TMEM132C
ENSMMUG00000030920			RP11-184I16.2	TMEM151A
ENSMMUG00000032072			RP11-21K20.1	TMEM151B
ENSMMUG00000032350			RP11-22N12.1	TMEM184B
ENSMMUG00000037682			RP11-23F23.1	TMEM222
ENSMMUG00000037696			RP11-248C1.2	TMEM59L
ENSMMUG00000037768			RP11-261C10.4	TMEM8B
ENSMMUG00000037818			RP11-261C10.5	TMTC1
ENSMMUG00000037991			RP11-263F15.1	TNIP1
ENSMMUG00000038213			RP11-288G3.4	TNK2
ENSMMUG00000038530			RP11-308N19.5	TNNT2
ENSMMUG00000038802			RP11-310H4.4	TNR
ENSMMUG00000038931			RP11-316M1.11	TNS1
ENSMMUG00000039360			RP11-32B5.1	TNS3
ENSMMUG00000040554			RP11-335O4.3	TOLLIP
ENSMMUG00000040642			RP11-342D11.2	TOM1L2
ENSMMUG00000040728			RP11-351J23.1	TOMM34
ENSMMUG00000040867			RP11-359B20.1	TP53INP2
ENSMMUG00000041595			RP11-37E23.5	TPCN1
ENSMMUG00000041670			RP11-392E22.3	TPI1
ENSMMUG00000041684			RP11-398C13.4	TRHDE-AS1
ENSMMUG00000041724			RP11-405A12.1	TRMT61A
ENSMMUG00000041773			RP11-415I12.6	TSPAN15
ENSMMUG00000042131			RP11-417L14.1	TSPYL2
ENSMMUG00000042418			RP11-428K13.1	TTC7B
ENSMMUG00000042673			RP11-433O3.1	TTYH2
ENSMMUG00000042708			RP11-438O11.1	TUBA4A
ENSMMUG00000042775			RP11-443N24.1	TXNIP
ENSMMUG00000042779			RP11-463C14.1	TXNRD2
ENSMMUG00000042816			RP11-463J10.3	UBALD1
ENSMMUG00000043313			RP11-467L13.3	UGT8
ENSMMUG00000043478			RP11-473N11.2	UNC5A
ENSMMUG00000043877			RP11-488C13.1	UNC5B
ENSMMUG00000044453			RP11-488C13.5	USP2
ENSMMUG00000044457			RP11-488C13.6	VAMP1
ENSMMUG00000045301			RP11-488C13.7	VAMP2
ENSMMUG00000045431			RP11-49C9.2	VEGFA
ENSMMUG00000045465			RP11-515C16.2	VGLL3
ENSMMUG00000045542			RP11-544L8__B.2	VSNL1
ENSMMUG00000045582			RP11-566K11.2	VSTM2L
ENSMMUG00000045959			RP11-567I13.1	VWF
ENSMMUG00000046064			RP11-56A21.4	WASL
ENSMMUG00000046289			RP11-603J24.9	WBP2
ENSMMUG00000046399			RP11-606P2.1	WBSCR17
ENSMMUG00000046429			RP11-616L12.4	WFIKKN2
ENSMMUG00000047481			RP11-629B11.4	WFS1
ENSMMUG00000047833			RP11-656D10.5	WIF1
ENSMMUG00000047848			RP11-656D10.6	WIPF3
ENSMMUG00000048030			RP11-658F2.8	YJEFN3
ENSMMUG00000048296			RP11-700P18.2	YPEL4
ENSMMUG00000048573			RP11-705B14.1	ZBTB7A
ENSMMUG00000048938			RP11-713B9.1	ZBTB7B
ENSMMUG00000049151			RP11-799A12.1	ZDHHC22
EPAS1			RP11-800K23.2	ZER1
EPB41L1			RP11-839D17.2	ZNF385A
EPB41L3			RP11-90H3.1	ZNF488
EPHX3			RP11-90H3.2
EPN1			RP13-225O21.2
EPS15			RP3-403A15.5
ERBB3			RP3-437C15.1
ERF			RP3-499B10.5
ERGIC1			RP4-595K12.2
ERH			RP4-635A23.2
ERICH1			RP5-1100H13.3
ERLEC1			RP5-955M13.4
ERO1A			RP6-159A1.2
ETF1			RPL22
ETHE1			RPS23
ETS2			RPS4L
ETV5			RRM1
ETV6			RRM2
EVL			RRN3
EWSR1			RUFY3
EXOC3			RUNX1T1
EXOC5			RUSC1
EXOC7			SATB2
EXOSC1			SBK1
EXOSC2			SCAND3
EXOSC5			SCGN
F11R			SCN9A
FABP4			SCRT2
FAF1			SCYL2
FAM102B			SDC1
FAM103A1			SELRC1
FAM117A			SEMA3C
FAM126B			SEMA4G
FAM136A			SEPT3
FAM162A			SESTD1
FAM193A			SETBP1
FAM20B			SETP14
FAM214B			SEZ6
FAM53C			SF3B3
FAM89B			SFPQ
FAM98C			SH3GLB1
FANCC			SIAH1
FAR1			SIRT1
FAXDC2			SKA3
FBH1			SKP2
FBLIM1			SLA
FBXL5			SLC18A3
FBXO10			SLC39A6
FBXO25			SLC44A5
FBXO32			SLCO5A1
FBXO34			SMAD4
FBXO7			SMARCAD1
FBXW11			SMARCB1
FBXW5			SMC3
FCER1G			SMC4
FCGR2A			SMTNL2
FDFT1			SNRPEL1
FEM1A			SNX7
FGD4			SOX11
FGFRL1			SOX4
FIBP			SP4
FIG4			SP8
FKBP15			SP9
FKBP4			SPAST
FKBP5			SPC25
FKBP8			SPIN1
FLCN			SPINT1
FLII			SPSB4
FLNA			SQLE
FLOT1			SRD5A1
FLOT2			SRGAP1
FMN1			SRPK1
FMNL2			SS18L1
FNDC3A			SSRP1
FNDC3B			SSTR2
FNTB			ST18
FO393400.1			ST6GAL2
FOPNL			ST7
FOS			ST8SIA2
FOSL2			STAG1
FOXJ2			STK32B
FOXK1			STMN1
FTL			STMN2
FTSJ3			STX7
FUBP1			SUPT16H
G0S2			SYT4
G3BP1			SYT6
GABARAP			TAF2
GABARAPL1			TBC1D30
GABRP			TCF19
GALNT8			TCF4
GAMT			TCP1
GAPDH			TCP1P1
GAREM1			TDG
GAS7			TEX10
GATAD2A			TFAM
GATAD2B			TGFBR1
GBF1			TMEM150C
GBP3			TMEM159
GDAP2			TMEM169
GDI1			TMEM35
GET3			TMEM48
GIT2			TMEM57
GK			TMPO
GLIPR2			TMSB15A
GLMP			TMSB15B
GLRX			TMSL6
GLRX3			TMTC4
GLUL			TNKS
GM2A			TNPO3
GMFG			TOP2A
GMPR2			TOP2B
GNA11			TOX3
GNA13			TPX2
GNAS			TRAFD1
GNAT1			TRIM13
GNB1			TRIM24
GNB2			TRIM67
GNG5			TRIP13
GNPTAB			TRO
GNS			TRPC7
GORASP1			TSPAN18
GPATCH2			TSPAN2
GPD1L			TTC13
GPI			TTC27
GPRIN3			TTC28
GPS1			TTK
GPS2			TUBA1A
GPX1			TUBA1C
GRAMD2A			TUBB
GRAMD2B			TUBB3
GRB2			TUBBP1
GRHL1			TUSC3
GRINA			UBFD1
GRK3			UBTD2
GRN			UBXN2B
GSAP			ULBP1
GSG1			ULBP3
GSN			USP3
GSPT1			VASH1
GSTO1			VASH2
GSTP1			VCAN
GTF3C5			VCAN-AS1
GTF3C6			WDR76
GYG1			WDR82P1
H2BC5			WFDC2
H3F3B			WNK3
HABP4			XPR1
HADHB			XRCC5
HARS1			XRN2
HAUS4			YBX1
HBP1			YBX1P1
HCCS			YBX1P10
HCFC1			YBX1P2
HDLBP			YBX1P6
HECTD3			YWHAQ
HECTD4			YWHAQP6
HEXA			ZBTB12
HEXB			ZBTB34
HEXIM1			ZBTB5
HGS			ZBTB6
HIBCH			ZBTB8A
HIF1A			ZEB2
HIKESHI			ZFP14
HIP1			ZFPM2
HIPK1			ZKSCAN2
HIRIP3			ZNF215
HIST1H2AB			ZNF238
HIST1H2AJ			ZNF239
HIST1H4D			ZNF253
HIVEP1			ZNF286A
HIVEP3			ZNF292
HK1			ZNF300
HK2			ZNF300P1
HLA-A			ZNF33A
HLA-DPB1			ZNF33B
HLA-DRA			ZNF436
HLA-DRB5			ZNF445
HLA-E			ZNF512
HMBOX1			ZNF627
HMGN4			ZNF669
HMOX1			ZNF682
HMOX2			ZNF697
HNRNPA2B1			ZNF704
HNRNPAB			ZNF711
HNRNPC			ZNF772
HNRNPDL			ZNF776
HNRNPF			ZNF821
HNRNPK			ZNF836
HNRNPL			ZNF84
HNRNPU			ZNF93
HOOK2			ZNRF1
HOPX			ZSCAN2
HPS5			ZSWIM5
HS2ST1			ZWILCH
HSD17B4
HSPA1A
HSPA5
HSPA8
HSPA9
HTT
HYOU1
ICAM1
ICAM4
ICMT
IDH1
IDS
IFI16
IFI30
IFNGR2
IFT57
IL18BP
IL1A
IL1R1
IL1R2
IL1RN
ILF3
ILK
ILKAP
INPP5A
INPP5B
INSIG2
INTS3
INTS7
IPMK
IPO13
IQGAP1
IQSEC1
IRF1
IRF2
IRF2BPL
IRF3
IRF9
ISCA2
ISG20
IST1
ITCH
ITFG2
ITGB1BP1
ITM2B
ITPK1
IVNS1ABP
JAK1
JARID2
JMJD6
JOSD1
JPT1
JTB
KANSL1
KAT14
KAT2A
KAT5
KAT7
KBTBD2
KCMF1
KCNAB3
KCTD10
KCTD2
KCTD21
KCTD3
KDM1A
KDM2A
KDM3B
KDM4A
KDM4B
KDM5B
KDM6B
KDM7A
KIAA0100
KIAA0930
KIAA1191
KIAA1324
KIAA2013
KIF13A
KIF13B
KIF3A
KLF10
KLF13
KLF3
KLF6
KLHDC3
KLHL2
KPNA4
KPNA6
KRT13
KRT15
KRT19
KRT23
KRT4
KRT7
KRTCAP2
KXD1
LAMP1
LAMTOR1
LAMTOR2
LAMTOR3
LAMTOR4
LARP4B
LAS1L
LASP1
LCN2
LCP1
LDAH
LDB1
LDHA
LENG8
LETMD1
LGALS1
LGALS3
LGALS8
LGMN
LIMS1
LITAF
LLPH
LMNA
LMNB1
LMO2
LNX1
LPIN2
LRCH4
LRMP
LRRC58
LRRC59
LRRFIP1
LRRFIP2
LSM10
LSM12
LSM2
LSP1
LST1
LTA4H
LXN
LYN
LYPLA1
LYPLA2
LYZ
MAD2L2
MAEA
MAF1
MAFF
MAL
MAL2
MALL
MAML1
MAOA
MAP1LC3B
MAP2K1
MAP3K2
MAP3K20
MAP3K7
MAPK14
MAPK1IP1L
MAPKAPK2
MAPKAPK3
MAPKAPK5
MAPRE1
MAPRE2
MARCKS
MARK2
MAT2A
MAT2B
MBD1
MBD3
MBNL1
MCFD2
MCL1
MCU
MDH2
MDM2
MEA1
MECP2
MED1
MED13L
MED19
MED29
MED7
MEF2D
MEN1
MEPCE
METTL21A
MEX3C
MFSD14A
MGAT4B
MICOS13
MID1IP1
MINK1
MKLN1
MLEC
MLLT1
MLPH
MLX
MOB3A
MON1A
MON1B
MORF4L1
MORF4L2
MOSPD2
MPI
MPP1
MPZL1
MRFAP1
MRGBP
MRPL15
MRPL16
MRPL22
MRPL24
MRPL37
MRPL4
MRPL41
MRPL55
MRPS25
MRPS27
MRTFA
MRTFB
MSI2
MSN
MSTO1
MT-ATP6
MT-ATP8
MT-CO1
MT-CO2
MT-CO3
MT-CYB
MT-ND1
MT-ND2
MT-ND3
MT-ND4
MT-ND4L
MT-ND5
MT-ND6
MT3
MTA1
MTCH1
MTCH2
MTFR1L
MTHFD2
MTHFR
MTPN
MTSS1
MUC1
MUC15
MXD1
MYD88
MYH9
MYL12A
MYO1C
MYO1E
MYO5A
MYO5B
MYO9B
MYOF
N4BP1
NAA10
NAA50
NACA
NAGK
NBN
NBR1
NCBP1
NCOA4
NCOA6
NDFIP1
NDRG1
NDUFA10
NDUFA11
NDUFA2
NDUFA3
NDUFAF3
NDUFB11
NDUFB8
NDUFB9
NDUFS1
NDUFS2
NDUFS5
NDUFS8
NEDD9
NEK6
NEO1
NF2
NFIL3
NFIX
NFKB1
NFKBIA
NFRKB
NFS1
NFYA
NGDN
NHP2
NIF3L1
NIN
NINJ1
NINJ2
NIP7
NIPAL3
NKIRAS2
NKRF
NME1-NME2
NPC1
NPLOC4
NPTN
NR1D2
NR1H2
NR2C2
NR2F2
NR4A1
NR4A2
NRBF2
NRBP1
NRDC
NSF
NSFL1C
NSMCE1
NT5DC2
NTAN1
NUBP1
NUDC
NUDT1
NUMA1
NUMB
NUP153
NUP98
OAZ1
OCRL
ODC1
OGDH
OGFRL1
OSBPL11
OSBPL2
OSBPL8
OSBPL9
OSER1
OSGEP
OSGIN2
OSTF1
OTUD6B
OXSR1
P2RX4
P4HA1
P4HB
PACSIN2
PAFAH1B2
PAK1
PAK4
PAM
PAN2
PAPOLA
PARP12
PARP14
PARP3
PARP6
PATL1
PAX9
PCBP1
PCNT
PCNX4
PDCD10
PDGFRA
PDIA3
PDLIM5
PDRG1
PDSS1
PEA15
PEAK1
PEF1
PEG10
PEPD
PER1
PER2
PET100
PEX1
PFDN2
PFKFB2
PFKP
PFN1
PGAM1
PGAP6
PGD
PGK1
PGLS
PGM1
PGM2
PGS1
PHACTR1
PHB2
PHC2
PHF12
PHF21A
PHKG2
PI4K2A
PIGT
PIK3AP1
PIK3CB
PIK3R1
PIP4K2A
PITPNA
PKIB
PLAC8
PLAGL2
PLAUR
PLD3
PLEKHA3
PLEKHB2
PLEKHM2
PLIN2
PLK2
PLPBP
PLXDC2
PMPCB
POLDIP2
POLDIP3
POLE4
POLR2A
POLR2B
POLR2E
POLR2G
POLR2I
POP5
PPARG
PPFIBP2
PPIA
PPM1B
PPM1G
PPME1
PPP1CA
PPP1R10
PPP1R11
PPP1R18
PPP1R2
PPP1R8
PPP1R9B
PPP2CB
PPP2R1A
PPP4C
PPP5C
PPT1
PQBP1
PRAG1
PRCP
PRDX1
PRDX3
PRDX6
PREB
PRELID1
PRELID3B
PRKAB1
PRKACA
PRKAR1A
PRKAR2A
PRKAR2B
PRKD3
PRKX
PROSER1
PRPF19
PRPF8
PRR13
PRR14L
PRRC2A
PRRC2B
PRXL2A
PSAP
PSKH1
PSMA6
PSMA7
PSMB2
PSMB3
PSMC3
PSMC6
PSMD10
PSMD11
PSMD2
PSMD3
PSMD4
PSMD5
PSMD7
PSME2
PSME3
PSMF1
PSMG1
PSMG2
PSMG3
PTBP3
PTCD1
PTEN
PTGR1
PTK2B
PTMA
PTP4A2
PTPN1
PTPN13
PTPN6
PTPRA
PTPRH
PTPRJ
PXK
PXN
PYCARD
QARS1
QRICH1
R3HDM4
RAB10
RAB11FIP4
RAB11FIP5
RAB1A
RAB3A
RAB7A
RAB8A
RABEPK
RABL6
RAC1
RACK1
RAD23A
RALA
RALB
RALBP1
RALGDS
RAN
RANBP1
RANBP9
RAP1A
RAP1GDS1
RAPGEF1
RAPGEF2
RAPGEF5
RARA
RARRES1
RASA2
RASSF4
RBL2
RBM10
RBM22
RBM23
RBM34
RBM6
RBMS1
RBMS3
RBPJ
RC3H1
RCAN1
RCC2
RCN1
RDH5
REL
REPIN1
RFK
RGCC
RGL2
RHBDD2
RHNO1
RHOA
RHOF
RHOG
RILPL2
RIN2
RIPK1
RIPOR1
RLF
RMDN3
RNASE6
RNASEK
RND3
RNF10
RNF103
RNF114
RNF139
RNF141
RNF144A
RNF146
RNF187
RNF2
RNF34
RNF4
RNF44
RNF7
RNF8
RNPEPL1
ROGDI
RORA
RPA1
RPL13
RPL18
RPL18A
RPL8
RPLP2
RPN1
RPRD2
RPS10-NUDT3
RPS15
RPS26
RPS28
RPS5
RPS6KA1
RPS6KA3
RPS6KB1
RPS6KB2
RRAGA
RRAGC
RRAGD
RRBP1
RREB1
RRM1
RTL10
RTN4
RUFY1
RXRA
S100A11
S100A16
S100A2
SAMHD1
SAP18
SARS1
SART1
SAT1
SAV1
SBF2
SBNO1
SBNO2
SCAMP2
SCNN1B
SCYL3
SDC2
SDCBP
SDCBP2
SDE2
SDHA
SDHAF2
SDHB
SDHC
SEC14L1
SEC16A
SEC23B
SEC24A
SEC24C
SEC31A
SECISBP2L
SELENBP1
SELENOP
SEMA7A
SEPHS1
SEPTIN11
SEPTIN2
SEPTIN9
SERP1
SERPINA1
SERPINB1
SERTAD2
SERTAD3
SETD1A
SETD9
SETDB2
SETX
SF1
SF3A1
SF3A3
SF3B2
SF3B5
SFT2D2
SFTA3
SGK1
SGTA
SH3BGRL
SH3BGRL3
SH3BP2
SH3BP5
SH3KBP1
SHC1
SHISA5
SHKBP1
SHROOM3
SIK2
SINHCAF
SIRT2
SLA
SLC16A9
SLC25A11
SLC25A3
SLC25A39
SLC25A43
SLC25A46
SLC25A47
SLC25A6
SLC26A9
SLC29A3
SLC2A11
SLC35A4
SLC35B3
SLC35F5
SLC38A1
SLC39A9
SLC43A3
SLC44A3
SLC4A1AP
SLC7A7
SLC8A1
SLC9A3R2
SLCO2A1
SMAD2
SMAP1
SMAP2
SMARCA4
SMARCB1
SMARCD1
SMIM14
SMIM20
SMIM3
SMNDC1
SMPD4
SMS
SMYD2
SNAP23
SND1
SNRPD1
SNRPN
SNTB2
SNU13
SNX1
SNX11
SNX17
SNX18
SNX19
SNX25
SNX27
SNX29
SNX3
SNX9
SOCS3
SOD2
SORBS3
SOX13
SP100
SP110
SPAG9
SPART
SPIN1
SPINK7
SPINT1
SPINT2
SPOP
SPP1
SPRED2
SPRR1A
SPRR2E
SPRYD3
SPSB1
SPTLC2
SQOR
SQSTM1
SRA1
SRCAP
SRGAP2
SRGN
SRI
SRP68
SRPRA
SRRM1
SRRT
SRXN1
SS18
SSH3
ST13
ST6GAL1
STARD7
STAT2
STAT3
STAT6
STK25
STK35
STK38
STK4
STK40
STRADA
STRN4
STUB1
STX10
STX5
STXBP2
SUCLA2
SULT1A1
SUPT20H
SUPT4H1
SUPT6H
SVBP
SYMPK
TACC1
TACSTD2
TADA2A
TAF10
TAF8
TAF9
TAF9B
TAGLN2
TALDO1
TAPBP
TATDN2
TAX1BP3
TBC1D14
TBC1D20
TBC1D22A
TBC1D23
TBC1D24
TBC1D25
TBC1D5
TBC1D9
TBCE
TBL1XR1
TCEAL9
TCF25
TCF4
TCN2
TDP2
TENT5A
TET3
TEX2
TEX261
TEX55
TFAP2B
TFCP2L1
TGFBR2
TGIF2
TGS1
THAP4
THAP7
THRA
THRAP3
THYN1
TIAL1
TIMM23
TIMMDC1
TINAGL1
TIPARP
TKT
TLE2
TLE3
TLN1
TM7SF3
TM9SF1
TMBIM1
TMCO6
TMED3
TMEM11
TMEM125
TMEM164
TMEM176B
TMEM183A
TMEM184B
TMEM189
TMEM214
TMEM219
TMEM53
TMEM59
TMEM63B
TMPRSS11F
TMPRSS2
TNF
TNFAIP1
TNFRSF12A
TNFRSF21
TNIP1
TNIP2
TNPO3
TNRC6B
TNS1
TNS3
TOB1
TOMM22
TOMM7
TOX
TP53
TP53BP1
TPCN1
TPD52
TPD52L2
TPM3
TPP1
TPRA1
TPRG1L
TPT1
TRAK1
TRAM1
TRAPPC3
TRAPPC4
TRAPPC5
TRBV24-1
TREX1
TRIB1
TRIM14
TRIM25
TRIM27
TRIM28
TRIM8
TRIO
TRIR
TRMT112
TSC2
TSC22D1
TSC22D3
TSG101
TSPAN14
TSPO
TSR2
TTC39B
TTC7A
TTI2
TTLL3
TTYH3
TUBA1B
TUBA1C
TUBB
TUBB2B
TUFT1
TUSC2
TWF2
TXNIP
TXNL4A
TXNRD1
TYROBP
UAP1
UBA1
UBAP1
UBAP2
UBB
UBE2D4
UBE2E2
UBE2G2
UBE2H
UBE2I
UBE2J1
UBE2L3
UBE2N
UBE2R2
UBE4A
UBXN1
UCP2
UGCG
UGT1A1
UHMK1
UHRF1BP1L
UNC13B
UPP1
UPRT
UQCRB
UQCRC1
UQCRFS1
UROD
USB1
USF2
USP36
USP39
USP4
USP46
UTP4
VAC14
VAMP8
VASH1
VAT1
VCP
VCPIP1
VDAC2
VGLL4
VIM
VPS11
VPS16
VPS25
VPS26A
VPS26B
VPS26C
VPS29
VPS33A
VPS35L
VPS37B
VPS39
VPS53
VPS8
VSIR
VWA5A
WAPL
WASHC2A
WASHC5
WBP2
WDR1
WDR26
WDR43
WDR92
WDTC1
WSB2
WTAP
WWP2
XBP1
XPC
XPNPEP1
XPNPEP3
XPO6
XRCC1
XRCC5
XRCC6
YAP1
YBX1
YEATS2
YIF1A
YIPF2
YIPF3
YIPF6
YJEFN3
YPEL3
YTHDF3
YWHAB
YWHAG
YWHAH
YWHAZ
ZADH2
ZBTB38
ZBTB7B
ZC3H12C
ZC3H7A
ZCCHC2
ZDHHC3
ZDHHC9
ZFAND2B
ZFAND3
ZFAND5
ZFHX3
ZFP36
ZFP36L1
ZFYVE19
ZFYVE26
ZKSCAN1
ZMIZ2
ZMYM3
ZMYND8
ZNF207
ZNF286A
ZNF3
ZNF330
ZNF384
ZNF394
ZNF462
ZNF490
ZNF609
ZNF618
ZNF621
ZNF623
ZNF704
ZNF76
ZNFX1
ZNHIT3
ZRANB1
ZYX

## Sheet: Label Description
Rh AF Term-v-Pre	DEGs from comparison of present study AF Term to PreTerm control samples, meeting unadjusted p <= 0.05 and abs(log2(Fold Change)) >= log2(1.25)
Rh (Zhu) Hipp Term-v-Pre	DEGs from comparison of Hippocampus Term to PreTerm control samples from Zhu et al. Science 2018, meeting unadjusted p <= 0.05 and abs(log2(Fold Change)) >= log2(1.25)
Hs Hipp Term-v-Pre	Differentially expressed genes in human neonate/infant (n=3) versus mid-term (n=3) hippocampus, using bulk RNA-Seq from the Allen Brain Atlas (Supplemental Table 5),
	meeting unadjusted p <= 0.05 and abs(Fold Change) >= 2
Combinations	Intersection of the different above lists
