# Supplementary material for: Fetal maturation revealed by amniotic fluid cell-free transcriptome in rhesus macaques
Source: JCI Insight. 2022 Sep 22;7(18):e162101. doi: 10.1172/jci.insight.162101 (PMC9675452; doi:10.1172/jci.insight.162101)
Supplement: Supplemental table 9 [file jciinsight-7-162101-s238.xlsx]

## Sheet: LungAF_GE_Corrs
#Lung-Amniotic Fluid Gene Correlation for the Same Animals
gene	mean_log2CPTT_Lung	mean_log2CPTT_AF	Spearman_Partial_Corr	Pvalue	FDRp
ENSMMUG00000048018	2.13466	1.94905	0.840308	5.09496e-10	3.76008e-06
ENSMMUG00000030465	3.74253	2.98061	0.818978	3.21779e-09	8.26652e-06
AC138811.2	9.32326	8.297	0.81844	3.36038e-09	8.26652e-06
ENSMMUG00000002324	7.58199	4.86664	0.790418	2.6895e-08	4.96213e-05
ENSMMUG00000044632	8.17071	3.42805	0.754205	2.59241e-07	0.000382639
DEFB4A	3.94618	1.49339	0.742892	4.86825e-07	0.000598795
ENSMMUG00000047234	9.85047	6.71512	0.739271	5.91596e-07	0.000623711
ENSMMUG00000007939	4.84129	3.62076	0.732926	8.26186e-07	0.000762157
ENSMMUG00000040912	5.44502	3.46829	0.716909	1.84462e-06	0.00151259
SAMD9L	4.10539	1.10369	0.712333	2.29764e-06	0.00169566
RPS15A	9.81318	8.86819	0.710262	2.53429e-06	0.00170028
ENSMMUG00000002246	6.40295	1.79285	0.679786	9.79241e-06	0.00602233
PLIN2	5.56726	3.29921	0.673775	1.25494e-05	0.0071242
ENSMMUG00000005151	1.18579	1.15715	0.67053	1.43146e-05	0.00754583
RPS2	9.24075	4.84737	0.667645	1.60701e-05	0.00790651
ENSMMUG00000010157	5.12026	2.46345	0.665945	1.71935e-05	0.0079305
SFTA2	5.96258	2.01243	0.663501	1.89331e-05	0.0082192
ENSMMUG00000037830	4.2595	3.16479	0.660662	2.11539e-05	0.00867308
ENSMMUG00000048660	3.58193	3.11796	0.659087	2.2485e-05	0.00873365
ENSMMUG00000044910	9.46619	3.54118	0.657233	2.41482e-05	0.00891067
ENSMMUG00000032219	2.0534	1.00924	0.655636	2.56695e-05	0.00902099
ENSMMUG00000045025	2.57892	1.00232	0.653428	2.79153e-05	0.00936431
UBN2	2.57458	2.48198	0.644029	3.96019e-05	0.0127071
POMT1	4.92773	1.33776	0.633417	5.79668e-05	0.0178248
ENSMMUG00000020035	4.05099	5.13369	0.631463	6.20852e-05	0.0179204
ENSMMUG00000048225	3.19722	1.16475	0.630984	6.31342e-05	0.0179204
SCGB3A2	6.96353	7.5857	0.627786	7.05528e-05	0.0192844
GK	3.69994	1.42998	0.616327	0.000104017	0.0274159
ENSMMUG00000008939	5.22216	1.01896	0.610863	0.000124512	0.0316862
ALMS1	2.70694	1.15768	0.601967	0.000165703	0.0385059
PPP1R3B	5.5248	1.98174	0.601463	0.000168364	0.0385059
KDM7A	4.76844	2.48586	0.600894	0.000171414	0.0385059
EGR1	4.67379	2.49893	0.600753	0.000172181	0.0385059
CAVIN2	6.5227	1.1811	0.596118	0.000199043	0.0432041
MT1E	7.15221	4.22793	0.593811	0.000213765	0.0446258
ENSMMUG00000042827	6.14537	1.99	0.59185	0.000227034	0.0446258
PLA2G1B	7.51839	5.41286	0.591554	0.000229096	0.0446258
ANKRD37	3.5689	1.06106	0.590759	0.000234732	0.0446258
ERBB3	10.9304	11.2312	0.590606	0.000235828	0.0446258
ENSMMUG00000043055	2.22788	2.14573	0.582807	0.000298227	0.0536809
NMRAL1	5.1429	1.38737	0.581381	0.000311109	0.0546664
INMT	6.10979	1.22719	0.576838	0.000355512	0.0610158
IRF2	5.87948	2.02937	0.575233	0.000372491	0.062477
RAB24	6.97427	3.36642	0.574374	0.00038188	0.0626282
GPATCH1	4.37649	2.33799	0.566782	0.000474387	0.0733192
PMS2	4.6612	2.21384	0.566597	0.000476873	0.0733192
KIAA1217	6.07466	3.02602	0.5628	0.000530463	0.0798942
ATP5J2	4.96994	3.08526	0.560923	0.000558864	0.0824883
ENSMMUG00000002704	5.62836	3.40819	0.559498	0.000581329	0.0841218
ENSMMUG00000007433	10.4373	8.88491	0.557855	0.000608203	0.0863181
ENSMMUG00000030745	6.581	1.51637	0.554677	0.000663341	0.0923672
C3	8.54851	1.52814	0.552758	0.000698745	0.0954952
PLIN3	4.54177	1.10864	0.551236	0.000727992	0.0971468
FOXA1	3.65529	2.38784	0.550196	0.000748606	0.0971468
MALL	5.67023	4.69197	0.55011	0.00075032	0.0971468
RPS6KA3	4.75185	2.60427	0.549442	0.000763847	0.0971929
CPLANE1	3.49226	1.98413	0.544431	0.000872423	0.106762
SECISBP2L	5.60633	2.73914	0.543868	0.000885447	0.106762
ANKRD1	3.07738	1.22573	0.543377	0.00089692	0.106762
LDHA	7.32347	5.04847	0.540227	0.000973793	0.112291
PHF3	4.60038	2.67412	0.538045	0.0010304	0.11699
ENSMMUG00000040993	8.66552	7.82854	0.536528	0.00107142	0.119805
CLCA1	0.974968	1.41909	0.53498	0.00111478	0.122149
ZXDC	4.765	1.53171	0.534605	0.00112549	0.122149
CEP350	3.26353	2.78385	0.530574	0.0012467	0.133343
VWA5A	4.66213	1.15326	0.526436	0.00138292	0.143745
PTCD1	7.53	5.43689	0.524473	0.00145197	0.146948
AL139300.1	7.24884	3.23144	0.524429	0.00145355	0.146948
ENSMMUG00000043356	3.45038	2.36474	0.523387	0.00149148	0.148744
RNF7	5.73548	2.28975	0.52251	0.00152403	0.149965
MYO18A	5.2957	1.86701	0.521354	0.00156795	0.152256
RPS4X	10.4453	8.17145	0.520065	0.00161819	0.155094
SDHA	6.83151	1.97251	0.518956	0.00166251	0.157299
GNL3	5.90259	2.22358	0.517352	0.00172856	0.158068
CLCNKB	1.42801	1.02337	0.517185	0.00173554	0.158068
SLC34A2	8.97443	2.60641	0.51688	0.00174842	0.158068
HELZ	3.42718	2.44504	0.516008	0.00178562	0.158769
LDHB	8.84602	6.62985	0.51536	0.00181374	0.15935
PTPN13	4.47819	3.24403	0.513563	0.00189371	0.164272
PTCD3	6.09631	1.74815	0.513111	0.00191428	0.164272
RBM39	9.24324	4.80822	0.512244	0.00195434	0.165782
KMT2C	4.22702	3.00408	0.509207	0.00210043	0.171848
SBNO1	3.62518	2.46847	0.509067	0.00210742	0.171848
SQOR	4.00284	1.84773	0.509007	0.00211038	0.171848
AFF4	4.21163	4.31464	0.508487	0.00213644	0.171848
CYB5A	7.40013	5.01104	0.508372	0.00214228	0.171848
RAB27A	4.81194	1.51819	0.50627	0.00225072	0.176706
IFITM1	8.43742	4.76932	0.505169	0.00230945	0.177997
PDPK1	5.11954	2.93481	0.505058	0.00231541	0.177997
SIRT1	4.72135	2.21287	0.504182	0.00236318	0.179797
UHMK1	3.42677	3.10126	0.502838	0.00243816	0.183608
EPG5	3.02254	1.19593	0.502079	0.00248137	0.184922
IDS	6.14209	2.22581	0.501657	0.00250572	0.184922
HOOK2	3.46821	1.16758	0.500751	0.00255865	0.186959
SAT1	8.7288	4.12189	0.500087	0.00259807	0.187978
RMDN1	4.87194	1.64433	0.498783	0.00267696	0.191806
SERPINA1	5.2686	5.72658	0.497459	0.00275926	0.195801
RPL19	10.2121	8.33258	0.49449	0.00295172	0.207464
TRIB1	3.22455	2.77118	0.493653	0.00300807	0.20943
SPINK1	1.49087	1.76487	0.492025	0.00312034	0.215216
MPRIP	7.04665	3.61919	0.490867	0.00320238	0.216822
ICE1	4.31907	1.60499	0.490286	0.0032442	0.217656
RPL37A	10.9306	8.64271	0.48964	0.00329132	0.218828
SUPT20H	6.47638	2.9024	0.488522	0.00337421	0.220368
TNIP1	6.92298	4.51364	0.486325	0.00354245	0.224893
ATL2	6.21304	1.46757	0.486204	0.00355194	0.224893
SEC14L2	5.51233	1.57331	0.485864	0.00357865	0.224893
ADH1A	3.90037	1.27862	0.485661	0.0035947	0.224893
ENSMMUG00000015316	2.02862	1.50847	0.485646	0.00359586	0.224893
PAK6	4.22585	1.18447	0.484864	0.00365832	0.226183
MED13	3.7965	3.36351	0.484622	0.00367777	0.226183
MAGI1	4.4596	2.39148	0.483397	0.00377793	0.229492
OXR1	6.41571	3.01833	0.483146	0.00379873	0.229492
SLC25A23	4.69978	3.00697	0.482319	0.0038679	0.229492
PDHB	6.94146	4.31271	0.482254	0.0038734	0.229492
CLK1	8.43848	2.36636	0.482093	0.00388706	0.229492
PRR15L	5.24605	1.67544	0.481215	0.00396204	0.2305
LRP6	4.0996	1.09252	0.481162	0.0039666	0.2305
ALB	2.28404	1.02943	0.480621	0.00401354	0.231406
SENP6	5.88125	3.9732	0.479451	0.00411652	0.232821
APOL6	5.56154	3.51097	0.479413	0.00411996	0.232821
LYRM4	6.8953	2.83956	0.479224	0.00413683	0.232821
CCT2	6.95735	3.63894	0.477022	0.00433779	0.240698
ENSMMUG00000049088	4.95521	1.81464	0.475919	0.0044416	0.243105
BAIAP2L1	4.58022	3.53847	0.475861	0.00444705	0.243105
SS18L2	5.25652	1.68275	0.475071	0.00452281	0.245429
MATR3	8.104	3.90663	0.472905	0.00473623	0.255134
TBL1X	4.15209	1.46882	0.471648	0.004864	0.260118
AKR1B10	3.39578	1.95826	0.469967	0.00503942	0.267561
FNBP1L	5.96873	3.20887	0.467417	0.00531604	0.279773
MKLN1	4.51639	2.41012	0.466736	0.00539204	0.279773
CXCL12	8.8544	1.17088	0.466623	0.00540483	0.279773
COX7A1	6.96515	4.19151	0.465988	0.00547664	0.279773
SFTPC	12.4185	3.69102	0.465512	0.00553113	0.279773
MAGI3	5.65637	3.23228	0.465151	0.00557271	0.279773
ARFGEF1	4.36804	2.83899	0.463804	0.00573023	0.282695
NDUFB2	8.52828	6.34233	0.463784	0.00573262	0.282695
RORA	1.32922	2.40056	0.463333	0.0057862	0.282695
DRG1	5.80779	2.68705	0.462974	0.00582915	0.282695
LSP1	4.29803	2.17821	0.462527	0.00588307	0.282695
B3GALNT1	4.7331	1.12894	0.462395	0.00589906	0.282695
NT5C3B	5.24644	3.46436	0.461654	0.00598961	0.28491
ENSMMUG00000043473	8.90429	7.26954	0.461164	0.00605008	0.28491
PNP	5.55444	1.77836	0.461076	0.00606109	0.28491
ADAM10	8.9327	3.01127	0.460523	0.00613001	0.286326
ELF3	5.5678	4.80884	0.459277	0.00628809	0.288236
LEPROT	7.06001	1.84467	0.458299	0.00641442	0.290234
GSTT2	5.64573	2.18899	0.457874	0.00647003	0.290234
MALT1	3.25603	1.45557	0.457371	0.00653645	0.290234
FAM122B	4.20676	1.10434	0.45694	0.00659376	0.290234
GLUL	8.48258	6.06298	0.456925	0.00659575	0.290234
PPP1R1A	3.09409	2.43221	0.456841	0.00660695	0.290234
OSBP	5.0223	2.45796	0.456277	0.0066828	0.29046
CLK3	5.38197	1.53462	0.456084	0.00670895	0.29046
ENSMMUG00000048496	5.77183	1.61078	0.455927	0.00673018	0.29046
ENSMMUG00000043218	3.51094	1.01053	0.455161	0.00683498	0.290508
CCT7	7.22368	2.41569	0.455056	0.00684938	0.290508
KCTD21	3.91727	1.49272	0.454499	0.00692665	0.290697
CEBPZOS	5.95606	4.68769	0.453092	0.00712496	0.295406
MARK3	6.13212	2.63342	0.451842	0.00730513	0.298923
INSIG2	5.25008	1.00365	0.451664	0.00733109	0.298923
DNAJC7	8.03437	3.77076	0.451662	0.00733131	0.298923
ENSMMUG00000042949	7.48791	4.5798	0.45031	0.00753124	0.305388
TINAGL1	6.97351	2.90626	0.449488	0.0076551	0.308714
CPEB2	3.40478	1.72951	0.448823	0.00775651	0.311103
TRIP11	3.40767	1.81205	0.447457	0.00796839	0.315391
ANLN	2.36662	2.36411	0.447042	0.00803368	0.315391
CDC42BPG	4.84658	1.53127	0.446206	0.00816677	0.315391
ANXA3	7.51882	3.14246	0.446153	0.00817528	0.315391
ST3GAL5	6.54855	1.68278	0.445842	0.00822538	0.315391
AHCTF1	4.17225	2.34459	0.445774	0.00823625	0.315391
CARHSP1	5.20766	1.20805	0.445536	0.00827485	0.315391
S100A1	4.68387	7.01823	0.44542	0.00829357	0.315391
SH3GLB2	6.43875	2.45458	0.445379	0.00830025	0.315391
SP110	5.36774	2.04948	0.444695	0.00841195	0.315391
DENND4A	3.12332	1.08651	0.444653	0.00841898	0.315391
CFLAR	6.66198	3.20771	0.443792	0.00856159	0.31903
LZTFL1	4.85411	3.16181	0.44352	0.00860696	0.31903
JTB	7.61479	3.49086	0.443289	0.00864581	0.31903
FGFR2	7.58004	3.19448	0.442124	0.00884367	0.323099
DHRS2	2.80056	1.32255	0.441904	0.00888139	0.323099
PON3	4.4804	1.03365	0.441782	0.00890244	0.323099
CHKA	6.3612	1.01189	0.441372	0.00897335	0.323099
XRN1	3.46606	1.44691	0.441363	0.00897497	0.323099
STMN1	8.54282	2.46115	0.440708	0.00908925	0.325625
MRPL21	5.60732	1.78168	0.440213	0.0091765	0.326374
ATXN7	3.996	3.61856	0.440089	0.00919862	0.326374
GRK3	4.23178	1.27709	0.439709	0.00926607	0.327194
PRR14L	3.65075	2.1178	0.439291	0.00934093	0.328148
PEG3	3.92436	1.42267	0.439063	0.00938202	0.328148
UBXN7	4.27806	1.87567	0.438319	0.00951702	0.328457
IFITM3	5.8965	3.64771	0.437884	0.00959668	0.328457
ZNF407	3.0026	1.58244	0.437779	0.00961601	0.328457
CADPS2	5.06419	2.17855	0.437764	0.00961869	0.328457
DEGS2	4.57785	2.99795	0.437716	0.0096275	0.328457
CEP112	3.77468	1.98563	0.437406	0.00968488	0.328457
ENSMMUG00000041153	6.2465	1.21515	0.43709	0.00974347	0.328457
ENSMMUG00000030210	7.52052	5.50627	0.437072	0.0097469	0.328457
ZMYM4	4.58517	2.91278	0.436492	0.0098555	0.330607
SERINC3	6.57839	4.15024	0.434863	0.0101658	0.33836
PPIH	6.27976	1.24619	0.434725	0.0101924	0.33836
BAIAP2	6.81077	1.81266	0.433787	0.0103753	0.34101
ARID4A	4.36131	2.49013	0.432701	0.0105903	0.345824
FRYL	4.02764	1.12601	0.431944	0.0107426	0.349253
NMT1	6.30605	2.35588	0.43145	0.0108429	0.350968
H2BC13	1.85236	1.06364	0.429348	0.0112785	0.357771
PADI2	4.14559	2.09512	0.429081	0.011335	0.357771
ECI1	4.40776	1.11889	0.428934	0.0113662	0.357771
ENSMMUG00000029581	5.19107	1.37423	0.428419	0.0114758	0.357771
IBTK	4.03983	2.03003	0.428355	0.0114894	0.357771
MET	4.82859	1.6555	0.427562	0.0116603	0.361566
ENSMMUG00000002029	8.52416	4.8779	0.42464	0.0123083	0.379519
SLMAP	4.9567	4.02835	0.424345	0.0123754	0.379519
OSBPL9	6.00346	2.83629	0.424266	0.0123935	0.379519
MAP3K2	2.56949	2.27651	0.423953	0.0124651	0.380133
MTF1	3.13548	3.1296	0.422558	0.0127884	0.388389
GPD1L	6.36351	2.96335	0.422305	0.0128478	0.388503
ATG12	8.32109	5.27083	0.421977	0.0129251	0.388503
MTX3	2.41425	2.29936	0.420789	0.0132086	0.393063
PATZ1	5.93445	1.31823	0.420288	0.0133297	0.395072
INTS14	3.94032	1.14603	0.419609	0.0134954	0.397197
ERG28	6.65169	4.00462	0.419111	0.0136179	0.397197
ANKRD11	5.8307	2.23846	0.419008	0.0136434	0.397197
TMEM213	3.46101	2.47949	0.418843	0.0136843	0.397197
ZNF394	3.9029	2.21012	0.418408	0.0137924	0.397197
MARCHF7	5.94102	2.6627	0.418039	0.0138848	0.397197
SERINC1	7.30842	2.04169	0.417824	0.0139389	0.397197
PRKX	4.19446	1.48281	0.417803	0.0139443	0.397197
ANKIB1	4.23942	2.74725	0.417621	0.0139902	0.397197
USP34	4.73149	2.32779	0.417134	0.0141138	0.397197
ZNF468	4.84616	1.58587	0.416899	0.0141735	0.397197
PPP1R14B	6.02332	2.12404	0.416637	0.0142408	0.397197
DNAAF5	4.27401	1.2265	0.416377	0.0143075	0.397197
MOCS2	5.83259	2.12712	0.41637	0.0143094	0.397197
RALBP1	5.10417	2.49659	0.41593	0.014423	0.398659
ACSL4	4.92642	1.77137	0.415526	0.014528	0.400063
ZNF589	5.27025	2.21173	0.415261	0.0145975	0.40048
EPCAM	7.68019	2.05365	0.414424	0.0148179	0.400921
ZNF257	3.50457	1.15132	0.414167	0.0148862	0.400921
EEA1	3.3629	2.28841	0.414053	0.0149165	0.400921
KIF3A	3.58938	1.59498	0.413912	0.0149541	0.400921
NSMAF	4.89361	1.88301	0.413912	0.0149543	0.400921
ZHX2	3.2581	1.28063	0.412785	0.0152579	0.400921
TXNDC17	5.47484	3.39331	0.411762	0.0155382	0.400921
DNAJB1	6.36269	3.87017	0.411601	0.0155825	0.400921
PATL1	4.04639	2.04426	0.411575	0.0155899	0.400921
ZBTB38	4.5722	1.60873	0.41155	0.0155968	0.400921
TESK1	4.7654	1.69269	0.411424	0.0156316	0.400921
HOOK1	2.79038	3.70117	0.411317	0.0156613	0.400921
SIPA1L3	4.14097	2.22542	0.411178	0.0157	0.400921
KIF21A	3.33453	3.08279	0.410364	0.0159279	0.402335
PRR11	5.87806	2.5444	0.410265	0.0159557	0.402335
CCDC12	6.01193	1.96009	0.410241	0.0159627	0.402335
UBQLN2	5.0668	1.6752	0.41003	0.0160223	0.402335
TUBA1C	8.40735	5.98988	0.41001	0.016028	0.402335
PAIP2B	3.02412	1.98603	0.409688	0.0161194	0.403258
NAALADL2	3.06239	1.73996	0.409259	0.0162418	0.404948
CUX1	6.19559	3.98039	0.408838	0.0163629	0.406392
JMJD1C	4.49877	2.82532	0.408675	0.0164099	0.406392
R3HCC1L	4.13361	1.68332	0.40839	0.0164923	0.406736
NSMCE4A	5.25356	1.68859	0.408246	0.016534	0.406736
SPINT1	5.22775	3.591	0.407199	0.0168408	0.408499
ENSMMUG00000038082	3.9299	2.465	0.407196	0.0168415	0.408499
SUDS3	5.02646	1.75814	0.407152	0.0168546	0.408499
IPMK	2.52421	1.64206	0.407058	0.0168824	0.408499
EFCAB6	1.02386	1.20453	0.405645	0.0173046	0.412854
JMJD8	4.43636	1.03804	0.405042	0.0174875	0.412854
DIAPH2	2.78172	1.59961	0.404906	0.0175291	0.412854
SQSTM1	6.43268	3.07212	0.404442	0.0176711	0.412854
KIF5B	6.22915	3.68404	0.403526	0.0179545	0.412854
RIIAD1	1.54027	1.72122	0.403499	0.0179631	0.412854
IKZF2	1.99752	3.24783	0.40346	0.017975	0.412854
UTP11	5.02741	1.3045	0.403323	0.0180179	0.412854
PTPN14	3.37989	2.18061	0.403247	0.0180415	0.412854
DCP2	3.5575	2.18842	0.403086	0.0180919	0.412854
CCDC190	3.5357	1.10723	0.402956	0.0181329	0.412854
NAA15	3.61697	1.15278	0.402571	0.0182542	0.412854
MEGF9	2.81613	3.03817	0.402494	0.0182783	0.412854
ENSMMUG00000007237	4.25935	4.20264	0.402479	0.018283	0.412854
RAPGEF2	4.77152	2.24458	0.402331	0.0183299	0.412854
TMEM219	6.59529	2.28057	0.402314	0.0183353	0.412854
STARD4	3.52779	1.06158	0.402267	0.0183502	0.412854
PHIP	3.58938	2.05709	0.402102	0.0184027	0.412854
RAPGEF5	6.22572	2.03258	0.402065	0.0184143	0.412854
ARFGEF2	3.48573	1.59712	0.402035	0.018424	0.412854
ENSMMUG00000043814	4.65487	1.58509	0.402007	0.0184328	0.412854
ENSMMUG00000047928	4.65487	1.58509	0.402007	0.0184328	0.412854
MSL1	5.95186	1.48092	0.401751	0.0185145	0.412854
PTPA	8.01639	1.54126	0.401489	0.0185983	0.413421
GTF3C3	4.88077	1.66167	0.400892	0.0187904	0.415597
PGPEP1	4.04395	2.23023	0.400715	0.0188477	0.415597
SP3	6.20023	4.08342	0.400493	0.0189198	0.415597
SEC24B	5.11546	3.60705	0.400481	0.018924	0.415597
ENSMMUG00000044503	3.3267	1.61322	0.400315	0.0189778	0.415597
HIPK3	4.63359	3.664	0.39939	0.0192814	0.41943
ZKSCAN1	4.61738	2.34947	0.398905	0.0194425	0.41943
NDUFA4L2	3.43582	2.96289	0.398799	0.0194778	0.41943
RBM23	5.91578	2.08175	0.398446	0.0195958	0.41943
SOS1	4.35443	2.62878	0.398411	0.0196075	0.41943
HACD4	5.89079	2.15202	0.397922	0.0197719	0.421036
TERF2IP	5.55679	1.59197	0.397724	0.0198388	0.421036
FCGRT	9.56738	1.25772	0.397679	0.0198539	0.421036
GAL	2.25531	1.09655	0.397343	0.0199679	0.421036
FBXO25	4.32715	1.41503	0.396759	0.0201675	0.424034
PSORS1C1	2.19732	1.03139	0.395819	0.0204921	0.424984
WWC1	5.12275	3.6759	0.395702	0.0205326	0.424984
ZFP36	5.49984	4.19586	0.395041	0.0207641	0.424984
UBR4	5.84551	1.78922	0.394999	0.0207788	0.424984
ARHGAP32	3.53552	3.01491	0.394766	0.0208606	0.424984
PPP1CA	7.11239	2.88142	0.394726	0.0208748	0.424984
ENSMMUG00000042153	4.45061	1.24659	0.394606	0.0209171	0.424984
MAML2	4.60441	2.60851	0.394213	0.0210567	0.424984
PLEKHG3	5.38729	1.05324	0.394068	0.0211082	0.424984
ENSMMUG00000000422	10.5941	9.9168	0.393995	0.021134	0.424984
ZNF460	1.22954	1.72368	0.393572	0.0212854	0.426321
METTL2A	5.24825	1.22693	0.393422	0.0213394	0.426321
BRD1	5.08239	2.21043	0.393166	0.0214316	0.426321
MAL2	6.64096	5.23045	0.392498	0.0216735	0.429974
MDFIC	5.6778	2.14363	0.392327	0.0217359	0.430055
CD200	4.74335	2.45693	0.391913	0.0218875	0.430396
SPINT2	8.07024	2.15398	0.391507	0.0220371	0.430396
SERPINB3	2.61947	5.92175	0.391486	0.0220447	0.430396
IPO5	5.89672	3.22246	0.391289	0.0221176	0.43068
TMEM9B	5.09712	1.57107	0.390495	0.0224131	0.433266
MYO9B	4.76829	1.00223	0.390221	0.0225162	0.433266
INTS4	4.69372	1.99678	0.390147	0.0225439	0.433266
S100P	5.5605	4.80908	0.389563	0.0227645	0.43637
ARID1B	5.02898	2.08907	0.389182	0.0229095	0.43801
BRD2	7.59806	5.02799	0.388649	0.0231134	0.440018
VPS37A	5.4437	3.50601	0.388554	0.0231497	0.440018
ARHGAP35	5.30086	3.28971	0.38841	0.0232052	0.440018
TXNDC11	5.52758	2.3751	0.388286	0.023253	0.440018
NAA25	4.07545	1.44192	0.387759	0.0234572	0.442748
CNPPD1	5.76598	1.86548	0.387427	0.0235866	0.44345
ZDHHC6	5.32535	1.37211	0.387355	0.0236146	0.44345
MTRF1	4.27454	1.72865	0.387161	0.0236905	0.443746
TUFT1	4.25859	4.83698	0.386399	0.0239906	0.447098
PGM3	5.24587	1.37374	0.385947	0.0241703	0.449108
ENSMMUG00000029541	4.79888	1.26857	0.385672	0.0242803	0.449108
MCCC1	5.11089	2.02967	0.385601	0.0243085	0.449108
SMAD3	5.81442	2.37614	0.384569	0.0247247	0.451975
SOHLH2	1.74927	1.70331	0.384534	0.024739	0.451975
NDUFB11	5.18086	1.70199	0.38451	0.0247485	0.451975
ZFX	3.97249	2.07354	0.384307	0.0248313	0.451975
BOD1L1	4.03424	2.14448	0.383848	0.0250188	0.451975
ALAD	3.98418	1.19878	0.383672	0.0250911	0.451975
B4GALT2	4.5472	2.02792	0.383376	0.0252129	0.451975
PSPH	5.73701	1.62975	0.383291	0.025248	0.451975
DDA1	5.06754	2.348	0.383163	0.0253008	0.451975
GTF3A	5.8781	3.26943	0.382983	0.0253754	0.451975
HDAC2	7.20851	3.06036	0.382938	0.0253943	0.451975
SH3BGR	6.46099	1.81538	0.382673	0.0255044	0.451975
GPX1	5.92172	1.38936	0.382496	0.025578	0.451975
BCL6	3.95343	2.19404	0.382477	0.0255863	0.451975
BUD31	7.10244	2.92079	0.382444	0.0255997	0.451975
SNX30	3.25017	2.38304	0.381806	0.0258675	0.455244
XPA	4.92161	1.59542	0.38171	0.0259082	0.455244
ZNF845	4.30224	1.60333	0.381475	0.0260074	0.455433
USP21	4.98335	1.3123	0.381392	0.0260424	0.455433
DHRS4	5.36456	1.37498	0.381019	0.0262011	0.455524
FAM126B	2.4792	1.25799	0.380874	0.0262629	0.455524
AP2S1	6.18657	1.69211	0.380696	0.026339	0.455524
TPST2	5.16464	1.35579	0.380655	0.0263562	0.455524
POLH	4.15112	1.53571	0.380424	0.0264554	0.45598
RPS27L	7.09587	5.12329	0.380152	0.0265724	0.456057
SLC12A2	5.11901	1.2176	0.379947	0.0266608	0.456512
TMEM258	7.69646	2.99468	0.379478	0.026864	0.458926
NDRG4	4.85994	1.78375	0.378939	0.0270993	0.461876
ANKRD29	5.76873	1.52234	0.378428	0.0273237	0.464152
ITFG2	6.87057	1.89893	0.378349	0.0273585	0.464152
CD55	6.60911	3.65442	0.37795	0.027535	0.465874
C1orf50	4.98784	1.20359	0.377835	0.0275863	0.465874
DCXR	7.74521	5.16314	0.377339	0.0278072	0.46814
ELAC1	2.97637	1.21829	0.37705	0.0279365	0.46814
GALNT5	6.11678	2.9052	0.376853	0.0280251	0.46814
CTNND1	7.79403	3.51106	0.376797	0.0280505	0.46814
SSR3	7.40654	4.08711	0.376685	0.0281011	0.46814
ENSMMUG00000037838	1.55516	1.10437	0.376539	0.0281669	0.46818
WTAP	6.59006	3.02771	0.376282	0.0282831	0.469054
DHCR24	5.46719	1.174	0.376126	0.0283539	0.469174
MCEE	5.34978	2.7774	0.37598	0.0284206	0.469227
LMAN1	5.49423	1.58275	0.375761	0.0285204	0.469822
BNIP3	6.15095	3.87818	0.375555	0.0286145	0.470323
GASK1A	3.12141	1.24188	0.375176	0.0287882	0.47087
LMO7	8.05939	5.75956	0.374719	0.0289992	0.47087
COMMD6	8.44151	3.78475	0.374702	0.0290072	0.47087
UCP2	3.65668	3.338	0.374659	0.0290271	0.47087
EFNA5	3.69663	3.31918	0.374514	0.0290944	0.47087
DTX4	4.85119	1.20729	0.374336	0.0291773	0.471178
CRYBG1	4.31874	3.69781	0.373885	0.0293877	0.471232
NCOA1	5.11621	3.17619	0.373781	0.029436	0.471232
PUM2	5.80093	3.54211	0.373618	0.0295126	0.471434
ACO1	5.00845	1.82451	0.373481	0.0295768	0.47144
ASCC3	3.48931	1.97991	0.373196	0.0297114	0.472544
SULT1A1	7.02595	1.59194	0.373034	0.029788	0.472544
PIH1D1	6.56552	1.02448	0.372928	0.0298382	0.472544
RAP1GDS1	5.06527	2.46853	0.372688	0.0299519	0.47333
UBAP1	5.72003	4.23336	0.371906	0.0303254	0.475406
NR2C2	4.79797	1.93237	0.371712	0.0304189	0.475406
USP47	5.14988	2.40426	0.37169	0.0304292	0.475406
GMEB1	3.80843	2.10686	0.371653	0.0304474	0.475406
WDR5	5.4287	1.67876	0.37147	0.0305355	0.475406
PRDX5	7.49177	3.96021	0.371317	0.0306092	0.475406
DNAJA1	6.71021	3.2162	0.371093	0.0307182	0.475406
RYBP	5.67212	3.38228	0.371033	0.030747	0.475406
ARRDC3	5.54408	3.46209	0.370833	0.0308445	0.475406
CTTN	7.42242	1.83645	0.370808	0.0308563	0.475406
ZNF490	2.77227	1.29533	0.370404	0.0310539	0.475839
PPP1R14C	3.6899	2.60925	0.370189	0.0311594	0.475839
RBMS3	2.37213	1.70239	0.370155	0.0311759	0.475839
ZFYVE21	5.8815	1.63948	0.370119	0.0311937	0.475839
KDM3A	5.00659	2.13304	0.369782	0.0313597	0.477184
KDM5C	5.75717	1.60986	0.369035	0.0317298	0.481823
TCP1	6.88315	3.41693	0.368301	0.0320973	0.483575
SDCCAG8	3.9229	2.26564	0.368154	0.0321714	0.483575
MGST3	7.21143	3.97529	0.368073	0.0322119	0.483575
RAPGEF6	4.97225	2.02604	0.367615	0.0324436	0.483575
NUDT1	4.93381	1.0885	0.367503	0.0325004	0.483575
ZBTB18	3.92783	1.08374	0.367404	0.0325508	0.483575
ENSMMUG00000043426	4.54529	1.05736	0.366929	0.0327933	0.483575
ALPK3	4.71644	1.32037	0.366833	0.0328423	0.483575
H2BC5	4.04109	2.0679	0.366811	0.0328536	0.483575
ZNF268	4.5151	1.26338	0.366723	0.0328991	0.483575
NFIL3	5.24972	2.15583	0.366721	0.0329001	0.483575
RBM47	3.90187	3.09048	0.366698	0.0329116	0.483575
AGER	10.8797	2.8935	0.366365	0.033083	0.483575
CDON	3.49404	1.14933	0.366347	0.0330922	0.483575
DHX15	6.94774	2.60958	0.366315	0.0331088	0.483575
VEPH1	5.12648	2.2618	0.366228	0.033154	0.483575
TAGLN2	9.22271	4.76731	0.366078	0.033231	0.483718
GOLM1	6.16431	2.17388	0.3658	0.0333752	0.484861
DOCK5	2.96289	1.57598	0.365214	0.0336807	0.48738
C12orf56	1.26944	1.95548	0.364994	0.033796	0.488091
ARHGEF12	6.44236	4.25128	0.364767	0.033915	0.488284
FAM13A	4.6568	3.14115	0.364394	0.034112	0.488284
ZNF24	5.04336	2.33673	0.364286	0.0341689	0.488284
JUNB	6.96181	4.04688	0.364265	0.0341803	0.488284
UBP1	6.12033	3.03757	0.363976	0.0343332	0.488284
ZNF385B	5.17791	2.97572	0.363863	0.0343935	0.488284
ANKHD1	5.56232	2.55691	0.36337	0.0346566	0.488284
FAM161B	4.28118	1.51393	0.363361	0.0346614	0.488284
SORBS2	3.54076	4.23637	0.363313	0.034687	0.488284
CHMP4B	5.48155	2.66895	0.363227	0.034733	0.488284
CACNB3	5.57389	1.59035	0.363055	0.0348253	0.488284
PDZD2	3.26768	1.31689	0.363039	0.0348341	0.488284
ENSMMUG00000042113	8.66231	9.53595	0.363009	0.0348503	0.488284
FAM216B	2.19518	4.07623	0.362976	0.034868	0.488284
NPAT	2.83	1.44267	0.362738	0.034996	0.489148
DARS1	6.3146	3.2473	0.362322	0.0352215	0.489607
USP46	4.71507	2.39933	0.362228	0.0352723	0.489607
SMG1	3.7037	1.95937	0.361825	0.0354917	0.491423
PARN	4.24376	1.57734	0.36121	0.0358288	0.494236
ZMYND11	6.693	3.74252	0.360978	0.0359567	0.495075
PTGES3	8.71942	2.80759	0.360822	0.0360427	0.495335
ZNF571	4.12915	1.03899	0.360511	0.036215	0.496778
GUCY1A1	4.54774	1.16115	0.360334	0.0363129	0.497197
CHTOP	7.47992	2.00662	0.359905	0.0365523	0.498624
ARL5A	4.88068	2.47893	0.359077	0.0370173	0.501779
SESN3	3.52122	3.55893	0.359074	0.037019	0.501779
KIF13B	4.52076	1.8361	0.358858	0.0371412	0.501779
DNMBP	4.6216	2.14957	0.358841	0.0371512	0.501779
ACBD5	4.54789	3.22336	0.35877	0.0371915	0.501779
GSTA4	6.38922	2.68317	0.358429	0.037385	0.503469
CUL2	4.49358	1.35133	0.358172	0.0375313	0.50354
CAV1	10.2463	4.43379	0.358008	0.0376255	0.50354
SERTAD3	5.30418	1.67327	0.357825	0.0377303	0.50354
CSRNP1	3.60804	1.00116	0.357738	0.0377802	0.50354
AQR	4.62197	1.90974	0.357714	0.0377941	0.50354
TASOR	4.53745	1.95518	0.356795	0.0383248	0.507786
N4BP2	2.41061	1.9527	0.356626	0.0384226	0.50817
GABARAPL1	6.55601	5.20571	0.356447	0.0385273	0.508643
HSP90AB1	8.08022	5.23614	0.356006	0.038785	0.509835
ENSMMUG00000041724	3.09912	1.23931	0.355974	0.0388039	0.509835
SPAG9	5.00291	4.31961	0.355718	0.0389545	0.509835
PTEN	5.93985	3.7931	0.355715	0.038956	0.509835
VPS28	7.10999	2.34792	0.355703	0.0389631	0.509835
PRPS2	5.17997	2.0523	0.355304	0.0391987	0.509835
CDKL5	3.43697	2.12103	0.355039	0.0393556	0.509835
ELP3	4.47361	1.61024	0.354976	0.039393	0.509835
GCNT2	5.17016	2.03099	0.3547	0.0395574	0.509835
MPV17L	2.38534	2.0751	0.354654	0.0395847	0.509835
PCGF1	5.0098	1.64004	0.354325	0.039781	0.510807
U2AF1	6.90661	1.31792	0.353932	0.0400172	0.510807
COMT	4.95905	1.71466	0.35368	0.0401691	0.510807
RC3H2	3.96605	2.62315	0.353566	0.0402376	0.510807
TBRG1	5.25473	1.20333	0.353487	0.0402858	0.510807
PLSCR2	5.16673	1.30435	0.353377	0.0403524	0.510807
INTS3	5.64305	1.15801	0.352751	0.0407325	0.512106
NDUFA3	7.32507	3.59203	0.352148	0.0411019	0.513739
DIS3	4.25476	1.08312	0.352092	0.0411364	0.513739
RIT1	6.78038	2.83543	0.352061	0.0411553	0.513739
ASL	5.8049	1.04394	0.351706	0.0413741	0.513739
ULK2	4.51893	1.27716	0.351549	0.0414714	0.513739
SH3BGRL3	8.50191	9.14486	0.351315	0.0416164	0.513739
C3orf70	3.09826	1.40407	0.351275	0.0416413	0.513739
C11orf88	3.62352	4.8432	0.351081	0.0417616	0.513739
TARDBP	7.64901	3.88067	0.350908	0.0418697	0.513739
CHD9	3.88649	2.06301	0.35083	0.0419183	0.513739
PUS7	3.57904	1.32257	0.350564	0.0420846	0.513739
TXNIP	8.90587	4.16615	0.350515	0.0421155	0.513739
CLIC6	1.30702	2.07621	0.350383	0.0421982	0.513899
SIAH2	3.38966	2.26666	0.350104	0.042374	0.513916
PTP4A1	5.28975	4.236	0.349902	0.0425009	0.513916
EPB41L3	5.75747	2.11441	0.349877	0.0425172	0.513916
ENSMMUG00000045301	7.9003	1.81064	0.349705	0.0426254	0.513916
LCP1	3.55291	1.51032	0.349687	0.0426373	0.513916
VPS50	4.429	1.90674	0.349498	0.0427567	0.513916
ENSMMUG00000002636	8.16097	2.50568	0.349316	0.0428725	0.51447
CAND1	5.65522	2.5733	0.348745	0.0432368	0.51726
TRRAP	4.58842	1.30468	0.348732	0.0432452	0.51726
TMCO3	4.41069	1.31386	0.348602	0.0433288	0.517421
PALM2AKAP2	6.28383	1.78902	0.348324	0.043507	0.51871
SPARC	9.79237	2.1586	0.348178	0.0436011	0.518994
ZNF148	4.04922	2.91583	0.348011	0.0437088	0.519438
MBTD1	4.67223	2.08774	0.347731	0.0438898	0.520253
PPID	5.17331	1.95509	0.347687	0.0439183	0.520253
C15orf48	3.35129	4.45227	0.346658	0.04459	0.52512
RPRD1A	5.69165	2.03118	0.346494	0.0446971	0.52512
ATP2C1	5.98607	1.65167	0.346439	0.0447333	0.52512
ZNF160	5.1946	1.96431	0.346285	0.044835	0.52512
ENSMMUG00000039174	11.3587	7.01571	0.346164	0.0449148	0.52512
EPB41L5	5.24799	2.94525	0.346149	0.044925	0.52512
SFTPA1	10.9837	3.59265	0.346106	0.0449532	0.52512
PARD3B	3.23519	1.90115	0.345895	0.0450924	0.52565
NAT10	4.12142	1.28249	0.345797	0.0451575	0.52565
MCL1	7.07011	2.87331	0.345384	0.0454321	0.526451
MAF1	7.459	3.35966	0.344918	0.0457436	0.526451
C15orf40	6.11654	1.82715	0.344795	0.045826	0.526451
EEF1D	7.33417	3.8897	0.34479	0.0458292	0.526451
DCAF1	3.92183	1.19093	0.344612	0.0459486	0.526451
CMC1	6.18561	3.36137	0.344513	0.0460153	0.526451
UBR5	4.88015	3.22699	0.344359	0.0461194	0.526451
MYRIP	1.42409	1.43963	0.34434	0.0461321	0.526451
DCAF11	5.09676	1.6638	0.344308	0.0461536	0.526451
TM9SF1	6.86579	3.02833	0.343819	0.0464846	0.529408
ENSMMUG00000046028	3.19072	1.16225	0.343563	0.0466582	0.530566
UNC13B	6.12445	1.75003	0.3434	0.0467695	0.531013
C17orf58	6.55871	2.74192	0.34296	0.0470702	0.531643
TRIM5	4.87564	1.01375	0.342742	0.0472201	0.531643
RSF1	4.268	2.85702	0.342473	0.0474048	0.531643
SLC4A5	4.07012	1.06042	0.342449	0.0474213	0.531643
RNF6	4.37067	1.83868	0.342449	0.0474217	0.531643
CST6	4.17005	3.62373	0.342423	0.0474391	0.531643
DTX3L	4.57311	1.91381	0.342254	0.0475563	0.531643
ENSMMUG00000032350	9.40091	6.98918	0.342165	0.0476174	0.531643
DHRSX	4.90136	1.30997	0.341747	0.0479072	0.533573
ITPR2	3.14068	1.23412	0.341604	0.0480071	0.533573
MAN2A1	3.68773	1.43442	0.340959	0.0484579	0.536674
METTL5	4.25812	3.03093	0.340709	0.0486335	0.536674
IRF9	5.77112	1.93914	0.340697	0.0486418	0.536674
KIAA1191	6.07499	4.42091	0.340401	0.0488502	0.536674
OPA1	4.50045	2.0571	0.340399	0.048852	0.536674
RSC1A1	3.70646	4.1391	0.340186	0.0490028	0.536674
N4BP2L1	6.13146	1.20889	0.340182	0.0490055	0.536674
RPE	5.75319	2.37461	0.339985	0.049145	0.536674
DTD2	5.57311	1.88667	0.339859	0.0492342	0.536674
MPST	5.7097	1.36902	0.339671	0.0493681	0.536674
NIPBL	4.52396	2.63585	0.339523	0.0494738	0.536674
PTPN12	5.96566	4.16349	0.339484	0.0495013	0.536674
AK9	1.64508	1.0665	0.339155	0.0497367	0.536964
METTL22	4.25503	1.4532	0.339153	0.0497381	0.536964
FER	3.7822	2.32088	0.339112	0.0497674	0.536964
SLAIN1	3.44165	2.24445	0.33875	0.0500275	0.538983
NAA16	4.40186	1.23037	0.338451	0.0502428	0.539026
HNMT	7.01816	4.26591	0.338139	0.0504684	0.539026
TCEA1	5.96067	3.57348	0.338129	0.050476	0.539026
ENSMMUG00000045846	4.22996	2.5035	0.33811	0.0504895	0.539026
HMGCS1	5.03559	2.01379	0.33787	0.050664	0.539026
UHRF1BP1L	3.54184	2.08062	0.337782	0.0507275	0.539026
TANK	5.00676	2.38508	0.337607	0.0508554	0.539026
TNS4	1.60812	1.3894	0.337577	0.0508769	0.539026
SCAMP1	4.21795	1.94032	0.337462	0.0509612	0.539026
RELCH	4.02786	1.93737	0.337461	0.0509619	0.539026
DUSP23	4.64078	1.56732	0.337435	0.050981	0.539026
ARGLU1	10.0981	2.41215	0.337216	0.0511407	0.539112
RDH5	7.53684	3.68352	0.337133	0.0512019	0.539112
CIZ1	5.81835	2.80161	0.33703	0.0512774	0.539112
CMBL	5.14808	2.24208	0.336796	0.0514495	0.54011
COTL1	4.43809	1.11482	0.336586	0.0516044	0.540818
CACNB2	4.16625	1.03433	0.336181	0.0519035	0.540818
TCEAL3	1.56262	1.39541	0.335947	0.0520772	0.540818
JOSD1	6.179	2.98967	0.335811	0.052178	0.540818
HABP4	4.85444	2.19458	0.335707	0.0522554	0.540818
TENT5A	3.77075	1.66081	0.335699	0.0522614	0.540818
FOXP2	2.82885	2.06121	0.335655	0.0522947	0.540818
ATP1B1	7.21753	3.62398	0.335486	0.0524207	0.540818
UBE2K	5.79389	2.99362	0.33534	0.0525294	0.540818
PRXL2A	6.19644	1.91493	0.335332	0.0525358	0.540818
PDHX	4.17943	2.01342	0.335213	0.052625	0.540818
KANSL2	6.18442	1.56218	0.334938	0.0528308	0.540818
CD14	4.43398	1.21292	0.334895	0.0528632	0.540818
CDKN1A	3.47787	2.23341	0.334576	0.0531042	0.540818
NFATC2	1.25481	2.84665	0.334558	0.0531174	0.540818
ZNF177	6.3473	1.25359	0.334397	0.053239	0.540818
ANKH	3.80785	2.0206	0.334307	0.0533071	0.540818
JAKMIP2	1.38799	3.40723	0.334261	0.0533421	0.540818
TUBA1B	9.26535	7.36284	0.334173	0.0534083	0.540818
ARFGEF3	1.61035	2.39002	0.33416	0.0534184	0.540818
ZNF493	3.36423	1.42088	0.333952	0.0535767	0.540818
CHMP2A	6.91483	4.23594	0.333944	0.0535822	0.540818
NUBPL	3.72958	1.3158	0.333889	0.0536242	0.540818
PAWR	3.74674	1.85789	0.333755	0.0537263	0.540928
DYRK1B	4.59553	1.04707	0.333362	0.0540264	0.542683
TSGA10	2.66945	1.91878	0.333334	0.0540477	0.542683
TAFA5	1.99097	1.45739	0.333214	0.0541393	0.542864
HMOX1	3.68889	3.45063	0.332826	0.0544376	0.544376
PAFAH1B2	5.38416	2.13455	0.332638	0.0545826	0.544984
RFX7	3.67503	2.81869	0.33246	0.0547199	0.544984
ALKBH3	5.69368	2.47827	0.332184	0.0549336	0.545922
TYW3	4.15539	1.54557	0.332147	0.0549621	0.545922
EIF3L	7.47488	5.66457	0.33166	0.0553413	0.548856
NKX3-1	1.30589	3.61964	0.331368	0.0555691	0.549731
DTNBP1	5.14494	2.38816	0.331203	0.055698	0.550269
ZNF33B	3.83186	1.69912	0.330894	0.0559409	0.55189
ENSMMUG00000013388	4.17922	4.62371	0.330421	0.0563141	0.55189
CDK5RAP3	6.18049	1.56811	0.330263	0.056439	0.55189
TGIF1	5.71041	2.77696	0.330153	0.0565263	0.55189
MTA3	4.98889	1.80239	0.330061	0.0565989	0.55189
ENSMMUG00000041234	3.67307	1.5055	0.329888	0.0567368	0.55189
PLEKHA1	5.5874	3.93824	0.329859	0.0567592	0.55189
CMPK1	6.00275	2.71371	0.329843	0.0567721	0.55189
ZNF304	4.97702	1.47721	0.329801	0.0568056	0.55189
SPP1	4.39257	1.95835	0.329669	0.0569112	0.55189
SEC23A	5.13465	1.55577	0.329578	0.0569838	0.55189
ADGRG6	5.44821	1.12845	0.329222	0.0572684	0.55194
FRG1	5.90581	2.51944	0.329176	0.0573047	0.55194
CA8	2.82153	2.11239	0.329111	0.0573573	0.55194
CLMN	1.927	1.60715	0.328891	0.0575336	0.55194
ZBTB5	4.34818	1.00708	0.328878	0.0575441	0.55194
ANOS1	5.91018	1.11979	0.328825	0.0575872	0.55194
ZRANB1	5.08497	3.4222	0.328311	0.0580015	0.555002
TTC3	5.34495	3.22502	0.32815	0.0581324	0.555002
N4BP2L2	4.62122	2.02424	0.32787	0.0583592	0.555748
GOLGA6A	6.55705	1.82562	0.327868	0.0583611	0.555748
FRMD4A	5.01005	1.25328	0.327426	0.0587213	0.556058
NFYA	5.42898	1.20136	0.327325	0.0588039	0.556058
IRF2BPL	5.32478	1.03009	0.327194	0.058911	0.556058
ACVR2A	4.27558	1.85888	0.32716	0.0589393	0.556058
SCGB3A1	4.78044	6.84267	0.32709	0.0589964	0.556058
SNTN	3.13788	2.84791	0.326366	0.0595931	0.560251
NUMA1	6.75286	3.53292	0.326231	0.0597045	0.560584
SLC45A4	2.33619	1.49103	0.325804	0.0600593	0.56187
PARP8	4.59373	2.23678	0.325791	0.0600699	0.56187
MLX	5.73708	2.5946	0.325367	0.0604232	0.563746
ZFAND5	8.82543	6.80655	0.325258	0.060515	0.56389
STK24	6.42304	4.11127	0.324903	0.0608123	0.565232
MDK	7.80688	1.40949	0.324731	0.0609573	0.565868
SEMA3C	5.91158	1.02824	0.324317	0.0613061	0.568391
ZNF350	3.49822	1.3082	0.32396	0.0616086	0.570479
DEDD2	4.11403	2.42681	0.323847	0.0617044	0.57065
AVL9	3.88056	1.89511	0.323389	0.0620951	0.57266
MBD1	5.85813	1.99163	0.323234	0.0622272	0.57266
TENT5B	3.57699	3.17191	0.323229	0.0622321	0.57266
CCNC	5.38914	2.37266	0.323124	0.0623217	0.57277
PKIB	3.75605	4.55684	0.322949	0.0624713	0.572898
FBXW2	5.87182	1.82957	0.322895	0.0625184	0.572898
KHNYN	5.75088	1.55314	0.322831	0.0625733	0.572898
MLPH	3.34711	2.87463	0.322716	0.062672	0.572898
RBMS1	6.7222	5.03289	0.322339	0.0629972	0.574497
ENSMMUG00000044249	8.7583	6.72176	0.322006	0.0632853	0.575599
ZNRD1	6.47007	3.14551	0.321952	0.0633315	0.575599
ABHD5	3.30612	5.00935	0.321606	0.0636329	0.577021
RASA1	5.29097	1.89411	0.321593	0.0636443	0.577021
NEK7	5.44833	3.02122	0.321261	0.0639334	0.578381
AMD1	5.27357	2.484	0.321241	0.0639511	0.578381
NCOA7	3.41783	1.20225	0.321106	0.0640692	0.57874
TSC22D1	6.18948	2.45453	0.320811	0.0643275	0.579172
ENSMMUG00000047882	5.69261	3.08966	0.320783	0.0643525	0.579172
TIMM9	5.69261	3.08966	0.320783	0.0643525	0.579172
CDC34	6.13059	2.99298	0.320349	0.0647346	0.581739
CDC14B	3.27105	1.03116	0.320243	0.0648279	0.581739
PARD3	5.02553	4.35142	0.320191	0.0648742	0.581739
SFT2D2	4.20271	3.35146	0.320102	0.064953	0.581739
SLC38A1	4.55391	3.18543	0.319801	0.0652196	0.583249
HARS1	5.27445	1.34392	0.319645	0.0653586	0.583249
ZNF654	3.31821	1.39031	0.319424	0.0655546	0.583936
DGKA	4.99362	2.4336	0.319372	0.0656013	0.583936
MYO5A	3.15563	2.09843	0.319235	0.0657238	0.583936
TCERG1	5.43272	2.57144	0.319203	0.0657522	0.583936
LIAS	4.03723	1.22396	0.319078	0.0658636	0.584026
PACRG	2.1628	1.32547	0.319005	0.0659291	0.584026
ARHGEF10	5.10532	1.30247	0.318827	0.0660886	0.584026
HIST1H2AM	1.0149	2.41605	0.318813	0.0661011	0.584026
ENSMMUG00000047716	4.79284	1.96931	0.318608	0.0662855	0.584026
MT3	5.71479	5.5199	0.318574	0.0663162	0.584026
SMARCA1	5.72997	2.29308	0.318253	0.0666052	0.585712
ZNF320	5.37841	1.31664	0.318185	0.0666664	0.585712
QSER1	3.0387	2.81139	0.317848	0.0669716	0.587035
NOP14	5.26001	2.15388	0.317798	0.0670166	0.587035
SNRPG	8.22368	3.69593	0.317754	0.0670569	0.587035
IL18BP	5.61306	1.77707	0.3175	0.0672874	0.587035
RMDN3	5.353	1.50006	0.317414	0.0673659	0.587035
GPRIN3	3.85985	1.45533	0.317139	0.0676162	0.587035
SNX19	4.42155	1.1707	0.317119	0.0676347	0.587035
FGF12	2.71263	2.02771	0.317021	0.0677247	0.587035
RASD1	4.01983	1.07008	0.316969	0.0677716	0.587035
VTI1B	5.40271	3.80083	0.316542	0.0681638	0.58905
DLG1	5.45626	3.34691	0.316296	0.0683903	0.589923
CD74	7.69433	1.1958	0.316258	0.0684247	0.589923
FAM107B	4.37763	2.81228	0.316062	0.0686059	0.590795
SH2D4A	4.42727	3.11846	0.315923	0.0687341	0.591209
SNRK	6.10975	1.80645	0.315319	0.0692945	0.594903
DGKZ	6.54218	1.22227	0.315041	0.0695543	0.594903
GLI3	3.21383	1.51812	0.314567	0.0699979	0.594903
SHROOM2	3.52834	1.03685	0.314561	0.0700029	0.594903
GOLGA6L1	2.303	1.90607	0.314538	0.0700246	0.594903
GATD1	6.21413	2.04849	0.314377	0.0701762	0.594903
KDELR2	6.8254	4.62675	0.314212	0.0703318	0.594903
FAM184A	2.36845	1.23167	0.314162	0.070378	0.594903
CRYAB	5.92613	3.96888	0.314137	0.0704023	0.594903
EXOSC1	5.2149	2.57237	0.314114	0.0704238	0.594903
TRAPPC3	6.35968	2.93226	0.314107	0.0704301	0.594903
RABGAP1	5.73636	3.5946	0.314098	0.0704391	0.594903
ENPP1	3.12121	1.35673	0.314083	0.0704532	0.594903
RBIS	7.24003	4.32681	0.313879	0.0706455	0.595164
RNF146	5.76165	2.60967	0.313725	0.0707912	0.595711
ZNF644	4.63757	3.25249	0.313459	0.0710431	0.59715
KCMF1	5.45722	4.17198	0.312995	0.0714852	0.59849
PODXL	6.79314	1.31409	0.312916	0.0715598	0.59849
SCAMP2	5.56923	1.85079	0.312859	0.0716148	0.59849
DSTN	8.77829	4.22382	0.31283	0.0716426	0.59849
CHORDC1	5.279	3.84339	0.312781	0.071689	0.59849
AHSA1	6.68088	2.28231	0.312551	0.0719096	0.599244
NFKB1	5.17029	2.01605	0.312259	0.0721894	0.60051
YME1L1	6.36636	2.70577	0.312123	0.0723207	0.60051
STK17A	4.81804	2.59999	0.312105	0.0723378	0.60051
SNAPC3	5.27549	3.26664	0.311692	0.0727365	0.602464
AP001273.2	5.15678	2.12292	0.311477	0.0729442	0.602784
GALNT12	3.94789	1.48014	0.311409	0.0730105	0.602784
TSPO	5.86342	1.95761	0.311399	0.0730201	0.602784
RAB25	5.75263	6.56157	0.310985	0.0734225	0.604916
TMEM42	5.81193	1.02596	0.310964	0.0734424	0.604916
ENSMMUG00000032387	1.69734	1.44577	0.310566	0.0738313	0.606557
IL33	6.97499	1.82722	0.310387	0.0740064	0.606557
FAM133B	5.46483	1.56686	0.310373	0.0740197	0.606557
SYBU	4.62356	3.03578	0.310312	0.0740794	0.606557
DICER1	3.25228	2.43395	0.310211	0.0741786	0.606557
BTBD1	3.82949	1.55382	0.310166	0.0742234	0.606557
PPP6C	5.56853	2.33135	0.308917	0.0754577	0.610897
MAP3K13	8.3562	6.03766	0.308832	0.0755419	0.610897
ADAMTS6	3.05745	4.4099	0.308802	0.075572	0.610897
PGK1	7.82058	3.54564	0.30871	0.0756637	0.610897
WAC	6.74608	5.83824	0.308506	0.0758675	0.610897
USF2	6.96223	2.55685	0.308472	0.0759016	0.610897
JARID2	3.91026	2.55901	0.30843	0.075943	0.610897
PLAC9	8.49143	1.0989	0.308384	0.0759897	0.610897
PKN2	4.85021	2.23261	0.308201	0.0761724	0.611155
COPRS	4.18547	1.32013	0.308186	0.0761874	0.611155
ARMC10	5.68704	2.07464	0.308024	0.0763499	0.611794
FBXL7	4.58538	2.19937	0.307876	0.0764993	0.612326
RAB2B	5.17683	1.69205	0.30742	0.0769585	0.615334
STRN	3.50521	3.23673	0.307172	0.0772096	0.616674
CCDC91	3.86796	2.5899	0.306977	0.0774068	0.617581
LARGE1	4.59501	1.03794	0.306306	0.0780903	0.620802
WDFY3	4.05772	1.93705	0.306242	0.0781554	0.620802
EMP2	8.29779	2.99199	0.30621	0.0781881	0.620802
NFIX	6.18016	2.48404	0.305889	0.0785173	0.621645
UPF3B	4.21028	1.25184	0.305837	0.0785701	0.621645
ROGDI	5.43444	1.38666	0.305818	0.0785901	0.621645
WASHC4	4.36599	1.78901	0.305697	0.078714	0.621959
NAA60	6.32219	4.72687	0.30527	0.0791541	0.623917
BRWD1	3.65137	1.43913	0.305211	0.0792154	0.623917
ENSMMUG00000047203	5.11881	3.46015	0.304834	0.0796057	0.625655
C1orf43	6.62556	5.59873	0.304681	0.0797643	0.625711
HES1	6.94357	2.34664	0.304664	0.0797823	0.625711
KIFAP3	4.37714	1.34521	0.304498	0.079954	0.626391
OXLD1	3.77558	2.11531	0.304393	0.080064	0.626537
ENSMMUG00000038522	4.35988	1.55189	0.304318	0.0801424	0.626537
BTRC	3.65555	1.73041	0.304167	0.0802994	0.6271
MID1IP1	5.01678	1.1468	0.303715	0.0807726	0.627451
FBXO5	4.03659	1.17716	0.30368	0.0808092	0.627451
ZFP36L1	6.85554	3.71359	0.30364	0.080851	0.627451
PSMC4	5.7769	1.77353	0.303556	0.0809395	0.627451
MYO6	4.22089	2.59249	0.303293	0.0812163	0.627619
SYS1	4.57678	1.13998	0.302964	0.0815634	0.627965
SPATS2	3.92247	1.55205	0.302931	0.0815981	0.627965
CHN2	3.19912	1.92709	0.3027	0.0818423	0.627965
NDUFV3	5.05572	5.20685	0.302695	0.0818474	0.627965
RPL18A	9.82791	6.53515	0.302614	0.0819332	0.627965
NT5C2	7.26583	2.28673	0.302343	0.0822213	0.627965
TMEM99	5.84205	1.88511	0.302243	0.0823273	0.627965
CENPC	4.77263	1.23585	0.302235	0.0823364	0.627965
LARP7	5.05653	2.1512	0.30221	0.0823629	0.627965
CLUAP1	4.45959	1.35108	0.302046	0.0825376	0.627965
G3BP1	6.38959	2.19353	0.302031	0.0825538	0.627965
ISOC2	5.10567	2.70911	0.301966	0.0826225	0.627965
SYAP1	4.9448	2.17231	0.30187	0.0827258	0.627985
MBP	4.0465	1.31977	0.301441	0.0831844	0.627985
PALM3	2.25598	2.25504	0.301424	0.0832024	0.627985
ARL4C	5.6511	2.63162	0.301401	0.0832276	0.627985
FBXO9	6.70758	3.33125	0.301328	0.0833059	0.627985
SUPT5H	5.68588	2.64009	0.301154	0.0834931	0.627985
ETV6	4.03493	2.06603	0.301141	0.0835074	0.627985
SHARPIN	5.95483	2.08944	0.301104	0.083547	0.627985
DDX23	5.86826	1.86339	0.300917	0.0837482	0.628751
HMOX2	5.02916	1.42235	0.300759	0.0839183	0.628845
HNRNPDL	9.09696	4.21994	0.300747	0.0839312	0.628845
RNF214	4.72348	2.4809	0.300161	0.0845668	0.632965
COX5B	7.79324	5.1179	0.299949	0.0847972	0.634046
AKIRIN1	5.52593	2.06443	0.299705	0.0850627	0.634738
STAT3	6.12466	2.90869	0.299462	0.0853288	0.635118
RBBP5	3.62819	1.38629	0.299423	0.0853709	0.635118
BLOC1S6	6.71289	3.35897	0.299273	0.0855357	0.635348
FAM162A	6.18807	4.45391	0.299137	0.0856843	0.635348
CARD8	5.4001	1.23608	0.299081	0.0857462	0.635348
SLC22A23	4.37415	3.55519	0.298713	0.0861513	0.636629
GRB7	5.02687	2.01277	0.298689	0.0861778	0.636629
EML4	5.06521	3.3299	0.298482	0.0864059	0.637094
SUZ12	4.18956	2.35347	0.298475	0.0864134	0.637094
AEBP2	5.392	3.2771	0.298205	0.0867122	0.637824
ARAF	5.47372	2.18929	0.298192	0.0867267	0.637824
EFCAB10	1.77549	1.06243	0.297978	0.0869638	0.6386
SNX9	5.95152	3.33388	0.297694	0.0872795	0.639717
TRIP12	5.58063	5.45767	0.297686	0.0872893	0.639717
CCT4	6.75117	2.08572	0.297418	0.0875874	0.64121
ZNF827	3.5604	1.79908	0.297232	0.0877953	0.64121
MLF1	3.42792	1.23752	0.297022	0.0880301	0.641959
FSTL1	8.39326	2.14482	0.296671	0.0884248	0.64389
POLR2F	6.83192	3.40835	0.296264	0.0888835	0.64563
SPATA33	3.40155	1.59259	0.29616	0.089001	0.645848
EMC7	5.16377	1.12062	0.295902	0.0892921	0.646011
NUDT22	4.86884	1.04129	0.295808	0.0893988	0.646011
CD52	6.81624	2.36205	0.295743	0.089473	0.646011
RNF145	6.8205	1.40628	0.295682	0.089542	0.646011
GNL1	5.82155	1.42736	0.295665	0.0895615	0.646011
SLC39A8	6.65352	1.26695	0.295468	0.0897854	0.646011
CNDP2	5.85923	2.5973	0.295341	0.0899296	0.646011
TAB3	3.47393	5.16407	0.295259	0.0900238	0.646011
C18orf21	4.27007	2.36071	0.295182	0.0901111	0.646011
DDX42	6.14307	2.42773	0.295138	0.0901614	0.646011
ORC6	2.74718	1.70389	0.295018	0.0902981	0.646177
KAZN	3.87665	3.73375	0.294792	0.0905569	0.646177
BHLHE40	5.18137	2.47564	0.294736	0.0906206	0.646177
PHF14	4.79686	2.22587	0.294443	0.0909568	0.646177
DSP	4.18884	3.93445	0.294256	0.0911727	0.646177
ERCC6L2	4.97522	1.56316	0.294243	0.0911874	0.646177
ERLEC1	6.24373	2.19165	0.294163	0.0912795	0.646177
CBR3	5.52783	2.74999	0.294159	0.0912837	0.646177
GOLPH3L	4.42284	2.60249	0.294063	0.0913944	0.646177
C15orf39	4.10306	2.78071	0.294049	0.0914114	0.646177
ASS1	3.72604	3.9431	0.293998	0.0914694	0.646177
ZNF816	7.52914	1.87643	0.293929	0.0915497	0.646177
ZNF337	4.68543	1.09596	0.29392	0.0915599	0.646177
GDAP2	3.38439	2.11363	0.293707	0.0918064	0.646177
CD68	4.02258	4.43012	0.293504	0.0920415	0.646177
ARG2	4.02285	3.28953	0.293322	0.0922522	0.646177
C12orf29	3.71215	1.1228	0.29327	0.0923126	0.646177
PLEKHB2	4.64397	2.11337	0.293011	0.0926138	0.646177
FLVCR2	5.80186	1.8313	0.292911	0.0927304	0.646177
NHLRC2	3.12082	2.26524	0.29289	0.0927556	0.646177
ECHS1	6.19348	1.17997	0.292819	0.0928376	0.646177
FXYD3	6.98689	4.09244	0.292818	0.0928394	0.646177
GRPEL2	4.39874	1.66751	0.292787	0.0928752	0.646177
IFNGR2	7.21766	3.94277	0.292758	0.092909	0.646177
TMEM52B	1.52302	1.67741	0.292548	0.093155	0.646739
MPC2	6.67795	4.44497	0.292356	0.09338	0.646913
ZFAND1	5.41676	1.66443	0.292294	0.0934523	0.646913
CCNT2	5.51361	2.18864	0.292227	0.0935307	0.646913
ENSMMUG00000005721	4.15432	1.59491	0.291953	0.0938536	0.647231
TOMM22	5.73836	2.93255	0.291771	0.094067	0.647231
APC	3.21172	1.63322	0.291727	0.094119	0.647231
TES	6.28914	2.66195	0.291596	0.0942743	0.647231
PPIC	7.4702	2.9238	0.291507	0.0943796	0.647231
BMP4	5.70191	1.21436	0.29138	0.0945295	0.647231
NCOA2	3.46581	3.48226	0.291362	0.0945501	0.647231
AUP1	7.2767	1.91262	0.291346	0.09457	0.647231
ATRX	3.70004	1.73678	0.290983	0.0950001	0.647565
STXBP2	5.15861	1.6535	0.290982	0.0950017	0.647565
NIPAL3	4.93958	1.80985	0.290959	0.0950288	0.647565
HYI	6.73488	1.65164	0.290541	0.0955264	0.650224
SLK	4.97723	4.55742	0.290483	0.0955953	0.650224
SWAP70	5.02982	3.04752	0.290384	0.0957136	0.650429
NUDC	7.28027	3.66102	0.290222	0.0959078	0.651149
BCAT1	5.67131	3.32695	0.28973	0.0964976	0.653145
ENSMMUG00000003826	3.25437	1.45615	0.289689	0.0965471	0.653145
BMP2K	3.3679	2.94376	0.289681	0.0965568	0.653145
USP13	3.07518	1.54788	0.28945	0.0968343	0.653145
RAD52	4.33278	1.18691	0.289448	0.0968364	0.653145
IPCEF1	4.89147	2.38696	0.289388	0.0969097	0.653145
EIF3C	5.66342	2.53951	0.288898	0.0975018	0.656536
WDR7	3.29253	1.43971	0.288822	0.097594	0.656558
COX6B1	6.6071	3.87451	0.288683	0.0977626	0.657093
SFTPD	10.0734	2.77633	0.288605	0.0978575	0.657132
RGS5	8.39869	3.2203	0.288419	0.0980832	0.658049
TRIM25	5.10758	1.16443	0.288302	0.0982256	0.658179
C15orf62	2.7511	1.13817	0.288161	0.0983976	0.658179
ORC4	4.00224	1.20547	0.287648	0.0990245	0.658239
JMY	3.2012	2.51478	0.287622	0.0990569	0.658239
ECSIT	5.48371	1.11422	0.287532	0.0991674	0.658239
PFKFB2	2.90224	3.17416	0.287317	0.0994313	0.658239
RSPH9	3.75392	2.46444	0.287295	0.099458	0.658239
RPL7L1	6.57032	3.08852	0.287291	0.0994636	0.658239
DRAM1	7.0605	1.01241	0.287251	0.0995126	0.658239
HNF1B	4.12244	3.28252	0.287048	0.099763	0.658239
GMFB	4.84673	2.5437	0.287029	0.0997866	0.658239
ENSMMUG00000030968	6.60587	2.52728	0.286991	0.0998327	0.658239
SRPK1	4.57998	2.18007	0.286989	0.0998358	0.658239
GK5	2.98509	1.45202	0.28683	0.100032	0.658239
ZNF451	3.98023	1.61567	0.286822	0.100042	0.658239
PPP2R2D	5.5525	1.20922	0.286749	0.100132	0.658239
ENSMMUG00000046429	8.69412	5.61141	0.286621	0.10029	0.658239
UPP1	2.85943	1.01122	0.286497	0.100444	0.658239
DHRS7	6.49453	1.28648	0.286356	0.100618	0.658239
FAM122A	4.55551	1.27852	0.286281	0.100712	0.658239
SINHCAF	5.82994	4.58297	0.286259	0.100739	0.658239
SHOC2	4.97585	3.04736	0.286114	0.100919	0.658239
NCK2	6.12848	2.27982	0.286066	0.10098	0.658239
CZIB	7.48731	2.48032	0.286056	0.100991	0.658239
RPL14	10.6518	7.14627	0.286012	0.101047	0.658239
UBE3C	4.37639	1.64686	0.285897	0.101189	0.658239
NR4A2	2.52917	2.29658	0.285835	0.101266	0.658239
SPINDOC	4.97603	1.13222	0.285795	0.101316	0.658239
ENSMMUG00000020625	5.92188	1.65603	0.28579	0.101322	0.658239
ENSMMUG00000039390	1.19108	2.02199	0.285652	0.101495	0.658564
GAPVD1	4.84722	1.99358	0.285551	0.101622	0.658564
NOP53	7.92149	3.23196	0.285458	0.101737	0.658564
ENSMMUG00000016619	1.91796	2.79292	0.285428	0.101775	0.658564
SMPD4	5.34607	1.31088	0.285179	0.102087	0.659721
BTG2	7.58177	2.33466	0.284778	0.102591	0.660664
UQCRB	7.8125	4.00933	0.284582	0.102839	0.661106
MED13L	4.88469	2.88646	0.284324	0.103165	0.662011
MCFD2	5.73447	1.77955	0.284137	0.103401	0.662011
ST7	4.71886	1.89889	0.284067	0.10349	0.662011
PSMD1	5.54293	2.75103	0.284045	0.103518	0.662011
MTSS2	5.48488	3.78413	0.283883	0.103723	0.662662
RHOBTB3	5.31058	3.02501	0.283823	0.103799	0.662662
VAMP5	6.20362	1.47898	0.283595	0.10409	0.662756
THOC2	4.49107	1.62052	0.283509	0.104199	0.662756
FCHSD2	5.60021	2.1446	0.283485	0.10423	0.662756
UGP2	5.65218	3.9843	0.283404	0.104333	0.662756
NIBAN2	7.41215	3.34129	0.283166	0.104637	0.662756
ZCCHC2	3.2841	1.84379	0.283122	0.104693	0.662756
ERO1A	4.64816	3.53984	0.283087	0.104738	0.662756
ARRDC2	4.24179	1.48006	0.28281	0.105092	0.662756
SMARCA4	6.06605	3.48495	0.282751	0.105168	0.662756
TRIM33	3.29823	3.50211	0.28266	0.105285	0.662756
ENSMMUG00000010025	3.7128	1.75926	0.282536	0.105445	0.662756
EFCAB11	3.26037	2.90081	0.282238	0.105828	0.662756
PDCD6IP	5.81004	2.7102	0.282134	0.105963	0.662756
TUBA1A	5.75462	4.57597	0.282069	0.106047	0.662756
NIN	3.46689	4.6169	0.282056	0.106064	0.662756
NXT2	4.07119	1.25636	0.282051	0.10607	0.662756
MTMR2	5.65673	2.77905	0.28187	0.106303	0.662756
NELFCD	6.31449	2.24807	0.281848	0.106331	0.662756
HYPK	4.87709	4.18552	0.281828	0.106358	0.662756
MRPS14	5.72127	2.17007	0.281796	0.106399	0.662756
ENSMMUG00000047833	7.14195	4.97748	0.281471	0.106821	0.662756
VCPIP1	3.18429	1.6648	0.281318	0.107019	0.662756
HECTD1	5.22203	3.79613	0.281305	0.107036	0.662756
FOXK1	3.3707	1.60392	0.281283	0.107065	0.662756
DENND4C	4.12789	1.75524	0.281233	0.10713	0.662756
ARIH1	5.58398	3.81991	0.281228	0.107136	0.662756
DYNLT3	5.2306	2.87248	0.281223	0.107143	0.662756
ENSMMUG00000044913	1.38709	1.47432	0.281118	0.107279	0.662756
GPX6	1.09563	1.26339	0.2811	0.107303	0.662756
ERICH3	5.23326	3.35435	0.281082	0.107327	0.662756
SPCS3	5.96361	1.3411	0.280933	0.107521	0.662756
LCOR	2.35397	2.72976	0.280461	0.108138	0.662756
TRIM26	4.04701	1.75145	0.28044	0.108165	0.662756
TXNL1	6.39854	4.57236	0.280437	0.108169	0.662756
TMEM248	6.21969	2.21128	0.28025	0.108415	0.662756
ZNF44	3.78758	1.04762	0.280204	0.108475	0.662756
SNX5	6.78061	4.4707	0.2802	0.108481	0.662756
EXOSC7	5.26606	1.03722	0.280188	0.108496	0.662756
CIT	2.01171	1.02619	0.280098	0.108614	0.662756
INTS8	5.11726	1.48792	0.280086	0.10863	0.662756
MTRR	4.93206	3.35194	0.279914	0.108856	0.662756
ATP6V1C1	5.18171	2.23612	0.279882	0.108899	0.662756
AFTPH	4.04168	2.3983	0.279845	0.108948	0.662756
CFAP97	4.87775	1.84558	0.279839	0.108955	0.662756
NDUFB1	8.74677	5.18199	0.279755	0.109066	0.662756
AP1G1	5.06759	2.72494	0.279725	0.109106	0.662756
ALKBH5	5.55419	1.5937	0.27969	0.109152	0.662756
RC3H1	1.32651	2.79032	0.279381	0.10956	0.663242
ATP8A1	4.94733	1.37311	0.279324	0.109635	0.663242
TGFA	1.46128	1.4084	0.27932	0.109642	0.663242
ZNF621	3.76721	1.07103	0.27919	0.109814	0.663318
RMND5A	5.58638	2.816	0.279168	0.109842	0.663318
AAAS	5.31483	2.54577	0.279088	0.109948	0.663318
RAB11FIP2	4.21682	1.91996	0.278996	0.110071	0.663318
FOXP4	5.43737	1.76319	0.278871	0.110238	0.663318
CETN3	6.16308	1.81636	0.278827	0.110296	0.663318
ZNF84	4.89745	1.42356	0.278725	0.110431	0.663318
MTMR3	5.07841	2.08904	0.278634	0.110553	0.663318
GPRC5A	7.45243	5.08633	0.278508	0.110721	0.663501
ARHGAP5	5.10809	4.03301	0.278426	0.11083	0.663501
LLPH	6.58462	2.47495	0.278216	0.111111	0.663501
SNRPC	6.49952	1.73591	0.278188	0.111148	0.663501
PFDN2	3.80615	1.21676	0.278114	0.111247	0.663501
PUDP	4.08173	2.15485	0.278007	0.11139	0.663501
VPS26C	4.77543	2.17663	0.277591	0.111948	0.663501
MTUS1	6.24325	3.61534	0.277458	0.112127	0.663501
ABHD2	4.99934	1.63037	0.277296	0.112346	0.663501
GSTM5	7.72723	4.10418	0.277175	0.11251	0.663501
CREB5	2.74374	1.67643	0.277154	0.112537	0.663501
NUTF2	6.13263	4.79995	0.276995	0.112752	0.663501
PPIL2	5.56766	1.4997	0.276954	0.112808	0.663501
AAMDC	5.8457	2.70634	0.276801	0.113015	0.663501
GIT2	4.86368	2.26422	0.276767	0.113061	0.663501
TAF8	4.3266	1.47634	0.276756	0.113076	0.663501
ASXL1	5.52549	1.26104	0.276739	0.113099	0.663501
IPP	3.43647	1.11438	0.276677	0.113183	0.663501
IGFL1	1.56329	1.04061	0.276558	0.113345	0.663501
EIF4E3	5.11221	3.10487	0.276552	0.113353	0.663501
IL6ST	6.10319	3.00889	0.276523	0.113392	0.663501
NDEL1	6.78646	4.76668	0.27636	0.113613	0.663501
MMS19	5.36663	1.15821	0.276142	0.11391	0.663501
MORC3	4.82143	2.79783	0.276106	0.11396	0.663501
DHRS9	1.44648	2.58587	0.276	0.114104	0.663501
TASOR2	4.84117	1.57873	0.275906	0.114232	0.663501
NSD1	4.92828	3.37611	0.275833	0.114332	0.663501
MAP3K9	1.64726	2.46346	0.275785	0.114398	0.663501
BBS4	4.78386	1.22341	0.275582	0.114676	0.663501
MED29	5.0845	1.66754	0.275536	0.114739	0.663501
ERRFI1	6.67078	4.9115	0.275456	0.114848	0.663501
IRF3	6.49205	2.76216	0.275445	0.114864	0.663501
MXD1	3.65871	6.61363	0.275429	0.114886	0.663501
PPP1CC	8.03801	4.54674	0.275423	0.114894	0.663501
CPNE8	2.76774	1.26685	0.275347	0.114998	0.663501
ADGRL2	7.55747	2.51221	0.275325	0.115028	0.663501
PAN3	4.74474	2.71319	0.275318	0.115038	0.663501
B9D1	4.73509	1.39717	0.275145	0.115276	0.663501
ACACA	4.05511	1.10632	0.275083	0.11536	0.663501
GZF1	3.67996	1.48469	0.274961	0.115528	0.663501
DIAPH1	5.26949	4.18825	0.274584	0.116049	0.66574
MARCKSL1	7.83507	1.60581	0.274545	0.116102	0.66574
PRMT2	6.87762	2.53393	0.274483	0.116189	0.66574
LAPTM4B	6.20949	2.09628	0.274371	0.116343	0.666106
CLU	7.99428	1.71147	0.274247	0.116515	0.666182
TRA2B	6.56371	2.29646	0.274062	0.116771	0.666182
TRAPPC6B	5.34574	2.17974	0.274009	0.116845	0.666182
HCFC1R1	5.18763	1.29228	0.273962	0.116911	0.666182
POU2F1	2.36966	1.74953	0.273815	0.117115	0.666182
MNS1	2.7881	1.28808	0.273812	0.117119	0.666182
PPP1R9A	3.35982	2.58119	0.273775	0.11717	0.666182
WAPL	4.782	3.3619	0.273731	0.117232	0.666182
XBP1	7.65549	2.98517	0.273663	0.117326	0.666182
YAE1	4.88838	3.84344	0.273603	0.11741	0.666182
WDTC1	4.96468	1.70966	0.273269	0.117877	0.666881
PNISR	8.01282	2.9174	0.273194	0.117981	0.666881
ENSMMUG00000028783	5.53967	1.33075	0.273124	0.118079	0.666881
ZNF280D	4.54161	2.82823	0.273096	0.118119	0.666881
ARL8A	5.78876	1.20705	0.272997	0.118257	0.666881
ATP5O	7.83159	4.53196	0.272977	0.118285	0.666881
STPG1	1.75885	1.24187	0.272822	0.118502	0.667467
STX17	4.49039	1.67342	0.272713	0.118655	0.667467
VPS35	5.77215	2.78583	0.272701	0.118672	0.667467
THADA	3.59729	1.18257	0.272645	0.118751	0.667467
BIRC6	3.80256	1.49513	0.272554	0.118879	0.667674
NUDT16	5.11569	1.79162	0.271955	0.119724	0.669475
RUSC2	4.74312	1.00646	0.271947	0.119735	0.669475
ENSMMUG00000029374	6.47072	4.09112	0.271783	0.119967	0.669475
DLG3	3.63609	1.47559	0.271674	0.120122	0.669475
ZDHHC5	5.22206	2.04544	0.271449	0.120441	0.669475
NOL7	6.24211	3.37082	0.271335	0.120603	0.669475
FO393400.1	5.99474	2.70736	0.271325	0.120618	0.669475
DNAJC10	5.82606	1.33245	0.271321	0.120623	0.669475
PITPNC1	3.17481	1.0245	0.271302	0.120651	0.669475
CAT	7.16511	3.01686	0.271154	0.120861	0.669637
MECOM	5.61555	3.14285	0.271031	0.121037	0.670107
RAPGEF1	5.60044	1.57775	0.270829	0.121325	0.670399
ENSMMUG00000031952	8.15423	2.42111	0.270723	0.121476	0.670399
ENSMMUG00000039503	6.69203	1.68581	0.270673	0.121548	0.670399
PSMD7	4.44749	1.47026	0.270506	0.121787	0.670399
CNOT7	6.12337	2.87063	0.270474	0.121832	0.670399
GRIPAP1	5.58358	1.00163	0.270333	0.122034	0.670399
GORASP1	5.41421	1.4211	0.270244	0.122163	0.670399
PCBP1	8.10797	5.85947	0.270232	0.12218	0.670399
SUCLA2	5.18717	1.46655	0.270031	0.122468	0.670401
TTC37	5.30972	2.53836	0.269953	0.12258	0.670401
BTF3	8.69042	5.35861	0.269941	0.122598	0.670401
SENP5	4.16007	1.88226	0.269916	0.122634	0.670401
ARHGAP29	6.63973	3.28027	0.269545	0.123169	0.671077
CDC42BPA	4.55548	1.98011	0.269468	0.12328	0.671077
FMR1	5.27274	2.43381	0.269441	0.12332	0.671077
RYK	5.9433	1.82063	0.269379	0.12341	0.671077
ATL3	5.05326	1.6113	0.269339	0.123467	0.671077
SFN	2.26473	2.70316	0.269337	0.123471	0.671077
PCBD1	7.54624	4.79761	0.269258	0.123584	0.671077
SLF2	3.57647	2.66785	0.269245	0.123604	0.671077
AGPS	3.89981	1.55475	0.26903	0.123915	0.671077
ZNF770	4.75302	2.13548	0.268997	0.123963	0.671077
CLIP1	5.46909	4.19394	0.268917	0.124078	0.671077
TTC25	2.04473	1.51236	0.268875	0.12414	0.671077
CDKN1B	6.08886	3.50006	0.268856	0.124167	0.671077
ZNF292	3.54039	1.91081	0.268779	0.124279	0.671077
ESRP2	5.36105	3.14214	0.26875	0.124321	0.671077
CLK4	6.83125	2.72332	0.2687	0.124395	0.671077
DEPDC5	3.33964	1.27313	0.268636	0.124488	0.671089
RNASEL	4.12096	2.04241	0.268407	0.124821	0.671902
ZNF618	4.02782	1.37617	0.268323	0.124944	0.672073
PPIL4	4.01297	1.66307	0.268034	0.125366	0.673813
KITLG	5.97861	1.03261	0.267977	0.12545	0.673813
GOLGA6L4	7.04539	3.87092	0.267493	0.12616	0.67615
MTHFR	4.36005	1.24468	0.267331	0.126399	0.6762
TMEM59	8.19293	2.88664	0.267224	0.126556	0.6762
RAVER2	4.05397	1.37923	0.267204	0.126585	0.6762
DDAH1	4.71641	3.42114	0.26718	0.12662	0.6762
OSBPL3	1.85207	1.26134	0.267176	0.126627	0.6762
FKBP15	5.23005	1.66749	0.266799	0.127183	0.677654
ENSMMUG00000007991	2.40514	3.15387	0.266601	0.127477	0.677654
PRSS22	5.45672	1.39867	0.266588	0.127496	0.677654
SYNCRIP	6.17928	3.84906	0.266519	0.127598	0.677654
CDIPT	7.28053	2.7328	0.266493	0.127637	0.677654
USP9X	4.66915	2.71346	0.266463	0.127682	0.677654
YIPF5	5.61284	2.26211	0.266433	0.127726	0.677654
CHD6	4.42037	2.93723	0.266246	0.128004	0.678296
RBMX2	3.74824	1.92142	0.266228	0.128031	0.678296
RMND5B	5.92921	1.25942	0.265803	0.128664	0.679883
GAPDHS	4.2318	1.21996	0.265637	0.128911	0.679883
BEX3	8.79163	3.1215	0.265636	0.128912	0.679883
FTSJ3	5.20361	1.73473	0.265556	0.129032	0.679883
SFTPB	12.0189	5.34963	0.265533	0.129067	0.679883
C12orf57	9.05396	2.43386	0.265177	0.1296	0.681716
CNOT8	5.55308	1.28605	0.264865	0.130069	0.682631
DCUN1D5	4.94982	1.47869	0.264786	0.130188	0.682631
PRDX1	8.54294	6.21295	0.264692	0.130329	0.682631
CXXC5	5.02604	2.72022	0.264449	0.130695	0.684065
CASP8AP2	3.60527	1.10224	0.264236	0.131017	0.68482
TMEM176B	6.04962	1.16709	0.263996	0.13138	0.686006
POLR1D	6.33292	4.44128	0.263919	0.131498	0.686006
FAM228B	7.85774	2.46131	0.263897	0.131531	0.686006
COPB1	6.08108	2.56919	0.263648	0.131909	0.686935
ASAH1	8.08695	2.45538	0.263581	0.132011	0.686935
STX18	4.94171	1.75031	0.263534	0.132081	0.686935
INTS6	5.02251	3.09895	0.263471	0.132179	0.686957
CYP51A1	4.47227	1.18769	0.263344	0.132372	0.687477
MGME1	4.8625	1.11248	0.263096	0.13275	0.68887
IFRD1	5.18391	2.21364	0.263045	0.132827	0.68887
HIRIP3	4.65063	1.57266	0.262762	0.13326	0.690076
HGSNAT	5.77813	1.06578	0.262626	0.133469	0.690076
AGK	5.08473	2.17083	0.262618	0.133481	0.690076
GIPC1	5.97913	1.1995	0.262555	0.133578	0.690076
POLR2C	6.11504	1.54594	0.262478	0.133696	0.690076
ENSMMUG00000045959	2.2838	1.42685	0.262352	0.13389	0.690076
ARFIP1	4.61616	2.22514	0.262292	0.133981	0.690076
RPL27	10.2133	7.95742	0.26222	0.134092	0.690076
TOMM7	8.61484	5.46906	0.262177	0.134158	0.690076
ZMYM2	5.34305	3.14612	0.262169	0.134171	0.690076
ENSMMUG00000047236	5.40893	1.46067	0.262162	0.134181	0.690076
ENSMMUG00000045582	8.69056	5.74913	0.262084	0.134302	0.690214
ZNF260	4.30699	1.73728	0.26193	0.13454	0.690537
NRP1	7.28745	1.11096	0.261922	0.134552	0.690537
RBM41	3.59212	1.4677	0.261769	0.134788	0.690572
MEST	7.76755	3.70792	0.261723	0.134859	0.690572
PHF8	4.23048	1.06884	0.261717	0.134868	0.690572
RANBP2	4.15553	2.15462	0.261632	0.134999	0.690572
GSK3B	5.04124	3.7719	0.261394	0.135368	0.691
WWC2	6.22396	2.8212	0.261379	0.135391	0.691
NSMCE1	8.4048	2.78746	0.261211	0.135651	0.691168
RBM28	3.90215	1.44483	0.261159	0.135732	0.691168
PDP1	3.77578	1.27807	0.261116	0.135799	0.691168
ANKRA2	6.45804	1.58556	0.260605	0.136594	0.694259
SLC25A40	4.99971	1.98959	0.260263	0.137128	0.695489
TMOD3	6.41856	3.93513	0.260223	0.137191	0.695489
RPL18	10.3698	8.33064	0.260208	0.137214	0.695489
SHPRH	4.21448	1.06508	0.260088	0.137401	0.695489
RBM7	5.54736	2.95038	0.259963	0.137597	0.696003
KLHL28	2.83833	1.08704	0.259875	0.137735	0.696223
CTNNAL1	6.71144	1.33214	0.259733	0.137959	0.69663
AIFM1	4.29972	1.29871	0.259704	0.138005	0.69663
HOMER2	3.53738	2.35038	0.259449	0.138406	0.698178
THUMPD3	4.23761	1.63021	0.259319	0.13861	0.698471
NSG1	6.5346	1.60526	0.259121	0.138922	0.699181
TREX1	3.7773	1.9832	0.258927	0.139229	0.699181
PRCP	6.63062	1.4575	0.25892	0.139241	0.699181
DUT	8.20715	2.95606	0.258902	0.139268	0.699181
ENDOG	3.85536	1.01593	0.258299	0.140224	0.701725
DLG5	4.95855	2.94945	0.258268	0.140273	0.701725
MRTFB	5.44239	4.43394	0.258267	0.140276	0.701725
PHACTR4	4.99596	4.6521	0.25826	0.140287	0.701725
ENSMMUG00000028943	7.97578	1.04107	0.257995	0.140709	0.702046
RAD21	6.86619	3.22322	0.257922	0.140825	0.702046
FANCL	5.26725	3.46621	0.257903	0.140856	0.702046
HIF1A	6.03039	4.0998	0.257772	0.141065	0.702046
APPBP2	4.19779	1.82331	0.257583	0.141367	0.702046
TAF4	4.15418	1.03634	0.257577	0.141376	0.702046
EIF1	9.49071	6.79399	0.257539	0.141436	0.702046
WDR38	1.1484	2.12431	0.257531	0.141449	0.702046
PBRM1	4.59893	1.82675	0.257467	0.141552	0.702046
ZBED1	4.9656	2.17973	0.25742	0.141627	0.702046
THEM5	3.36324	1.17815	0.257369	0.141709	0.702046
TMED7-TICAM2	5.61486	2.62522	0.257349	0.141741	0.702046
NACA	10.1817	7.7563	0.257183	0.142007	0.70268
C2CD3	3.67757	1.03856	0.25715	0.142059	0.70268
EIF2S1	5.85317	2.30308	0.256573	0.142988	0.706043
PIGF	5.92143	2.86816	0.256477	0.143143	0.706075
GATC	4.65469	2.53887	0.256424	0.143229	0.706075
S100A9	4.6692	5.78453	0.256318	0.1434	0.706075
LHPP	4.05971	1.10579	0.256308	0.143416	0.706075
REL	1.49919	1.49162	0.256134	0.143697	0.706518
KAT7	5.61653	2.24628	0.255891	0.144092	0.707453
TRIM24	5.7198	4.29092	0.255766	0.144293	0.707453
CKMT1A	2.00261	1.41797	0.255652	0.144478	0.707453
TTPAL	3.84447	3.19265	0.255608	0.14455	0.707453
GATA6	4.89597	1.87362	0.255523	0.144689	0.707623
DOCK4	5.07653	1.58865	0.255413	0.144867	0.707771
TATDN3	3.14172	1.21254	0.255301	0.14505	0.707771
PFDN4	5.83477	1.18779	0.255278	0.145088	0.707771
FLCN	5.25966	1.16907	0.25521	0.145199	0.707771
ASH1L	4.99093	3.91323	0.255055	0.145452	0.70807
ARF3	4.78688	2.2468	0.254946	0.145629	0.708465
ERBIN	4.91739	3.7593	0.254839	0.145804	0.708849
GGA1	4.4911	1.59013	0.254622	0.14616	0.710111
ENSMMUG00000040018	9.00337	2.55635	0.254219	0.14682	0.711373
GRAMD2B	4.33783	3.72892	0.254155	0.146926	0.711373
COMMD10	5.43042	2.47716	0.254078	0.147053	0.711373
S100A6	9.83589	5.764	0.253887	0.147367	0.711373
PCMTD2	5.5515	1.63827	0.253783	0.14754	0.711373
ZC3H15	5.30476	2.88631	0.253706	0.147667	0.711373
USP3	5.34016	4.05417	0.253608	0.147827	0.711373
ZNF738	5.92475	1.63834	0.253433	0.148118	0.711373
CLDN18	7.06592	1.49643	0.253348	0.148259	0.711373
IGIP	7.23277	3.52138	0.253295	0.148345	0.711373
MREG	2.61205	1.18076	0.253253	0.148415	0.711373
WDR43	4.30614	2.19277	0.253252	0.148418	0.711373
MUC1	8.06322	3.35768	0.253178	0.14854	0.711373
RASGEF1B	3.53426	4.66348	0.253162	0.148566	0.711373
NUFIP2	4.42902	3.26476	0.253068	0.148722	0.711373
ARID4B	4.70911	1.82817	0.253003	0.148829	0.711373
PLGRKT	5.35443	1.76662	0.25274	0.149267	0.712785
NFAT5	3.68246	2.31444	0.252699	0.149335	0.712785
ABI2	6.29414	2.24379	0.252507	0.149655	0.712785
IMMT	5.55155	2.14099	0.252485	0.149692	0.712785
SUPT4H1	5.78717	2.13959	0.252444	0.14976	0.712785
SLC25A44	4.06029	2.1106	0.2522	0.150168	0.712785
PPP4C	6.67605	3.29504	0.252194	0.150177	0.712785
ENSMMUG00000019141	5.30508	1.90847	0.252159	0.150237	0.712785
PRPF40A	5.28003	2.55366	0.25213	0.150284	0.712785
TMF1	4.33744	3.18107	0.251943	0.150597	0.713419
KMT5B	6.20989	4.0643	0.25193	0.150619	0.713419
FAM103A1	6.38538	2.53547	0.251877	0.150707	0.713419
SLC35E1	4.93151	3.04984	0.251647	0.151094	0.714334
LTA4H	6.89251	2.9737	0.25155	0.151257	0.714647
GPS1	6.61284	1.54597	0.251354	0.151586	0.715741
LNPK	3.9788	1.21702	0.251123	0.151976	0.715838
MRPL35	6.22225	4.44183	0.251112	0.151994	0.715838
BTG1	8.14689	3.62853	0.250803	0.152515	0.717376
ST14	4.84095	2.05408	0.250722	0.152652	0.717564
RAB14	6.96469	3.27329	0.25055	0.152944	0.718007
ZNF669	6.73237	2.9322	0.250099	0.153709	0.719408
KLHDC10	3.57429	2.35643	0.250053	0.153787	0.719408
OGFOD1	4.32954	1.33599	0.249962	0.153941	0.719408
TTC7A	3.40043	1.18465	0.249834	0.154159	0.719408
SCNN1B	4.04765	1.55351	0.249818	0.154186	0.719408
RPF1	5.24122	3.51762	0.249771	0.154266	0.719408
RNPEPL1	4.81077	1.45215	0.249732	0.154332	0.719408
SOD2	5.15144	2.98571	0.249687	0.154409	0.719408
MGST1	5.44118	2.16697	0.249531	0.154676	0.720031
RPLP2	10.7775	9.17482	0.249462	0.154795	0.720031
CILK1	4.14339	1.91275	0.249342	0.154999	0.720188
BMPR1A	5.49432	1.22311	0.24913	0.155362	0.721098
SBNO2	4.49783	1.01012	0.248961	0.155652	0.721098
MMP7	6.62697	1.05536	0.248502	0.156439	0.723839
RCOR3	5.25502	2.92362	0.248377	0.156655	0.724038
ENSMMUG00000018010	11.7532	8.78992	0.248333	0.156731	0.724038
MAOA	5.69955	1.8509	0.248304	0.156781	0.724038
NDUFB9	6.80737	4.47861	0.248193	0.156973	0.724038
ENSMMUG00000008051	7.85757	1.61169	0.248082	0.157164	0.724078
S100A8	1.97488	4.07308	0.248069	0.157187	0.724078
ENSMMUG00000042889	3.52289	1.68074	0.248016	0.157279	0.724078
SUSD3	3.08088	1.19661	0.247865	0.157539	0.724078
TRAPPC2B	4.59305	1.21271	0.247787	0.157674	0.724078
CAPNS1	9.21344	8.49691	0.247716	0.157798	0.724078
LDB1	7.60045	3.2747	0.247551	0.158082	0.724078
COX7A2	7.29929	3.51996	0.247443	0.15827	0.724078
ACP6	4.91848	1.66129	0.247317	0.158489	0.724078
DTD1	8.0066	4.07872	0.247269	0.158573	0.724078
PAPSS2	7.51207	3.96191	0.247186	0.158717	0.724078
SPNS2	6.84759	5.37047	0.247097	0.158873	0.724078
UEVLD	4.10971	1.83	0.247083	0.158896	0.724078
RLIM	3.52847	1.22053	0.247054	0.158948	0.724078
LTBP1	5.57746	2.1981	0.246999	0.159042	0.724078
TRAF4	6.79393	2.0692	0.246591	0.159755	0.725605
GSTP1	9.4782	6.38847	0.246525	0.15987	0.725605
EMC3	6.16306	1.35922	0.246498	0.159916	0.725605
ANKRD44	4.78924	1.20843	0.246454	0.159994	0.725605
NFE2L1	6.60775	3.74197	0.246427	0.160041	0.725605
AKAP11	3.45527	1.92895	0.246298	0.160268	0.725605
BTBD7	4.31976	2.58773	0.246275	0.160307	0.725605
TMEM41A	4.15565	1.39262	0.246233	0.160382	0.725605
AMZ2	6.00783	4.30104	0.246189	0.160459	0.725605
EPN1	6.13568	1.16515	0.245983	0.16082	0.726791
USP30	4.92152	2.44915	0.245903	0.16096	0.726966
BMPR2	4.35164	2.53404	0.245741	0.161245	0.726966
C19orf53	6.63639	3.22168	0.245641	0.161422	0.726966
OSBPL10	4.72783	1.77822	0.245625	0.16145	0.726966
SON	7.70022	2.86832	0.245402	0.161842	0.727711
ENSMMUG00000032498	8.14303	5.94721	0.245207	0.162187	0.727711
ATG2B	3.76873	1.30673	0.245175	0.162244	0.727711
UIMC1	5.13187	1.25889	0.245108	0.162361	0.727711
CENPX	4.6675	1.42816	0.245099	0.162377	0.727711
PXDC1	6.49424	4.4064	0.244934	0.16267	0.727711
NFATC3	4.83508	2.56271	0.244857	0.162806	0.727711
RNASEH2B	5.18327	1.80787	0.244743	0.163008	0.727711
FBXO7	6.23819	3.6337	0.244737	0.163018	0.727711
MRPL43	6.62998	2.64547	0.244673	0.163132	0.727711
SLBP	5.8287	2.08096	0.244663	0.163149	0.727711
GFM2	4.17073	1.15302	0.244554	0.163342	0.727711
MORN2	6.10808	2.68905	0.244467	0.163497	0.727711
HECA	4.1899	1.13266	0.244431	0.163562	0.727711
MAGED1	6.6503	2.52148	0.244354	0.163699	0.727711
SUFU	4.52837	1.53588	0.244329	0.163743	0.727711
TENT2	5.31379	3.72721	0.244263	0.163861	0.727711
VPS13B	3.46319	1.34536	0.244229	0.163921	0.727711
TTC23	4.39134	1.01894	0.244029	0.164277	0.727711
RBAK	4.2699	1.37968	0.243877	0.164549	0.727711
NDUFA6	5.06476	2.78539	0.243848	0.164601	0.727711
AKAP13	5.66172	3.52894	0.243711	0.164844	0.727711
ENSMMUG00000040642	9.41029	6.73539	0.243635	0.164981	0.727711
ANKRD35	1.79351	1.81431	0.243513	0.1652	0.727711
HLA-DPB1	5.66919	1.20794	0.243424	0.165359	0.727711
MTMR1	4.43633	1.6476	0.243336	0.165516	0.727711
NAA38	6.46125	3.84918	0.24322	0.165724	0.727711
CNIH4	5.6963	2.11293	0.243102	0.165936	0.727711
NAB1	5.25752	2.00365	0.243085	0.165966	0.727711
MPP7	4.11998	1.69697	0.242996	0.166127	0.727711
FXR1	6.49413	3.79929	0.242864	0.166364	0.727711
ARCN1	8.08732	6.14149	0.242737	0.166592	0.727711
RAB3GAP2	4.07701	1.62684	0.242714	0.166634	0.727711
FIG4	4.33804	1.21748	0.242696	0.166667	0.727711
ABLIM3	6.14411	4.63874	0.242691	0.166676	0.727711
TTC39B	1.32244	1.06644	0.24264	0.166768	0.727711
GBE1	4.63953	1.91626	0.242608	0.166824	0.727711
AGL	3.3567	1.14276	0.242566	0.1669	0.727711
DDX52	4.13037	1.54868	0.242524	0.166977	0.727711
RPS28	11.4221	8.45747	0.242474	0.167068	0.727711
ATP5F1	8.27156	5.48539	0.242423	0.167158	0.727711
CIDEC	2.83194	1.00015	0.242399	0.167202	0.727711
ARMC1	4.99063	1.66858	0.242389	0.167221	0.727711
COX17	7.13798	4.49407	0.242219	0.167527	0.728082
VIRMA	4.58435	1.86715	0.242182	0.167594	0.728082
TMED3	5.74869	4.04178	0.242096	0.167751	0.728235
CAAP1	3.51228	1.00356	0.241977	0.167966	0.728313
RASA2	3.5316	1.94149	0.241883	0.168135	0.728619
ARRB2	5.65114	1.35402	0.241753	0.168371	0.729079
WDR33	5.28661	2.31383	0.241549	0.168743	0.729079
BRWD3	2.91602	2.79495	0.241498	0.168834	0.729079
TAOK1	2.37873	2.95324	0.241325	0.16915	0.730015
RASSF5	3.85098	2.89725	0.241163	0.169444	0.730858
PSME4	4.51742	3.23719	0.241074	0.169606	0.731131
BCL2L11	4.86403	1.15254	0.240967	0.169802	0.73149
CDCA7L	5.48173	1.8147	0.240842	0.170031	0.731679
PLPP1	6.97624	1.7567	0.240458	0.170733	0.732448
SELENBP1	8.24742	3.10028	0.240373	0.17089	0.732448
DFFA	4.97439	2.33002	0.240247	0.17112	0.732448
MACC1	2.30641	2.05221	0.24014	0.171317	0.732448
BRAF	3.15027	3.16455	0.240106	0.17138	0.732448
NUP62	5.20061	1.86597	0.240074	0.171438	0.732448
TTLL1	4.22307	2.13015	0.239978	0.171615	0.732448
ARHGAP44	5.15233	1.60037	0.239944	0.171677	0.732448
CCDC17	5.85249	3.61255	0.23985	0.17185	0.732448
KIAA1324	3.86903	1.42968	0.239733	0.172066	0.732448
HCFC1	4.33299	1.26446	0.239728	0.172076	0.732448
MRPL42	6.34028	3.9668	0.239717	0.172096	0.732448
EVI5	3.03599	1.93827	0.239206	0.17304	0.733082
WDR45	5.96189	3.52707	0.239153	0.173138	0.733082
ENSMMUG00000047369	7.5246	2.81298	0.239129	0.173182	0.733082
CDC16	5.9725	1.50819	0.239116	0.173205	0.733082
ENSMMUG00000041891	5.49312	1.16819	0.239105	0.173226	0.733082
SELENOS	5.94134	1.02096	0.239099	0.173238	0.733082
PRPF4B	5.92377	2.24611	0.238934	0.173542	0.733529
NUP58	4.94151	2.68747	0.2388	0.173791	0.733739
RNF115	4.93065	2.38827	0.23854	0.174275	0.735363
KRT15	2.6989	4.03432	0.238105	0.175084	0.735872
BRAP	4.18018	3.25701	0.238013	0.175256	0.735872
DYRK1A	5.81695	3.27097	0.237991	0.175297	0.735872
ENSMMUG00000006397	4.47169	1.90048	0.237958	0.17536	0.735872
RRAGC	4.98453	1.20259	0.237931	0.175411	0.735872
EFCAB7	3.57635	1.42749	0.237863	0.175537	0.735872
SMU1	5.80395	2.23712	0.237833	0.175592	0.735872
SYT15	5.65959	1.69905	0.237698	0.175846	0.736098
ELOVL5	6.24327	3.47694	0.23762	0.175991	0.736274
CREB1	4.48726	3.4723	0.237569	0.176087	0.736274
THYN1	6.51284	2.69037	0.237342	0.176512	0.737216
ZNF280C	1.91043	1.83657	0.237236	0.176712	0.737324
HSPE1	7.5555	7.01763	0.237071	0.177023	0.737324
PLEKHA7	3.43201	2.57707	0.236976	0.177201	0.737324
MPP5	4.84582	2.68378	0.236955	0.177241	0.737324
CPEB4	2.85412	2.89754	0.236951	0.177248	0.737324
REST	4.0457	3.33001	0.236824	0.177488	0.737324
NIBAN1	4.1916	2.67278	0.236781	0.177568	0.737324
PSMB3	6.20011	1.85399	0.236744	0.177637	0.737324
TICAM1	2.72428	2.16933	0.236617	0.177877	0.737815
STRAP	6.34673	2.18771	0.236533	0.178036	0.737815
C1orf116	7.13731	5.68093	0.236444	0.178204	0.737815
MYO5C	4.91175	2.33933	0.236238	0.178593	0.7388
SENP3	6.34882	3.8484	0.236137	0.178785	0.738933
SSBP2	5.84119	3.06269	0.236115	0.178826	0.738933
PTPN4	2.7869	1.84858	0.235935	0.179167	0.739661
ZFAND2B	5.05747	1.41536	0.235815	0.179395	0.740043
ACTR1B	5.83709	1.01786	0.235393	0.180197	0.741665
FAM117B	3.71414	2.81657	0.235305	0.180366	0.741665
CTR9	5.1214	2.29733	0.235291	0.180391	0.741665
STK38	5.19386	3.57056	0.235158	0.180646	0.742296
RPL5	10.5647	8.92645	0.234884	0.18117	0.742433
HMBS	4.48189	1.15643	0.234832	0.181268	0.742433
CDKN2AIPNL	5.5384	2.12376	0.234754	0.181417	0.742433
APPL2	5.06499	2.57279	0.234637	0.181642	0.742433
ARMCX1	5.94965	2.0301	0.234608	0.181697	0.742433
DDX46	5.44632	2.72031	0.234512	0.181882	0.742433
FOPNL	6.26282	3.06609	0.234505	0.181894	0.742433
ENSMMUG00000039360	6.3699	4.83317	0.234411	0.182075	0.742433
CCDC117	4.83782	2.93858	0.234345	0.182201	0.742433
EPC1	5.20012	2.44621	0.234345	0.182201	0.742433
ATP11B	4.15335	2.21405	0.234293	0.182301	0.742433
NABP1	3.31795	4.39757	0.234145	0.182586	0.742433
MARCHF6	5.42078	1.62777	0.23411	0.182654	0.742433
ABHD12	6.01983	2.62598	0.234022	0.182823	0.742433
UBL3	6.78257	5.5708	0.233995	0.182874	0.742433
H2BFS	5.01923	4.8945	0.233982	0.182899	0.742433
INVS	3.42031	1.13159	0.233977	0.18291	0.742433
ATAD2B	3.49489	2.00461	0.233895	0.183066	0.742433
NSL1	4.97099	1.35985	0.233878	0.1831	0.742433
SDHB	6.33567	2.82914	0.233798	0.183254	0.742433
LIN7C	3.87043	3.80851	0.233735	0.183375	0.742433
ERMP1	5.36372	1.10054	0.233712	0.18342	0.742433
COQ4	6.60409	1.3619	0.233559	0.183714	0.742433
AIMP2	4.25618	1.79458	0.233528	0.183774	0.742433
ZBTB1	5.2327	1.78123	0.233274	0.184265	0.742433
SPTY2D1	3.58135	1.62333	0.233244	0.184323	0.742433
NSMCE2	4.1788	1.90136	0.233223	0.184363	0.742433
XPO5	4.28983	1.35089	0.233042	0.184714	0.742433
MAP7	2.86582	3.42767	0.233007	0.184783	0.742433
HLA-E	8.35795	2.3044	0.232996	0.184803	0.742433
FAM227B	3.91318	2.17933	0.232611	0.18555	0.743819
UGDH	5.19033	3.52182	0.232555	0.18566	0.743819
SPPL3	5.83438	2.05225	0.232487	0.185793	0.743819
MED23	5.02985	1.82	0.23238	0.186	0.743819
PROSER2	2.9599	1.23426	0.232347	0.186065	0.743819
RARA	6.34489	1.97733	0.232292	0.186173	0.743819
ATP6V1A	4.79248	2.73679	0.232111	0.186526	0.743819
RRAS	5.69416	1.62887	0.232008	0.186725	0.743819
FAM92B	2.96575	2.80088	0.231908	0.186922	0.743819
UBXN2A	4.4539	2.43263	0.231892	0.186952	0.743819
ULK3	4.93735	1.24162	0.231784	0.187164	0.743819
TDG	4.98838	1.87795	0.231715	0.187299	0.743819
ENSMMUG00000038252	6.56324	6.02978	0.231684	0.187359	0.743819
RDH13	2.97193	1.09308	0.231624	0.187477	0.743819
AC023055.1	5.10201	1.06457	0.231613	0.187498	0.743819
MDM2	4.95227	2.91356	0.231602	0.187521	0.743819
RXRB	6.0121	1.41304	0.231578	0.187567	0.743819
COLCA2	4.59452	2.31387	0.231489	0.187741	0.744047
ZC3H12C	2.95738	1.1962	0.231371	0.187974	0.744047
C6orf48	9.37568	5.41183	0.231366	0.187982	0.744047
SLC24A1	2.44059	1.79982	0.231343	0.188028	0.744047
RABIF	3.26917	1.65909	0.231277	0.188158	0.744164
PLEKHA5	4.99823	2.72451	0.231158	0.188391	0.744533
MARVELD2	3.85337	1.97587	0.231126	0.188454	0.744533
NDNF	7.70487	1.06316	0.230886	0.188926	0.745404
SBSN	1.05109	3.9127	0.230856	0.188985	0.745404
PTCD2	4.06791	1.53363	0.230827	0.189043	0.745404
ENSMMUG00000029692	9.83103	5.99437	0.230687	0.189318	0.745404
RBL2	5.77746	2.87389	0.230624	0.189443	0.745404
EEF1AKMT1	4.35833	2.06854	0.230388	0.189909	0.745404
PIK3CB	3.46684	2.14977	0.230325	0.190034	0.745404
CREG1	4.83159	1.95481	0.230309	0.190064	0.745404
OFD1	4.47555	1.7968	0.230295	0.190093	0.745404
ISG20L2	4.86532	2.28858	0.230153	0.190373	0.745404
C9orf85	3.57867	3.37393	0.230138	0.190404	0.745404
CYP4B1	9.18402	1.5443	0.230137	0.190404	0.745404
GNL2	4.96547	2.38663	0.230113	0.190453	0.745404
ENSMMUG00000043776	7.45882	1.52921	0.230064	0.19055	0.745404
TOMM6	8.17763	4.8495	0.230042	0.190593	0.745404
ENSMMUG00000005822	3.27927	1.53874	0.229694	0.191284	0.7467
MPHOSPH6	5.22352	2.26654	0.229671	0.191329	0.7467
ZNF652	2.80663	2.55343	0.229485	0.191699	0.747352
TMEM104	4.26967	1.10324	0.229413	0.191842	0.747356
EPS8L1	4.11907	2.95248	0.229331	0.192005	0.747356
TP53BP1	5.0376	1.76077	0.22933	0.192008	0.747356
TACC2	4.19146	4.48103	0.229281	0.192105	0.747356
TRBV7-3	3.35091	1.07876	0.229149	0.192368	0.747545
MANBAL	5.67547	1.48629	0.229104	0.192459	0.747545
ARIH2	5.23606	1.01773	0.229054	0.192559	0.747545
CCN2	6.77351	4.33857	0.228859	0.192946	0.748154
IER3	4.47531	2.31788	0.228854	0.192956	0.748154
PPARD	4.77249	3.35607	0.228772	0.193121	0.748154
TSPYL4	5.06882	1.11273	0.228565	0.193536	0.748968
ZNF141	3.22024	1.78283	0.228481	0.193704	0.748968
INO80C	5.58957	1.56157	0.228431	0.193805	0.748968
ENSMMUG00000021448	9.23085	3.22783	0.228414	0.193839	0.748968
BACH1	4.43372	2.35615	0.228351	0.193964	0.74898
ZNF595	4.67783	2.86606	0.228288	0.194091	0.74898
OSER1	5.74901	2.84036	0.22826	0.194146	0.74898
HIST1H2AC	6.35527	4.7783	0.228095	0.194478	0.749546
DDX18	5.62365	2.1536	0.228086	0.194496	0.749546
RAB1B	7.74018	2.24036	0.227739	0.195195	0.750376
PRMT3	4.85219	1.79436	0.227513	0.195649	0.750376
KLHL5	4.71671	1.18498	0.227439	0.1958	0.750376
PDE1A	3.01292	1.10022	0.227391	0.195896	0.750376
SMN1	5.52232	2.2308	0.227358	0.195964	0.750376
MBNL2	7.01612	5.05072	0.227348	0.195982	0.750376
LITAF	6.35489	3.39841	0.22734	0.195999	0.750376
ENSMMUG00000040573	2.88472	1.32194	0.227323	0.196033	0.750376
ENSMMUG00000042625	3.17105	1.18178	0.227021	0.196644	0.751183
RAF1	6.30253	3.2732	0.227018	0.196651	0.751183
PPP1R15A	5.72489	2.58242	0.226869	0.196953	0.751948
ZCCHC24	5.05974	1.22265	0.226531	0.197638	0.754061
DPP4	2.95716	1.04519	0.226491	0.19772	0.754061
PLEKHA6	3.57025	2.46441	0.226425	0.197854	0.754061
AGFG1	5.26621	3.14738	0.226305	0.198099	0.754061
MRPS18C	6.47195	3.81039	0.226265	0.19818	0.754061
ANAPC11	5.28107	1.98662	0.226218	0.198276	0.754061
PTPN6	4.76326	1.19441	0.226049	0.19862	0.754061
IFT74	4.05567	2.08188	0.226009	0.198702	0.754061
ZNF286A	4.12722	2.23897	0.225985	0.19875	0.754061
C1orf158	1.47155	3.32681	0.225883	0.198959	0.754061
ATP5PD	7.38611	4.85646	0.225872	0.198981	0.754061
EMSY	4.08655	2.40033	0.225854	0.199017	0.754061
DPAGT1	4.8476	1.22632	0.225793	0.199143	0.754061
JUND	6.36632	1.60067	0.225732	0.199267	0.754061
CD44	7.56889	4.99018	0.225692	0.199348	0.754061
MLH1	3.03075	1.0899	0.225593	0.19955	0.754061
RBM43	4.46212	1.23796	0.225514	0.199713	0.754291
NDUFA12	6.28452	2.27109	0.22526	0.200233	0.754694
ZFP90	5.89949	1.92051	0.225035	0.200696	0.754694
VGLL1	5.54328	6.14691	0.224988	0.200792	0.754694
CITED2	6.18681	5.84727	0.224956	0.200857	0.754694
RARS1	5.51387	3.24436	0.224799	0.201181	0.754694
ARHGEF3	5.12237	1.98383	0.224794	0.20119	0.754694
PLLP	5.49349	1.33844	0.224764	0.201253	0.754694
AGGF1	5.17906	2.81697	0.224745	0.201292	0.754694
BPHL	4.85228	1.4596	0.224665	0.201455	0.754694
CEP170	4.19459	1.36911	0.224665	0.201456	0.754694
TMEM230	5.18684	1.91484	0.224605	0.20158	0.754773
DYNC1H1	6.27983	1.75691	0.22436	0.202085	0.755387
RARS2	4.83062	1.00414	0.224344	0.202117	0.755387
COG8	5.81593	2.48275	0.224172	0.202473	0.75607
H6PD	3.51283	1.31126	0.22409	0.202643	0.75607
PDLIM2	7.55089	2.52565	0.224025	0.202777	0.756187
RPF2	2.96092	1.28355	0.223934	0.202965	0.756343
POLR2G	5.67725	1.1571	0.22383	0.203181	0.756343
ENSMMUG00000029022	1.10163	1.32193	0.223828	0.203185	0.756343
HNRNPH2	6.02568	2.1581	0.223567	0.203726	0.757504
S100A11	8.87783	9.50848	0.223517	0.20383	0.757504
HAUS4	6.46704	1.6563	0.223477	0.203914	0.757504
MPHOSPH10	4.49259	2.94121	0.223436	0.203998	0.757504
KANSL1L	4.3424	2.97516	0.223354	0.204168	0.757547
ARID2	4.11094	2.31762	0.223235	0.204416	0.757834
TLE3	5.28249	2.06233	0.223218	0.204451	0.757834
ENSMMUG00000038622	8.09446	2.29459	0.222911	0.20509	0.758157
CCZ1	5.80227	1.9834	0.222907	0.205099	0.758157
BCL7B	4.86854	2.93413	0.222884	0.205146	0.758157
GTF2IRD1	3.75842	1.66233	0.222874	0.205168	0.758157
SNX33	5.02128	3.60924	0.222858	0.205202	0.758157
SPECC1	2.23519	4.2115	0.222647	0.205641	0.758744
WWP1	9.17648	7.45783	0.222561	0.205821	0.758744
NOP10	7.29552	5.48639	0.222558	0.205827	0.758744
TNFRSF21	4.30044	4.54543	0.22239	0.206179	0.759427
RCAN1	3.58667	1.60827	0.222371	0.206218	0.759427
RCAN3	3.67979	1.90367	0.222302	0.206363	0.759491
HNRNPL	7.68378	2.55733	0.222215	0.206545	0.759491
PABPC4L	5.1197	1.14097	0.221917	0.20717	0.760276
CCDC80	6.40793	1.86382	0.221715	0.207594	0.760494
CPD	5.2066	1.05479	0.221624	0.207785	0.760494
BDP1	2.73745	2.35335	0.221623	0.207787	0.760494
FGF11	2.67359	1.20662	0.221539	0.207965	0.760494
ARL13B	4.18021	1.14569	0.221397	0.208265	0.760494
SMDT1	7.3409	5.699	0.221383	0.208294	0.760494
ZBTB44	3.62497	3.1291	0.22135	0.208363	0.760494
MYNN	4.63526	2.13464	0.221256	0.20856	0.760494
SPTBN1	8.47861	5.67167	0.22125	0.208575	0.760494
MAP3K20	5.87903	3.43464	0.221183	0.208716	0.760494
RAB15	4.45461	2.68539	0.221155	0.208775	0.760494
ENSMMUG00000042773	2.91187	1.34745	0.221129	0.20883	0.760494
FNDC3A	5.18208	3.3121	0.220999	0.209103	0.760494
SETD9	2.32649	1.21181	0.220967	0.209171	0.760494
NAE1	5.63769	2.44954	0.220959	0.209187	0.760494
CFAP45	2.6509	1.10468	0.220836	0.209447	0.760719
ZNF701	5.88102	1.84523	0.220582	0.209986	0.760719
TRAPPC5	6.46925	4.72712	0.220488	0.210185	0.760719
NDUFA4	8.0938	5.29971	0.220324	0.210533	0.760719
IRF6	3.6248	2.5613	0.220317	0.210547	0.760719
EFCAB2	5.70733	2.32301	0.220316	0.21055	0.760719
ATP6V1E1	6.41354	4.37343	0.220298	0.210589	0.760719
ENSMMUG00000047267	6.22363	3.07794	0.220138	0.210929	0.761167
MFN2	5.5933	3.4649	0.220107	0.210994	0.761167
MPI	5.07643	1.36932	0.220094	0.211023	0.761167
CCT3	6.83959	2.98962	0.219986	0.211252	0.761586
SELENOM	5.93936	1.93715	0.219629	0.212012	0.762651
NADK2	4.47268	1.86227	0.219322	0.212668	0.763585
F11R	7.73468	2.28436	0.219271	0.212777	0.763585
VKORC1L1	5.16769	1.86849	0.219246	0.212831	0.763585
PGS1	5.49712	1.81713	0.219032	0.213289	0.763908
SNX3	7.27945	2.90992	0.21897	0.213422	0.763908
FAIM	5.50009	1.63851	0.21878	0.213829	0.764087
PPP2R5E	4.63087	1.60108	0.218716	0.213966	0.764087
OSBPL8	4.45748	2.7616	0.218659	0.214089	0.764087
ZHX3	2.79938	1.86955	0.21862	0.214172	0.764087
IGFBP5	8.1952	2.27876	0.2186	0.214215	0.764087
NUP214	4.9321	2.51537	0.218583	0.214252	0.764087
UNC13D	6.92283	1.30761	0.218553	0.214317	0.764087
TANC2	3.04753	2.13434	0.218431	0.214579	0.764653
ACTR10	6.58661	2.13248	0.218306	0.214847	0.764878
GRIP1	2.31175	1.1745	0.218305	0.21485	0.764878
KIAA1109	5.41942	1.59555	0.218215	0.215043	0.765058
EIF1AX	7.08823	2.80376	0.218128	0.215232	0.76513
SURF2	4.66308	1.1666	0.217842	0.215849	0.76561
TPD52L2	7.10051	3.05317	0.217709	0.216136	0.76561
ZNF471	4.11725	1.4825	0.217559	0.216459	0.76561
ZUP1	3.3568	1.09788	0.217501	0.216586	0.76561
COBL	5.13574	3.31743	0.217441	0.216715	0.76561
TAB2	5.60747	5.02783	0.217379	0.21685	0.76572
PTPN21	4.39522	1.62279	0.217306	0.217007	0.765908
MBIP	6.76985	4.61195	0.217212	0.217211	0.766103
ACAD10	8.76008	3.62883	0.217101	0.217453	0.766382
C11orf80	3.71141	1.27896	0.217049	0.217566	0.766415
TACSTD2	7.37169	2.93628	0.216984	0.217707	0.766545
PLXDC2	4.23149	1.257	0.216901	0.217888	0.766571
ENSMMUG00000038213	7.05355	5.56734	0.216777	0.218156	0.766571
DNAJC13	4.15949	1.83571	0.216744	0.218228	0.766571
SRPRA	5.95355	1.49486	0.216633	0.21847	0.766571
KIF2A	4.28432	3.72375	0.216627	0.218484	0.766571
WIPI1	4.41567	3.95008	0.216626	0.218486	0.766571
MLLT10	5.63025	3.24632	0.216598	0.218546	0.766571
NECAP1	5.07436	1.12183	0.216242	0.219322	0.768456
ZNF248	4.52893	1.24187	0.216209	0.219395	0.768456
LONP2	4.35722	2.30498	0.216059	0.219724	0.768719
ST3GAL4	5.0624	1.97331	0.215975	0.219906	0.768719
KIDINS220	5.99989	1.45255	0.215965	0.219928	0.768719
ATP6V0A4	2.34115	2.41684	0.215936	0.219991	0.768719
CCDC84	4.183	1.06427	0.215362	0.221249	0.771407
HIGD1A	5.60636	4.22318	0.215141	0.221736	0.771713
KIAA1324L	6.53562	2.07797	0.21512	0.221783	0.771713
PHC3	2.99375	5.06035	0.215117	0.221789	0.771713
BLVRA	6.33652	2.70387	0.215061	0.221913	0.77178
SRPK2	4.64106	3.32212	0.214843	0.222393	0.772446
ZNF616	3.90373	1.21101	0.214831	0.222418	0.772446
FBXO36	2.56149	1.07396	0.214701	0.222706	0.772717
DDX10	2.94109	1.21279	0.214648	0.222823	0.772759
CENPS-CORT	5.26243	4.15047	0.214337	0.22351	0.773606
VIM	9.15159	4.6921	0.214333	0.223518	0.773606
CAPZA1	6.77771	4.00837	0.214311	0.223568	0.773606
SLC30A9	4.98066	3.22815	0.2143	0.223591	0.773606
YEATS2	4.32711	2.13377	0.214211	0.223789	0.773903
ZSCAN29	4.51639	1.07871	0.213875	0.224532	0.773903
SREK1	5.35153	2.37457	0.213875	0.224534	0.773903
INPP4B	1.4691	1.34264	0.213822	0.224651	0.773903
ATP5MC2	8.65376	5.74337	0.213806	0.224686	0.773903
PKP4	5.75387	4.53638	0.213803	0.224693	0.773903
MLLT3	3.94741	2.03286	0.213803	0.224693	0.773903
UBA3	5.948	2.02077	0.213792	0.224717	0.773903
PLEKHM1	3.52898	2.68177	0.213788	0.224725	0.773903
HK2	2.72876	1.18259	0.213663	0.225005	0.774503
SLC27A6	2.37211	1.94362	0.213573	0.225204	0.77454
BAG3	3.93361	1.91498	0.213508	0.225349	0.774604
CEP120	4.20931	1.68838	0.21338	0.225634	0.774874
TMEM106B	4.39873	1.6209	0.213207	0.226019	0.774874
RIN3	4.50598	3.03899	0.21305	0.226369	0.774874
GABPB1	4.13656	1.37621	0.213049	0.226371	0.774874
ARL6IP4	7.11682	3.12559	0.213044	0.226383	0.774874
CLASP2	4.08693	1.87045	0.212984	0.226515	0.774874
IFT81	4.58023	1.11469	0.212911	0.226679	0.774874
GGA3	5.62685	3.40436	0.212891	0.226722	0.774874
SLC7A8	3.89708	1.42445	0.2128	0.226926	0.774874
ZNF570	3.2648	1.23067	0.212614	0.227344	0.774874
MED14	4.06854	2.21204	0.212601	0.227372	0.774874
LRRC58	3.13467	2.14183	0.212567	0.227448	0.774874
CDK17	4.76346	1.74071	0.212403	0.227816	0.774874
FAM160B1	5.58882	2.24839	0.212395	0.227834	0.774874
HSPA9	5.92362	2.61889	0.212168	0.228342	0.774874
NDUFV2	6.02071	3.04213	0.212056	0.228593	0.774874
ENSMMUG00000041939	8.50639	5.07335	0.212034	0.228643	0.774874
ELOA	5.35565	2.42166	0.211932	0.228872	0.774874
CNTROB	5.18255	1.2267	0.211854	0.229047	0.774874
RPS5	9.94637	8.25145	0.211852	0.229052	0.774874
ENSMMUG00000012625	6.13143	3.4799	0.211843	0.229073	0.774874
CTBP2	5.88594	2.45169	0.211773	0.22923	0.774874
HIKESHI	5.94579	2.75734	0.211736	0.229312	0.774874
RBM4B	5.42711	1.29103	0.211682	0.229436	0.774936
GJC1	4.37574	1.91833	0.211631	0.22955	0.774969
TRIM28	7.27004	2.63196	0.211487	0.229875	0.775406
DAZAP2	8.31914	5.05288	0.21126	0.230387	0.776373
CTIF	3.58271	2.50155	0.210643	0.231782	0.779088
PLA2G4B	7.23905	1.1425	0.210415	0.2323	0.779088
ATG4D	5.08829	1.5726	0.210395	0.232345	0.779088
ENSMMUG00000010370	3.68793	2.24628	0.210343	0.232463	0.779088
MYO9A	2.91233	2.7917	0.210327	0.232499	0.779088
RTCA	4.48549	2.59677	0.210296	0.232569	0.779088
ATP6V1G1	9.12612	6.47572	0.20964	0.234062	0.779088
TRMO	4.39041	1.50233	0.209594	0.234167	0.779088
CCNI	7.89545	7.68681	0.209591	0.234176	0.779088
KARS	7.37038	1.9959	0.209352	0.234722	0.779088
ENSMMUG00000037541	7.3042	1.34267	0.209344	0.234739	0.779088
SFXN2	5.41011	2.04298	0.209278	0.234891	0.779088
CENPV	5.06983	1.38426	0.209258	0.234936	0.779088
OTUD7B	4.41366	2.18288	0.209258	0.234937	0.779088
NOP56	6.31859	1.52385	0.209226	0.235008	0.779088
PRKAB2	3.73183	1.42169	0.209214	0.235037	0.779088
AJUBA	5.8693	1.14327	0.209168	0.235141	0.779088
NHSL1	5.00797	4.32878	0.209131	0.235228	0.779088
HP1BP3	7.36735	3.30561	0.209096	0.235307	0.779088
ACADVL	6.68511	1.261	0.209031	0.235457	0.779088
CHD2	6.61531	3.49492	0.208909	0.235735	0.779088
GTF2E2	6.3208	3.39981	0.208889	0.235782	0.779088
PPME1	4.89659	2.67416	0.208881	0.2358	0.779088
ENSMMUG00000046340	6.21353	4.14308	0.20884	0.235895	0.779088
MDH1	7.24803	3.66608	0.208754	0.236091	0.779088
SRSF7	7.82322	2.85886	0.208689	0.236239	0.779088
PHLDA1	3.57708	2.06733	0.208574	0.236505	0.779088
SNX24	4.31233	2.30089	0.208558	0.236542	0.779088
EIF3D	7.1384	3.79757	0.208443	0.236806	0.779494
GPALPP1	4.97844	2.03969	0.208073	0.237657	0.781548
TMEM184C	4.92362	2.9935	0.207704	0.238509	0.782779
ATP6V1H	4.88473	1.54881	0.207655	0.238623	0.782779
YLPM1	4.58386	2.54488	0.207566	0.23883	0.782779
ZNF43	5.36229	3.22568	0.207536	0.238899	0.782779
TPT1	11.97	11.0033	0.207462	0.239069	0.782779
NR1D2	5.12202	2.68944	0.207413	0.239183	0.782779
RESF1	4.04878	2.62934	0.207347	0.239336	0.782935
MAPKAPK3	4.20668	2.26573	0.2072	0.239677	0.783703
AL157935.3	6.02394	1.14926	0.206895	0.240384	0.78529
NF2	4.59044	1.71541	0.206857	0.240472	0.78529
PTPN23	5.10659	1.06495	0.206853	0.240482	0.78529
DOT1L	4.41541	1.42287	0.206733	0.24076	0.785749
SF3B3	6.28793	2.44985	0.206429	0.241469	0.7865
SESTD1	3.61881	1.5861	0.206421	0.241487	0.7865
ZMYND8	5.24324	2.48617	0.206419	0.241492	0.7865
CDA	1.93086	1.04553	0.206112	0.242208	0.788122
KAT6A	5.18086	2.31407	0.20599	0.242492	0.788182
CCDC159	5.22162	1.05161	0.205969	0.242542	0.788182
ITSN1	4.10714	3.21652	0.205877	0.242758	0.788188
CARNMT1	4.20253	1.23956	0.205784	0.242975	0.788202
CPSF7	6.5682	2.61336	0.205463	0.243727	0.78887
BICRAL	3.76981	1.92949	0.205422	0.243823	0.78887
NRBF2	4.61659	2.68904	0.205292	0.244128	0.789165
NUCKS1	6.9514	4.62042	0.205244	0.244241	0.789186
PHACTR2	4.46516	5.96848	0.205074	0.24464	0.789782
AP1M2	3.90265	1.23328	0.20501	0.24479	0.789824
CFAP221	1.47191	1.08883	0.204978	0.244867	0.789824
GRAMD2A	5.26473	1.48008	0.204918	0.245007	0.78993
C11orf58	7.50447	3.86625	0.204626	0.245696	0.790616
CREBBP	5.23481	3.2721	0.204601	0.245755	0.790616
RABGEF1	4.0384	2.61163	0.204539	0.2459	0.790738
SELENOT	6.25358	2.9201	0.204292	0.246484	0.791278
CEP290	2.37907	1.0287	0.204286	0.246497	0.791278
AKAP10	4.11154	1.93849	0.204142	0.246839	0.791471
CDV3	6.06568	4.57085	0.203984	0.247211	0.791471
RCN2	6.00067	1.1913	0.20389	0.247435	0.791471
MIDEAS	4.45736	1.52655	0.203856	0.247515	0.791471
ERP29	7.70747	1.43733	0.203825	0.247588	0.791471
ASPH	6.26612	2.62411	0.203678	0.247937	0.791471
TENT4B	3.69309	1.48911	0.203639	0.248029	0.791471
CRYBG3	6.0151	4.76288	0.203608	0.248103	0.791471
SENP7	4.08376	1.249	0.203603	0.248115	0.791471
PYGL	2.68186	1.61367	0.203485	0.248395	0.791471
SLC66A3	5.81458	1.19965	0.203475	0.248419	0.791471
TIPARP	3.88117	3.17728	0.203456	0.248465	0.791471
P3H2	3.85111	1.82916	0.203444	0.248492	0.791471
UBXN10	1.55261	1.00699	0.203405	0.248585	0.791471
BCR	4.68105	1.03556	0.203401	0.248595	0.791471
STK38L	5.01566	2.1663	0.203345	0.248729	0.791556
YY1AP1	5.61779	3.84085	0.203283	0.248876	0.791682
RPL36	9.66579	6.28245	0.203221	0.249023	0.791696
CRNKL1	4.52265	1.88172	0.203126	0.249249	0.791696
NCOR2	5.68429	2.38315	0.203124	0.249253	0.791696
PPIP5K2	4.01381	1.25944	0.203026	0.249487	0.791696
TNRC6B	2.53532	1.97751	0.20301	0.249524	0.791696
HERPUD2	5.26738	4.04287	0.202875	0.249847	0.791911
COQ8B	5.01095	1.05203	0.202841	0.249929	0.791911
NSD3	5.1355	3.54486	0.202829	0.249955	0.791911
GINS1	3.61067	2.574	0.202802	0.250021	0.791911
LRATD2	3.13697	1.76932	0.202427	0.250917	0.793466
FMO2	7.27869	3.58607	0.202362	0.251071	0.793466
KATNA1	4.5421	1.6845	0.202347	0.251108	0.793466
PARVA	7.08591	3.67397	0.202326	0.251157	0.793466
MTIF3	4.82508	2.42502	0.202208	0.25144	0.793733
IFFO2	5.08851	1.96126	0.202154	0.25157	0.793733
RSRC2	6.88599	3.31199	0.202136	0.251613	0.793733
PHACTR1	4.86008	1.28423	0.202111	0.251671	0.793733
SP100	6.5321	3.56518	0.201954	0.252049	0.793905
MARCHF8	4.29585	2.05558	0.201538	0.253048	0.795722
FARSA	4.5292	1.67883	0.201518	0.253097	0.795722
LINC00116	4.85439	1.59573	0.201463	0.253229	0.795722
SACM1L	5.72324	1.67758	0.201451	0.253257	0.795722
ZC3H4	3.89435	1.00339	0.201445	0.253272	0.795722
TET2	3.91618	3.5283	0.201397	0.253388	0.795745
GBA2	5.74577	1.49416	0.201256	0.253727	0.796132
NFX1	4.72494	2.18414	0.201106	0.254088	0.796545
USP12	4.82824	2.92062	0.201026	0.254281	0.796545
KRT19	7.14668	5.15342	0.200997	0.254351	0.796545
SNX29	2.83357	1.58767	0.20099	0.254367	0.796545
CCL2	3.46388	1.0573	0.200933	0.254506	0.796545
CCDC88C	3.79591	2.86706	0.200826	0.254764	0.796649
AXIN2	6.41519	1.06814	0.20078	0.254874	0.796649
TBPL1	3.84166	2.62867	0.20074	0.254971	0.796649
ENSMMUG00000045542	6.21417	5.06255	0.200683	0.255108	0.796739
NCKAP1	5.98333	3.04749	0.200273	0.256102	0.796823
ENSMMUG00000042801	7.11662	2.09657	0.200172	0.256347	0.796823
COG1	4.55482	1.32412	0.200164	0.256366	0.796823
ATP6V0A1	5.72854	2.60505	0.200158	0.25638	0.796823
AGAP4	4.84609	1.0351	0.200139	0.256426	0.796823
CWF19L2	4.34572	2.0445	0.200139	0.256427	0.796823
ETV1	4.34924	2.51085	0.200099	0.256523	0.796823
ZBTB49	3.22696	1.74663	0.200083	0.256562	0.796823
LCN2	4.48675	2.61539	0.200046	0.256651	0.796823
BTAF1	5.00681	1.33486	0.199971	0.256834	0.796823
HAT1	5.28531	2.63526	0.199936	0.25692	0.796823
SYNPO2L	2.82958	1.41705	0.199915	0.25697	0.796823
ARMCX3	5.98721	2.00949	0.199824	0.257192	0.797177
JPT1	5.88507	1.62644	0.19965	0.257614	0.798072
BCAS1	1.41059	2.73628	0.199533	0.2579	0.798072
ENSMMUG00000040023	4.2733	2.20836	0.199527	0.257913	0.798072
UQCRC2	6.91496	3.51566	0.199209	0.258688	0.799798
ABI1	5.33009	4.30254	0.198931	0.259368	0.80056
SCGB1A1	7.07857	9.05153	0.198857	0.259548	0.800677
HSCB	4.77467	1.38733	0.198664	0.26002	0.800677
ARPP19	5.9541	2.97735	0.198624	0.260119	0.800677
ENSMMUG00000048573	6.27613	2.96462	0.198572	0.260245	0.800677
SNURF	7.99709	2.83322	0.198538	0.26033	0.800677
SFTA3	10.1278	4.98652	0.19852	0.260372	0.800677
HMSD	4.2973	1.56632	0.198373	0.260732	0.800677
TAF3	3.0535	1.35374	0.198365	0.260753	0.800677
SLC26A9	1.98197	1.87615	0.198218	0.261113	0.800677
SLC39A10	4.80589	1.55721	0.198098	0.261408	0.800677
MYSM1	3.71698	1.52819	0.198097	0.261412	0.800677
ENSMMUG00000046615	8.71845	4.702	0.198074	0.261468	0.800677
CDK6	3.39675	2.92609	0.198005	0.261638	0.800866
ENSMMUG00000003699	7.69372	4.93745	0.197936	0.261807	0.800917
MCUR1	3.94117	1.50737	0.19791	0.261872	0.800917
ENSMMUG00000046692	4.96923	3.26801	0.197818	0.262097	0.801273
ENSMMUG00000048233	6.10065	4.44328	0.197626	0.26257	0.80232
ENSMMUG00000008222	8.11302	6.02249	0.197591	0.262656	0.80232
TULP4	2.02766	1.74963	0.197384	0.263166	0.803543
SPATA6	4.47219	2.51899	0.197335	0.263288	0.803583
KRI1	4.52563	1.31987	0.197185	0.263657	0.803912
RICTOR	2.82604	1.73919	0.197178	0.263674	0.803912
PHF23	4.79944	1.92298	0.197087	0.263899	0.803912
BTBD3	7.30806	2.02004	0.196935	0.264275	0.803912
ENSMMUG00000016282	4.91779	1.89021	0.196884	0.264402	0.803912
FAM160A1	1.98072	1.32654	0.196669	0.264935	0.803912
MGRN1	4.82137	2.21915	0.196624	0.265046	0.803912
KIAA1211L	3.20269	2.30881	0.19658	0.265156	0.803912
MRPL15	5.15985	1.26246	0.196547	0.265238	0.803912
KIAA1143	4.73307	2.26991	0.1965	0.265353	0.803912
FAM81B	1.42698	1.43621	0.196427	0.265534	0.803912
LATS1	3.8908	1.76933	0.196307	0.265832	0.803912
RNF111	3.71889	2.00449	0.196273	0.265918	0.803912
PLK2	6.49362	3.58451	0.196188	0.266127	0.803912
LGMN	6.26576	1.98282	0.196138	0.266253	0.803912
ZNF181	5.95249	1.35868	0.196104	0.266337	0.803912
COA4	4.10585	1.74075	0.196034	0.266511	0.80411
TRIM21	3.64132	1.14814	0.19599	0.266621	0.804111
SEC62	6.02719	2.94562	0.195829	0.267021	0.80428
POGK	4.95454	1.66933	0.195765	0.26718	0.80428
STAM2	4.64758	2.72358	0.195644	0.267482	0.80428
AQP3	1.51299	1.36194	0.195637	0.267501	0.80428
DOCK8	3.29525	1.11419	0.195606	0.267577	0.80428
NUDT12	3.8818	1.21226	0.195604	0.267581	0.80428
ENSMMUG00000046263	3.22701	1.35465	0.195522	0.267788	0.80428
USP37	2.68854	1.25667	0.195506	0.267827	0.80428
POP5	3.88826	1.58506	0.1954	0.268091	0.804319
ENSMMUG00000046537	5.83682	1.70021	0.195096	0.268851	0.806033
EIF2B2	5.09863	2.71815	0.194937	0.26925	0.806298
ENSMMUG00000040061	6.68237	4.26406	0.194707	0.269826	0.807184
COBLL1	5.10755	4.32662	0.194667	0.269927	0.807184
UBE2W	3.90804	1.47269	0.194458	0.27045	0.807184
PTP4A2	6.4409	4.99003	0.194329	0.270776	0.807184
RBM14	7.62673	3.30237	0.194327	0.270779	0.807184
PLRG1	5.77606	2.29547	0.194316	0.270809	0.807184
HSD17B12	5.60019	1.79794	0.194287	0.270882	0.807184
MPDU1	6.16006	1.65449	0.194261	0.270945	0.807184
ENSMMUG00000041113	0.814028	1.64775	0.194244	0.270989	0.807184
PPP6R3	6.06897	3.80771	0.194203	0.271092	0.807184
ANKRD9	2.43461	1.25035	0.194184	0.271139	0.807184
AP3D1	5.59951	2.83905	0.194035	0.271515	0.807689
LMO3	5.46127	3.80337	0.193986	0.271638	0.807689
GGNBP2	4.64662	2.31014	0.193878	0.271911	0.808069
ITCH	4.80395	3.40543	0.193849	0.271984	0.808069
TOB1	4.7051	5.16848	0.193795	0.272119	0.808145
EOLA1	4.9127	1.25614	0.193553	0.272731	0.808589
SRRM2	7.65524	4.2461	0.193431	0.273038	0.808589
GEMIN7	4.91321	2.93858	0.193412	0.273086	0.808589
DNAJB11	6.19401	2.76462	0.193376	0.273178	0.808589
LRRC37A	5.83802	2.33307	0.19329	0.273394	0.808589
DOCK11	3.61025	1.04772	0.193284	0.273411	0.808589
MRPL22	5.13751	2.31993	0.19291	0.274359	0.809572
KDM5A	3.89762	1.89732	0.192894	0.274399	0.809572
UBE2G1	5.07974	3.17875	0.192881	0.274431	0.809572
ENSMMUG00000040260	4.16506	1.34733	0.192805	0.274625	0.809572
SLC43A3	3.89808	1.69639	0.192684	0.274931	0.809572
CLIC5	7.79907	5.11301	0.192604	0.275134	0.809572
RAB5B	7.21636	4.3872	0.192584	0.275184	0.809572
AC005020.2	5.07596	3.92728	0.192547	0.27528	0.809572
GABPA	5.14882	1.68905	0.192522	0.275342	0.809572
SHTN1	3.31945	2.76889	0.192477	0.275458	0.80959
SLA	4.11843	1.94072	0.192399	0.275656	0.809775
PRRC1	5.27812	3.88829	0.192357	0.275763	0.809775
GTF2F2	4.52846	2.28745	0.192322	0.27585	0.809775
YIPF2	5.14995	1.00824	0.192176	0.276223	0.809973
OGG1	5.28017	1.46846	0.192112	0.276386	0.809973
MYL6B	5.39095	1.69932	0.192078	0.276471	0.809973
FUBP1	6.33793	3.17225	0.192021	0.276617	0.809973
PLOD2	5.06061	1.05825	0.191938	0.27683	0.809973
MRPL48	5.33052	1.86462	0.191782	0.277227	0.809973
ENSMMUG00000015146	10.8491	9.45265	0.19176	0.277285	0.809973
NT5DC1	3.3845	1.17344	0.191742	0.277329	0.809973
PPM1A	5.16776	3.45131	0.191736	0.277345	0.809973
RSPH1	2.78492	1.90829	0.191609	0.277671	0.810284
HOMER1	4.60303	5.10806	0.191541	0.277843	0.810467
DHRS1	5.71448	1.1855	0.191413	0.278171	0.81054
AGAP1	3.76581	1.49724	0.191402	0.278197	0.81054
CLASP1	4.61758	2.73797	0.191269	0.278539	0.810629
SSR1	6.75602	1.95692	0.191248	0.278594	0.810629
TMEM134	5.34134	2.65469	0.191219	0.278668	0.810629
ENSMMUG00000012433	7.04378	2.21915	0.191139	0.278872	0.810661
PRIM1	3.18903	1.55314	0.191084	0.279014	0.810661
SPIDR	5.57396	2.53402	0.190978	0.279284	0.810661
JMJD6	4.87582	1.03684	0.190974	0.279296	0.810661
ST13	8.45288	6.21533	0.190896	0.279494	0.810661
RAB2A	7.29518	4.13192	0.190831	0.279661	0.810661
NCOA3	4.71737	3.39849	0.190829	0.279667	0.810661
CYRIB	4.92472	2.76495	0.190806	0.279726	0.810661
FBXO15	1.54079	1.02035	0.190774	0.279807	0.810661
DEPTOR	4.07752	1.55811	0.190767	0.279827	0.810661
KYAT3	4.15467	1.62693	0.190744	0.279887	0.810661
GSAP	5.86301	1.20989	0.190665	0.280088	0.810924
ZNF12	4.11586	1.16934	0.190431	0.280691	0.812033
CCDC50	6.07739	2.99019	0.190263	0.281123	0.812181
ENSMMUG00000041670	6.14178	2.23287	0.19024	0.281182	0.812181
ZNF236	3.14284	1.61267	0.19011	0.281518	0.812291
ITM2C	7.60909	1.144	0.189825	0.282252	0.812776
PTPN3	3.1737	3.10826	0.189786	0.282352	0.812776
ENSMMUG00000044325	3.29656	8.73927	0.189746	0.282457	0.812776
C1orf122	6.70239	1.30735	0.189726	0.282507	0.812776
SLC4A1AP	4.16013	1.28873	0.189702	0.28257	0.812776
PRUNE1	4.17934	2.4468	0.18969	0.282601	0.812776
ZRANB2	7.03112	3.113	0.189648	0.28271	0.812776
PTK2B	2.96967	1.74386	0.189432	0.28327	0.813435
ENSMMUG00000045620	4.13107	2.10424	0.18892	0.284597	0.816293
GRSF1	5.58897	1.92082	0.188849	0.284781	0.816504
TPPP3	5.75998	3.05342	0.188728	0.285094	0.816627
EIF3E	8.35329	4.37214	0.188613	0.285393	0.816627
ESF1	3.82568	1.81973	0.188613	0.285394	0.816627
SSRP1	5.61581	2.03138	0.18859	0.285452	0.816627
SWT1	5.45551	2.08323	0.188554	0.285547	0.816627
AGR3	5.56758	5.16473	0.188534	0.285598	0.816627
GTPBP2	5.83562	4.06409	0.188393	0.285968	0.81705
EYA1	2.31348	2.93068	0.188301	0.286205	0.817095
TM2D1	6.26538	3.0175	0.18812	0.286679	0.818133
PMPCB	6.19512	2.25481	0.187913	0.287219	0.818815
L3MBTL3	4.17454	1.43919	0.1879	0.287251	0.818815
SMC3	5.5351	2.4622	0.187837	0.287416	0.81897
SRSF8	4.5965	1.51205	0.18773	0.287697	0.818973
TRAPPC10	4.33188	1.53204	0.187701	0.287773	0.818973
PPP1R12A	5.61961	2.53645	0.18763	0.287958	0.818973
AGO2	3.23771	2.18489	0.18754	0.288192	0.818973
TCF20	4.48999	2.18093	0.187478	0.288356	0.818973
AKAP14	1.49851	1.91972	0.18747	0.288376	0.818973
DDX20	4.5106	1.19937	0.187371	0.288635	0.818973
DELE1	6.48546	2.08657	0.187355	0.288678	0.818973
WASL	5.62033	4.57563	0.187321	0.288768	0.818973
ZFHX3	2.71931	1.86952	0.187227	0.289013	0.818973
CNOT3	5.51528	1.63914	0.187197	0.289093	0.818973
YWHAG	5.43318	2.67565	0.187019	0.28956	0.818973
PIAS4	4.73954	1.42778	0.186984	0.28965	0.818973
IGF2BP3	4.8934	2.77127	0.186837	0.290037	0.818973
BCL2L14	3.69509	3.49433	0.186686	0.290434	0.818973
VPS33A	4.7276	1.50704	0.18661	0.290634	0.818973
SCAF4	4.63099	2.94192	0.186594	0.290675	0.818973
ANKRD17	4.61292	2.34523	0.186565	0.290753	0.818973
ABRAXAS2	3.94934	1.90697	0.186452	0.291051	0.818973
NUP153	4.45558	2.37261	0.18639	0.291212	0.818973
BPTF	4.82665	3.32005	0.186317	0.291407	0.818973
LDAH	4.59065	1.65206	0.18629	0.291476	0.818973
KCNMB4	3.49243	1.2778	0.186263	0.291549	0.818973
TRNT1	4.51941	1.02296	0.186176	0.291778	0.818973
VDAC2	5.47248	3.90559	0.186144	0.291863	0.818973
SCAPER	3.77795	2.52576	0.186025	0.292177	0.818973
PLA2G2A	2.52304	1.57784	0.185929	0.292429	0.818973
ABCD3	6.22637	2.78353	0.185811	0.292741	0.818973
WDR11	4.67672	1.5837	0.185645	0.293182	0.818973
ZNF562	7.1324	4.16291	0.18559	0.293327	0.818973
ENSMMUG00000039873	5.7418	3.05767	0.185566	0.29339	0.818973
COG3	4.64707	2.20244	0.185535	0.293473	0.818973
CUL4B	4.87579	2.45547	0.185488	0.293597	0.818973
ELOF1	7.08472	2.32539	0.185434	0.293739	0.818973
MYO10	5.91075	1.76731	0.185428	0.293755	0.818973
HSBP1L1	6.18571	5.85718	0.185391	0.293854	0.818973
PTN	4.68222	3.57598	0.185067	0.294714	0.819379
WDR78	1.7933	2.15694	0.185064	0.294721	0.819379
SGPL1	4.78906	1.49058	0.184956	0.295007	0.819409
PTBP3	4.48534	5.41349	0.184635	0.295862	0.819409
SUPT3H	4.81586	1.91878	0.184606	0.295938	0.819409
HLTF	5.16153	1.46452	0.184567	0.296042	0.819409
PRRC2B	6.12377	2.36158	0.184561	0.296059	0.819409
TMEM54	3.7328	2.64376	0.184532	0.296135	0.819409
WDR92	3.79661	1.16497	0.184528	0.296147	0.819409
LGALS3	7.02989	6.39796	0.184513	0.296185	0.819409
NACC1	5.43958	1.59727	0.184482	0.296269	0.819409
ENSMMUG00000048567	6.17448	3.22317	0.184364	0.296582	0.819409
CEP57	4.7555	2.41067	0.184303	0.296745	0.819409
NINJ2	2.78084	1.21281	0.184143	0.297173	0.819409
PI4KB	5.48428	2.1394	0.184114	0.297252	0.819409
NUP54	5.28009	2.31087	0.184106	0.297271	0.819409
ENSMMUG00000041417	4.07547	2.11256	0.184015	0.297515	0.819409
FANCC	5.60643	1.01875	0.183997	0.297563	0.819409
CACUL1	3.497	2.65046	0.183884	0.297864	0.819625
[truncated: 5,382 more rows]

## Sheet: Hippocampus_AF_GE_Corrs
#Hippocampus-Amniotic Fluid Gene Correlation for the Same Animals
gene	mean_log2CPTT_Hippocampus	mean_log2CPTT_AF	Spearman_Partial_Corr	Pvalue	FDR
ENSMMUG00000030465	2.75814	3.05157	0.804011	1.74529e-08	0.000125626
ENSMMUG00000002324	6.24289	4.87048	0.718731	2.46438e-06	0.00576174
RPS15A	8.094	8.90171	0.71416	3.05335e-06	0.00576174
ENSMMUG00000037830	3.39557	3.13354	0.713136	3.20186e-06	0.00576174
ENSMMUG00000043055	2.56366	2.2037	0.691687	8.27571e-06	0.0119137
ATP5J2	5.50202	3.08046	0.68018	1.33348e-05	0.0155652
ENSMMUG00000002246	5.00372	1.77381	0.677035	1.5137e-05	0.0155652
ENSMMUG00000043473	7.55137	7.24949	0.673138	1.76737e-05	0.0159019
ENSMMUG00000040993	9.05207	7.82461	0.665638	2.36654e-05	0.0189271
ENSMMUG00000042827	4.89508	1.95315	0.659735	2.96089e-05	0.0213125
ENSMMUG00000045025	2.77505	0.994166	0.646621	4.78911e-05	0.0313382
POMT1	5.54956	1.34945	0.634147	7.41312e-05	0.0444664
ENSMMUG00000047234	8.41586	6.66916	0.626329	9.65506e-05	0.0534593
ENSMMUG00000030745	6.58194	1.55951	0.621363	0.000113774	0.0584963
ENSMMUG00000020035	2.82504	5.16233	0.614356	0.00014276	0.0652021
ENSMMUG00000007939	5.22137	3.59229	0.613884	0.000144934	0.0652021
ENSMMUG00000010157	5.27926	2.41929	0.606616	0.000182304	0.0771895
RPS2	9.5644	4.80759	0.598868	0.000231406	0.0925368
BMT2	4.09277	2.9611	0.592265	0.000282212	0.101568
ENSMMUG00000044632	6.76004	3.43787	0.590347	0.000298716	0.102389
ENSMMUG00000037838	2.52869	1.13468	0.577677	0.000431071	0.141039
BAK1	3.68292	1.1807	0.575351	0.000460342	0.144067
MT1E	7.37578	4.26005	0.572945	0.000492478	0.147702
ID1	4.23902	1.51478	0.570465	0.000527662	0.151924
PMS2	4.84259	2.19972	0.562609	0.000654219	0.176827
ENSMMUG00000032350	9.35178	6.89667	0.5621	0.000663287	0.176827
HMGA2	2.81088	1.12875	0.557974	0.000740871	0.179408
ENSMMUG00000043356	3.82261	2.32266	0.552263	0.000861434	0.200019
OGG1	5.32192	1.46425	0.541738	0.0011295	0.250815
TOPBP1	4.88164	1.9911	0.534701	0.00134726	0.264887
NMRAL1	3.98108	1.36459	0.533245	0.00139662	0.264887
ENSMMUG00000042949	7.5091	4.53233	0.528196	0.0015804	0.272386
PDPK1	5.27859	2.94166	0.527963	0.00158936	0.272386
AMOT	4.18873	3.11898	0.517535	0.00203914	0.328724
FAM118B	4.13826	2.37119	0.516312	0.00209853	0.328724
HLA-E	5.05482	2.21788	0.516266	0.00210077	0.328724
SMURF2	4.23432	3.40084	0.513332	0.00224957	0.344519
ENSMMUG00000007433	9.03726	8.88064	0.509942	0.0024329	0.353645
TMEM170A	4.46496	2.01589	0.509521	0.00245655	0.353645
QKI	7.74295	3.98435	0.508586	0.00250977	0.354221
SLC24A1	1.80568	1.82393	0.506145	0.00265345	0.354798
SLMAP	4.61816	4.03316	0.504299	0.00276685	0.362105
DHRS4	3.59554	1.33944	0.502133	0.00290524	0.373427
VAMP2	9.33008	4.52023	0.494041	0.00347658	0.420189
THEM5	3.81661	1.13921	0.487334	0.00402148	0.453686
PEG3	6.34024	1.45032	0.486852	0.0040633	0.453686
NADK2	5.27635	1.86523	0.486468	0.00409691	0.453686
BTG2	3.89011	2.33392	0.48252	0.00445653	0.477658
TP53BP2	4.74065	4.27149	0.481931	0.00451247	0.477658
PHLPP2	3.69088	1.18242	0.477944	0.00490707	0.5119
AHCYL1	6.68099	3.18105	0.476183	0.00509058	0.513793
FAM53C	4.56922	1.13543	0.47571	0.00514089	0.513793
TNS2	4.44907	1.95287	0.474402	0.00528212	0.513793
GSTT2	5.6179	2.16289	0.473565	0.00537434	0.515793
GASK1A	2.53714	1.27688	0.470352	0.00574091	0.519414
NDUFA4	9.50423	5.28473	0.470078	0.00577323	0.519414
SEPTIN2	7.45515	2.70677	0.469758	0.00581098	0.519414
RBIS	6.26906	4.33771	0.468885	0.00591537	0.519414
B9D1	4.53697	1.34817	0.467495	0.00608475	0.519414
CMC2	5.17068	2.313	0.466972	0.00614953	0.519414
PIBF1	3.43493	5.46807	0.465371	0.0063517	0.519414
RPUSD3	4.51089	1.92692	0.463469	0.00659909	0.522202
ENSMMUG00000030210	8.82358	5.47965	0.460339	0.00702412	0.527287
RPL19	8.9742	8.3326	0.454959	0.00780959	0.555705
UTP11	4.77334	1.31907	0.453317	0.00806357	0.555705
ERO1A	3.5355	3.50239	0.452069	0.00826141	0.555754
ATP2A2	8.29823	2.10132	0.451069	0.00842288	0.561369
PRKX	4.07048	1.46604	0.449087	0.00875085	0.574914
PDE6D	4.34206	1.68936	0.448441	0.00886	0.574914
NAA38	5.89503	3.8199	0.447822	0.00896563	0.574914
ENSMMUG00000044910	9.55023	3.50372	0.447475	0.00902547	0.574914
SEPTIN9	6.17093	3.58289	0.442797	0.00986414	0.588563
AC008878.1	7.465	2.92736	0.44189	0.0100343	0.588563
DTX3L	1.61417	1.88168	0.441705	0.0100692	0.588563
ICE1	4.15694	1.60022	0.439141	0.0105649	0.588563
FAIM	5.21579	1.64322	0.438562	0.0106796	0.588563
SLC31A2	2.91081	2.33489	0.437579	0.0108767	0.588563
LAMB3	1.70212	1.22542	0.437308	0.0109317	0.588563
PABPC4	4.34914	2.82913	0.436807	0.0110338	0.588563
RFK	5.77938	2.56488	0.436783	0.0110386	0.588563
PTBP1	5.24646	3.39792	0.43436	0.011544	0.593354
CHD9	3.89804	2.05829	0.432644	0.0119137	0.593354
RASA1	5.43418	1.89391	0.432507	0.0119437	0.593354
TCF7L1	3.10457	1.10126	0.431122	0.0122499	0.593354
PTCD1	7.88406	5.39993	0.430986	0.0122804	0.593354
CFLAR	4.46697	3.18494	0.430817	0.0123183	0.593354
AKAP8L	6.75557	2.06238	0.430692	0.0123463	0.593354
PUDP	4.53938	2.14554	0.429905	0.0125245	0.593354
ZCCHC2	3.13383	1.81074	0.42867	0.0128082	0.593354
HLA-DPB1	1.66108	1.10148	0.428414	0.0128678	0.593354
GOLGA6A	6.84786	1.85351	0.427935	0.0129798	0.593354
ENSMMUG00000000422	9.37407	9.90591	0.427659	0.0130446	0.593354
LRCH1	4.32563	3.26624	0.426876	0.0132302	0.593354
ENSMMUG00000045915	3.6843	2.86772	0.425942	0.0134546	0.593354
CEP112	3.14563	2.01167	0.424216	0.0138772	0.593354
USP6	5.11206	2.31421	0.423578	0.0140364	0.593354
PLEKHG3	3.5092	1.02886	0.423536	0.0140468	0.593354
MYRIP	3.80649	1.43856	0.423013	0.0141785	0.593354
ENSMMUG00000041980	8.80991	1.62519	0.421619	0.0145344	0.597819
ENSMMUG00000038082	4.27133	2.45666	0.420854	0.014733	0.599238
LHPP	5.11597	1.08616	0.418868	0.0152589	0.599238
YY1	6.43723	4.62	0.4187	0.0153041	0.599238
RPS4X	9.09122	8.1414	0.418033	0.0154846	0.599238
KANK2	3.42569	3.31218	0.416029	0.0160376	0.61557
SLC43A3	1.84495	1.62208	0.413684	0.0167061	0.62228
ROGDI	6.17797	1.35542	0.413458	0.0167716	0.62228
PCMTD1	4.88417	3.14491	0.412819	0.0169583	0.625979
ENSMMUG00000046537	3.18591	1.73019	0.411599	0.0173194	0.635486
CNTRL	2.34195	1.84915	0.411213	0.017435	0.635486
TLE1	4.52	2.02469	0.410978	0.0175058	0.635486
ATXN1L	3.59771	2.14649	0.41057	0.0176289	0.635486
RHOBTB3	4.95504	3.02931	0.410425	0.0176731	0.635486
ENSMMUG00000013388	2.73389	4.62984	0.409892	0.0178354	0.635486
ANKRD46	6.50693	1.79356	0.409471	0.0179648	0.635486
SGMS2	1.48056	1.13296	0.409178	0.0180552	0.635486
POLA1	3.21357	1.38732	0.408063	0.0184028	0.635486
SNX19	4.27073	1.11994	0.407847	0.0184706	0.635486
ENDOG	5.24834	1.02402	0.407063	0.0187192	0.635486
ENSMMUG00000042708	4.42296	1.39915	0.406719	0.0188291	0.635486
UNK	3.75256	1.16954	0.406518	0.0188933	0.635486
ZFP36L1	4.42256	3.69376	0.405132	0.0193428	0.637653
MGME1	3.79406	1.11413	0.404729	0.0194753	0.637653
FAAP20	6.03032	1.87708	0.404686	0.0194893	0.637653
WDR45B	4.9472	1.16376	0.404091	0.0196861	0.640149
CDK3	2.19286	1.87204	0.403161	0.0199971	0.640149
C3	4.35606	1.49164	0.402027	0.020382	0.643594
SBSN	2.74267	3.88897	0.401499	0.0205633	0.643594
KDR	3.45782	1.24039	0.401494	0.020565	0.643594
YAE1	4.76946	3.83986	0.400811	0.0208011	0.648167
NUDT16	4.9124	1.76401	0.399003	0.021438	0.656641
KDM3A	4.37909	2.12375	0.398667	0.0215582	0.656641
KIAA0319L	4.66551	1.35837	0.398494	0.0216201	0.656641
NT5C3B	6.4604	3.48798	0.397609	0.02194	0.656641
INTS6	4.438	3.10959	0.397015	0.0221566	0.656641
PIH1D1	5.55692	1.01852	0.396843	0.0222198	0.656641
TAF4	3.64377	1.04858	0.396674	0.0222817	0.656641
DLG5	5.48877	2.93846	0.396024	0.0225222	0.656641
NMT1	5.76565	2.33979	0.395836	0.022592	0.656641
ZBTB40	3.20831	1.19304	0.395751	0.0226239	0.656641
CEP250	6.12363	1.51939	0.394273	0.0231805	0.665117
ENSMMUG00000042675	7.53887	3.02572	0.393308	0.0235499	0.665117
OXLD1	3.71897	2.05398	0.393269	0.0235649	0.665117
TCEAL2	7.19028	1.06167	0.392728	0.0237743	0.665117
GFPT1	5.07572	3.62679	0.391989	0.0240624	0.665117
NIT2	5.48269	2.00201	0.391779	0.024145	0.665117
OGFRL1	4.50196	1.40809	0.390825	0.0245226	0.665117
FAM120A	5.52817	3.13736	0.390599	0.0246131	0.665117
COX7A1	5.5089	4.13288	0.390206	0.0247705	0.665117
SNRPC	6.05621	1.69299	0.389909	0.0248898	0.665117
ENSMMUG00000037682	8.84545	2.20617	0.389477	0.0250645	0.665117
NDUFA2	6.10504	4.76549	0.389179	0.0251859	0.665117
ARL6IP4	6.84726	3.10336	0.389002	0.0252578	0.665117
POT1	4.01614	2.85804	0.388867	0.0253131	0.665117
PPM1H	4.34946	1.40552	0.388266	0.0255601	0.665117
IFITM3	2.51237	3.65784	0.387735	0.0257794	0.665117
TNKS	5.0708	1.87803	0.387712	0.025789	0.665117
MBD3	5.94047	1.14787	0.387177	0.0260118	0.665117
SGMS1	3.91489	3.17292	0.387039	0.0260696	0.665117
IGHMBP2	5.05309	1.37184	0.386827	0.0261589	0.665117
TCP11L1	4.27333	1.15743	0.38679	0.0261742	0.665117
SPIDR	3.65155	2.53232	0.386421	0.0263297	0.665117
SPA17	3.48177	1.26887	0.386339	0.0263643	0.665117
CENPC	3.33467	1.24924	0.385981	0.0265161	0.665117
ZNF765	2.77814	1.30114	0.385539	0.0267045	0.665117
BMP2K	3.3578	2.91754	0.384295	0.0272405	0.669205
NAA16	3.73594	1.24935	0.384014	0.0273629	0.669926
MICU2	4.76114	1.5267	0.383289	0.0276805	0.673322
CKAP4	4.41908	2.75666	0.382754	0.0279166	0.673322
ELAC1	2.71883	1.20823	0.381118	0.0286491	0.678712
MAP2K7	3.85819	1.39893	0.380397	0.028977	0.678712
ENSMMUG00000016282	5.30376	1.90098	0.379813	0.0292452	0.678712
TMEM123	4.51162	2.85151	0.379705	0.0292948	0.678712
AKAP7	6.6904	1.16702	0.379638	0.0293255	0.678712
NELFE	5.28611	1.7017	0.379304	0.0294804	0.678712
PUS10	3.92207	1.50917	0.379144	0.0295545	0.678712
ENSMMUG00000032539	4.38469	1.15601	0.37835	0.0299248	0.683806
TMEM42	4.98588	1.03841	0.376053	0.0310185	0.695191
SDHB	7.06477	2.80587	0.375731	0.0311742	0.695191
CEBPZOS	5.56024	4.68703	0.375157	0.0314537	0.695191
ITCH	4.21608	3.38302	0.374858	0.0316001	0.695191
ECI1	4.07807	1.10771	0.374202	0.0319229	0.695191
FGD4	3.7207	1.73006	0.374166	0.0319409	0.695191
ENSMMUG00000002704	4.90338	3.3997	0.37411	0.0319684	0.695191
PPP1R15A	3.75579	2.54484	0.372903	0.0325708	0.699412
TMC5	1.54677	1.63784	0.372766	0.0326397	0.699412
ENSMMUG00000044503	3.65952	1.64199	0.37239	0.0328291	0.699412
ZDHHC2	4.97172	1.92036	0.372261	0.0328945	0.699412
IBTK	3.9071	2.02389	0.371782	0.033138	0.699412
CLEC16A	3.75714	1.98802	0.371753	0.0331529	0.699412
BCL7C	5.41585	2.48887	0.371406	0.0333303	0.699412
RAB2A	7.631	4.08691	0.371261	0.0334043	0.699412
MCFD2	6.1993	1.75528	0.37102	0.0335282	0.699412
ENSMMUG00000040061	7.41949	4.31073	0.370842	0.03362	0.699412
BBX	2.88434	1.98897	0.369103	0.0345268	0.709491
RASSF5	2.52124	2.88775	0.368677	0.0347516	0.709491
DAG1	5.69475	1.18813	0.36818	0.0350159	0.709491
ENSMMUG00000041173	1.92132	10.6371	0.367847	0.0351937	0.709491
SETD9	2.04104	1.19639	0.367514	0.0353725	0.709491
ZNF350	3.09767	1.30347	0.366146	0.0361142	0.709491
PRCP	4.77222	1.39533	0.36586	0.0362707	0.709491
ZNF608	4.9645	3.02736	0.365837	0.0362833	0.709491
SALL2	6.76205	2.89717	0.365741	0.036336	0.709491
SYNPO	5.82307	4.69974	0.365528	0.0364532	0.709491
MICOS13	6.13902	2.00796	0.365098	0.0366908	0.709491
IPMK	3.33845	1.61234	0.363864	0.0373789	0.709491
TNIK	5.71186	1.56262	0.36357	0.0375444	0.709491
ENSMMUG00000042773	4.10779	1.2958	0.363456	0.0376086	0.709491
DNMBP	2.83081	2.14857	0.3632	0.0377536	0.709491
PPP1R14B	5.66914	2.0758	0.362785	0.0379893	0.709491
ENSMMUG00000041039	8.20638	5.79394	0.362564	0.0381153	0.709491
NDUFB2	8.59356	6.30447	0.362551	0.038123	0.709491
WASF3	5.48792	1.93082	0.362209	0.0383186	0.709491
RBM14	7.08548	3.29223	0.362027	0.0384229	0.709491
RAB18	7.17606	3.11416	0.361888	0.0385031	0.709491
RUFY2	5.22327	1.7041	0.361461	0.0387492	0.709491
CENPV	5.68499	1.39242	0.361403	0.038783	0.709491
EGR1	3.83587	2.50451	0.360542	0.039284	0.709779
ENSMMUG00000038113	6.23842	1.73271	0.360138	0.0395213	0.709779
BTN2A2	3.61633	1.6212	0.360064	0.0395645	0.709779
ENSMMUG00000004421	7.51208	2.81753	0.359946	0.0396343	0.709779
CRACR2B	1.33342	3.75787	0.359435	0.0399362	0.709779
GALNT12	2.98331	1.48093	0.358122	0.0407209	0.720169
PER3	3.54022	1.50336	0.357402	0.0411563	0.724099
AKIRIN2	5.8237	3.02164	0.356898	0.0414632	0.724099
ENSMMUG00000002029	6.65327	4.88793	0.356645	0.0416181	0.724099
UBXN2A	3.56736	2.42527	0.356603	0.0416436	0.724099
RAPGEF6	4.2359	2.01711	0.355715	0.0421911	0.727596
NDRG2	8.81025	6.06634	0.355616	0.0422527	0.727596
C12orf57	8.84138	2.39872	0.354815	0.0427519	0.729516
OGT	6.69575	1.47623	0.354718	0.0428129	0.729516
HYI	5.28625	1.63378	0.354486	0.0429583	0.729516
USP24	5.02738	1.71299	0.354464	0.0429723	0.729516
LRRFIP2	4.35901	2.24595	0.354141	0.043176	0.729602
MT-ATP8	14.8299	9.08351	0.354134	0.0431801	0.729602
PPP1R3C	4.51637	3.35051	0.353454	0.0436113	0.730847
PCGF5	4.12029	1.73457	0.353017	0.0438903	0.730847
NCSTN	5.48891	1.38348	0.352959	0.0439274	0.730847
ZNF473	3.27307	1.6051	0.352583	0.0441685	0.730847
CYP51A1	6.51919	1.16037	0.352388	0.0442941	0.730847
S100PBP	3.73934	1.5062	0.351925	0.044593	0.731162
ASXL1	4.96952	1.25464	0.351151	0.0450968	0.734024
GRHL1	2.36025	3.27317	0.351045	0.0451662	0.734024
SEC14L2	3.88869	1.55052	0.350579	0.0454723	0.734684
SNX15	4.08855	1.12846	0.350503	0.0455222	0.734684
GINS1	3.97964	2.55483	0.349875	0.0459371	0.738233
DIS3	3.68451	1.08476	0.349695	0.0460565	0.738233
TRIM56	2.09607	3.23217	0.348971	0.0465405	0.738233
ENSMMUG00000045846	2.69153	2.53321	0.348892	0.046593	0.738233
ZNRD1	5.28873	3.13954	0.34836	0.0469513	0.738233
MMP24OS	1.12582	1.2846	0.34832	0.046978	0.738233
IGLL1	6.0728	2.63721	0.348176	0.0470754	0.738233
MEGF9	5.2458	3.01703	0.348019	0.0471818	0.738292
MITF	1.21972	3.1632	0.347788	0.047339	0.739109
IGF2BP2	2.72122	2.63594	0.347518	0.0475229	0.739109
FNDC3A	5.08163	3.28079	0.347404	0.0476	0.739109
VTI1B	5.86477	3.78484	0.347209	0.0477333	0.739109
LMO7	4.08994	5.76273	0.34682	0.0480006	0.739847
ZBTB38	3.78648	1.56574	0.345157	0.0491542	0.746512
TFPT	4.15133	1.07374	0.344283	0.0497689	0.75102
UBR5	4.77732	3.24038	0.343825	0.0500942	0.754347
PSMB6	6.93578	2.83308	0.342831	0.050805	0.760029
ENSMMUG00000047369	8.15512	2.79099	0.342603	0.050969	0.760029
ZNF589	5.01956	2.20054	0.34252	0.0510285	0.760029
KRAS	4.8522	1.88755	0.342388	0.0511241	0.760029
XIAP	2.84001	1.04405	0.342192	0.0512661	0.760029
CHKA	5.87599	1.01301	0.342016	0.0513933	0.760029
ANKRD37	2.00202	1.05086	0.341669	0.051646	0.761779
NIF3L1	4.29763	2.06945	0.341425	0.051824	0.762841
ENSMMUG00000049088	4.35113	1.82328	0.341176	0.0520057	0.763953
CREG1	4.11447	1.90661	0.34084	0.0522522	0.765669
LIMK2	3.59511	1.6888	0.340583	0.0524416	0.765669
SDCBP	6.91627	3.5507	0.34005	0.052836	0.766761
DTNBP1	5.1749	2.36974	0.339659	0.0531268	0.76943
IFI16	3.74558	1.12414	0.338269	0.0541705	0.771932
ENSMMUG00000038332	4.60953	1.51088	0.338163	0.0542506	0.771932
MECOM	2.62619	3.12833	0.338052	0.0543347	0.771932
ZNF300	5.39824	1.2559	0.337981	0.0543882	0.771932
MLLT10	4.61105	3.24643	0.337929	0.0544281	0.771932
C2CD2	2.97905	1.74341	0.337717	0.0545892	0.771932
FAM162A	6.69656	4.44689	0.337703	0.0545997	0.771932
ZNF711	5.37626	1.21342	0.337439	0.054801	0.771932
CARM1	5.722	1.88623	0.336655	0.0554021	0.772964
WAC	6.23566	5.84913	0.336444	0.0555652	0.772964
TTC39A	1.04025	1.39582	0.336181	0.0557686	0.772964
SLC50A1	4.95339	2.11913	0.336145	0.0557963	0.772964
CENPN	2.4003	1.16197	0.335008	0.0566826	0.772964
C16orf72	5.80922	6.01338	0.333686	0.057727	0.772964
ENSMMUG00000043313	1.1249	1.51869	0.333285	0.0580462	0.772964
ZFAND1	5.12509	1.65082	0.332948	0.058316	0.772964
CRY2	5.30583	1.07461	0.332948	0.0583162	0.772964
RABGEF1	3.75205	2.58133	0.332543	0.0586416	0.772964
SPAG1	3.01568	2.87244	0.332292	0.0588441	0.772964
ENSMMUG00000030346	1.36878	2.10613	0.331969	0.0591057	0.772964
ENSMMUG00000040912	3.76218	3.34799	0.331843	0.0592078	0.772964
ATP6V0E1	6.8729	6.80578	0.331815	0.0592309	0.772964
DERL2	4.31418	1.29836	0.331684	0.059337	0.772964
RBPMS2	1.51413	1.54272	0.331565	0.0594342	0.772964
SLC39A4	3.08025	2.89231	0.33152	0.0594704	0.772964
AC138811.2	9.36642	8.28879	0.331494	0.0594918	0.772964
EGLN3	3.80616	2.02064	0.331268	0.0596761	0.773961
KIAA1522	4.17896	4.76672	0.330901	0.0599766	0.775436
EHMT2	5.8024	1.91085	0.330473	0.0603288	0.775436
UBQLN4	5.46637	1.99341	0.329957	0.060755	0.775436
ATP8A1	5.39462	1.35711	0.329757	0.0609203	0.775436
NELFA	4.46367	1.04127	0.329729	0.0609436	0.775436
LYRM4	7.43568	2.81178	0.329695	0.060972	0.775436
SLC25A6	7.06995	5.13641	0.32794	0.062444	0.785337
ENSMMUG00000041417	5.50034	2.07048	0.327582	0.0627477	0.785337
ARHGAP21	7.22622	2.94044	0.326701	0.0634992	0.785337
COX6B1	7.10448	3.85426	0.326518	0.0636565	0.785337
CA8	4.02962	2.13008	0.325823	0.0642565	0.785337
NSD3	5.2271	3.54484	0.325323	0.0646902	0.787254
ENSMMUG00000001460	8.30653	3.30349	0.325254	0.06475	0.787254
DCAF7	5.9789	2.56845	0.324596	0.0653253	0.787254
SLC44A3	1.49921	1.49069	0.324506	0.065404	0.787254
VEZF1	5.0305	3.98631	0.321877	0.0677442	0.797265
PIP4K2A	4.63584	1.45097	0.321286	0.0682789	0.797265
ZNF701	3.47318	1.84407	0.320323	0.0691581	0.802942
FXYD5	2.94606	6.22679	0.320319	0.0691614	0.802942
STPG4	1.10554	1.67683	0.319988	0.0694655	0.803961
YPEL5	6.33288	4.15269	0.319865	0.0695784	0.803961
ENSMMUG00000043607	4.1541	2.38874	0.319475	0.0699384	0.803961
TBL1X	2.7718	1.46463	0.319364	0.0700414	0.803961
ZFX	2.99299	2.05448	0.319298	0.0701025	0.803961
NREP	9.95381	5.803	0.319268	0.0701308	0.803961
ZDHHC12	1.807	1.31422	0.318524	0.0708228	0.809178
EFNA5	2.97076	3.31919	0.318093	0.0712267	0.811218
NSMCE4A	4.05566	1.70313	0.317835	0.0714688	0.81269
SFXN2	4.40242	2.02129	0.317416	0.0718634	0.815509
R3HDM4	6.63842	1.57822	0.317104	0.0721594	0.815509
TYW3	3.43621	1.56273	0.317056	0.0722044	0.815509
LEMD1	2.23413	1.46235	0.316848	0.0724017	0.815509
C1orf198	4.6717	1.41898	0.316671	0.0725705	0.815509
LRCH3	4.54222	2.6841	0.316231	0.0729901	0.81558
PLAC9	4.7389	1.13149	0.316178	0.0730415	0.81558
ENSMMUG00000042801	5.64126	2.08952	0.315275	0.0739088	0.81558
ENSMMUG00000015316	1.09059	1.54171	0.315146	0.0740335	0.81558
ASNSD1	4.50811	1.20806	0.3149	0.0742714	0.81558
CCDC174	3.38929	1.90048	0.314838	0.0743319	0.81558
NOL4L	5.3181	2.79072	0.314788	0.0743801	0.81558
TRAPPC3	5.95674	2.87357	0.314547	0.0746145	0.81558
NDUFS6	5.80469	1.18696	0.314543	0.0746188	0.81558
IPO8	4.57487	1.72271	0.314499	0.0746618	0.81558
FOXK1	3.23885	1.57664	0.31445	0.074709	0.81558
LAMP1	6.48308	2.70954	0.314212	0.0749411	0.81558
BORCS8	4.25715	1.1839	0.314075	0.0750748	0.81558
XPA	4.32184	1.61736	0.314071	0.0750789	0.81558
VRK3	5.38366	1.7565	0.314029	0.0751202	0.81558
CDK14	5.70845	2.37174	0.314027	0.0751222	0.81558
DNAJC1	3.04411	1.54638	0.313891	0.075255	0.815791
BRWD1	3.44381	1.43656	0.313327	0.0758089	0.817829
FCHO2	3.12055	1.95693	0.313085	0.0760476	0.817829
ARIH1	5.32615	3.78799	0.313067	0.0760655	0.817829
ANKRD29	4.26382	1.52119	0.312938	0.0761932	0.817829
ENPP1	1.56716	1.38202	0.312892	0.0762383	0.817829
RNF34	5.48576	2.30462	0.31215	0.0769749	0.820246
PPM1A	5.37968	3.46078	0.312028	0.0770963	0.820246
KPNA4	5.31032	3.30879	0.311601	0.077524	0.820246
FCGR2A	1.82049	1.03865	0.311449	0.0776757	0.820246
ALDH7A1	6.37637	2.94698	0.311403	0.0777219	0.820246
ENSMMUG00000047716	4.11642	1.97696	0.311058	0.0780695	0.820246
DRG2	4.95224	1.78811	0.310976	0.0781519	0.820246
FBXL7	3.78264	2.22066	0.310632	0.0784993	0.820246
SMDT1	7.32739	5.67388	0.310576	0.078556	0.820246
PDE8A	2.92346	2.06401	0.310279	0.0788571	0.820246
ANKRD9	2.43284	1.25834	0.3101	0.0790391	0.820246
RBMS3	1.75311	1.67858	0.309966	0.0791757	0.820246
COQ8B	4.77532	1.04645	0.309695	0.0794518	0.820246
NOP53	5.97869	3.20977	0.3094	0.0797535	0.820246
IL33	5.70775	1.80901	0.309205	0.0799538	0.820246
ZNF257	3.10847	1.16564	0.309003	0.0801615	0.820246
CTSA	5.22136	3.67398	0.308817	0.0803523	0.820246
USP30	4.60261	2.45269	0.308754	0.0804174	0.820246
ULK3	5.36723	1.23686	0.30815	0.0810423	0.820246
HIST1H2AK	1.10055	2.99034	0.30813	0.0810628	0.820246
GTF2H1	4.46099	2.02999	0.307697	0.0815132	0.820246
GTF3A	6.28674	3.24788	0.307378	0.081846	0.820246
YES1	4.67202	3.72348	0.307307	0.0819206	0.820246
APPL2	4.55842	2.55567	0.306495	0.0827731	0.820246
ZNF669	6.65108	2.94199	0.305954	0.0833446	0.820246
FNBP4	4.95542	2.32374	0.305922	0.0833788	0.820246
SULT1C2	4.40905	1.80712	0.305679	0.0836359	0.820246
TTC13	5.09791	1.07609	0.305564	0.0837591	0.820246
RBFOX2	5.04715	2.68353	0.305525	0.0838003	0.820246
PON3	2.99859	1.06414	0.305433	0.0838978	0.820246
CSNK1G3	4.43637	3.37722	0.30538	0.0839544	0.820246
VPS52	5.56362	1.16372	0.305051	0.0843056	0.821035
RNF10	6.86135	4.30377	0.304522	0.0848725	0.821035
KIF1C	4.80012	4.62188	0.303644	0.0858206	0.823702
ITPRID2	4.83309	3.87216	0.303231	0.0862687	0.824859
ZNF700	3.6302	1.39036	0.30315	0.0863572	0.824859
FIZ1	2.94393	1.94204	0.303106	0.0864051	0.824859
MAP4K5	4.49577	2.5909	0.302842	0.0866929	0.82651
HERC3	4.56667	1.73869	0.302218	0.0873763	0.829931
MTHFR	3.77708	1.20363	0.301806	0.0878307	0.831697
BACE2	2.40693	2.67607	0.300046	0.0897889	0.83935
RPS10-NUDT3	6.35339	2.03752	0.299817	0.0900454	0.83935
SLTM	5.38673	3.05338	0.299804	0.0900602	0.83935
GALM	2.52484	1.49268	0.299769	0.0900999	0.83935
RAB22A	4.50606	2.97375	0.299667	0.090215	0.83935
PXK	4.09124	2.10577	0.29915	0.090798	0.839782
PLSCR4	3.91641	0.993989	0.298923	0.0910558	0.839782
ZNF354C	3.80963	1.05157	0.298863	0.0911234	0.839782
CRY1	3.67572	1.48162	0.298804	0.0911907	0.839782
FKBP5	2.03641	1.24437	0.298794	0.091202	0.839782
TBC1D8	3.36514	1.04079	0.298677	0.0913353	0.839782
NABP1	1.60957	4.36868	0.298289	0.0917764	0.839783
UBL3	6.67904	5.582	0.298253	0.0918184	0.839783
ALKBH7	4.74505	1.19028	0.298066	0.0920312	0.840173
C11orf80	4.76272	1.29117	0.298011	0.0920946	0.840173
SP3	5.16367	4.0935	0.297794	0.0923428	0.840876
EIF1AX	7.18083	2.78236	0.29761	0.0925542	0.840876
TXLNA	4.60452	1.74676	0.297184	0.0930448	0.840876
RAD54L2	2.45054	1.4169	0.296827	0.0934566	0.840876
SYNPO2L	1.35184	1.43354	0.29667	0.0936384	0.84146
RABGAP1	5.30619	3.60981	0.296318	0.0940469	0.841912
SMC6	3.12912	1.16676	0.296303	0.0940648	0.841912
TMEM219	6.04331	2.25377	0.296224	0.0941566	0.841912
HCFC1R1	5.49016	1.24036	0.295895	0.0945399	0.842272
ACOT6	4.73705	1.3867	0.295888	0.0945479	0.842272
PRDM5	2.02391	1.9122	0.295373	0.0951506	0.846079
PNKD	5.09422	1.14613	0.294804	0.0958194	0.846487
MAP7D3	2.13995	1.35706	0.294329	0.0963809	0.846487
ZCCHC17	6.32193	3.78584	0.294195	0.0965394	0.846487
ARMC9	4.80834	1.20639	0.293988	0.0967851	0.846487
ZG16B	1.20272	1.51524	0.293046	0.0979102	0.848197
PTCD3	6.16271	1.74799	0.292858	0.0981347	0.848197
AP1B1	5.5758	1.49479	0.292782	0.0982265	0.848197
TBC1D23	4.6474	2.69372	0.292688	0.0983391	0.848197
RAB34	4.36189	1.43295	0.292437	0.0986411	0.848197
KLF4	2.54275	4.63031	0.291329	0.0999836	0.84848
NINJ1	4.4592	1.26285	0.291172	0.100175	0.84848
SFT2D1	5.30318	1.0758	0.291156	0.100196	0.84848
PRKACB	7.83362	2.65408	0.290923	0.10048	0.848532
PHACTR4	3.07342	4.64989	0.29038	0.101145	0.848532
CAPRIN2	5.60962	1.47184	0.289428	0.10232	0.853749
ZNF33B	4.05824	1.70215	0.289396	0.10236	0.853749
TMEM258	7.18641	2.96348	0.289142	0.102675	0.854614
HYOU1	5.61504	1.03869	0.289086	0.102744	0.854614
TACSTD2	1.17537	2.90785	0.288349	0.103663	0.855396
SULT1A1	1.2082	1.53605	0.288065	0.104019	0.855396
DHRSX	2.82037	1.34702	0.288014	0.104083	0.855396
TAF8	3.24134	1.44335	0.287935	0.104183	0.855396
ERBB3	9.45588	11.1929	0.287905	0.104221	0.855396
ACSS1	4.92648	1.09558	0.287772	0.104387	0.855786
SRSF11	6.85318	3.56612	0.28749	0.104743	0.856628
GOLGA6L1	2.0384	1.94516	0.287473	0.104764	0.856628
SPAG16	4.19728	4.39416	0.287122	0.105207	0.857182
FAM135A	4.56912	4.41628	0.286936	0.105444	0.85761
IL1R1	1.2823	1.92758	0.286553	0.10593	0.860593
PGM3	4.27475	1.36792	0.285895	0.10677	0.866439
LAMTOR2	5.45417	1.44448	0.285597	0.107151	0.867015
PAWR	2.14138	1.86499	0.285052	0.107853	0.867015
CAMK2D	6.30705	2.93917	0.284959	0.107973	0.867015
RPRD1B	4.08425	1.87258	0.28482	0.108152	0.867015
UEVLD	3.70417	1.81307	0.284758	0.108232	0.867015
UPF3A	5.55583	2.28741	0.283836	0.109429	0.867015
ENSMMUG00000042889	2.16571	1.67233	0.283783	0.109498	0.867015
CHCHD7	4.55009	2.49005	0.283762	0.109526	0.867015
KDM7A	3.81831	2.43887	0.283689	0.109622	0.867015
PRRC2B	6.45895	2.33584	0.283353	0.11006	0.867015
IGLC1	4.27819	1.47251	0.283319	0.110106	0.867015
MRPS25	6.78074	2.38881	0.283238	0.110211	0.867015
INTS4	4.05501	1.96687	0.283164	0.110308	0.867015
ADAM17	4.68659	1.33514	0.282938	0.110605	0.867015
SUPT6H	4.797	2.65197	0.282835	0.110741	0.867015
CYB5A	6.18491	4.99571	0.282784	0.110807	0.867015
SEC16A	4.45355	1.70074	0.282576	0.111081	0.867015
OAZ1	9.46682	4.57023	0.282471	0.11122	0.867015
GLRX	4.98218	4.29021	0.282108	0.111699	0.867015
BET1L	5.18443	1.90812	0.281763	0.112157	0.867015
TUBA1A	5.14652	4.51633	0.281619	0.112348	0.867015
ZBTB24	2.35874	1.34277	0.281089	0.113054	0.867015
FOXJ2	4.59242	1.68402	0.280927	0.113272	0.867015
DCBLD2	2.37152	1.23739	0.280758	0.113498	0.867015
RNF115	4.53866	2.36832	0.280723	0.113545	0.867015
MRPL1	5.31341	1.69932	0.280374	0.114013	0.867015
COG6	4.361	1.74934	0.280118	0.114358	0.867015
KANSL1	4.51986	2.72812	0.279961	0.11457	0.867015
NFIC	3.87411	2.22806	0.279871	0.114691	0.867015
G0S2	2.34894	1.00272	0.279848	0.114722	0.867015
CRTAP	3.84504	1.74249	0.279672	0.11496	0.867015
ALMS1	2.06549	1.16804	0.279571	0.115097	0.867015
FANCL	4.58929	3.46123	0.279429	0.115289	0.867015
CCDC149	4.53369	1.35932	0.279233	0.115554	0.867015
PTRH2	4.49497	1.51763	0.279198	0.115602	0.867015
YME1L1	5.84238	2.69705	0.279002	0.115869	0.867015
ZNF160	4.22438	1.9735	0.278876	0.11604	0.867015
CA2	3.70252	1.47169	0.278712	0.116264	0.867015
ALDH6A1	5.37483	1.66564	0.278569	0.116459	0.867015
NOP14	4.12373	2.12436	0.278188	0.11698	0.867015
LBH	5.34755	3.12109	0.278182	0.116988	0.867015
CIDEC	3.25051	0.962044	0.27807	0.117142	0.867015
AP1M2	1.15604	1.23155	0.278022	0.117209	0.867015
GABPB2	2.46418	1.47775	0.277568	0.117833	0.867015
KLHL24	3.39173	3.173	0.277401	0.118063	0.867015
MTRR	3.8713	3.34753	0.277396	0.118069	0.867015
SLC44A2	5.99448	2.51857	0.277251	0.11827	0.867015
SLC25A23	6.63499	2.98652	0.277206	0.118332	0.867015
FBXO15	1.72955	1.02565	0.277178	0.118371	0.867015
CDK13	4.30254	2.07914	0.277128	0.11844	0.867015
ENSMMUG00000023759	5.84699	3.64615	0.276863	0.118808	0.867015
ST3GAL4	3.62018	1.95963	0.276817	0.118872	0.867015
NDUFB11	4.61199	1.6842	0.276774	0.118931	0.867015
NUFIP2	4.70076	3.26148	0.276581	0.119198	0.867015
LRRC37A	5.3383	2.33246	0.276507	0.119302	0.867015
UBE2F	5.77336	2.48428	0.276353	0.119516	0.867015
NAT10	4.0885	1.29313	0.276315	0.119569	0.867015
ACADVL	6.35998	1.23141	0.276288	0.119606	0.867015
ZFP36	2.20791	4.1516	0.276281	0.119616	0.867015
PRSS53	5.4961	0.991739	0.275968	0.120053	0.867015
ATP6V1C2	3.22837	1.26506	0.275941	0.120091	0.867015
ENSMMUG00000043517	7.14331	1.16447	0.275374	0.120885	0.870403
MRPL15	5.77914	1.21298	0.275113	0.121252	0.870403
PPP4C	5.69908	3.23744	0.274861	0.121608	0.870403
METTL22	3.43344	1.40761	0.274818	0.121667	0.870403
BRD8	5.86775	2.66145	0.274762	0.121747	0.870403
ZCCHC10	4.33312	2.07874	0.274515	0.122096	0.870403
FOXP4	2.52389	1.75675	0.274425	0.122224	0.870403
PBX3	2.25186	3.24043	0.274151	0.122612	0.870596
TBC1D15	3.52638	2.30164	0.273892	0.12298	0.870596
EPHA2	1.27812	1.85261	0.273802	0.123108	0.870596
LAMA3	2.53906	2.25087	0.273704	0.123248	0.870596
AC008758.4	4.51927	1.526	0.273559	0.123454	0.871201
MYO6	4.7642	2.59385	0.272784	0.124564	0.873372
AGPS	4.44754	1.53344	0.272783	0.124566	0.873372
ZC3H6	3.50368	2.00212	0.272744	0.124621	0.873372
LEMD3	4.55219	1.06016	0.272689	0.1247	0.873372
TAB3	4.02072	5.15804	0.27253	0.124929	0.873372
MRPL43	6.66198	2.61982	0.271639	0.126216	0.875808
NDUFA1	10.0221	5.72649	0.271589	0.126289	0.875808
MYCBP2	6.90517	2.32584	0.271565	0.126323	0.875808
PSME4	4.65253	3.22811	0.271391	0.126575	0.875808
ELOVL4	5.31843	3.17384	0.271104	0.126993	0.875808
PPP4R2	5.79662	2.40961	0.270873	0.12733	0.875808
ENSMMUG00000047884	5.61513	1.34054	0.270754	0.127504	0.875808
UCHL5	5.95087	2.68444	0.270616	0.127706	0.875808
UHRF2	4.82077	2.06212	0.270548	0.127806	0.875808
TGIF2	5.13615	1.57887	0.270278	0.128201	0.875808
CCNG2	6.22859	4.47399	0.270277	0.128202	0.875808
EMSY	3.64003	2.39503	0.27018	0.128344	0.875808
ST3GAL5	6.29066	1.66142	0.269762	0.12896	0.875808
CSRNP2	5.81704	2.07331	0.269722	0.129018	0.875808
VLDLR	4.53479	1.79087	0.269399	0.129496	0.876083
ZNF92	4.39832	2.53046	0.269395	0.129502	0.876083
CCDC6	4.72714	5.22412	0.268822	0.13035	0.87813
PCYT2	6.02011	0.990051	0.268697	0.130536	0.87813
TOMM5	7.31179	3.92224	0.268591	0.130694	0.878368
ARRDC3	4.3555	3.45264	0.268237	0.131221	0.878368
DARS1	5.53097	3.2192	0.268192	0.131288	0.878368
ENSMMUG00000047267	2.8546	3.09433	0.268182	0.131304	0.878368
AHI1	5.08665	1.7515	0.267544	0.132258	0.880004
GNAI1	7.02178	3.27888	0.267447	0.132404	0.880004
ENSMMUG00000043218	4.10334	0.964065	0.267085	0.132949	0.881685
DNAJA2	5.99939	2.74689	0.267035	0.133024	0.881685
GNPNAT1	4.05488	1.69751	0.266045	0.134522	0.887527
HP1BP3	6.71939	3.303	0.26556	0.135261	0.888328
TULP4	3.1138	1.72658	0.265172	0.135854	0.890013
STAG1	3.19468	1.97659	0.265069	0.136012	0.890013
ZUP1	3.74701	1.09095	0.26409	0.137518	0.890786
FBXO34	4.45289	2.24076	0.264006	0.137648	0.890786
NUP155	3.96399	1.33025	0.263455	0.138503	0.890786
NFKB1	2.76566	1.97995	0.263176	0.138936	0.890786
DCUN1D4	5.541	4.13533	0.263137	0.138997	0.890786
DDB1	5.62077	1.44196	0.263047	0.139136	0.890786
SEC61A1	6.17572	1.80069	0.262873	0.139407	0.890786
ENSMMUG00000010378	5.27472	2.88134	0.262736	0.139622	0.890786
CDK8	4.45857	3.65272	0.26263	0.139787	0.890786
VBP1	5.65898	1.25336	0.262446	0.140075	0.890786
KCTD20	4.72882	2.11557	0.262365	0.140202	0.890786
TUBGCP4	4.37181	1.40312	0.262299	0.140306	0.890786
SNX6	5.70599	2.51767	0.262278	0.140338	0.890786
DENND3	3.21068	1.19595	0.261892	0.140945	0.891099
CDC37	6.10546	3.83935	0.261816	0.141065	0.891099
ODF2	4.96743	1.34493	0.261432	0.14167	0.892165
ATL3	3.54458	1.59118	0.261431	0.141671	0.892165
LNPK	5.26393	1.22534	0.261282	0.141906	0.892369
CLU	9.3471	1.69591	0.26058	0.143019	0.892761
ERBIN	4.10344	3.77706	0.260577	0.143025	0.892761
ADCY9	3.03041	1.53634	0.2605	0.143147	0.892761
ATG12	8.30454	5.26147	0.26016	0.143688	0.892761
ENSMMUG00000037745	4.63244	1.5611	0.259741	0.144358	0.893457
ROR1	1.25157	1.17454	0.25961	0.144568	0.893908
MARCKSL1	9.4617	1.54557	0.25954	0.14468	0.893908
ABT1	3.56872	1.22057	0.25907	0.145435	0.896304
ENSMMUG00000038099	2.4408	1.23466	0.259007	0.145537	0.896304
SUZ12	3.66452	2.35399	0.258989	0.145565	0.896304
ACTR1B	5.63085	0.982089	0.258431	0.146465	0.898989
PEX11B	5.3608	1.37185	0.257975	0.147204	0.898989
SPRY2	5.67359	1.52481	0.257552	0.147891	0.898989
RBM43	2.62248	1.23403	0.25717	0.148515	0.898989
VWA8	2.78839	1.11251	0.257088	0.148649	0.898989
ADD1	7.06676	2.03298	0.256748	0.149205	0.898989
MCEE	4.05494	2.77321	0.256706	0.149274	0.898989
GTF2E1	3.67326	1.05023	0.256634	0.149392	0.898989
STARD5	2.05606	2.01504	0.256446	0.149702	0.898989
AXIN2	4.32095	1.05861	0.256435	0.14972	0.898989
ENSMMUG00000037768	2.95106	2.66305	0.256427	0.149733	0.898989
SH3BP2	4.63183	1.30108	0.256355	0.149851	0.898989
PHTF2	3.69248	2.01159	0.256266	0.149998	0.898989
RPL13	8.7462	6.42765	0.256036	0.150376	0.898989
HMGA1	6.04624	5.73787	0.255887	0.150623	0.898989
TASOR	4.27252	1.96294	0.255797	0.150771	0.899133
ANAPC1	4.20327	1.35879	0.255605	0.151088	0.900161
ARHGAP5	5.63257	4.05018	0.255484	0.151289	0.900161
ENSMMUG00000002722	6.73389	1.62621	0.255338	0.151531	0.900161
FBXW8	3.98735	1.13625	0.255261	0.151658	0.900161
FGF1	6.32461	2.87981	0.255063	0.151988	0.900161
BTF3	7.36948	5.34857	0.254981	0.152123	0.900161
KDELR3	2.47224	1.68888	0.254873	0.152302	0.900161
SCAF4	4.1455	2.9474	0.254688	0.152611	0.900161
ZBTB10	3.84211	1.48365	0.254438	0.153027	0.900161
GRAMD2B	4.50564	3.69975	0.254179	0.153461	0.900161
MOSMO	5.04437	2.36339	0.254136	0.153533	0.900161
GZF1	3.87081	1.49068	0.25371	0.154247	0.900161
ENSMMUG00000016309	1.13899	1.45902	0.253592	0.154446	0.900161
TCHP	3.04281	1.24085	0.253114	0.155251	0.900479
DTD1	8.2835	4.06098	0.253031	0.15539	0.900561
KHDC4	4.8981	2.58255	0.252561	0.156185	0.902565
ST3GAL1	3.66686	1.42108	0.252361	0.156524	0.902565
DEDD	4.25568	2.43561	0.252238	0.156734	0.902565
GPX4	7.75143	2.67238	0.252198	0.156801	0.902565
RMDN2	3.00902	1.49454	0.25215	0.156883	0.902565
ARHGAP35	6.08202	3.28993	0.252132	0.156913	0.902565
MGST2	2.44221	2.39721	0.252085	0.156994	0.902565
CDA	1.36739	0.992579	0.251995	0.157147	0.902565
FAM35A	3.97702	0.997697	0.251798	0.157483	0.902565
SNRNP70	8.87287	1.30195	0.251396	0.158169	0.90276
GAL	1.26979	1.09868	0.251337	0.15827	0.90276
MAK16	3.85473	1.6402	0.251167	0.15856	0.90276
NEK10	3.16608	1.50655	0.251103	0.15867	0.90276
VPS26C	4.35192	2.12832	0.251036	0.158785	0.90276
ALDH1A1	5.09881	4.50877	0.250893	0.15903	0.90276
SEPTIN8	6.73586	2.78421	0.250399	0.159879	0.903259
ENSMMUG00000031711	1.04609	4.53049	0.250135	0.160335	0.903307
MED16	5.03797	1.12147	0.249768	0.160971	0.903392
CTBP2	4.82535	2.45467	0.249676	0.16113	0.903392
AHSA2	4.84548	2.07684	0.249609	0.161245	0.903392
DCP2	3.61513	2.17871	0.24952	0.161401	0.903392
FLOT2	6.24921	1.98508	0.249352	0.161692	0.90364
DEPDC5	3.09708	1.27114	0.249349	0.161696	0.90364
HIVEP1	3.2973	2.31346	0.248748	0.162743	0.905153
GALNT6	1.34484	1.59888	0.248746	0.162747	0.905153
ENSMMUG00000029541	3.20501	1.25447	0.24872	0.162793	0.905153
FOXN2	3.04441	1.90995	0.248443	0.163276	0.905153
HPRT1	7.11434	1.57959	0.24835	0.163439	0.905153
UBE2W	4.69643	1.47305	0.24822	0.163666	0.905153
CRYL1	4.37668	1.09827	0.247652	0.164665	0.905545
TSR2	6.05561	1.6398	0.24747	0.164985	0.905989
NENF	4.04762	1.63414	0.24697	0.165868	0.90925
HIST1H4D	2.67293	4.12218	0.246904	0.165984	0.90925
POLR2A	5.22443	2.72635	0.246771	0.16622	0.909588
ENSMMUG00000037667	6.78361	3.56354	0.246207	0.167222	0.909588
CNDP2	6.32395	2.55313	0.246071	0.167464	0.909588
ALG3	4.11644	2.03917	0.245898	0.167773	0.909588
ENSMMUG00000047886	2.56334	4.55916	0.245813	0.167924	0.909588
WDR82	7.18985	2.83008	0.245773	0.167995	0.909588
C1orf194	2.6445	3.24596	0.245443	0.168586	0.909588
PAN3	3.55906	2.71562	0.245428	0.168612	0.909588
CERCAM	4.2026	1.42529	0.245238	0.168952	0.909588
RRP15	4.35639	1.49755	0.245011	0.169359	0.910196
DDX54	3.80236	1.03961	0.244866	0.169621	0.910465
PTPN4	3.50216	1.86005	0.244789	0.169759	0.910528
DMTF1	5.63002	2.03664	0.244502	0.170276	0.91063
ZNF185	2.36327	3.13753	0.244373	0.170508	0.91063
IVD	5.69742	1.18973	0.244301	0.170639	0.91063
PDP1	4.51363	1.29484	0.24417	0.170874	0.91063
IRF6	1.12905	2.55172	0.24413	0.170947	0.91063
PTPN21	2.16499	1.61387	0.243867	0.171423	0.91063
TOMM22	5.97452	2.90213	0.243632	0.171849	0.911871
FILIP1L	2.10561	1.59693	0.243457	0.172166	0.911886
SOHLH2	2.00328	1.71112	0.243231	0.172577	0.91261
HDGFL3	6.36792	1.95773	0.24305	0.172908	0.91261
NIPAL3	4.16524	1.78603	0.243015	0.172972	0.91261
LMO2	5.66811	2.09256	0.242873	0.173231	0.91261
SAAL1	4.16875	1.62069	0.242825	0.173317	0.91261
FAM136A	5.39614	2.01149	0.242238	0.174393	0.916036
RNF6	4.34312	1.82868	0.242122	0.174604	0.916036
RELCH	4.74462	1.93668	0.241903	0.175007	0.917288
PRRC2C	5.08309	3.87437	0.241783	0.175228	0.917288
XPO7	5.55977	2.35869	0.241708	0.175366	0.917288
ZNF177	6.39889	1.26809	0.241646	0.17548	0.917288
SNX24	4.06894	2.30814	0.241163	0.176371	0.91847
ITGA6	4.94076	1.94936	0.241122	0.176448	0.91847
PDLIM3	4.38849	2.33943	0.241095	0.176497	0.91847
MTSS2	7.28804	3.79805	0.240945	0.176774	0.91847
EIF2AK4	3.80493	1.51192	0.240902	0.176855	0.91847
RAPGEF1	5.67129	1.51085	0.240617	0.177383	0.919548
ENTR1	4.01597	1.7504	0.240583	0.177445	0.919548
IFITM1	4.22946	4.77136	0.240196	0.178165	0.921287
TGFB3	2.69376	1.91538	0.239797	0.17891	0.923403
ZSWIM9	2.81426	1.70093	0.239681	0.179126	0.923403
RPS21	10.3585	7.09206	0.239296	0.179846	0.923403
ENSMMUG00000048291	8.19794	2.37886	0.239279	0.179878	0.923403
AP4S1	4.94617	1.3312	0.239057	0.180295	0.923403
ZNF16	4.65861	1.40031	0.238777	0.180821	0.923403
ATF6	3.12226	2.23193	0.238564	0.181222	0.923403
PRIM1	2.60544	1.54589	0.2384	0.181531	0.923403
ENSMMUG00000031775	5.65077	2.06002	0.238286	0.181745	0.923403
BCL2L11	2.78509	1.14687	0.2382	0.181909	0.923403
MRGBP	3.09321	1.27304	0.238145	0.182013	0.923403
CTNNA1	5.96277	3.58386	0.23804	0.182212	0.923403
BORCS7	4.99801	1.74697	0.237991	0.182303	0.923403
MTURN	7.46825	5.63892	0.237641	0.182966	0.924963
LRATD2	2.54335	1.78176	0.237469	0.183294	0.924963
BCAS3	4.81999	1.73305	0.237264	0.183683	0.924963
RALGAPA1	4.871	1.87567	0.237207	0.183792	0.924963
COQ2	4.67185	1.1248	0.237015	0.184157	0.924963
CCZ1	5.9429	1.95715	0.23672	0.18472	0.924963
TAF1D	4.34669	1.30943	0.23659	0.184969	0.924963
SLC25A43	5.64981	2.714	0.236558	0.185029	0.924963
ESCO1	2.96043	1.65801	0.236496	0.185148	0.924963
PGM2L1	6.5735	1.53472	0.236228	0.185661	0.924963
PRC1	4.80605	1.18476	0.236173	0.185766	0.924963
MSN	5.19564	4.30845	0.236048	0.186006	0.924963
DENND1B	2.58888	3.56618	0.235857	0.186372	0.924963
FAM102B	5.29665	1.87642	0.235734	0.18661	0.924963
H1-0	7.11004	5.9545	0.23551	0.187041	0.924963
ZNF791	3.5401	1.03823	0.235429	0.187196	0.924963
ZNF586	2.80447	1.75918	0.235412	0.187229	0.924963
FBXO7	5.53498	3.58343	0.234987	0.18805	0.9259
STK16	6.03331	1.7017	0.234981	0.188061	0.9259
CLDN10	4.89038	1.78421	0.234507	0.18898	0.926224
SRP68	4.96462	2.43937	0.234454	0.189082	0.926224
ZNF468	3.96224	1.58955	0.234451	0.189088	0.926224
C19orf53	5.99903	3.18604	0.23435	0.189285	0.926224
MYSM1	3.72495	1.50882	0.234062	0.189845	0.92646
CAMSAP1	5.34192	1.32213	0.234012	0.189942	0.92646
MAN1A2	6.83988	4.59832	0.233928	0.190106	0.92646
OARD1	4.6019	3.81195	0.233698	0.190554	0.926846
CHAC1	3.29225	3.91493	0.233332	0.19127	0.926846
AGAP4	4.15394	1.01827	0.233056	0.191811	0.926846
LRP10	4.07248	2.01077	0.232889	0.192139	0.926846
LHFPL6	4.83012	1.16557	0.232629	0.192648	0.926846
C18orf21	4.01395	2.33057	0.232559	0.192786	0.926846
ZNF382	4.57718	1.16111	0.232436	0.193029	0.926846
PALB2	4.77395	2.07436	0.232393	0.193114	0.926846
ENSMMUG00000021239	4.70234	1.06409	0.232258	0.193381	0.926846
DNAJC15	3.71737	1.46325	0.23215	0.193593	0.926846
CSRP1	5.93249	3.38919	0.232096	0.193699	0.926846
BIN1	7.32678	1.23411	0.231523	0.194832	0.926846
NDUFA3	8.2925	3.55816	0.231357	0.195163	0.926846
ZNF738	5.35259	1.60168	0.231286	0.195304	0.926846
GABPA	4.02538	1.69462	0.231213	0.195448	0.926846
ARMCX6	4.06952	1.02399	0.231128	0.195617	0.926846
NEK9	5.1473	1.49527	0.230921	0.19603	0.926846
ARHGEF7	6.21965	1.29109	0.230833	0.196205	0.926846
LGALS14	4.61932	2.67251	0.230751	0.196367	0.926846
GRIPAP1	6.26187	1.00192	0.230647	0.196575	0.926846
HMSD	2.41382	1.56828	0.230454	0.19696	0.926846
RIOK3	5.08151	4.02463	0.230238	0.197393	0.926846
USP46	5.85899	2.38443	0.229677	0.198516	0.926846
SPAST	5.27807	2.26817	0.229566	0.198739	0.926846
STARD4	3.75014	1.05746	0.229451	0.198972	0.926846
PDE10A	3.37619	1.27976	0.229204	0.199469	0.926846
NMNAT1	3.55002	0.990977	0.228674	0.200539	0.929476
TRIM14	3.53693	2.41393	0.228532	0.200825	0.929764
PDCD2	5.55223	2.67769	0.228285	0.201326	0.930726
DOT1L	3.96926	1.39171	0.228153	0.201594	0.931368
WDR92	4.24529	1.13399	0.228086	0.201729	0.931396
NSMAF	3.78111	1.84748	0.227777	0.202359	0.931911
KLHL8	3.74338	2.29234	0.227576	0.202768	0.932005
B4GALT2	6.61266	2.04806	0.22743	0.203066	0.932186
TAB2	5.13196	5.02598	0.22717	0.203596	0.93303
GTF2F2	4.54936	2.29788	0.227109	0.20372	0.93303
LIMCH1	5.59308	2.20832	0.226862	0.204226	0.93303
APEH	4.79201	1.75284	0.226678	0.204603	0.93303
LONRF1	4.5791	1.25496	0.226665	0.204631	0.93303
EPAS1	4.96003	3.12207	0.22662	0.204722	0.93303
ABHD12	7.07213	2.56869	0.226487	0.204994	0.93303
USP54	4.20245	2.65804	0.226466	0.205037	0.93303
BOLA1	4.66632	1.95537	0.226156	0.205676	0.93303
OXR1	5.71544	3.02486	0.226138	0.205712	0.93303
MPST	5.02526	1.34086	0.225888	0.206228	0.933693
CRADD	4.49836	2.67979	0.225881	0.206242	0.933693
PPP1R12B	4.46288	1.20657	0.225685	0.206646	0.933693
APRT	6.8536	2.75923	0.225575	0.206873	0.933693
GAPDHS	5.20059	1.19688	0.225526	0.206976	0.933693
NXN	3.39294	1.50273	0.225431	0.207171	0.933693
YPEL3	6.44846	3.43041	0.225397	0.207242	0.933693
TRBV7-3	3.34664	1.05618	0.225378	0.20728	0.933693
C6orf48	9.49062	5.36679	0.225288	0.207468	0.933693
CCSER2	5.10284	4.08154	0.22528	0.207484	0.933693
ALKBH5	5.03145	1.56164	0.225125	0.207804	0.933693
NCOA1	5.45581	3.16835	0.224626	0.208841	0.936432
ARFGAP3	4.8551	2.28003	0.224514	0.209075	0.936432
RUBCN	5.56732	2.70603	0.224509	0.209086	0.936432
RAPH1	4.21852	2.40382	0.224452	0.209204	0.936432
DTD2	4.74316	1.87108	0.224301	0.209519	0.936432
UBE2G1	5.36329	3.1574	0.224044	0.210055	0.936432
GNA15	1.07168	1.54482	0.223998	0.21015	0.936432
ZNF618	2.0973	1.34405	0.223942	0.210267	0.936432
AAMDC	3.82534	2.6821	0.223888	0.210381	0.936432
KLK4	1.48467	4.60614	0.2238	0.210564	0.936432
JAK2	3.6179	1.55305	0.223558	0.211071	0.937498
MDM2	4.81536	2.87637	0.223444	0.211309	0.937498
SNX18	3.31755	1.63102	0.223408	0.211386	0.937498
DPAGT1	4.10922	1.22118	0.222781	0.212704	0.937813
CREB5	2.31624	1.66617	0.222692	0.212891	0.937813
FAR1	5.00358	1.02121	0.222169	0.213996	0.937986
ESRRG	2.4262	1.93246	0.221919	0.214524	0.937986
PLIN2	3.91522	3.24714	0.221919	0.214525	0.937986
WNK1	5.6843	4.65183	0.221696	0.214998	0.937986
MT-CO1	14.2643	8.80998	0.221512	0.215389	0.937986
SPATS2	4.48963	1.55159	0.221488	0.215439	0.937986
DCDC2	2.26033	3.38545	0.221381	0.215667	0.937986
TMTC2	2.94237	1.63862	0.221213	0.216025	0.937986
RPL37A	9.93433	8.64725	0.221161	0.216136	0.937986
SRGAP1	3.18025	1.85782	0.221151	0.216155	0.937986
ATXN7L3	5.86096	1.57083	0.221029	0.216416	0.937986
ZFYVE19	4.1567	0.99264	0.22065	0.217226	0.937986
ULK4	1.71835	2.95844	0.220631	0.217266	0.937986
FAM227B	3.15002	2.18914	0.220596	0.21734	0.937986
ENSMMUG00000048496	1.50726	1.62215	0.220507	0.21753	0.937986
PRUNE1	4.17194	2.41783	0.219994	0.21863	0.939418
C12orf4	3.90419	1.43634	0.219884	0.218867	0.939418
BCL2L13	5.05467	2.33509	0.219568	0.219546	0.939586
RCN2	6.23998	1.22598	0.219501	0.21969	0.939586
MCF2L	6.00128	1.26999	0.219403	0.2199	0.939586
LIAS	4.01374	1.24011	0.219157	0.220431	0.940259
PROSER1	3.3912	1.74469	0.218998	0.220776	0.940322
ABHD17B	5.17609	2.62619	0.218847	0.221101	0.940636
ENSMMUG00000046615	8.28836	4.71045	0.218736	0.221342	0.940636
ARNT	4.26068	2.01137	0.218607	0.22162	0.940636
SCARB2	6.85736	1.56877	0.218541	0.221764	0.940636
RRBP1	3.89872	1.09568	0.218418	0.222031	0.94096
NUDT22	4.66816	1.02528	0.218077	0.22277	0.9418
ENSMMUG00000044249	7.42223	6.68266	0.21801	0.222918	0.9418
AP2S1	7.2021	1.61783	0.217915	0.223123	0.9418
TMEM69	4.61674	1.94418	0.217887	0.223185	0.9418
BLM	3.20417	1.00146	0.217853	0.223258	0.9418
HIPK2	3.81471	4.85974	0.217726	0.223536	0.9418
HIP1R	5.24152	1.12008	0.217481	0.22407	0.941997
ENSMMUG00000042719	8.61677	3.04977	0.217464	0.224106	0.941997
ZNF571	3.655	1.0503	0.217431	0.224179	0.941997
TACC1	4.59319	2.63356	0.217209	0.224665	0.943068
LSM14A	5.62805	4.22122	0.216871	0.225403	0.943068
H2BC11	1.96091	1.80235	0.216852	0.225446	0.943068
LTBP1	3.99719	2.21468	0.216783	0.225597	0.943068
PLLP	4.15576	1.35598	0.216776	0.225613	0.943068
HOOK3	4.20136	3.36974	0.216432	0.226366	0.943911
TTC3	7.65851	3.19991	0.216398	0.226442	0.943911
STK35	3.49405	2.12371	0.216361	0.226524	0.943911
TMEM216	4.18074	1.3451	0.216278	0.226706	0.943911
AIF1L	5.15865	3.94144	0.215818	0.22772	0.944144
FBXO36	3.55142	1.06714	0.21524	0.228998	0.944841
MRPL48	6.05045	1.88757	0.215207	0.229071	0.944841
DYM	5.05517	2.99843	0.215094	0.22932	0.944841
OCLN	2.33351	1.5515	0.214785	0.230006	0.944841
ZNF415	3.60836	1.08189	0.214692	0.230214	0.944841
TMEM134	4.37693	2.61405	0.214654	0.230297	0.944841
ULK2	5.43127	1.24675	0.214478	0.230689	0.944841
PPFIBP2	3.31871	1.59836	0.214378	0.230912	0.944841
IDE	3.66831	3.22227	0.214375	0.230919	0.944841
B4GALT5	6.02588	1.86821	0.214361	0.230949	0.944841
SHISA4	7.21219	1.32042	0.21396	0.231845	0.944841
ENSMMUG00000046263	3.49312	1.36079	0.213916	0.231943	0.944841
RAPGEF2	5.45005	2.24348	0.213903	0.231971	0.944841
GLUL	9.26664	6.02461	0.21349	0.232896	0.944841
DNAJC13	3.82502	1.83141	0.213489	0.232897	0.944841
UBXN10	1.59218	1.03049	0.213402	0.233093	0.944841
HERPUD2	4.53084	4.04308	0.213302	0.233317	0.944841
SLC4A5	1.24286	1.0861	0.213283	0.23336	0.944841
PLEKHA7	3.44082	2.55662	0.213212	0.233519	0.944841
RALBP1	3.62136	2.48648	0.212881	0.234262	0.946783
VPS35L	4.7514	2.04744	0.212719	0.234627	0.947412
ENSMMUG00000041670	6.48515	2.17623	0.212695	0.234681	0.947412
CDC7	3.63329	1.03622	0.212076	0.236078	0.94847
IRF9	4.00198	1.90836	0.212054	0.236129	0.94847
BCAR3	2.42659	1.6223	0.211934	0.236401	0.949032
RASSF4	3.98287	1.10552	0.211753	0.236809	0.950141
ZBTB1	4.0118	1.78371	0.211655	0.237031	0.950235
LRIF1	2.97765	1.04603	0.211406	0.237597	0.950556
ECSIT	5.53697	1.07417	0.211212	0.238039	0.950556
ATP5IF1	7.60697	4.78844	0.211047	0.238414	0.950556
BICRAL	3.58958	1.9033	0.210814	0.238944	0.950556
PDXK	5.37753	1.01651	0.210809	0.238955	0.950556
HSD17B12	6.38677	1.77734	0.210582	0.239473	0.950556
GLE1	4.07324	1.0064	0.210562	0.239519	0.950556
CD14	1.97308	1.12751	0.210438	0.239802	0.950556
EFCAB2	5.77911	2.32826	0.210395	0.2399	0.950556
FAM20B	4.90613	1.93931	0.210282	0.240158	0.950556
LRRC58	3.53005	2.13884	0.210181	0.24039	0.950556
TRIM8	5.63955	2.34958	0.210166	0.240425	0.950556
PLD1	2.01531	1.98018	0.210058	0.240671	0.950556
UIMC1	4.17449	1.27045	0.209917	0.240995	0.950556
SELENOP	5.07988	3.09652	0.209729	0.241427	0.950556
TAFA5	5.78603	1.4454	0.209565	0.241803	0.950556
ENSMMUG00000043967	6.82114	3.12063	0.209554	0.241828	0.950556
KIAA1324L	3.92219	2.08073	0.209206	0.242628	0.950596
GATD3A	5.87111	1.12119	0.209059	0.242967	0.950596
C5orf49	5.82996	2.29768	0.209009	0.243082	0.950596
SLC25A44	4.94013	2.0922	0.208398	0.244495	0.950596
BBS4	4.60716	1.21359	0.208275	0.24478	0.950596
NUAK1	3.68706	1.19539	0.20825	0.244836	0.950596
ZHX2	3.07805	1.26371	0.207987	0.245447	0.950596
RAD50	3.97102	1.5262	0.207711	0.246088	0.950596
ALPK3	3.98121	1.30436	0.20769	0.246137	0.950596
NDUFAF8	6.17278	2.52339	0.207336	0.246959	0.950596
ASB7	3.55873	1.90661	0.207302	0.247039	0.950596
MOB3A	4.46878	1.80805	0.207287	0.247076	0.950596
VPS37A	5.38357	3.49032	0.207238	0.247188	0.950596
PLA2G12A	5.65373	2.45293	0.207102	0.247507	0.950596
MT-ND2	13.8829	8.19328	0.207055	0.247616	0.950596
NR1D2	4.63714	2.66429	0.206984	0.247781	0.950596
GNPTAB	5.13375	1.982	0.206955	0.24785	0.950596
PKN2	3.59481	2.23755	0.206946	0.24787	0.950596
ZBTB7C	1.68548	1.10185	0.206599	0.248682	0.950596
YY1AP1	4.99446	3.81837	0.206402	0.249143	0.950596
DYRK1A	5.67819	3.26481	0.206274	0.249444	0.950596
TEAD3	1.64364	2.27615	0.206245	0.249511	0.950596
SBDS	5.61094	4.16748	0.206122	0.2498	0.950596
PTPN3	2.72819	3.10128	0.205715	0.250757	0.950596
AADAT	2.96773	1.14896	0.205703	0.250784	0.950596
DTNA	6.01819	1.64154	0.205308	0.251716	0.950596
GAB1	3.43195	3.46945	0.204998	0.252448	0.950596
FOXN3	3.82951	2.59413	0.204928	0.252614	0.950596
RPL7L1	6.58097	3.07088	0.204805	0.252905	0.950596
NHLRC2	2.55357	2.28851	0.20464	0.253296	0.950596
ARGLU1	8.91759	2.39066	0.204608	0.253371	0.950596
ATXN7L3B	8.26124	4.95318	0.204527	0.253563	0.950596
CASC3	4.57726	2.80282	0.204383	0.253907	0.950596
TMEM214	4.23199	1.31469	0.204363	0.253952	0.950596
AKIRIN1	6.19908	2.02528	0.204169	0.254415	0.950596
OSBP	4.79082	2.47151	0.203966	0.254896	0.950596
LRRFIP1	5.40417	3.31877	0.203576	0.255826	0.950596
IGFL4	3.84604	2.00861	0.20346	0.256104	0.950596
NEK7	3.09149	3.03771	0.202819	0.257635	0.950596
KIAA2026	4.30157	2.71759	0.202804	0.257672	0.950596
RBMS1	3.14809	5.01639	0.202681	0.257966	0.950596
MAP7	3.94468	3.4167	0.202577	0.258217	0.950596
GRAMD1C	2.5126	2.12627	0.202506	0.258386	0.950596
HLA-A	6.13346	1.70737	0.202384	0.258681	0.950596
TXNDC17	4.45807	3.366	0.202349	0.258765	0.950596
HSPA1A	5.86601	2.30092	0.202245	0.259015	0.950596
TRIOBP	4.20043	4.72703	0.202195	0.259135	0.950596
PPP1R15B	3.74086	1.52996	0.202098	0.259368	0.950596
RBMS2	3.37631	4.69266	0.201992	0.259623	0.950596
MTF2	4.35657	1.66887	0.201971	0.259673	0.950596
NARF	5.42514	1.57745	0.20188	0.259892	0.950596
HSDL2	5.02775	1.82338	0.201745	0.260218	0.950596
S100A13	4.34078	2.25581	0.201644	0.260461	0.950596
SYBU	7.00524	3.02095	0.201542	0.26071	0.950596
CMTM7	2.17046	1.4099	0.201298	0.2613	0.950596
RER1	6.2785	2.78329	0.201289	0.261321	0.950596
CTNNB1	8.24276	3.51076	0.201263	0.261383	0.950596
TMED7-TICAM2	5.52963	2.62167	0.201242	0.261433	0.950596
ADM	2.14458	1.4162	0.201027	0.261954	0.950596
SPPL2A	3.54997	1.20431	0.201011	0.261994	0.950596
INVS	3.04609	1.12628	0.200943	0.262159	0.950596
LRMDA	1.05329	1.46248	0.200893	0.26228	0.950596
TJP1	5.41437	5.25375	0.200874	0.262325	0.950596
ARPC5L	6.48023	2.45459	0.200781	0.262551	0.950596
GPD1L	4.92726	2.94339	0.2007	0.262748	0.950596
RAB13	4.45532	7.24886	0.200689	0.262774	0.950596
HMGB2	4.65085	3.00184	0.200627	0.262926	0.950596
GOLGA1	3.73436	2.06617	0.200533	0.263154	0.950596
COX5B	8.24748	5.0997	0.199793	0.264955	0.950596
SERPINB1	3.91462	4.32787	0.199513	0.265641	0.950596
MCUR1	5.13863	1.48151	0.199105	0.266639	0.950596
BAIAP2	6.04513	1.77131	0.199048	0.266779	0.950596
ENSMMUG00000043814	5.41414	1.61733	0.199045	0.266785	0.950596
ENSMMUG00000047928	5.41414	1.61733	0.199045	0.266785	0.950596
YIF1A	5.09842	1.05952	0.199029	0.266825	0.950596
ATP6V1F	8.25824	5.17223	0.198997	0.266905	0.950596
EIF2AK1	5.45587	3.10283	0.198906	0.267127	0.950596
CEP162	4.29183	1.35617	0.198898	0.267147	0.950596
RNPC3	5.40759	1.19716	0.198845	0.267275	0.950596
MALT1	2.93473	1.42867	0.198785	0.267423	0.950596
FAM117B	4.24327	2.82114	0.198692	0.267652	0.950596
SLC25A28	5.65689	1.46632	0.198463	0.268215	0.950596
UBE2D4	4.23645	1.45283	0.198329	0.268546	0.950596
NOC3L	3.16536	1.12229	0.19832	0.268567	0.950596
UBE2H	5.1467	2.87574	0.198304	0.268607	0.950596
DYRK1B	4.16916	1.05049	0.198171	0.268934	0.950596
PPP1R9B	6.57967	1.04569	0.198105	0.269098	0.950596
MAZ	8.33502	3.20539	0.198026	0.269292	0.950596
GUCY1B1	5.80683	1.27219	0.198018	0.269311	0.950596
MAP3K20	2.56921	3.42616	0.197899	0.269605	0.950596
ECPAS	5.56243	2.81041	0.197784	0.269889	0.950596
RAP1A	5.92478	5.56166	0.197726	0.270033	0.950596
GLIS2	3.36555	2.71475	0.197519	0.270545	0.950596
UFL1	4.14069	1.25451	0.197258	0.271192	0.950596
CAB39	5.72281	4.14122	0.19718	0.271384	0.950596
CNOT8	5.21876	1.22575	0.197145	0.271473	0.950596
CBWD3	4.91948	2.93909	0.197135	0.271495	0.950596
F11R	3.76444	2.25752	0.197097	0.27159	0.950596
PCMTD2	4.86349	1.62787	0.196976	0.27189	0.950596
SYMPK	4.83277	1.01536	0.196971	0.271904	0.950596
TRIM5	1.55402	1.00164	0.196954	0.271946	0.950596
ATXN10	7.91938	2.77953	0.196711	0.27255	0.950596
UCKL1	6.36495	2.09445	0.19661	0.2728	0.950596
DYNLL1	9.5381	6.42521	0.196568	0.272904	0.950596
ALKBH3	4.1101	2.41073	0.196489	0.273102	0.950596
GTF2A1	4.58388	3.25159	0.196306	0.273559	0.950596
ENSMMUG00000002117	2.65673	1.04646	0.19618	0.273873	0.950596
LRRC28	4.52612	1.96519	0.196106	0.274056	0.950596
PLA2G4B	5.33307	1.14259	0.195915	0.274533	0.950596
CASC4	5.88275	3.01085	0.19588	0.27462	0.950596
ENSMMUG00000041008	4.93895	2.21923	0.19573	0.274996	0.950596
PTTG1IP	5.34444	1.37607	0.195675	0.275134	0.950596
ENSMMUG00000037541	6.45255	1.31625	0.195642	0.275216	0.950596
THUMPD1	3.99345	2.23454	0.195557	0.275429	0.950596
GSTA4	6.9623	2.679	0.195532	0.275491	0.950596
REEP5	8.33433	2.50647	0.195489	0.2756	0.950596
ERCC6L2	4.21798	1.56575	0.195383	0.275866	0.950596
PSPH	5.65966	1.61966	0.195237	0.276231	0.950596
MYDGF	5.6003	0.99051	0.195105	0.276561	0.950596
MSL2	3.26356	2.35377	0.195098	0.276579	0.950596
ORC4	4.54367	1.20838	0.19496	0.276925	0.950596
RUNX2	2.21104	2.11929	0.194728	0.277509	0.950596
RPS6KB1	4.22546	2.53213	0.194678	0.277635	0.950596
ZSCAN30	3.23609	1.35372	0.194448	0.278214	0.950596
ATN1	7.11285	2.72427	0.194371	0.278408	0.950596
ZNF451	3.57717	1.64083	0.194212	0.27881	0.950596
KPNA1	5.64496	1.76004	0.194053	0.279211	0.950596
CDK2AP2	5.14372	2.74748	0.193935	0.279508	0.950596
MYO10	4.66889	1.75402	0.193931	0.27952	0.950596
LIG3	3.3304	1.43489	0.193904	0.279586	0.950596
MAP1LC3B	7.91229	5.19945	0.193783	0.279894	0.950596
ZNF385A	4.3933	1.46816	0.193685	0.280142	0.950596
ARHGEF12	5.73513	4.24171	0.1936	0.280356	0.950596
MFN2	5.56494	3.45312	0.19331	0.281092	0.950596
HID1	5.84521	1.89325	0.193267	0.281201	0.950596
ENSMMUG00000004552	5.63848	4.34277	0.193219	0.281322	0.950596
DUSP22	4.53167	1.50662	0.193158	0.281476	0.950596
YIPF2	4.26724	0.985987	0.193154	0.281487	0.950596
PTAR1	3.77292	1.45736	0.193144	0.281513	0.950596
CHCHD10	9.54511	4.83374	0.192942	0.282025	0.950596
LINC00116	4.10033	1.55276	0.192929	0.282059	0.950596
KDELR2	5.76247	4.63469	0.192869	0.282211	0.950596
CFAP126	5.34056	4.06237	0.192577	0.282955	0.950596
PSMD13	6.67473	2.64762	0.192512	0.283119	0.950596
HELZ	2.89886	2.44179	0.192475	0.283215	0.950596
EXOSC1	4.65692	2.53536	0.19234	0.283558	0.950596
RNF180	3.58923	2.80833	0.192041	0.284324	0.950596
ENSMMUG00000029458	4.40523	1.39485	0.19197	0.284503	0.950596
VASH1	6.28486	2.14578	0.191859	0.284788	0.950596
PRKD1	3.55674	1.34858	0.19185	0.284811	0.950596
SEC24D	3.01848	2.72206	0.191833	0.284856	0.950596
ENSMMUG00000040850	6.97997	1.64736	0.191657	0.285305	0.950596
AC068896.3	5.61449	2.67593	0.191586	0.285487	0.950596
USP1	4.45835	1.4928	0.191506	0.285692	0.950596
ENSMMUG00000048196	3.80615	1.03114	0.191473	0.285777	0.950596
KLHL21	3.51084	1.10761	0.191376	0.286024	0.950596
UBXN1	5.6723	2.92046	0.191322	0.286163	0.950596
FAHD2A	5.809	1.19001	0.191291	0.286244	0.950596
DDX6	5.07077	4.10705	0.191263	0.286316	0.950596
GADD45B	2.16427	3.00914	0.191171	0.286551	0.950596
TRAPPC4	6.7962	3.00764	0.191048	0.286869	0.950596
ENSMMUG00000040347	2.80144	1.60255	0.191001	0.286987	0.950596
DEDD2	3.74278	2.39352	0.190906	0.287233	0.950596
ATP2C1	6.65349	1.63972	0.190767	0.28759	0.950596
DRC1	5.08898	1.95172	0.190558	0.288129	0.950596
B3GALT5	1.63855	1.0533	0.190518	0.288231	0.950596
COG8	5.64529	2.45207	0.190261	0.288896	0.950596
GALK2	4.09029	1.29361	0.190083	0.289356	0.950596
TRMT1L	3.97303	1.21564	0.189909	0.289804	0.950596
HUWE1	5.7005	3.22539	0.189752	0.290212	0.950596
KLHL2	7.19689	2.57538	0.189568	0.290687	0.950596
COMMD6	7.7482	3.78463	0.189393	0.291142	0.950596
KIAA1143	4.44079	2.30101	0.18929	0.291408	0.950596
ENSMMUG00000043159	5.88455	3.1733	0.189248	0.291518	0.950596
OXSR1	4.3186	2.52039	0.189059	0.292009	0.950596
TMEM232	2.21462	2.29315	0.188878	0.292479	0.950596
OTUD4	4.46703	2.91951	0.188872	0.292495	0.950596
ENSMMUG00000038622	5.17235	2.27929	0.188859	0.29253	0.950596
COG1	4.35837	1.31363	0.18883	0.292605	0.950596
ENSMMUG00000042571	4.27071	2.4866	0.188828	0.29261	0.950596
ENSMMUG00000012505	4.49864	1.82133	0.188501	0.293463	0.950596
ADH1A	3.83206	1.27644	0.188336	0.293893	0.950596
ESYT1	4.11824	1.56732	0.188305	0.293974	0.950596
EXOSC7	4.50759	0.997643	0.188089	0.294538	0.951339
EIF4H	7.15783	3.52864	0.187968	0.294855	0.951339
BMPR1A	4.42038	1.2058	0.187964	0.294865	0.951339
ACSS2	4.0697	1.33948	0.187924	0.294968	0.951339
PNN	7.3558	4.13461	0.187764	0.295388	0.951648
WDFY3	4.7565	1.918	0.18752	0.296026	0.952524
FAM122B	3.78661	1.10947	0.187457	0.296192	0.95263
NUP88	4.21042	1.34696	0.18722	0.296814	0.953375
BRAP	3.86974	3.24217	0.187167	0.296953	0.953375
USP53	2.87975	3.21337	0.186939	0.297554	0.954267
ERP29	7.35565	1.42386	0.186876	0.297718	0.954267
PPFIBP1	4.6376	4.48359	0.186845	0.297802	0.954267
ATP2B4	5.64849	1.30922	0.186523	0.298649	0.954267
FANCC	4.59159	0.991048	0.186437	0.298875	0.954267
LATS1	3.75312	1.7755	0.186435	0.298883	0.954267
OTUD1	2.58828	1.33015	0.186399	0.298977	0.954267
ZSWIM6	4.39823	2.40562	0.186327	0.299167	0.954267
DOCK4	5.48682	1.54169	0.185831	0.300477	0.955353
NUB1	4.3476	1.95686	0.1858	0.30056	0.955353
TSPO	3.1577	1.88654	0.185491	0.30138	0.955353
ATP5ME	4.75114	2.05308	0.185285	0.301925	0.955353
GTDC1	5.04375	2.79712	0.185261	0.301989	0.955353
FAM91A1	4.01569	2.08436	0.185159	0.302259	0.955353
ZNF57	3.11215	1.59714	0.18514	0.30231	0.955353
RHOU	3.18099	2.27742	0.184913	0.302914	0.955353
IKZF5	3.95982	2.22701	0.184712	0.30345	0.955353
STK11	7.01804	1.978	0.184699	0.303485	0.955353
MYH14	3.16301	2.35174	0.184692	0.303501	0.955353
ARL13B	3.62364	1.11065	0.184416	0.304238	0.955353
BMS1	3.5395	1.997	0.184345	0.304428	0.955353
ENSMMUG00000037527	9.45329	7.06582	0.18434	0.304442	0.955353
ENSMMUG00000042131	5.66208	0.98745	0.184299	0.304551	0.955353
LGALS1	6.10003	1.88981	0.184287	0.304583	0.955353
CDKN1A	3.05739	2.21213	0.184279	0.304603	0.955353
ZMYM4	4.51778	2.91087	0.18414	0.304975	0.955587
EHD3	5.17869	3.56538	0.184059	0.305192	0.955587
RARA	4.91653	1.94598	0.183843	0.30577	0.955587
GCSH	6.55339	2.34041	0.183659	0.306262	0.955587
KMT2D	5.13753	1.78533	0.183629	0.306343	0.955587
ANKRD35	2.20259	1.83633	0.183511	0.306658	0.955587
ZNF518B	3.27821	1.45728	0.183406	0.30694	0.955587
BCL2L2-PABPN1	7.64962	4.4014	0.183195	0.307508	0.955587
KLF6	4.45892	2.87327	0.183005	0.308017	0.955587
ENO1	8.36095	2.30804	0.182736	0.308743	0.955587
SEC24B	5.19782	3.5922	0.182657	0.308956	0.955587
FBXW11	5.80516	2.64157	0.182501	0.309375	0.955587
RNASE6	2.6957	0.860761	0.182209	0.310164	0.955587
HIVEP3	4.03038	1.45933	0.182182	0.310236	0.955587
FGFR2	4.96297	3.19294	0.182042	0.310615	0.955587
CLIC5	1.21488	5.15085	0.181991	0.310751	0.955587
MTHFD2	3.55531	1.9686	0.181983	0.310773	0.955587
BPHL	7.37913	1.42589	0.181977	0.31079	0.955587
CAT	4.62633	2.97606	0.181884	0.311042	0.955587
RALA	5.00342	2.11851	0.181874	0.311068	0.955587
C15orf40	6.11866	1.80314	0.18185	0.311135	0.955587
AMMECR1L	3.88871	2.53741	0.181666	0.311631	0.955587
LUC7L3	7.91148	3.63916	0.181665	0.311635	0.955587
ENSMMUG00000047249	5.02076	1.12647	0.181574	0.311882	0.955587
ZFYVE21	5.46466	1.62357	0.18155	0.311948	0.955587
NCKAP5	3.1828	1.22131	0.181529	0.312004	0.955587
LIMS2	5.01193	1.62709	0.181524	0.312017	0.955587
MEST	6.63618	3.74974	0.181387	0.31239	0.955587
QSER1	3.07809	2.81831	0.18137	0.312435	0.955587
GIT1	6.37049	1.6445	0.181353	0.31248	0.955587
EPHX3	1.54943	1.67722	0.181275	0.312692	0.955587
DOCK9	5.66074	3.76856	0.181171	0.312976	0.955587
CDC42BPA	4.87818	1.98167	0.181154	0.313021	0.955587
ENSMMUG00000010011	6.51295	4.7444	0.18043	0.314992	0.955587
GTF3C3	3.57617	1.68194	0.180368	0.315159	0.955587
ENSMMUG00000008879	5.11883	1.07352	0.180248	0.315488	0.955587
ELOF1	7.09954	2.34379	0.180233	0.315528	0.955587
ZNF655	4.50683	1.10563	0.179866	0.316533	0.955587
FRRS1	1.35408	1.20165	0.179705	0.316972	0.955587
IMPACT	4.17915	1.65997	0.179569	0.317346	0.955587
KDM5C	5.43919	1.57511	0.179426	0.317736	0.955587
USP10	5.28532	1.91901	0.179405	0.317794	0.955587
TRIQK	7.35484	4.49926	0.179311	0.318051	0.955587
TMEM54	3.76521	2.62632	0.179281	0.318134	0.955587
MAPK14	4.8191	1.78604	0.179167	0.318448	0.955587
ARMH3	3.58735	1.36846	0.179123	0.318569	0.955587
ERC1	6.01815	2.80942	0.179025	0.318837	0.955587
ERICH3	5.15487	3.35383	0.179022	0.318845	0.955587
PSMB4	7.76674	3.62637	0.178887	0.319216	0.955587
CDC14B	1.77767	1.05581	0.178768	0.319543	0.955587
ZNF37A	4.05603	1.78226	0.178748	0.3196	0.955587
NPC2	5.00295	4.60103	0.178691	0.319756	0.955587
GSK3B	5.87193	3.77636	0.178623	0.319943	0.955587
ARHGAP8	4.55641	1.7462	0.178599	0.320011	0.955587
ANXA5	6.48842	4.2712	0.178563	0.320107	0.955587
KIAA2012	3.17894	1.90344	0.178483	0.32033	0.955587
GSPT1	6.56714	3.81022	0.178424	0.320491	0.955587
DHRS1	4.70334	1.1476	0.17821	0.321083	0.955587
BMP4	1.31721	1.20149	0.178093	0.321404	0.955587
ENSMMUG00000031952	7.72948	2.44831	0.178091	0.321409	0.955587
MAP3K7	3.92295	1.28728	0.178059	0.321498	0.955587
PRKRIP1	4.16218	1.66974	0.177854	0.322065	0.955587
PATL1	3.5521	2.00398	0.177744	0.322371	0.955587
RABL6	6.16296	1.756	0.177705	0.322479	0.955587
MOB1B	4.66471	3.62003	0.177642	0.322652	0.955587
ENSMMUG00000045431	5.15499	1.64313	0.177507	0.323026	0.955587
NDUFS1	5.7872	1.90612	0.177472	0.323123	0.955587
CRAT	4.83713	1.38084	0.177469	0.323131	0.955587
PDZD8	3.55536	1.1256	0.177352	0.323455	0.955587
ETV1	5.49031	2.47645	0.177316	0.323555	0.955587
FBP2	1.32928	1.24686	0.177169	0.323964	0.955587
ENSMMUG00000048233	6.44125	4.43482	0.177142	0.324036	0.955587
ANKH	5.30074	2.00927	0.176999	0.324435	0.955587
GARS1	5.32429	1.70989	0.176467	0.325915	0.957675
ZSWIM7	5.31031	1.88223	0.176226	0.326586	0.958116
PPME1	6.30088	2.6364	0.176204	0.326649	0.958116
NUBPL	3.51864	1.313	0.175795	0.327791	0.959479
SRPK2	6.48235	3.35656	0.175751	0.327913	0.959479
SCAMP1	6.08932	1.93752	0.175599	0.328339	0.959536
STAU1	6.25799	4.88613	0.175555	0.32846	0.959536
RNF141	5.70231	3.88962	0.175463	0.328719	0.959536
ENSMMUG00000040370	6.87994	2.24751	0.175153	0.329588	0.960039
SCMH1	4.88981	3.93827	0.175044	0.329894	0.960039
STRAP	6.67041	2.1794	0.175023	0.329953	0.960039
IL6ST	5.23413	2.99537	0.174959	0.330133	0.960039
MED28	5.38523	1.31599	0.174785	0.33062	0.960039
GPATCH1	3.69281	2.30034	0.17469	0.330887	0.960039
ZNF816	2.4809	1.90394	0.17469	0.330888	0.960039
SENP7	3.75737	1.25387	0.174688	0.330893	0.960039
TAF2	4.45245	1.83295	0.174583	0.331188	0.960471
RPL28	8.32577	8.69533	0.174488	0.331457	0.960865
FBXO28	3.84957	1.50284	0.174394	0.331719	0.961122
HIPK1	4.17375	3.13615	0.174297	0.331994	0.96126
ITPR3	1.46685	1.24388	0.174187	0.332303	0.961268
TARS1	6.06001	2.3747	0.174094	0.332565	0.961268
CDC73	3.93581	3.74357	0.173867	0.333205	0.961268
ZNF805	4.04576	1.48939	0.173686	0.333718	0.961268
GOLGA2	5.28052	2.64669	0.173547	0.33411	0.961268
SIK1	2.20953	1.4455	0.173545	0.334118	0.961268
ATP5PD	7.49036	4.84716	0.173529	0.334163	0.961268
RAI14	3.8151	5.5318	0.173412	0.334494	0.961268
NFIB	6.02178	4.34202	0.173281	0.334864	0.961268
RRAS2	4.88467	3.41866	0.173128	0.335298	0.961268
TMEM106B	5.34002	1.61006	0.172852	0.336079	0.961268
PANK2	5.20857	2.86785	0.172782	0.336278	0.961268
ZNF596	4.61545	1.12151	0.172701	0.336508	0.961268
DDHD2	5.24218	1.49016	0.172506	0.337064	0.961268
FKBP1A	8.90876	5.22807	0.172448	0.337228	0.961268
EZR	5.52904	5.60895	0.172422	0.337303	0.961268
FAM126B	3.36296	1.24581	0.172378	0.337428	0.961268
EIF2B2	5.17048	2.70026	0.172365	0.337463	0.961268
PBLD	5.63465	1.53117	0.172245	0.337806	0.961268
PPARG	1.34981	1.44896	0.172226	0.337861	0.961268
MPV17L	8.01812	2.08614	0.171994	0.338521	0.961268
CDKN1C	4.6602	1.76026	0.171388	0.340251	0.961268
MICU1	6.63177	2.61361	0.171349	0.340363	0.961268
NEK4	4.0359	2.15024	0.171342	0.340384	0.961268
PKP4	6.81205	4.55732	0.171284	0.340548	0.961268
OGA	6.69859	3.20107	0.171166	0.340886	0.961268
ENSMMUG00000031592	4.64268	5.04358	0.171116	0.34103	0.961268
PAIP2B	2.959	2.00104	0.17105	0.34122	0.961268
MMEL1	4.99579	3.0833	0.170999	0.341366	0.961268
TNRC6A	4.69427	2.08382	0.170979	0.341423	0.961268
SIRT1	3.73871	2.22009	0.170899	0.341652	0.961268
ZRANB1	4.934	3.39996	0.170778	0.342	0.961268
CINP	5.91298	2.29429	0.170772	0.342018	0.961268
CLIP1	6.48735	4.20258	0.170762	0.342045	0.961268
TNS3	4.36901	3.11137	0.170663	0.34233	0.961268
SHKBP1	2.93734	1.30577	0.170564	0.342613	0.961268
AC126283.2	3.29147	1.65386	0.170383	0.343134	0.961268
INTS12	4.05856	1.71399	0.170329	0.34329	0.961268
DTNB	5.32097	1.44114	0.170202	0.343653	0.961268
HBP1	4.50152	4.38844	0.170044	0.34411	0.961268
PATZ1	5.2464	1.30582	0.169867	0.344617	0.961268
MFN1	5.95167	1.57282	0.169855	0.344653	0.961268
CHP1	7.18455	4.94848	0.169613	0.345351	0.961268
ARG2	6.02764	3.26105	0.169372	0.346048	0.961268
RPL37	8.98325	9.25412	0.169359	0.346086	0.961268
PDLIM5	3.61219	2.90993	0.169304	0.346243	0.961268
UBR1	3.74917	1.20038	0.169295	0.346271	0.961268
DUSP14	3.62725	3.87834	0.169292	0.346277	0.961268
NUCB1	5.51247	1.00864	0.168991	0.347149	0.961268
TNS1	3.5467	3.97817	0.168968	0.347216	0.961268
UBAC2	5.00562	1.83511	0.168904	0.347402	0.961268
TRAF4	6.19319	2.06308	0.168761	0.347816	0.961268
ENSMMUG00000005822	3.85819	1.54662	0.168544	0.348444	0.961268
CBR3	5.84523	2.76159	0.168404	0.34885	0.961268
TRA2A	6.72789	2.75984	0.168237	0.349337	0.961268
GCNT2	4.49308	2.04797	0.168193	0.349464	0.961268
APOBEC3C	2.55554	1.54017	0.168163	0.349551	0.961268
RBAK	4.12	1.39094	0.168103	0.349726	0.961268
CYTH3	5.29971	1.29996	0.167907	0.350296	0.961268
USE1	5.55628	2.98569	0.167894	0.350334	0.961268
PHC1	5.41339	2.1125	0.167758	0.35073	0.961268
PRKACA	6.62095	1.50361	0.167703	0.350891	0.961268
PRDX3	6.53668	2.81187	0.16769	0.350928	0.961268
UTP23	4.77432	1.57524	0.167556	0.351319	0.961268
TRIM21	1.97039	1.11325	0.167532	0.35139	0.961268
CDON	2.70637	1.14969	0.16745	0.351628	0.961268
BAMBI	3.11888	1.44069	0.167207	0.352338	0.961268
ATXN3	3.40679	2.34406	0.167165	0.35246	0.961268
TOR1AIP2	2.63455	1.08791	0.167148	0.352508	0.961268
CGNL1	3.12433	5.36595	0.167102	0.352643	0.961268
CKB	8.83819	1.43075	0.167084	0.352697	0.961268
SOX9	5.6417	2.74705	0.16655	0.35426	0.962932
ENSMMUG00000046225	4.18188	2.82242	0.166419	0.354645	0.962932
SAMD4A	3.13439	3.83852	0.16627	0.35508	0.963189
UQCRB	7.71577	4.00073	0.1661	0.35558	0.963189
GLIPR2	4.20719	0.981017	0.166096	0.355591	0.963189
ZNF845	3.02429	1.60157	0.165976	0.355944	0.963189
ZNF8	4.04144	1.15471	0.165948	0.356028	0.963189
UBFD1	4.39118	1.00355	0.165499	0.357347	0.963189
ARMC2	3.07829	1.05651	0.165297	0.357942	0.963189
FAM13A	3.86641	3.13005	0.16526	0.358053	0.963189
CENPX	3.75132	1.3913	0.165077	0.358593	0.963189
STARD10	3.76393	4.10902	0.165063	0.358633	0.963189
FABP5	5.10458	2.7932	0.164923	0.359046	0.963189
TERF2IP	7.20569	1.58179	0.164859	0.359236	0.963189
KIF3A	6.07626	1.57428	0.164851	0.35926	0.963189
DYNC2LI1	4.82462	1.62649	0.164686	0.359749	0.963189
LPAR1	4.43777	2.27596	0.164536	0.36019	0.963189
GPS1	6.69351	1.50508	0.164523	0.360229	0.963189
PTCD2	4.46783	1.54553	0.164462	0.36041	0.963189
BCL6	3.59422	2.17708	0.164306	0.360873	0.963189
ZNF33A	4.99738	2.55898	0.164182	0.361239	0.963189
RAB40B	5.25874	1.32111	0.164143	0.361355	0.963189
LYNX1-SLURP2	5.2759	1.71406	0.163838	0.36226	0.963189
GAPVD1	4.43298	1.97104	0.163682	0.362725	0.963189
SCGB3A1	1.48178	6.87879	0.163472	0.36335	0.963189
KRBOX4	4.61114	1.58688	0.163355	0.363697	0.963189
APEX1	5.16098	2.98036	0.163343	0.363734	0.963189
ZNF654	3.10045	1.38719	0.16327	0.36395	0.963189
TNPO2	6.78807	2.32199	0.16324	0.36404	0.963189
ENSMMUG00000004633	4.59742	1.75749	0.163217	0.364108	0.963189
SNX9	4.61163	3.31497	0.163084	0.364505	0.963189
TIMM23	6.64912	3.64517	0.163048	0.364611	0.963189
FBXO16	5.0076	2.13798	0.163016	0.364707	0.963189
MT-ND1	13.6311	9.03848	0.162634	0.365849	0.963189
MYO1C	2.90252	2.13234	0.162504	0.366236	0.963189
CFAP20	4.44722	1.09227	0.162346	0.36671	0.963189
MYO5C	1.23168	2.3439	0.162136	0.367336	0.963189
SERPING1	3.95846	2.21685	0.162099	0.367448	0.963189
TSTD1	6.13121	3.78781	0.162096	0.367457	0.963189
COA3	6.57861	4.66233	0.16209	0.367476	0.963189
LAMB1	3.91673	1.3809	0.162007	0.367725	0.963189
CHPT1	6.1945	3.39776	0.16192	0.367983	0.963189
TSPAN7	9.69861	2.17959	0.161789	0.368376	0.963189
ENSMMUG00000014009	5.49533	8.59605	0.161716	0.368595	0.963189
POGK	5.04822	1.66385	0.161649	0.368798	0.963189
IFITM2	4.71599	5.76536	0.161582	0.368998	0.963189
EEF1AKMT3	2.50249	1.72616	0.161579	0.369008	0.963189
ERP44	4.78433	1.28243	0.161574	0.369023	0.963189
ALDH9A1	5.12235	1.90611	0.161557	0.369072	0.963189
TSPYL2	6.37652	1.59974	0.161263	0.369956	0.963189
PINX1	3.80406	1.47528	0.161142	0.37032	0.963189
CNOT6L	1.35771	1.69354	0.161098	0.370453	0.963189
SELENBP1	3.81038	3.08792	0.161088	0.370482	0.963189
SLC9A3R2	4.92777	1.43238	0.161045	0.370612	0.963189
ENSMMUG00000030968	5.62465	2.49885	0.16085	0.3712	0.963189
STX2	3.82575	1.10883	0.160788	0.371388	0.963189
SLC2A4RG	3.53498	1.36484	0.160768	0.371446	0.963189
ISY1	5.60308	2.12046	0.160737	0.371541	0.963189
STK3	2.52423	2.59281	0.160461	0.372373	0.963189
ARHGAP32	4.97035	3.00291	0.160401	0.372556	0.963189
FRY	5.07454	1.20646	0.16023	0.373071	0.963189
ZNF493	4.02428	1.42639	0.160184	0.373211	0.963189
FAM204A	5.35355	3.38206	0.160136	0.373357	0.963189
CERT1	4.14862	1.43181	0.160098	0.373472	0.963189
MORC3	4.79679	2.78138	0.15998	0.373826	0.963189
IGFL1	1.77278	1.0331	0.15984	0.37425	0.963189
THRB	3.91109	2.09193	0.159762	0.374487	0.963189
EIF2S3	5.74036	2.97711	0.159566	0.375083	0.963189
PAAF1	4.96354	1.07826	0.159482	0.375337	0.963189
DYNC1LI2	6.65153	3.70236	0.159437	0.375474	0.963189
ARFIP1	3.38657	2.23624	0.159432	0.375486	0.963189
TMEM139	4.81124	4.06058	0.159378	0.375653	0.963189
MLH1	2.87148	1.09458	0.159195	0.376207	0.963189
DENND2B	4.57392	3.16887	0.159065	0.376604	0.963189
COMT	4.69749	1.706	0.159025	0.376724	0.963189
TRIR	6.75579	3.65441	0.158791	0.377435	0.963189
DOCK5	1.3023	1.55552	0.158736	0.377603	0.963189
FLAD1	4.63074	1.02105	0.158704	0.377702	0.963189
KDM1A	6.131	2.73594	0.158596	0.378028	0.963189
LYPD6B	4.85796	2.67141	0.158388	0.378663	0.963189
ERRFI1	4.17016	4.90215	0.158239	0.379118	0.963189
PDCD6IP	4.38082	2.69791	0.158208	0.379213	0.963189
DDX18	5.02813	2.13256	0.157913	0.380113	0.963189
SLC25A39	5.40595	3.12446	0.157888	0.38019	0.963189
YWHAH	9.59659	3.28545	0.157856	0.380287	0.963189
SCNM1	4.56436	2.67433	0.157749	0.380615	0.963189
NSUN4	4.07195	1.22522	0.157717	0.380713	0.963189
ENSMMUG00000012625	5.94977	3.49042	0.157632	0.380971	0.963189
WASF2	4.38255	5.14646	0.157597	0.381079	0.963189
ENSMMUG00000002636	6.71913	2.4438	0.157584	0.381118	0.963189
RAC1	2.35175	1.20702	0.157411	0.381648	0.963189
MPZL1	6.79874	2.28958	0.157199	0.3823	0.963189
ENSMMUG00000039070	8.43991	3.58026	0.15718	0.382358	0.963189
ATE1	4.27732	1.60513	0.157128	0.382517	0.963189
PACS2	6.11721	1.89959	0.157056	0.382737	0.963189
RNF14	4.7475	1.41578	0.157027	0.382827	0.963189
RIOX2	3.62299	3.0201	0.156989	0.382943	0.963189
FGD6	2.36692	2.41507	0.156882	0.383271	0.963189
SYPL1	5.39337	3.93225	0.156596	0.38415	0.963189
OS9	6.5158	1.70257	0.156452	0.384593	0.963189
BCL9L	4.4689	2.19892	0.156397	0.384762	0.963189
ZNF574	3.31463	1.24809	0.156373	0.384835	0.963189
CRLS1	5.10154	1.75455	0.155949	0.386142	0.963189
RPP38	3.97334	2.1227	0.155941	0.386168	0.963189
MRPL20	6.07349	5.92587	0.155909	0.386265	0.963189
NIN	4.0133	4.60162	0.155713	0.386871	0.963189
NUMB	4.49155	4.38369	0.15568	0.386973	0.963189
IGF1R	3.50423	1.07614	0.155659	0.387038	0.963189
CTSB	7.44941	3.34192	0.155314	0.388102	0.963189
CARNMT1	4.00768	1.23722	0.155213	0.388415	0.963189
ENSMMUG00000003699	6.36568	4.90497	0.154979	0.389138	0.963189
NR2F2	5.17445	1.98409	0.154961	0.389195	0.963189
VAMP5	2.99327	1.45781	0.154886	0.389429	0.963189
PCMT1	7.90249	2.2999	0.154807	0.389671	0.963189
ENSMMUG00000022700	4.42303	2.11889	0.154702	0.389999	0.963189
KREMEN1	2.83936	1.71975	0.154565	0.390423	0.963189
ZKSCAN5	3.95967	1.08969	0.154524	0.39055	0.963189
TMEM248	5.26632	2.17431	0.15442	0.390873	0.963189
AASDHPPT	6.88137	1.71702	0.154373	0.391021	0.963189
C4orf19	2.25444	2.64293	0.154211	0.391523	0.963189
C1orf50	5.10287	1.15874	0.154032	0.392079	0.963189
REPIN1	5.09725	2.08252	0.153991	0.392206	0.963189
TTLL4	3.83156	1.37343	0.153953	0.392326	0.963189
TFAM	4.83457	2.76691	0.153947	0.392343	0.963189
POLR2H	4.79392	1.14894	0.153925	0.392413	0.963189
FGFR4	5.43556	2.16331	0.153858	0.392621	0.963189
MT-ATP6	14.8071	8.83308	0.153826	0.392721	0.963189
NSF	7.20925	1.76176	0.153783	0.392855	0.963189
NAA60	6.25294	4.72575	0.153757	0.392936	0.963189
PKIG	8.69908	2.42359	0.153742	0.392982	0.963189
CACUL1	3.62178	2.63869	0.153738	0.392994	0.963189
ACAA1	4.8541	1.58559	0.153632	0.393325	0.963189
ITGAE	4.32849	1.69457	0.153541	0.393609	0.963189
TFDP2	3.92923	3.10483	0.153479	0.393801	0.963189
SUCO	3.91281	1.69129	0.153378	0.394117	0.963189
FSTL1	5.47679	2.19613	0.153305	0.394344	0.963189
TBCD	6.01864	1.26745	0.153214	0.39463	0.963189
MPP5	3.82848	2.65628	0.153065	0.395095	0.963189
PLSCR2	2.89248	1.2937	0.153017	0.395243	0.963189
MRPL47	5.61763	1.93563	0.152993	0.395318	0.963189
PPARD	4.63605	3.33458	0.152913	0.395571	0.963189
BTBD2	7.2617	2.56857	0.152905	0.395596	0.963189
VAV3	2.18416	1.38857	0.152876	0.395686	0.963189
RXRB	5.38428	1.39871	0.152867	0.395713	0.963189
FAXDC2	3.713	2.57014	0.152851	0.395762	0.963189
TMEM97	3.97217	1.12394	0.152799	0.395926	0.963189
ARL8B	6.15993	2.90963	0.152749	0.396084	0.963189
STAT3	4.35632	2.87454	0.152606	0.396532	0.963189
MBD5	3.77649	1.81122	0.152576	0.396624	0.963189
DAP	5.30257	3.9707	0.152562	0.396669	0.963189
GNB4	4.33167	1.4036	0.152383	0.397229	0.963189
C17orf58	6.13896	2.69525	0.152279	0.397556	0.963189
ARHGEF11	4.9104	1.4144	0.152266	0.397597	0.963189
TANC1	2.96907	1.24662	0.152247	0.397656	0.963189
LDAH	5.06917	1.62637	0.152165	0.397912	0.963189
CDC5L	5.82336	2.8596	0.151973	0.398515	0.963189
SEPTIN7	8.86732	4.04966	0.151927	0.39866	0.963189
SH3BP1	2.13487	2.54808	0.151925	0.398667	0.963189
PTPN6	2.97951	1.13017	0.151777	0.399131	0.963189
CCDC93	2.97742	1.05892	0.151707	0.39935	0.963189
HSD17B8	4.65117	1.31457	0.151638	0.399567	0.963189
MAML1	3.65073	2.67095	0.151537	0.399885	0.963189
ENSMMUG00000037991	6.39982	4.56512	0.151356	0.400456	0.963189
DICER1	3.35258	2.42442	0.15124	0.400819	0.963189
PFDN6	6.58906	1.55664	0.151023	0.401505	0.963189
EIF2B4	4.86485	2.00522	0.150774	0.40229	0.963189
PI4KA	5.03745	1.008	0.150763	0.402324	0.963189
WDR38	1.92307	2.16418	0.150728	0.402436	0.963189
ENSMMUG00000011422	4.96221	2.28133	0.150701	0.402521	0.963189
HDLBP	6.4782	4.63978	0.150689	0.402558	0.963189
SPECC1L	4.40784	3.30816	0.150587	0.402882	0.963189
CD109	1.80136	1.12001	0.150524	0.403079	0.963189
HEATR6	3.97099	1.13135	0.150391	0.4035	0.963189
SCYL2	4.76256	2.88495	0.150032	0.404638	0.963189
PGLS	5.46889	1.53783	0.1499	0.405055	0.963189
RIIAD1	4.66502	1.75021	0.149862	0.405176	0.963189
RNF31	4.37543	1.38936	0.149768	0.405475	0.963189
GOLPH3	5.86647	3.4061	0.149734	0.405581	0.963189
ZNF207	6.25433	4.87064	0.149659	0.405821	0.963189
MKLN1	3.56899	2.39221	0.149621	0.40594	0.963189
PRKN	2.56007	1.33053	0.149607	0.405985	0.963189
OSBPL3	2.12491	1.26788	0.149383	0.406696	0.963189
PITPNA	6.86746	3.22418	0.149368	0.406744	0.963189
SORBS3	3.51422	1.62967	0.149359	0.406772	0.963189
TBCE	5.69246	2.66247	0.149296	0.406972	0.963189
FAM193A	4.16333	2.85173	0.149166	0.407386	0.963189
DAAM2	5.84463	1.36591	0.149157	0.407415	0.963189
SDC2	5.93161	1.149	0.149126	0.407512	0.963189
TMEM192	3.23989	2.00358	0.14909	0.407628	0.963189
PTEN	6.32412	3.77262	0.148945	0.408089	0.963189
XPO6	5.60457	2.84955	0.148929	0.408138	0.963189
SUCLG2	3.69532	2.19628	0.148868	0.408333	0.963189
RREB1	1.64449	1.78361	0.148788	0.408588	0.963189
SCLT1	4.31643	1.90915	0.148606	0.409167	0.963189
MLLT3	4.39418	2.03842	0.148601	0.409185	0.963189
PCCB	4.7345	1.3726	0.148593	0.40921	0.963189
GID4	3.15954	1.83437	0.148488	0.409543	0.963189
B3GALNT2	3.71703	1.67361	0.148239	0.410339	0.963189
PLEKHM1	2.75864	2.65156	0.148117	0.410728	0.963189
PHACTR1	6.34791	1.22317	0.148014	0.41106	0.963189
SLC25A36	5.85761	3.63218	0.147955	0.411246	0.963189
UGP2	6.43357	3.98135	0.147914	0.411378	0.963189
C3orf38	3.44697	1.75999	0.147443	0.412886	0.963189
PSMB10	7.06026	1.50147	0.147349	0.413187	0.963189
C21orf91	2.50106	2.31031	0.147191	0.413692	0.963189
RAB15	7.74616	2.71537	0.147177	0.413738	0.963189
ENSMMUG00000011539	7.35295	3.53874	0.147065	0.414099	0.963189
SEC23A	5.17463	1.5333	0.146997	0.414315	0.963189
TOMM6	7.41473	4.8471	0.146873	0.414714	0.963189
KAT2B	4.32	3.30123	0.146631	0.415491	0.963189
SLF2	3.26615	2.65535	0.146387	0.416277	0.963189
CREBL2	5.05599	2.33793	0.14637	0.41633	0.963189
EIF5A	7.41682	3.12596	0.146297	0.416568	0.963189
ACIN1	6.2913	2.48901	0.146098	0.417209	0.963189
ZNF559	5.80419	1.6193	0.146048	0.41737	0.963189
CYP2S1	1.20254	2.22268	0.145933	0.417739	0.963189
TRPS1	3.11381	2.04835	0.145904	0.417835	0.963189
CLPP	5.08909	1.37156	0.145777	0.418243	0.963189
MOSPD1	3.82509	3.0382	0.145563	0.418935	0.963189
SNTB2	6.50407	2.19753	0.145459	0.419271	0.963189
ITGB1BP1	6.67968	2.32473	0.145313	0.419741	0.963189
MAGOHB	4.07212	1.11295	0.145137	0.42031	0.963189
ZNHIT6	3.00636	2.95694	0.145082	0.420488	0.963189
TYROBP	4.24857	3.61367	0.145061	0.420557	0.963189
PITPNB	5.79412	4.1454	0.144979	0.420823	0.963189
TMEM159	3.13031	1.04931	0.144976	0.420834	0.963189
ZNF562	6.53916	4.16868	0.144726	0.421644	0.963189
SLC25A17	5.10376	1.7632	0.144721	0.421658	0.963189
ENSMMUG00000041267	7.1948	3.02241	0.144653	0.42188	0.963189
DCAF8	6.68012	3.0945	0.14452	0.42231	0.963189
ENSMMUG00000045858	1.35804	1.71815	0.144296	0.423039	0.963189
SRSF1	6.8963	1.63206	0.14429	0.423058	0.963189
ANKRD42	3.05937	1.87088	0.144283	0.42308	0.963189
CMTM1	4.00445	1.03678	0.144154	0.423499	0.963189
GINM1	4.9562	1.77714	0.1441	0.423673	0.963189
PDE1A	6.18059	1.10524	0.144097	0.423685	0.963189
TMEM181	5.33369	1.67877	0.14407	0.423771	0.963189
LZTFL1	5.24371	3.16176	0.144065	0.423787	0.963189
PCBD1	7.57748	4.76945	0.143974	0.424085	0.963189
HNRNPH2	6.0168	2.13967	0.143951	0.42416	0.963189
ZNF44	2.8661	1.03541	0.143762	0.424775	0.963189
CDIPT	6.522	2.67238	0.143489	0.425665	0.963189
MEF2A	5.48093	2.70482	0.14347	0.425726	0.963189
PDCD4	4.93029	5.23857	0.143433	0.425845	0.963189
KLHDC2	6.11617	2.56325	0.143205	0.42659	0.963189
DDX41	5.66507	1.3889	0.143128	0.426842	0.963189
PWP1	5.51847	1.39455	0.14309	0.426964	0.963189
TCAIM	5.41479	2.49676	0.143077	0.427008	0.963189
LRRC8D	4.34294	1.25373	0.143074	0.427017	0.963189
RBFA	6.07725	1.20176	0.142985	0.427307	0.963189
ZFP36L2	4.72306	1.56342	0.142974	0.427344	0.963189
ASXL2	2.5993	1.95281	0.142866	0.427696	0.963189
EIF1AD	4.26884	1.61604	0.142773	0.428002	0.963189
ENSMMUG00000038716	5.39532	1.86776	0.142676	0.42832	0.963189
EVL	8.11419	2.15169	0.142534	0.428782	0.963189
FOS	4.22137	1.38728	0.142407	0.429197	0.963189
NUCKS1	7.33476	4.613	0.142384	0.429274	0.963189
COX7A2	8.21858	3.48829	0.142336	0.429431	0.963189
HARS2	5.18927	0.994636	0.142323	0.429475	0.963189
TRIM13	4.40931	1.53716	0.142319	0.429485	0.963189
WDR5	5.25664	1.67082	0.142302	0.429544	0.963189
SAMHD1	4.71536	1.88225	0.142251	0.429711	0.963189
MFSD14B	4.25933	1.39367	0.142131	0.430102	0.963189
RWDD4	4.98691	2.42652	0.142103	0.430194	0.963189
SPOPL	3.13259	1.69688	0.141887	0.430902	0.963189
ZNF236	3.05779	1.59907	0.141875	0.430943	0.963189
KRT16	2.21522	7.66376	0.141652	0.431673	0.963189
ENSMMUG00000045727	1.49304	1.21223	0.14165	0.431681	0.963189
LAMC1	3.9341	1.0949	0.141617	0.431789	0.963189
ABHD5	4.13446	5.01329	0.141603	0.431834	0.963189
DENND5A	5.59457	1.65763	0.141545	0.432025	0.963189
INTS8	4.48847	1.48578	0.141455	0.432322	0.963189
TXN2	5.94924	2.73248	0.14131	0.432797	0.963189
FER	2.94697	2.33065	0.141262	0.432955	0.963189
SESN3	4.13492	3.55765	0.14122	0.433095	0.963189
RTL6	5.38648	1.08441	0.141102	0.433482	0.963189
KANSL2	5.00633	1.56974	0.14108	0.433556	0.963189
MTF1	2.94172	3.11457	0.140752	0.434635	0.963189
TRIM2	6.96825	3.46624	0.140617	0.435082	0.963189
CSNK2A2	4.80474	3.55246	0.140377	0.435874	0.963189
BOD1	5.25017	2.06802	0.140356	0.435942	0.963189
ZNF800	2.63346	1.52043	0.140188	0.436497	0.963189
CASP8AP2	3.21988	1.11169	0.140112	0.43675	0.963189
CSNK2A1	6.57429	3.42707	0.139887	0.437492	0.963189
DYNLT3	5.29893	2.86839	0.139853	0.437605	0.963189
NIPA2	5.10486	1.25853	0.1397	0.438112	0.963189
ZNF337	4.02087	1.11956	0.139673	0.438201	0.963189
TMCC1	4.44608	2.29375	0.139611	0.438405	0.963189
OAT	6.98822	2.78882	0.139555	0.438593	0.963189
OSBPL2	5.29995	2.87374	0.139464	0.438894	0.963189
MCCC1	4.66407	2.03876	0.13946	0.438908	0.963189
ELOA	4.19756	2.39684	0.139388	0.439147	0.963189
ENSMMUG00000031373	5.26908	2.80903	0.139254	0.439589	0.963189
SPTAN1	8.16571	2.55795	0.139225	0.439686	0.963189
BCL11A	6.15058	1.45231	0.139217	0.439713	0.963189
ZMYND12	2.34182	1.09998	0.13921	0.439737	0.963189
SRGN	4.63093	1.41889	0.139124	0.44002	0.963189
C1QBP	6.54681	3.82456	0.139089	0.440137	0.963189
NRBP1	6.06492	3.69661	0.138973	0.440524	0.963189
ZYX	5.52465	1.5288	0.138815	0.441048	0.963189
SLC35A4	4.14404	2.36282	0.138734	0.441317	0.963189
CLTB	6.76548	2.84396	0.138629	0.441666	0.963189
ZNF649	3.12848	1.07429	0.138544	0.441947	0.963189
TAF10	5.79018	4.34746	0.138506	0.442074	0.963189
FAM216B	3.95484	4.12925	0.137893	0.444118	0.963189
SETD5	5.55164	3.9535	0.137875	0.444178	0.963189
IL18BP	4.26199	1.64232	0.13777	0.444528	0.963189
ENSMMUG00000022965	9.98844	6.8437	0.137677	0.444839	0.963189
RPF2	2.32753	1.25694	0.137593	0.44512	0.963189
PARP11	2.65042	1.92193	0.137549	0.445266	0.963189
SNX33	2.61472	3.58517	0.13733	0.445997	0.963189
MRPS11	5.57302	2.16083	0.137323	0.446022	0.963189
YTHDF3	4.99527	3.64272	0.137273	0.446187	0.963189
ZNF605	4.58416	1.4797	0.137252	0.44626	0.963189
PRPF39	4.42463	1.62587	0.13714	0.446632	0.963189
RPS9	8.17584	4.52212	0.136859	0.447574	0.963189
CALCOCO1	5.10747	4.47887	0.136737	0.447982	0.963189
XBP1	6.00892	2.94375	0.136729	0.448009	0.963189
POP5	3.69332	1.5734	0.136616	0.448388	0.963189
MAFB	3.052	3.10144	0.136559	0.448582	0.963189
TP53	3.52748	1.71663	0.136527	0.448689	0.963189
NBR1	5.7242	3.37384	0.136481	0.448842	0.963189
LMTK2	5.4884	1.55696	0.136398	0.449122	0.963189
XRN1	2.74115	1.44861	0.136332	0.449341	0.963189
TCERG1	5.46339	2.57415	0.136262	0.449578	0.963189
UBE2Q2L	6.08342	1.48196	0.136149	0.449958	0.963189
ATPAF1	6.41974	3.95513	0.136098	0.450128	0.963189
ENSMMUG00000042153	4.19185	1.21265	0.136055	0.450271	0.963189
DHX32	3.86125	3.13759	0.1359	0.450795	0.963189
ABRAXAS1	2.39411	1.22658	0.135796	0.451143	0.963189
MBD4	4.63395	1.93734	0.135769	0.451233	0.963189
VPS53	4.58704	2.50845	0.135742	0.451324	0.963189
JDP2	4.48036	1.53767	0.135703	0.451455	0.963189
ALB	2.73743	1.05507	0.13569	0.451499	0.963189
CDC42BPG	1.12301	1.54134	0.135645	0.45165	0.963189
HPS5	3.54918	1.36617	0.135554	0.451958	0.963189
ETNK2	4.67655	1.8288	0.135491	0.452172	0.963189
PNRC1	4.28868	4.99428	0.135471	0.452237	0.963189
ANKRD44	3.47494	1.18406	0.135428	0.452382	0.963189
TBC1D22B	3.93872	1.50542	0.135329	0.452717	0.963189
TNNT1	3.41386	1.71323	0.135316	0.452761	0.963189
GCLC	3.68557	1.68622	0.135306	0.452793	0.963189
ANKMY2	5.7768	1.66967	0.135262	0.452941	0.963189
N4BP2	2.68071	1.9597	0.134669	0.454944	0.963189
LPP	1.79103	4.09973	0.134613	0.455134	0.963189
PARP3	1.91252	1.30878	0.134588	0.455218	0.963189
PWWP2B	5.51751	1.37077	0.134444	0.455704	0.963189
PCYT1A	4.63856	2.23304	0.134414	0.455806	0.963189
GYG2	3.305	1.46212	0.134245	0.456376	0.963189
CNIH1	6.04999	2.0268	0.134057	0.457013	0.963189
KCNK1	4.69807	2.5744	0.134016	0.457153	0.963189
FAM111A	2.03636	1.40077	0.133999	0.457209	0.963189
SQOR	1.40784	1.77755	0.133999	0.457211	0.963189
DCUN1D5	5.34236	1.48549	0.133649	0.458399	0.963189
FCHSD2	5.31418	2.12778	0.133632	0.458456	0.963189
JMJD8	3.7952	1.00751	0.13351	0.45887	0.963189
C17orf49	5.00443	2.38228	0.133504	0.45889	0.963189
SESTD1	4.52408	1.59306	0.133476	0.458987	0.963189
ENSMMUG00000008181	1.30682	2.73936	0.133454	0.459061	0.963189
ENSMMUG00000038786	4.58423	1.62731	0.133419	0.45918	0.963189
B3GALNT1	6.11762	1.14187	0.133323	0.459506	0.963189
SLK	3.73455	4.56587	0.133281	0.459647	0.963189
TBC1D22A	3.42761	1.38076	0.133203	0.459912	0.963189
TBC1D13	5.30264	1.32833	0.13317	0.460024	0.963189
FCF1	4.33165	1.75201	0.133086	0.460309	0.963189
MAU2	4.65946	1.75156	0.132865	0.461061	0.963189
GCHFR	6.16327	1.72496	0.132836	0.46116	0.963189
HSBP1	8.14461	3.83651	0.132763	0.46141	0.963189
GJA1	6.91651	1.08124	0.132706	0.461604	0.963189
HMGCL	4.025	0.991361	0.132671	0.461723	0.963189
BNIP2	4.36838	1.88026	0.132296	0.463001	0.963189
CEP63	3.20878	1.69076	0.132157	0.463476	0.963189
DPM3	4.92261	3.27406	0.132068	0.463779	0.963189
ENSMMUG00000047481	8.54504	5.5988	0.132051	0.463836	0.963189
MAX	5.67921	6.59274	0.13204	0.463876	0.963189
ENSMMUG00000002273	8.37761	2.43307	0.13203	0.46391	0.963189
IQGAP1	4.1299	2.77809	0.131906	0.464331	0.963189
FIBP	5.35873	3.19067	0.131898	0.464361	0.963189
HADHB	5.70625	2.4989	0.131841	0.464554	0.963189
TMEM60	3.99192	3.90895	0.131838	0.464566	0.963189
PKP1	1.75806	3.83392	0.131689	0.465074	0.963189
GNB1	8.87615	4.90377	0.131589	0.465415	0.963189
FAM222B	3.81126	1.55844	0.131467	0.465832	0.963189
RAPGEF5	5.2972	2.0114	0.131393	0.466086	0.963189
ANXA3	2.9707	3.14855	0.13133	0.466303	0.963189
KAT6A	4.27655	2.30157	0.131278	0.466482	0.963189
COX7C	11.7044	7.40707	0.13116	0.466883	0.963189
WASHC2A	5.28276	2.19896	0.131068	0.467199	0.963189
FAM172A	5.37609	1.40461	0.131016	0.467379	0.963189
R3HCC1L	2.78752	1.67297	0.130909	0.467747	0.963189
UBTF	6.53587	2.63642	0.130748	0.468299	0.963189
ENSMMUG00000044216	4.59982	2.14047	0.130717	0.468405	0.963189
ARL6IP1	6.97457	1.16171	0.130681	0.468529	0.963189
PSMB2	6.75994	4.41753	0.130297	0.469846	0.963189
TLE4	4.46118	2.62051	0.130267	0.469949	0.963189
DCAF16	3.9011	2.26768	0.130236	0.470057	0.963189
SOAT1	3.20261	2.24242	0.130133	0.47041	0.963189
TMEM9B	5.38488	1.56152	0.129892	0.471241	0.963189
NLK	4.83236	2.76486	0.129882	0.471276	0.963189
CADM1	6.6311	2.01655	0.129693	0.471924	0.963189
DEGS2	3.81847	2.9587	0.129685	0.471954	0.963189
ZNF217	2.04433	2.03891	0.129638	0.472115	0.963189
STX10	3.99407	1.08298	0.129594	0.472268	0.963189
NXF1	5.96843	2.23508	0.129532	0.472479	0.963189
DENND6A	3.56875	2.5789	0.129528	0.472493	0.963189
ZNF595	4.64644	2.88486	0.129486	0.472639	0.963189
SMG6	3.94733	1.78433	0.129483	0.472648	0.963189
SETD1A	3.56201	1.10917	0.129401	0.472932	0.963189
TMBIM1	4.65264	2.94925	0.129399	0.472938	0.963189
GRINA	6.47214	1.38114	0.129397	0.472946	0.963189
VPS28	7.07645	2.31372	0.129331	0.473173	0.963189
CYCS	5.61439	2.47975	0.128996	0.474332	0.963189
PDSS1	3.1625	1.19832	0.128989	0.474355	0.963189
FDPS	6.78841	2.18015	0.128968	0.474429	0.963189
ENSMMUG00000043426	4.02999	1.04793	0.128949	0.474492	0.963189
PIAS3	4.39907	3.58787	0.128875	0.47475	0.963189
ZNF143	3.24341	2.18886	0.128846	0.47485	0.963189
CCNT2	5.40727	2.16918	0.128519	0.475981	0.963189
ENSMMUG00000040023	4.42529	2.23565	0.128503	0.476035	0.963189
TICAM1	2.49474	2.16166	0.1285	0.476047	0.963189
ENSMMUG00000020989	3.36919	1.88035	0.12848	0.476114	0.963189
ENSMMUG00000032387	1.53269	1.45593	0.128479	0.47612	0.963189
ENSMMUG00000031298	6.72012	2.68895	0.128458	0.476191	0.963189
ASCC3	3.00269	1.96875	0.128247	0.476922	0.963189
ENSMMUG00000046692	3.48675	3.28228	0.128191	0.477115	0.963189
SHC1	4.09955	2.27867	0.128015	0.477727	0.963189
FARP1	5.80364	2.78186	0.128001	0.477773	0.963189
RAD18	2.27033	1.19542	0.127973	0.477874	0.963189
FAM92A	5.81934	1.44779	0.127871	0.478224	0.963189
GATAD1	4.78825	1.05997	0.12779	0.478508	0.963189
RNF8	4.37492	1.92689	0.127548	0.479347	0.963189
NPLOC4	4.98144	1.49034	0.127507	0.47949	0.963189
CYLD	3.49718	2.11134	0.127496	0.479527	0.963189
COPB1	5.39679	2.56478	0.127461	0.479648	0.963189
PPP1R1A	5.92415	2.42805	0.127398	0.479867	0.963189
TES	1.80844	2.67474	0.127359	0.480004	0.963189
ATP6V0A1	7.40577	2.58203	0.127337	0.480081	0.963189
NKIRAS2	5.32483	2.98621	0.127317	0.480149	0.963189
CASP7	1.87868	2.04352	0.127199	0.480561	0.963189
KLHDC1	3.14933	1.05227	0.127042	0.481105	0.963189
DLC1	4.19903	1.78675	0.127037	0.481123	0.963189
PRKAG2	5.72621	2.23663	0.126816	0.481892	0.963189
NFKBIZ	4.43236	2.36695	0.126814	0.481901	0.963189
TTPAL	4.47569	3.17757	0.126682	0.48236	0.963189
PLAGL1	1.59164	1.29559	0.126418	0.483283	0.963189
RPL32	9.9898	6.31422	0.126355	0.483503	0.963189
CUL4B	5.37793	2.46293	0.126295	0.483711	0.963189
SNUPN	4.88019	1.48877	0.12622	0.483971	0.963189
TXNIP	4.95138	4.15834	0.126094	0.484413	0.963189
GON4L	4.80581	2.83608	0.126056	0.484546	0.963189
RWDD3	4.12885	3.0925	0.125871	0.485191	0.963189
IFT57	5.55889	1.92092	0.125736	0.485664	0.963189
BTRC	4.88833	1.70526	0.125691	0.485819	0.963189
BRD2	7.00663	5.02051	0.125684	0.485847	0.963189
NPHP3	3.95346	1.06728	0.125664	0.485916	0.963189
FUNDC1	5.01258	2.05766	0.12554	0.48635	0.963189
COA4	3.7218	1.69575	0.125472	0.486589	0.963189
C12orf49	5.36424	2.45937	0.125466	0.486609	0.963189
ENSMMUG00000048542	6.13615	1.04921	0.125463	0.48662	0.963189
PSMC5	6.84317	2.38821	0.125336	0.487062	0.963189
ERI3	6.49295	1.00621	0.125224	0.487456	0.963189
MYH9	5.08145	2.91236	0.125176	0.487625	0.963189
SMAD1	4.67268	3.23292	0.125159	0.487685	0.963189
ENSMMUG00000041724	3.04227	1.17167	0.125123	0.487811	0.963189
RMND5A	5.47677	2.79098	0.125028	0.488144	0.963189
STYK1	4.48201	1.76003	0.125014	0.488193	0.963189
ENSMMUG00000048335	4.46764	13.4995	0.12499	0.488278	0.963189
MFGE8	6.69682	1.54171	0.124949	0.488421	0.963189
UBE2L3	7.04875	4.41872	0.124809	0.48891	0.963189
SLC25A1	5.59977	1.24007	0.124651	0.489467	0.963189
GSKIP	3.58949	1.1225	0.124559	0.489788	0.963189
C8orf34	4.39264	1.37728	0.124389	0.490387	0.963189
ELP5	3.92794	1.38795	0.124361	0.490486	0.963189
PCGF3	5.0711	2.1701	0.124291	0.490731	0.963189
ATF1	2.48929	1.40157	0.124194	0.491071	0.963189
LIN7C	5.0494	3.78699	0.123913	0.49206	0.963189
CDYL	3.36801	2.98219	0.123875	0.492194	0.963189
HOMER1	6.48855	5.12482	0.123782	0.492522	0.963189
BACH1	2.96725	2.34425	0.123782	0.492523	0.963189
MCCC2	3.66096	1.23053	0.123696	0.492827	0.963189
NFAT5	3.05931	2.32456	0.12366	0.492952	0.963189
TMEM14B	8.03619	4.41038	0.123644	0.493008	0.963189
SP110	1.96253	2.01449	0.123531	0.493409	0.963189
KLHL20	3.94421	1.75545	0.123422	0.493793	0.963189
MPHOSPH10	4.08284	2.95362	0.123347	0.494057	0.963189
GSR	4.50751	1.77895	0.123231	0.494466	0.963189
MTUS1	4.54096	3.60433	0.123221	0.494502	0.963189
SLC25A40	4.20532	2.00652	0.123172	0.494675	0.963189
TAF1	3.90085	1.39258	0.12297	0.495387	0.963189
NDUFAF2	6.87321	2.44049	0.122964	0.495407	0.963189
SEPTIN5	9.27978	1.8651	0.122947	0.495468	0.963189
PAM	6.13535	1.65005	0.122909	0.495604	0.963189
ARID1A	5.36503	4.50692	0.122835	0.495865	0.963189
ENSMMUG00000030606	3.46356	3.10278	0.122648	0.496524	0.963189
SNRK	4.96462	1.7848	0.122636	0.496568	0.963189
TINAGL1	2.99847	2.89939	0.122568	0.496809	0.963189
FNTB	6.0816	3.49706	0.122532	0.496935	0.963189
PPP1R18	3.75588	1.15797	0.122493	0.497074	0.963189
TRAF3IP2	2.56348	1.7478	0.12248	0.497119	0.963189
RFX5	4.77841	1.22699	0.122388	0.497447	0.963189
BCL10	3.20759	1.44409	0.122323	0.497677	0.963189
CNTROB	4.28938	1.19809	0.122193	0.498137	0.963189
ZNF24	4.77395	2.33463	0.122136	0.49834	0.963189
MDC1	4.21874	1.23745	0.122016	0.498764	0.963189
CXCL16	2.65551	1.54226	0.122008	0.498792	0.963189
ACLY	6.58832	2.08806	0.121965	0.498945	0.963189
ENSMMUG00000046028	3.50767	1.14349	0.121899	0.499178	0.963189
CGN	1.59856	2.64146	0.121818	0.499466	0.963189
MTA3	5.08125	1.7912	0.121798	0.499538	0.963189
UHMK1	4.85269	3.06606	0.121766	0.499649	0.963189
PLGRKT	4.94688	1.77352	0.121761	0.499669	0.963189
SFXN4	4.9635	1.23205	0.121674	0.499976	0.963189
COQ5	3.11155	1.05831	0.121603	0.500229	0.963189
ANKHD1	4.36087	2.55482	0.121567	0.500356	0.963189
PDRG1	5.77066	1.88915	0.121521	0.500521	0.963189
CAPNS1	9.06678	8.45771	0.121478	0.500671	0.963189
RPL36	8.72125	6.25097	0.121439	0.500813	0.963189
FDFT1	7.02759	4.13595	0.121332	0.501192	0.963189
VASN	2.1022	2.77171	0.121314	0.501254	0.963189
FOXJ3	5.18593	3.19962	0.121206	0.501639	0.963189
EHD1	5.62688	2.17837	0.121131	0.501907	0.963189
AGGF1	4.71101	2.8164	0.121102	0.50201	0.963189
AP1G2	5.34669	1.79523	0.121079	0.502092	0.963189
ENSMMUG00000013505	1.61209	1.00996	0.121066	0.502136	0.963189
PRRC1	4.17738	3.88965	0.120921	0.502655	0.963189
HLA-DRA	1.18922	1.34261	0.120694	0.503461	0.963189
ACAT1	5.76593	1.2903	0.120601	0.503795	0.963189
DBI	8.7439	4.64775	0.120587	0.503843	0.963189
USP25	3.93721	3.12935	0.120566	0.503919	0.963189
MTX3	3.03426	2.29811	0.12055	0.503974	0.963189
HS2ST1	5.55679	1.46255	0.120519	0.504084	0.963189
SUDS3	5.02996	1.74359	0.120366	0.50463	0.963189
PMM2	4.22831	2.00316	0.120292	0.504895	0.963189
PLEKHA3	4.38874	2.0579	0.120251	0.50504	0.963189
C9orf16	9.46595	2.72064	0.120222	0.505143	0.963189
NCOA5	5.34034	1.27071	0.120176	0.505308	0.963189
SENP6	5.14816	4.00394	0.12008	0.505651	0.963189
BANP	3.70439	1.42411	0.120048	0.505765	0.963189
ATP5MPL	9.8719	6.00305	0.12003	0.505828	0.963189
ACP1	7.27132	4.571	0.119877	0.506376	0.963189
MT-ND4	13.9129	8.53867	0.119785	0.506706	0.963189
SIPA1L1	5.18431	2.35646	0.119783	0.506711	0.963189
NDUFV3	5.23754	5.2088	0.119607	0.507341	0.963189
MLF2	7.88816	4.11113	0.119575	0.507456	0.963189
MAP4K4	6.52946	4.28959	0.119504	0.507708	0.963189
RACK1	8.77316	6.78311	0.119501	0.507721	0.963189
MRPL14	6.0166	3.22442	0.119475	0.507814	0.963189
COPS9	7.91795	5.91404	0.119462	0.507858	0.963189
WSB2	8.18341	5.27358	0.119362	0.508217	0.963189
SECISBP2L	5.51479	2.73529	0.119304	0.508427	0.963189
RSPH1	4.27112	1.91521	0.119075	0.509245	0.963189
EPG5	2.58363	1.17901	0.119049	0.509337	0.963189
ZNF426	3.89134	2.25038	0.118727	0.510494	0.963189
ZNF91	2.83463	1.66855	0.118634	0.510826	0.963189
SRRM2	6.42282	4.24181	0.118551	0.511123	0.963189
VPS13B	2.80964	1.35405	0.118444	0.51151	0.963189
EFCAB11	2.3656	2.93895	0.118386	0.511718	0.963189
NGLY1	4.30903	1.7716	0.118237	0.512253	0.963189
PRKCA	6.15692	1.11689	0.118043	0.512949	0.963189
C12orf29	3.76876	1.12537	0.117883	0.513526	0.963189
MFSD1	6.08786	1.02877	0.117801	0.51382	0.963189
LSP1	1.15736	2.06115	0.117637	0.514411	0.963189
ATP1B1	9.76699	3.60762	0.117573	0.514642	0.963189
CCDC117	3.95972	2.93743	0.11753	0.514795	0.963189
CYP20A1	3.21537	1.20399	0.117411	0.515223	0.963189
ZNF717	4.90906	1.07446	0.117409	0.51523	0.963189
ENSMMUG00000047366	2.44912	1.82742	0.117237	0.515851	0.963189
CPLANE1	3.40044	1.99202	0.117204	0.515972	0.963189
ZNF585A	2.97323	2.07236	0.117137	0.51621	0.963189
CNN3	7.3243	4.76211	0.117113	0.516299	0.963189
PUM2	5.28712	3.53641	0.117022	0.516625	0.963189
ARFGAP2	6.03764	1.28537	0.116949	0.51689	0.963189
GIT2	4.62561	2.24575	0.116843	0.517274	0.963189
BTF3L4	5.98152	2.51999	0.116763	0.517562	0.963189
CASP8	2.16188	2.13113	0.116633	0.518032	0.963189
LARP7	4.32299	2.15103	0.116617	0.518089	0.963189
FOCAD	4.60705	1.02363	0.116588	0.518192	0.963189
ZBED3	2.22367	1.08306	0.116519	0.518445	0.963189
TXNL4A	6.40034	2.24327	0.116485	0.518565	0.963189
TOB2	4.30687	1.71388	0.11645	0.518693	0.963189
MAP2K3	2.50682	2.55277	0.11639	0.51891	0.963189
SERPINA1	2.48849	5.69829	0.116369	0.518984	0.963189
MYO1D	1.61662	2.95039	0.116358	0.519025	0.963189
RPRD2	4.67812	3.11304	0.116271	0.51934	0.963189
KLHDC3	7.9502	2.31782	0.116199	0.519602	0.963189
PTN	9.28593	3.60933	0.115948	0.52051	0.963189
KCMF1	5.74357	4.1647	0.115799	0.521047	0.963189
ZKSCAN1	4.21741	2.3318	0.11549	0.522167	0.963189
CEP85	3.70858	1.09783	0.115444	0.522335	0.963189
AVL9	4.81013	1.89016	0.115334	0.522734	0.963189
SPIN1	7.4322	4.03725	0.115288	0.522903	0.963189
IQUB	1.95759	1.28037	0.115246	0.523056	0.963189
SOS2	3.90206	2.05608	0.115069	0.523695	0.963189
FRYL	3.5809	1.11702	0.114991	0.523981	0.963189
MAL	1.00405	3.72799	0.11493	0.524202	0.963189
CDC14A	1.92431	1.65653	0.11466	0.525185	0.963189
CCDC17	4.26099	3.58542	0.114625	0.525311	0.963189
PSMD7	4.61524	1.43827	0.114603	0.52539	0.963189
ATF2	5.66066	3.286	0.114577	0.525487	0.963189
SNX25	4.18868	1.04983	0.114429	0.526025	0.963189
ALOX5AP	2.67628	1.04401	0.114305	0.526476	0.963189
CIZ1	5.56138	2.76717	0.11412	0.527151	0.963189
MADD	6.20931	1.47527	0.114072	0.527324	0.963189
HBQ1	6.50114	1.2045	0.114071	0.52733	0.963189
ARFGEF1	4.36197	2.8445	0.114049	0.527407	0.963189
PTPN14	1.36093	2.17097	0.114005	0.527567	0.963189
CRIP2	7.38286	3.5568	0.113993	0.527612	0.963189
CCL27	3.06218	3.21032	0.113929	0.527845	0.963189
XPO5	4.35382	1.34228	0.113859	0.528101	0.963189
PIP5K1A	4.40748	4.31607	0.113801	0.528313	0.963189
MMP7	1.00547	0.976174	0.113795	0.528336	0.963189
C2orf68	3.70588	1.80383	0.11347	0.529519	0.963189
MRPL58	4.25767	1.40591	0.113457	0.529567	0.963189
MRPL52	6.08639	3.0388	0.113409	0.529745	0.963189
RCL1	3.94908	1.42809	0.113373	0.529875	0.963189
POLR1E	5.66115	2.84524	0.113234	0.530383	0.963189
NAMPT	4.14471	1.28376	0.113227	0.530407	0.963189
GPX3	2.24265	5.23077	0.113149	0.530694	0.963189
PIK3CB	4.31269	2.13626	0.113097	0.530883	0.963189
EDEM2	3.59402	1.02011	0.113086	0.530925	0.963189
ATP9B	3.49694	2.70156	0.113077	0.530955	0.963189
GOT2	6.49342	1.19921	0.112958	0.531392	0.963189
TTF1	3.68181	1.11742	0.112903	0.531592	0.963189
CCDC120	3.13444	1.73575	0.112895	0.531624	0.963189
TAX1BP1	5.36324	4.27337	0.112721	0.532259	0.963189
SNX11	4.69449	1.10603	0.112703	0.532324	0.963189
FBXO17	5.18516	1.93608	0.112648	0.532525	0.963189
LYN	3.85342	1.56531	0.112646	0.532535	0.963189
ZNF233	4.56115	1.28385	0.112614	0.532652	0.963189
QARS1	5.66987	3.87978	0.112584	0.53276	0.963189
KRI1	3.86362	1.32696	0.112569	0.532817	0.963189
KSR1	6.89033	3.10201	0.112441	0.533284	0.963189
MSRB1	4.87806	2.24853	0.112373	0.533535	0.963189
PIAS4	3.67807	1.40754	0.112245	0.534003	0.963189
KLC3	2.50315	1.97831	0.112182	0.534236	0.963189
GOSR1	4.49154	2.32335	0.112098	0.534543	0.963189
PCTP	3.02054	1.09002	0.112043	0.534743	0.963189
ANPEP	1.00926	1.55057	0.111946	0.535099	0.963189
DELE1	5.47637	2.05543	0.111885	0.535322	0.963189
ANGEL2	4.59849	1.30756	0.111589	0.536412	0.963189
STPG1	1.58734	1.27522	0.111571	0.536477	0.963189
UBQLN2	6.22471	1.69251	0.11146	0.536884	0.963189
TPPP3	3.64443	3.0959	0.111409	0.537072	0.963189
COX17	6.16165	4.49891	0.111394	0.537128	0.963189
FRAT2	3.11759	1.1403	0.111309	0.537439	0.963189
ENSMMUG00000028943	6.91052	1.07176	0.111222	0.537761	0.963189
NCK1	5.06947	2.52466	0.1112	0.537842	0.963189
ISG20L2	4.62177	2.27347	0.111199	0.537847	0.963189
SNX12	5.0388	1.89112	0.111176	0.53793	0.963189
ZFP2	3.93283	1.04164	0.111065	0.53834	0.963481
N4BP1	3.82861	2.1932	0.111022	0.538496	0.963481
PTGES3	8.45728	2.78733	0.110881	0.539015	0.963481
WDR44	4.23101	2.1815	0.110846	0.539145	0.963481
DLGAP4	6.9764	3.80806	0.110837	0.539178	0.963481
MYNN	3.70363	2.13698	0.110738	0.539542	0.963481
HUS1	3.25995	1.2405	0.110648	0.539873	0.963481
STK24	5.7103	4.10925	0.110538	0.54028	0.963481
BEX1	8.5519	1.50189	0.110471	0.540527	0.963481
CALD1	4.65488	4.03722	0.110464	0.540554	0.963481
COQ4	5.86719	1.30146	0.110361	0.540933	0.963481
MYL12A	4.94902	4.88248	0.110276	0.541246	0.963481
NACA2	3.64549	2.78113	0.110136	0.541764	0.963481
MRPL18	6.14478	3.06054	0.110121	0.541818	0.963481
ENSMMUG00000005721	4.18367	1.59811	0.109882	0.542702	0.963481
NF2	5.47307	1.67553	0.109794	0.543028	0.963481
TMEM131	4.68211	1.84064	0.109788	0.543051	0.963481
ARHGAP23	5.53954	1.8502	0.109697	0.543384	0.963481
CLINT1	5.17441	5.63526	0.109688	0.543419	0.963481
NPAS2	4.90072	2.80731	0.109683	0.543436	0.963481
ZNF121	2.93382	1.53649	0.109621	0.543666	0.963481
ENSMMUG00000040488	5.98689	3.01011	0.109496	0.54413	0.963481
FAM114A2	4.38531	1.26249	0.109442	0.544327	0.963481
HLF	4.17765	1.09694	0.109313	0.544805	0.963481
ENSMMUG00000016992	1.03606	1.66904	0.109281	0.544925	0.963481
ENSMMUG00000043764	6.44362	1.3091	0.109241	0.545072	0.963481
DLD	5.46053	2.00865	0.109202	0.545217	0.963481
FLNB	3.67662	1.85785	0.109071	0.545703	0.963481
PDHA1	6.10897	1.58435	0.109065	0.545722	0.963481
LACTB2	2.76978	1.017	0.108978	0.546046	0.963579
CWF19L2	3.04571	2.04757	0.108935	0.546204	0.963622
ENSMMUG00000041595	8.16263	2.1407	0.108621	0.54737	0.964196
BCOR	3.44006	2.94847	0.108483	0.547884	0.964196
THOC6	5.10228	2.02727	0.10838	0.548267	0.964196
HINT2	5.59058	4.66349	0.10834	0.548413	0.964196
PTPRA	7.52373	2.10532	0.108315	0.548506	0.964196
ANKRD13A	3.85713	2.42611	0.108283	0.548624	0.964196
PPIH	5.58678	1.23217	0.10826	0.548711	0.964196
ZDHHC3	5.06936	2.75732	0.108245	0.548765	0.964196
ENSMMUG00000048181	1.67335	1.2796	0.108172	0.549038	0.964196
AC097634.4	4.13937	4.88596	0.1081	0.549306	0.964196
GSTM5	5.89611	4.09303	0.107959	0.54983	0.964196
PIN4	5.43146	4.24252	0.107924	0.549959	0.964196
HACD4	2.54538	2.13724	0.107902	0.550043	0.964196
KLHDC4	5.25042	1.03293	0.10782	0.550346	0.964196
ENSMMUG00000022951	1.31029	1.08119	0.107623	0.551079	0.964891
ENSMMUG00000042625	1.03768	1.12328	0.107356	0.552072	0.965689
C6orf62	6.48666	3.34004	0.107205	0.552636	0.966166
GOLGA6L4	7.40088	3.87054	0.107057	0.553186	0.966166
NUDT1	4.32431	1.04233	0.107056	0.553193	0.966166
GPRC5A	1.00679	5.05986	0.106703	0.554509	0.966461
RRAGC	4.52389	1.17849	0.106618	0.554825	0.966461
HIVEP2	5.58652	2.202	0.106533	0.555142	0.966461
DCPS	4.28153	1.43912	0.106515	0.555209	0.966461
TBRG1	5.38539	1.19813	0.10648	0.555341	0.966461
MRPS18C	6.20271	3.80871	0.106476	0.555355	0.966461
MPRIP	6.23923	3.62368	0.106338	0.555871	0.966461
SMG1	3.44417	1.95421	0.106214	0.556334	0.966461
C12orf75	5.64073	4.30912	0.106092	0.556791	0.966461
SSBP1	5.92354	4.41676	0.106088	0.556806	0.966461
HMG20B	5.05947	2.13322	0.106036	0.557	0.966461
GRK3	5.44802	1.21134	0.105746	0.558086	0.966461
TNKS2	4.98234	3.11408	0.105738	0.558117	0.966461
ZDHHC5	4.05855	2.04143	0.105724	0.558169	0.966461
ABR	7.35979	2.07515	0.105687	0.558308	0.966461
MSL1	5.65844	1.47398	0.105651	0.55844	0.966461
CORO2A	3.3423	2.39528	0.105509	0.558974	0.96656
EPHX1	4.42311	1.39553	0.105498	0.559015	0.96656
POLR2G	5.47227	1.12993	0.105404	0.559365	0.966859
TIMM17A	7.20934	3.5329	0.105302	0.559749	0.967078
CERS2	5.36217	3.46144	0.105079	0.560587	0.967391
GLG1	5.30317	1.05511	0.104991	0.560915	0.96752
VPS35	6.36892	2.78375	0.104898	0.561264	0.967892
USP40	3.06031	1.62069	0.1047	0.562007	0.968632
TUT7	3.27311	3.62781	0.104542	0.562602	0.969039
INPP5F	7.04657	1.7758	0.10433	0.563398	0.969684
TAF1B	4.62149	1.40686	0.104122	0.564179	0.970095
SETD7	4.5998	2.58215	0.104092	0.564295	0.970095
ZNF385B	3.64605	2.98406	0.104068	0.564385	0.970095
[truncated: 5,200 more rows]
