# Supplementary material for: Fetal maturation revealed by amniotic fluid cell-free transcriptome in rhesus macaques
Source: JCI Insight. 2022 Sep 22;7(18):e162101. doi: 10.1172/jci.insight.162101 (PMC9675452; doi:10.1172/jci.insight.162101)
Supplement: Supplemental table 11 [file jciinsight-7-162101-s225.xlsx]

## Sheet: PV40ANOVA
PV40 ANOVA w/out Sex
res.aov <- aov(PV40 ~ TrtShortF, data = MetaPV40)
summary(res.aov)
	Source	Df	Sum Sq	Mean Sq	F value	Pr(>F)	Signif.code
	TrtShortF	7	659.6	94.23	2.506	0.0338	*
	Residuals	35	1316	37.6
Signif. codes: 0 ‘***’ 0.001 ‘**’ 0.01 ‘*’ 0.05 ‘.’ 0.1 ‘ ’ 1
post_test <- glht(res.aov,linfct = mcp(TrtShortF = "Dunnett")
summary(post_test)
Multiple Comparisons of Means: Dunnett Contrasts
Hypothesis	Estimate	Std. Error	t value	Pr(>|t|	Signif.code
B060 - PTC == 0	3.759	3.878	0.969	0.8693
B125 - PTC == 0	10.15	3.878	2.617	0.0672	.
C1x - PTC == 0	9.646	3.878	2.487	0.0891	.
C2x - PTC == 0	10.862	3.713	2.925	0.0329	*
POB - PTC == 0	6.033	3.591	1.68	0.3989
POD - PTC == 0	2.211	3.496	0.632	0.9821
TC - PTC == 0	10.807	5.13	2.107	0.1927
Signif. codes: 0 ‘***’ 0.001 ‘**’ 0.01 ‘*’ 0.05 ‘.’ 0.1 ‘ ’ 1
(Adjusted p values reported -- single-step method)

## Sheet: PV40ANOVAwSex
PV40 ANOVA witht Sex covariate
res.aov <- aov(PV40 ~ TrtShortF + Sex, data = MetaPV40)
summary(res.aov)
	Source	Df	Sum Sq	Mean Sq	F value	Pr(>F)	Signif.code
	TrtShortF	7	659.6	94.23	2.515	0.0338	*
	Sex	1	42.2	42.24	1.128	0.2958
	Residuals	34	1273.8	37.46
Signif. codes: 0 ‘***’ 0.001 ‘**’ 0.01 ‘*’ 0.05 ‘.’ 0.1 ‘ ’ 1
post_test <- glht(res.aov,linfct = mcp(TrtShortF = "Dunnett")
summary(post_test)
Multiple Comparisons of Means: Dunnett Contrasts
Hypothesis	Estimate	Std. Error	t value	Pr(>|t|	Signif.code
B060 - PTC == 0	3.759	3.871	0.971	0.8698
B125 - PTC == 0	10.15	3.871	2.622	0.0673	.
C1x - PTC == 0	10.492	3.952	2.655	0.0627	.
C2x - PTC == 0	10.721	3.709	2.891	0.036	*
POB - PTC == 0	6.395	3.6	1.776	0.3455
POD - PTC == 0	1.894	3.502	0.541	0.9926
TC - PTC == 0	11.019	5.125	2.15	0.179
Signif. codes: 0 ‘***’ 0.001 ‘**’ 0.01 ‘*’ 0.05 ‘.’ 0.1 ‘ ’ 1
(Adjusted p values reported -- single-step method)
