# Supplementary material for: Fetal maturation revealed by amniotic fluid cell-free transcriptome in rhesus macaques
Source: JCI Insight. 2022 Sep 22;7(18):e162101. doi: 10.1172/jci.insight.162101 (PMC9675452; doi:10.1172/jci.insight.162101)
Supplement: Supplemental table 12 [file jciinsight-7-162101-s226.xlsx]

## Sheet: Lung_PV40_Corr
# Correlation of Lung sample gene expression of with PV40
Tissue	gene	mean_log2CPTT	Spearman_Partial_Corr	Spearman_Partial_Corr_Pvalue
Lung	EXOSC6	3.72014	0.633655	6.65377e-06
Lung	CEBPD	6.5633	0.614699	1.48491e-05
Lung	ICAM4	6.16092	0.614056	1.52448e-05
Lung	SDHAF1	4.26294	0.609338	1.84598e-05
Lung	JUND	6.40594	0.602116	2.45963e-05
Lung	IRS2	2.44234	0.567228	8.966e-05
Lung	TMEM238	3.4022	0.564978	9.69798e-05
Lung	NKX2-1	7.76295	0.564156	9.97863e-05
Lung	ZNF524	3.41519	0.560697	0.00011242
Lung	ZNF579	4.80384	0.553779	0.000142135
Lung	DYRK1A	5.8189	0.55222	0.000149744
Lung	TMEM200B	2.09301	0.547008	0.000177924
Lung	TPGS1	3.57179	0.537199	0.000244286
Lung	PROSER2	2.98009	0.534905	0.000262722
Lung	BLOC1S3	3.29816	0.533065	0.000278403
Lung	IFITM3	5.90749	0.53193	0.000288484
Lung	FAM83B	1.09858	0.530315	0.000303404
Lung	CEBPB	5.32154	0.529634	0.000309899
Lung	RNF128	4.10336	0.525012	0.000357414
Lung	KCNJ8	4.11596	0.521126	0.000402313
Lung	ID4	6.00146	0.518655	0.000433441
Lung	KLF2	6.2763	0.516156	0.000467095
Lung	ENSMMUG00000042206	4.37983	0.514448	0.000491429
Lung	ZSCAN18	6.96491	0.513178	0.000510247
Lung	PRR16	3.65801	0.511069	0.00054295
Lung	IER5L	4.49442	0.508284	0.000588989
Lung	CEBPA	4.70957	0.504306	0.000660813
Lung	HIC1	3.89002	0.503943	0.00066773
Lung	ASNSD1	5.20427	0.498428	0.000781296
Lung	SEC11C	5.01026	0.49782	0.000794801
Lung	PRKCI	4.9254	0.497524	0.00080146
Lung	ZBTB34	3.32167	0.495604	0.000845868
Lung	RAB21	4.4023	0.494817	0.000864688
Lung	LMTK2	4.00852	0.494547	0.000871225
Lung	CXorf58	1.17634	0.493287	0.000902355
Lung	GPRASP1	3.78498	0.490138	0.000984498
Lung	CELF2	5.26746	0.48872	0.00102362
Lung	LURAP1L	4.63996	0.488661	0.00102528
Lung	MAP2K1	5.33461	0.488626	0.00102627
Lung	ELF1	4.73082	0.487825	0.00104901
Lung	ATP2B1	6.11254	0.48557	0.0011155
Lung	IRS1	4.74175	0.483057	0.001194
Lung	IFT43	4.7919	0.482787	0.00120273
Lung	NR2F6	5.16136	0.482107	0.00122491
Lung	ZFP36L2	6.65701	0.481954	0.00122999
Lung	RIC1	4.80049	0.480279	0.00128643
Lung	PBLD	6.20893	0.479737	0.00130519
Lung	SRRM1	6.15525	0.479314	0.00132002
Lung	TBC1D24	7.51185	0.479057	0.00132909
Lung	GATA6	4.91351	0.477098	0.00140006
Lung	ZNF444	4.21929	0.474658	0.00149314
Lung	SOX8	1.89552	0.473826	0.00152612
Lung	ACP3	2.04547	0.473726	0.0015301
Lung	TYSND1	3.30922	0.472586	0.00157646
Lung	TMEM200A	1.20961	0.470722	0.00165486
Lung	TRIR	7.37337	0.470506	0.00166418
Lung	LRRC10B	1.55154	0.469868	0.00169196
Lung	NIPAL2	2.49016	0.469838	0.00169324
Lung	ID1	8.3071	0.468492	0.00175324
Lung	MAFG	4.01766	0.468129	0.0017697
Lung	ZNF787	4.15668	0.468023	0.00177457
Lung	KRAS	3.73909	0.467841	0.00178291
Lung	B3GALT6	3.20523	0.46782	0.00178385
Lung	WNT9A	3.82806	0.467516	0.00179787
Lung	TMEM38B	3.08311	0.466858	0.00182854
Lung	SOX18	4.50559	0.466374	0.00185136
Lung	MEX3D	5.06943	0.46591	0.0018735
Lung	ENSMMUG00000040689	1.33224	0.465843	0.00187676
Lung	C12orf66	2.69234	0.465554	0.00189065
Lung	HERC1	5.75613	0.463945	0.00196993
Lung	CBX4	3.85333	0.462737	0.00203128
Lung	ALG13	4.44045	0.46233	0.00205236
Lung	ZNF839	3.4565	0.460854	0.00213039
Lung	NFKBIB	3.44542	0.460704	0.00213845
Lung	BCLAF1	6.16374	0.460477	0.00215073
Lung	HES1	6.95113	0.459442	0.00220746
Lung	ZNF865	3.75989	0.459174	0.00222237
Lung	SCAND1	5.88806	0.458829	0.00224165
Lung	SBNO2	4.51032	0.458216	0.00227632
Lung	ZCCHC3	5.05045	0.457503	0.00231725
Lung	TMEM30B	4.47346	0.456456	0.00237857
Lung	GNE	4.00354	0.45571	0.0024231
Lung	ABCA5	1.57295	0.454493	0.00249731
Lung	ENSMMUG00000045844	1.17691	0.452877	0.00259898
Lung	MPLKIP	4.2725	0.452837	0.00260154
Lung	MBNL1	5.4451	0.451247	0.00270515
Lung	ELF3	5.57934	0.450998	0.00272169
Lung	ZNF555	3.67131	0.450228	0.00277345
Lung	SIRT1	4.72328	0.448566	0.00288814
Lung	NAA30	4.07853	0.448441	0.00289687
Lung	ASB8	4.87456	0.44841	0.0028991
Lung	CTF1	3.97733	0.448352	0.00290317
Lung	HIVEP2	3.87376	0.44709	0.00299338
Lung	ALKBH5	5.56519	0.446979	0.00300146
Lung	PPP1R14C	3.75601	0.444688	0.00317197
Lung	CHD7	4.44863	0.444093	0.00321759
Lung	GFER	3.7386	0.444077	0.0032188
Lung	EDN2	1.50106	0.44384	0.00323715
Lung	C1GALT1	3.13125	0.443614	0.00325475
Lung	ENSMMUG00000001017	1.66236	0.44335	0.00327542
Lung	ZCCHC2	3.28047	0.441879	0.00339255
Lung	AL157935.3	6.04366	0.441658	0.00341046
Lung	TMEM147	6.49432	0.441625	0.00341312
Lung	ENSMMUG00000046692	4.97282	0.441579	0.00341687
Lung	MLPH	3.33223	0.441271	0.00344198
Lung	IRF6	3.62333	0.439852	0.00355994
Lung	KLF16	5.25548	0.438723	0.00365632
Lung	SARAF	7.15891	0.438174	0.00370397
Lung	NR2F1	6.31691	0.438077	0.00371246
Lung	SPATA2L	1.06791	0.438025	0.00371703
Lung	ENSMMUG00000044222	2.95481	0.437579	0.00375621
Lung	RFESD	2.45062	0.437461	0.00376672
Lung	FNBP1L	5.96822	0.436035	0.00389489
Lung	CDKN1C	8.08555	0.43535	0.00395782
Lung	ENSMMUG00000041724	3.1306	0.434515	0.0040358
Lung	CITED4	3.30663	0.434463	0.00404065
Lung	C11orf96	4.30255	0.433045	0.00417622
Lung	ENSMMUG00000043535	3.33182	0.432507	0.00422864
Lung	ROS1	5.75	0.432199	0.00425895
Lung	LIPT2	2.60763	0.431994	0.00427922
Lung	YRDC	3.58256	0.431091	0.00436943
Lung	BRI3	6.93641	0.430839	0.00439493
Lung	RUNX1	3.52321	0.430732	0.00440585
Lung	C2orf73	1.36896	0.430236	0.00445648
Lung	CHD2	6.67527	0.429927	0.00448828
Lung	ANKRD33B	2.32778	0.429764	0.00450517
Lung	ABCC9	3.87447	0.429154	0.00456866
Lung	TRHDE	1.6912	0.428846	0.00460105
Lung	GP1BB	4.4837	0.428768	0.00460937
Lung	PAWR	3.75785	0.428459	0.00464212
Lung	CBY3	2.14797	0.427558	0.0047388
Lung	GAS1	3.6928	0.427189	0.0047788
Lung	SGF29	4.57732	0.42706	0.00479294
Lung	SMIM10	4.64901	0.426063	0.00490301
Lung	VAMP8	7.14261	0.425999	0.00491012
Lung	TSSK6	1.68802	0.425237	0.00499589
Lung	PDE5A	5.10784	0.425045	0.00501763
Lung	PLEKHH2	4.31107	0.423871	0.00515275
Lung	BANP	4.61783	0.423738	0.00516834
Lung	RAB27A	4.83701	0.421787	0.00540041
Lung	AGPAT3	4.03882	0.421004	0.00549621
Lung	LACTB2	3.33587	0.420923	0.0055061
Lung	SMPD3	1.06306	0.420857	0.00551433
Lung	C9orf72	3.86339	0.420492	0.00555948
Lung	PTPN18	4.74293	0.420139	0.00560354
Lung	FAM234B	1.39813	0.419496	0.00568458
Lung	PRKAR1B	2.51667	0.41873	0.00578238
Lung	ENSMMUG00000040061	6.74903	0.418496	0.00581267
Lung	GRASP	5.06334	0.418104	0.00586344
Lung	OTUD4	5.19951	0.417546	0.00593659
Lung	KLF15	2.39517	0.417306	0.0059682
Lung	NKX2-4	3.28329	0.417212	0.00598067
Lung	MAP3K9	1.66916	0.416912	0.00602048
Lung	ARL8A	5.7954	0.416742	0.0060433
Lung	GCH1	2.95342	0.416607	0.00606127
Lung	PNRC1	6.66363	0.416316	0.00610038
Lung	EMC6	5.1574	0.416048	0.00613666
Lung	RAG1	1.39228	0.415863	0.00616172
Lung	FOXO3	5.03741	0.415663	0.00618901
Lung	ADH1A	3.90004	0.414731	0.00631736
Lung	WHAMM	3.39274	0.414457	0.0063555
Lung	TAF5	2.60666	0.413646	0.0064697
Lung	NOL7	6.2352	0.413005	0.00656119
Lung	CTDNEP1	6.1477	0.412519	0.00663123
Lung	SNX18	3.66999	0.412444	0.00664211
Lung	EGLN1	4.11132	0.411415	0.0067929
Lung	PAN3	4.76272	0.410473	0.0069335
Lung	SPTY2D1	3.59036	0.41043	0.00693988
Lung	UBXN6	5.36246	0.410124	0.00698613
Lung	ABHD8	4.7057	0.409264	0.00711758
Lung	GPAT3	2.81443	0.409106	0.00714195
Lung	C22orf39	3.95974	0.408842	0.0071828
Lung	KANK3	5.89291	0.408817	0.00718669
Lung	ZNF471	4.09782	0.40818	0.00728629
Lung	CCDC85B	6.37355	0.40794	0.00732397
Lung	ENSMMUG00000023369	4.20306	0.406673	0.00752636
Lung	SKIL	3.35096	0.406476	0.0075584
Lung	TP53RK	3.75069	0.406443	0.00756362
Lung	TRIT1	4.29548	0.406317	0.00758407
Lung	RAD9B	1.90726	0.406268	0.00759208
Lung	SERTAD3	5.30843	0.406218	0.00760035
Lung	SPINT1	5.23464	0.406161	0.00760949
Lung	RHOU	2.88928	0.405946	0.00764466
Lung	UMAD1	3.25319	0.404588	0.00787007
Lung	ENSMMUG00000049181	6.12314	0.403891	0.00798779
Lung	SDC4	6.78498	0.403824	0.00799924
Lung	CAMK2D	6.03506	0.403674	0.00802489
Lung	CCDC141	1.18036	0.403436	0.00806561
Lung	TTLL4	4.17379	0.402835	0.00816916
Lung	RPL39	7.08972	0.401718	0.00836491
Lung	FBXO48	3.02829	0.401669	0.00837365
Lung	SOX12	4.71645	0.40159	0.00838757
Lung	APPL1	4.80277	0.401248	0.00844849
Lung	SLC16A3	4.45638	0.401151	0.00846583
Lung	TMEM33	3.56984	0.401097	0.00847558
Lung	ENSMMUG00000006383	2.64056	0.400787	0.00853112
Lung	ATG2B	3.76815	0.400387	0.00860337
Lung	TNRC18	5.7039	0.400318	0.00861598
Lung	ARHGAP32	3.53996	0.400289	0.00862127
Lung	CLNK	1.53163	0.40026	0.00862644
Lung	RASEF	1.54701	0.399894	0.00869318
Lung	MAGIX	2.96866	0.399522	0.00876154
Lung	DNMT3L	2.82586	0.399516	0.00876267
Lung	NAB1	5.26776	0.399178	0.00882512
Lung	PAXBP1	5.99483	0.398195	0.00900894
Lung	PEX2	3.98593	0.397887	0.00906729
Lung	ELL	3.43066	0.397675	0.00910749
Lung	ENSMMUG00000040318	3.66947	0.396942	0.00924792
Lung	TRADD	3.37311	0.396689	0.00929694
Lung	GK	3.7095	0.396177	0.00939673
Lung	ZFP36L1	6.85807	0.396043	0.00942294
Lung	FBXL3	5.07935	0.395956	0.00943992
Lung	MAPK1IP1L	4.89542	0.395461	0.00953769
Lung	ENSMMUG00000049151	9.35473	0.394847	0.0096599
Lung	C2orf49	4.03744	0.394578	0.00971393
Lung	UBFD1	4.11727	0.394562	0.00971707
Lung	PPP1R15B	4.47058	0.394463	0.00973701
Lung	MAFF	4.34968	0.393983	0.00983435
Lung	PDE7A	4.06132	0.393805	0.00987054
Lung	FAM83H	3.09499	0.393776	0.00987655
Lung	ID3	6.07932	0.393616	0.00990921
Lung	C2orf68	5.17821	0.39343	0.00994731
Lung	ARL8B	5.77257	0.392763	0.0100852
Lung	LZTS3	2.61561	0.392578	0.0101237
Lung	PGS1	5.50077	0.392532	0.0101332
Lung	ZNF219	4.99965	0.392477	0.0101448
Lung	SERTAD2	3.85657	0.392207	0.0102014
Lung	TNFAIP8L1	3.15023	0.392122	0.0102192
Lung	MAP2K4	4.8278	0.391984	0.0102483
Lung	NUDT2	4.87533	0.391626	0.010324
Lung	TNIP2	4.61862	0.391266	0.0104004
Lung	ARMC5	3.03552	0.391126	0.0104303
Lung	KCNG1	2.23329	0.39111	0.0104338
Lung	NAT14	4.18518	0.390865	0.0104863
Lung	HS6ST1	5.3192	0.390292	0.0106101
Lung	BORCS5	3.83438	0.39012	0.0106475
Lung	MKRN2	6.08735	0.390044	0.0106641
Lung	C5AR1	2.70432	0.389809	0.0107153
Lung	RASGEF1B	3.51803	0.389665	0.010747
Lung	ARL10	4.08663	0.388494	0.0110066
Lung	DNAJB2	6.44029	0.388371	0.011034
Lung	ACD	3.37508	0.388176	0.0110779
Lung	IRF2BPL	5.34828	0.388008	0.0111158
Lung	FAM3C	6.13184	0.387857	0.01115
Lung	TGDS	3.4149	0.387855	0.0111505
Lung	KIAA1191	6.07628	0.387405	0.0112528
Lung	LEMD2	5.35315	0.387264	0.0112849
Lung	TUSC1	4.03235	0.386777	0.011397
Lung	PWWP2B	5.07826	0.386634	0.01143
Lung	SH3YL1	4.07086	0.38621	0.0115285
Lung	C1orf35	5.22817	0.386015	0.011574
Lung	KLHL15	2.52221	0.385662	0.0116566
Lung	UBQLN1	6.02011	0.385526	0.0116887
Lung	ENSMMUG00000040082	3.34996	0.385283	0.011746
Lung	EPS8	3.16775	0.384929	0.0118302
Lung	ENSMMUG00000042563	3.86061	0.384786	0.0118643
Lung	LARP4B	4.6706	0.384697	0.0118855
Lung	THAP5	4.61741	0.38464	0.0118991
Lung	ATOH8	5.07384	0.384616	0.011905
Lung	KMT2C	4.22644	0.384059	0.0120389
Lung	FBRSL1	4.68182	0.383721	0.0121209
Lung	RBM18	3.3167	0.383677	0.0121316
Lung	RAB22A	3.86639	0.383659	0.0121361
Lung	MAML2	4.60013	0.383346	0.0122124
Lung	OCLN	4.92932	0.382746	0.0123601
Lung	ENDOD1	4.08999	0.381953	0.0125576
Lung	LARP4	4.19445	0.381837	0.0125866
Lung	CPSF2	3.5701	0.381702	0.0126204
Lung	PTPRN	1.95708	0.381539	0.0126617
Lung	H1-10	8.26971	0.381495	0.0126726
Lung	ENSMMUG00000041708	4.01715	0.381468	0.0126794
Lung	ZNF418	3.87276	0.381349	0.0127096
Lung	CCT4	6.75934	0.381149	0.0127604
Lung	FOXA2	4.70618	0.38103	0.0127907
Lung	PIP4K2C	4.41243	0.381016	0.0127941
Lung	DCAF16	4.98243	0.380329	0.0129701
Lung	MINDY2	3.34842	0.380001	0.0130549
Lung	CEACAM1	4.21417	0.379792	0.0131092
Lung	B3GNT7	3.14752	0.379596	0.0131601
Lung	EPC2	4.32876	0.379528	0.013178
Lung	TXNL4A	5.88122	0.379484	0.0131894
Lung	FN3KRP	5.50379	0.379476	0.0131914
Lung	ENSMMUG00000009283	1.30559	0.379342	0.0132265
Lung	PWWP2A	4.09545	0.378964	0.0133258
Lung	SDE2	3.71075	0.378452	0.0134613
Lung	LYST	2.24512	0.378198	0.0135291
Lung	NFKBIA	7.00698	0.378014	0.0135782
Lung	SGPL1	4.79186	0.377988	0.0135853
Lung	ENSMMUG00000042673	5.1813	0.377958	0.0135933
Lung	FNDC10	3.00088	0.377378	0.0137497
Lung	EXOSC3	4.65857	0.377222	0.013792
Lung	ENSMMUG00000046522	2.6814	0.376512	0.0139858
Lung	RPL13	10.0542	0.376456	0.0140011
Lung	PEX10	5.01016	0.376215	0.0140676
Lung	AADAT	3.84791	0.376096	0.0141004
Lung	IRX2	6.00509	0.375971	0.0141352
Lung	BLOC1S2	5.37153	0.375534	0.0142566
Lung	TMED5	4.78096	0.375498	0.0142668
Lung	TERF2IP	5.56495	0.375337	0.0143118
Lung	CCDC126	3.31955	0.375168	0.0143591
Lung	HSBP1L1	6.17694	0.374832	0.0144537
Lung	LRATD2	3.15	0.374522	0.0145414
Lung	RGS1	1.44881	0.374269	0.0146136
Lung	TAF1	5.01836	0.374253	0.0146179
Lung	ZBTB37	1.60531	0.374104	0.0146606
Lung	ZNF593	4.06632	0.373955	0.0147033
Lung	RASSF3	4.46824	0.373785	0.014752
Lung	TXNIP	8.90781	0.373504	0.0148329
Lung	STAT6	5.8326	0.373309	0.0148894
Lung	CCR6	1.02528	0.372925	0.015001
Lung	ZMYM1	2.73615	0.372742	0.0150544
Lung	MAP3K10	3.51807	0.372677	0.0150735
Lung	ENSMMUG00000046130	3.87075	0.372493	0.0151273
Lung	SRSF7	7.83201	0.372395	0.015156
Lung	INAFM1	5.32205	0.372219	0.015208
Lung	CITED2	6.19097	0.372185	0.0152178
Lung	C5orf38	6.0405	0.372148	0.0152289
Lung	ABHD5	3.31939	0.37207	0.0152519
Lung	ATAD2B	3.50261	0.371801	0.0153316
Lung	ENSMMUG00000041977	3.58911	0.371727	0.0153535
Lung	PDZD8	3.27627	0.37164	0.0153795
Lung	TMEM219	6.60895	0.37121	0.0155081
Lung	HSPA4L	2.8795	0.370867	0.0156111
Lung	SNX25	4.08122	0.370229	0.0158046
Lung	S100A13	4.9897	0.37017	0.0158223
Lung	SCYL3	3.93406	0.369867	0.015915
Lung	LYPD6B	3.49938	0.369711	0.015963
Lung	C6orf132	2.93864	0.369583	0.0160022
Lung	ENSMMUG00000038457	4.47541	0.369387	0.0160627
Lung	EIF1B	4.03476	0.369212	0.016117
Lung	CRYAB	5.93031	0.368932	0.0162036
Lung	NDUFAF8	5.84065	0.368519	0.0163326
Lung	DNAJA4	2.9359	0.368271	0.0164105
Lung	ASGR2	1.16994	0.36813	0.0164547
Lung	GPD2	3.47331	0.368046	0.0164814
Lung	PPP1R15A	5.74676	0.367827	0.0165508
Lung	CDC37L1	4.28002	0.367741	0.0165778
Lung	MS4A15	4.33835	0.367731	0.0165812
Lung	DACT3	4.27345	0.367681	0.0165971
Lung	RAB18	6.44965	0.36751	0.0166513
Lung	ENSMMUG00000042594	5.63266	0.367389	0.0166898
Lung	FILIP1	4.85976	0.367252	0.0167337
Lung	SFPQ	6.78678	0.367196	0.0167516
Lung	ENSMMUG00000040681	1.12843	0.366962	0.0168267
Lung	ATP1B3	5.81734	0.366833	0.0168681
Lung	TMEM268	3.04237	0.36676	0.0168915
Lung	PPDPF	8.54145	0.36631	0.0170373
Lung	SOCS6	3.03579	0.366032	0.0171275
Lung	PSKH1	4.7739	0.365086	0.0174384
Lung	SMIM10L2A	1.35969	0.365043	0.0174527
Lung	HMGN4	5.44582	0.364841	0.0175195
Lung	SORBS3	5.85765	0.364837	0.0175208
Lung	HK2	2.71267	0.364809	0.0175301
Lung	IRAK1	4.79379	0.364547	0.0176174
Lung	ENSMMUG00000043623	2.1592	0.364323	0.0176925
Lung	VWA3A	3.78124	0.363911	0.017831
Lung	HPS3	4.01219	0.36371	0.0178988
Lung	ENSMMUG00000042893	2.19198	0.363679	0.0179095
Lung	SPPL3	5.85396	0.363486	0.0179749
Lung	HEATR1	3.75469	0.363458	0.0179844
Lung	ENSMMUG00000029420	1.89214	0.363269	0.0180487
Lung	PLLP	5.51767	0.363207	0.0180699
Lung	DUSP26	1.90475	0.362942	0.0181604
Lung	KLHDC9	2.04168	0.362711	0.0182395
Lung	NUDCD2	4.72761	0.362533	0.0183009
Lung	SH3BGRL2	3.77748	0.362154	0.0184321
Lung	PPP3CC	4.71322	0.361946	0.0185042
Lung	SHB	3.89691	0.361869	0.0185312
Lung	PFN4	2.10861	0.361809	0.018552
Lung	AREG	1.4227	0.361534	0.018648
Lung	PIK3R1	5.58702	0.361451	0.0186771
Lung	DOCK2	1.41527	0.361402	0.0186943
Lung	SLC37A1	3.69752	0.361338	0.0187168
Lung	THAP2	2.31876	0.361208	0.0187624
Lung	JUNB	6.9139	0.361	0.018836
Lung	COX17	7.16235	0.360978	0.0188438
Lung	PSMD9	3.81557	0.36057	0.0189884
Lung	MRPS35	3.22879	0.359976	0.0192007
Lung	SEC24A	3.50288	0.359832	0.0192523
Lung	HSFX1	2.58927	0.359246	0.0194641
Lung	CD320	2.69725	0.359137	0.0195039
Lung	FOXP2	2.82139	0.35878	0.0196339
Lung	PDE3A	3.27281	0.358729	0.0196528
Lung	PERP	6.13008	0.358682	0.0196697
Lung	CBLB	4.1841	0.3583	0.0198103
Lung	RBMS3	2.33656	0.358222	0.0198389
Lung	ENSMMUG00000047584	4.24757	0.357609	0.0200664
Lung	ENSMMUG00000041243	3.69702	0.3576	0.0200696
Lung	BACH1	4.44927	0.357565	0.0200827
Lung	ENSMMUG00000023805	2.98484	0.357534	0.0200941
Lung	KIAA1210	1.06387	0.357534	0.0200941
Lung	GRP	1.27817	0.357351	0.0201626
Lung	NUDT16L1	5.37808	0.357319	0.0201745
Lung	SMIM29	4.32128	0.357298	0.0201826
Lung	ENSMMUG00000039119	4.44281	0.357231	0.0202073
Lung	CNST	4.00904	0.35719	0.0202228
Lung	CHRM2	2.01961	0.357109	0.0202534
Lung	DNAJC22	1.30108	0.357089	0.0202609
Lung	MRPL34	6.25623	0.356944	0.0203155
Lung	YTHDC2	3.6071	0.35678	0.020377
Lung	SPRYD3	5.42894	0.356661	0.0204219
Lung	ENSMMUG00000046076	3.60744	0.356304	0.0205575
Lung	SLC30A2	2.37246	0.356179	0.0206051
Lung	BCL6	3.96424	0.356016	0.0206673
Lung	GSTCD	2.09267	0.356003	0.0206723
Lung	SLC22A2	1.48073	0.355909	0.0207081
Lung	ENSMMUG00000013248	1.64676	0.355901	0.020711
Lung	ENSMMUG00000015667	4.3173	0.355886	0.0207167
Lung	FGFR1OP2	4.78816	0.355573	0.0208367
Lung	TXNDC15	4.12701	0.355211	0.0209767
Lung	CAPN3	4.47774	0.355169	0.0209927
Lung	SFTPB	12.0437	0.35509	0.0210233
Lung	SLC30A5	5.9338	0.35508	0.0210273
Lung	SLC34A2	8.99888	0.354986	0.0210638
Lung	RAPGEF6	4.94873	0.354836	0.0211219
Lung	ENSMMUG00000020625	5.96195	0.354697	0.0211761
Lung	RNASEH2C	5.52323	0.354351	0.0213111
Lung	ITPKC	4.19394	0.354348	0.0213125
Lung	CDC34	6.14983	0.354265	0.0213448
Lung	FKRP	4.07338	0.354102	0.021409
Lung	NXT2	4.06091	0.353885	0.0214946
Lung	SIRT4	3.97513	0.353852	0.0215076
Lung	CLN6	5.5375	0.353839	0.0215125
Lung	CSF1	3.60598	0.353666	0.0215809
Lung	LYRM7	2.37754	0.353592	0.0216103
Lung	TMEM125	5.86462	0.353376	0.0216962
Lung	LATS1	3.9016	0.35332	0.0217185
Lung	RHOT2	5.92875	0.352892	0.0218894
Lung	ATF1	3.97645	0.352868	0.0218988
Lung	UBALD1	5.05456	0.352276	0.0221374
Lung	FAM83G	1.96721	0.352128	0.0221973
Lung	SPTLC2	5.03357	0.352104	0.0222071
Lung	ENSMMUG00000008667	3.84946	0.351986	0.0222549
Lung	ESF1	3.80382	0.351768	0.0223434
Lung	VEGFB	4.40038	0.351684	0.0223778
Lung	BHLHE40	5.19156	0.351364	0.0225088
Lung	NR2F2	6.92662	0.351348	0.0225152
Lung	ID2	6.98623	0.351243	0.0225585
Lung	ACTN2	4.06883	0.350958	0.0226757
Lung	ZNF550	3.02591	0.35077	0.0227534
Lung	NEK7	5.47973	0.350747	0.022763
Lung	PPM1K	4.18335	0.350666	0.0227965
Lung	PNRC2	6.60761	0.350367	0.022921
Lung	MAFB	3.68813	0.350357	0.022925
Lung	DCLRE1C	2.84907	0.349931	0.0231029
Lung	TAB3	3.48963	0.349861	0.0231323
Lung	FZD5	2.5172	0.349834	0.0231437
Lung	AMD1	5.27551	0.349705	0.0231978
Lung	GPR160	1.12341	0.349526	0.0232734
Lung	ABHD13	3.64605	0.349492	0.0232877
Lung	QTRT2	3.65033	0.349355	0.0233455
Lung	METTL26	5.71367	0.349288	0.0233739
Lung	SYNGR3	4.18243	0.349189	0.0234158
Lung	ENSMMUG00000043776	7.48367	0.349075	0.0234643
Lung	ETV1	4.3673	0.348972	0.0235079
Lung	HOOK3	4.94661	0.348949	0.0235177
Lung	FLAD1	5.00451	0.348818	0.0235734
Lung	RPS10-NUDT3	5.19512	0.348708	0.0236202
Lung	ZBTB1	5.22757	0.348673	0.0236352
Lung	ENSMMUG00000029931	9.97101	0.348404	0.0237504
Lung	ZBTB42	2.93259	0.347961	0.0239412
Lung	RAD23B	6.0208	0.347819	0.0240026
Lung	CYB5A	7.42065	0.347771	0.0240235
Lung	DYNC1LI1	6.34873	0.347632	0.0240836
Lung	FIGN	2.90727	0.347166	0.0242868
Lung	GZMK	1.24691	0.34689	0.0244074
Lung	RNF11	6.0433	0.346628	0.0245226
Lung	CMC2	4.75288	0.346449	0.0246017
Lung	KRTCAP3	2.3145	0.346267	0.0246823
Lung	SYNJ1	3.64194	0.346222	0.024702
Lung	GARS1	4.29	0.346105	0.0247539
Lung	OSMR	4.68982	0.345992	0.0248043
Lung	CAVIN2	6.54451	0.345949	0.0248234
Lung	MEIS1	4.89553	0.345734	0.024919
Lung	ARHGEF17	5.93827	0.345615	0.0249725
Lung	ENSMMUG00000038806	2.37836	0.345575	0.0249902
Lung	RPS27	11.9136	0.345466	0.0250391
Lung	DHX36	4.90009	0.345426	0.0250568
Lung	ETNK1	3.72195	0.345392	0.0250721
Lung	GTF3C4	3.6322	0.345304	0.0251116
Lung	PPM1D	4.19652	0.345296	0.0251153
Lung	EPS8L2	6.49608	0.345238	0.0251416
Lung	CCDC107	5.09153	0.345167	0.0251736
Lung	CBFB	3.68974	0.34508	0.0252128
Lung	ZBTB38	4.54967	0.345053	0.0252247
Lung	DDT	1.94448	0.344946	0.0252729
Lung	ENSMMUG00000044392	4.17159	0.344911	0.025289
Lung	MID1IP1	5.02139	0.34474	0.0253663
Lung	TMEM41B	4.42439	0.344507	0.0254722
Lung	CDC42EP5	4.45592	0.344486	0.0254817
Lung	MXD1	3.65901	0.344377	0.0255314
Lung	EHD1	6.50809	0.344047	0.0256821
Lung	SCARF2	5.9694	0.343796	0.025797
Lung	PMVK	3.97045	0.343652	0.0258635
Lung	CERT1	4.25989	0.343614	0.0258807
Lung	PUM3	4.2682	0.343554	0.0259084
Lung	NABP1	3.33052	0.343086	0.0261251
Lung	TBC1D2	3.24058	0.342864	0.0262283
Lung	ARMT1	3.03196	0.342604	0.0263497
Lung	MORC3	4.81169	0.342602	0.0263506
Lung	PLPP5	4.93746	0.342394	0.0264481
Lung	BRD1	5.09063	0.342324	0.0264811
Lung	NPPC	1.5862	0.341872	0.0266939
Lung	DNAJC25	6.35247	0.341833	0.0267123
Lung	DAPK2	4.6633	0.341482	0.0268789
Lung	OSGIN1	3.44052	0.341384	0.0269256
Lung	BTC	2.60827	0.341221	0.0270033
Lung	CRHBP	1.32798	0.34116	0.0270322
Lung	CCDC89	3.6631	0.341076	0.0270726
Lung	SOX9	2.78763	0.340813	0.0271983
Lung	LMO3	5.48718	0.340773	0.0272175
Lung	INSL3	1.07258	0.340403	0.027396
Lung	ZNF326	5.77622	0.340323	0.0274345
Lung	MMP21	1.69214	0.340235	0.0274774
Lung	MLLT1	5.67222	0.339605	0.0277837
Lung	DNAJB4	3.95871	0.339508	0.0278311
Lung	CHL1	3.78268	0.339369	0.0278995
Lung	GNB4	4.09337	0.339323	0.0279219
Lung	MTDH	5.38161	0.339098	0.0280326
Lung	WDR86	5.87163	0.339016	0.0280729
Lung	RAD52	4.3318	0.338824	0.0281678
Lung	GADD45B	5.28781	0.338791	0.0281838
Lung	QPCT	3.53208	0.338757	0.0282007
Lung	TRA2B	6.58245	0.338696	0.0282309
Lung	PEG3	3.93266	0.338643	0.0282571
Lung	ENSMMUG00000003503	1.02413	0.338041	0.028557
Lung	FAM241A	3.161	0.337998	0.0285785
Lung	PPP1R12C	6.02206	0.337744	0.0287057
Lung	FGF10	3.02295	0.337737	0.0287093
Lung	ENSMMUG00000048022	1.60612	0.337611	0.0287728
Lung	NLRP12	1.54372	0.337569	0.0287939
Lung	POLR3D	4.03431	0.337374	0.0288919
Lung	MCPH1	3.71989	0.337267	0.0289462
Lung	CEPT1	5.32981	0.337221	0.0289694
Lung	ENSMMUG00000040356	5.16468	0.337058	0.0290519
Lung	MARVELD1	4.9561	0.33688	0.0291424
Lung	PINX1	6.52702	0.336486	0.0293434
Lung	BTG1	8.14477	0.336273	0.0294524
Lung	ARID3A	3.60478	0.336238	0.0294704
Lung	ADH1B	8.33232	0.336196	0.029492
Lung	MPI	5.08174	0.335978	0.0296042
Lung	NUDT9	5.50169	0.335952	0.0296176
Lung	PUM2	5.8111	0.33568	0.0297577
Lung	ACSL4	4.93108	0.335552	0.029824
Lung	RGS18	1.03451	0.335493	0.0298546
Lung	SLC9A3	1.51643	0.335281	0.029965
Lung	EPS8L1	4.14068	0.334944	0.0301408
Lung	ENSMMUG00000047008	3.38494	0.334911	0.0301578
Lung	ENSMMUG00000031373	5.46905	0.334738	0.0302483
Lung	LPCAT1	6.92099	0.334662	0.0302883
Lung	LTV1	5.7535	0.33464	0.0302997
Lung	JOSD1	6.1878	0.334406	0.030423
Lung	FIBIN	4.15006	0.334347	0.0304539
Lung	VPS13B	3.45862	0.334134	0.0305665
Lung	L3MBTL3	4.15372	0.334113	0.0305778
Lung	FAM160B1	5.61182	0.334002	0.0306364
Lung	NEK1	3.48008	0.333948	0.030665
Lung	GPAT2	1.30616	0.333832	0.0307264
Lung	ANKAR	1.76782	0.33379	0.0307491
Lung	PCID2	4.94884	0.333742	0.0307747
Lung	GANC	4.16782	0.333551	0.0308761
Lung	BOLA2	3.57847	0.333463	0.0309229
Lung	CYFIP2	4.39705	0.333275	0.0310237
Lung	GPD1L	6.36745	0.332929	0.0312096
Lung	TSPEAR	2.20794	0.332859	0.0312471
Lung	SLC25A27	6.80416	0.332746	0.0313083
Lung	RARB	4.49567	0.332362	0.0315159
Lung	C18orf25	4.40947	0.332307	0.0315458
Lung	OXR1	6.43113	0.332254	0.0315741
Lung	TMEM234	5.52517	0.332244	0.0315798
Lung	ACVR2B	2.54826	0.332094	0.0316615
Lung	SWAP70	5.02757	0.332032	0.0316952
Lung	RBM24	1.69545	0.332013	0.0317053
Lung	FKBP4	5.77907	0.331986	0.0317201
Lung	ENSMMUG00000042000	3.86769	0.331937	0.0317468
Lung	URB2	2.26866	0.331864	0.0317868
Lung	ENSMMUG00000012134	2.29539	0.33184	0.0317999
Lung	MED12L	1.63478	0.331749	0.0318497
Lung	FAR1	4.95817	0.331694	0.0318801
Lung	SOX5	2.23152	0.331548	0.0319599
Lung	MAL2	6.6465	0.331537	0.0319659
Lung	RBM14	7.61642	0.331364	0.0320607
Lung	MYCL	2.75245	0.33123	0.0321345
Lung	ECI1	4.40782	0.330994	0.032265
Lung	MCOLN2	2.67812	0.33096	0.0322839
Lung	PLCL1	1.86733	0.330864	0.0323371
Lung	IFNGR2	7.21814	0.330312	0.0326439
Lung	LPA	2.77693	0.330263	0.0326712
Lung	ENSMMUG00000045559	3.09194	0.330261	0.0326727
Lung	KBTBD2	5.45077	0.330101	0.0327618
Lung	MGRN1	4.82222	0.32994	0.0328524
Lung	TNFRSF11A	3.05767	0.329725	0.0329735
Lung	ADO	4.03661	0.329457	0.0331241
Lung	TOB2	5.4069	0.329092	0.0333311
Lung	SPSB1	2.96916	0.328947	0.0334134
Lung	THAP11	4.23327	0.328855	0.0334663
Lung	ANKRD9	2.48659	0.328709	0.0335494
Lung	MTMR10	4.81295	0.328701	0.0335537
Lung	YDJC	4.05868	0.328692	0.0335591
Lung	ZNF770	4.75084	0.328678	0.033567
Lung	ARSJ	4.28284	0.328584	0.0336209
Lung	ENSMMUG00000008181	1.81015	0.328566	0.0336311
Lung	ENSMMUG00000042449	2.98439	0.328543	0.0336442
Lung	TRMO	4.36796	0.328396	0.0337284
Lung	CARNS1	1.82393	0.328299	0.0337844
Lung	CAVIN4	1.46456	0.328178	0.0338537
Lung	STK35	3.9056	0.327918	0.0340039
Lung	GUCY1A2	3.42735	0.327882	0.0340243
Lung	TBXA2R	3.59264	0.327789	0.0340784
Lung	CRLF3	3.82335	0.327376	0.034318
Lung	GNA13	5.28054	0.327279	0.0343742
Lung	SPCS2	6.93242	0.327243	0.0343951
Lung	KISS1R	2.5345	0.3272	0.0344202
Lung	RASSF7	4.23865	0.327018	0.0345264
Lung	SPNS2	6.8596	0.32695	0.0345665
Lung	ENSMMUG00000010025	3.69716	0.326773	0.0346699
Lung	MNT	3.40822	0.326767	0.0346736
Lung	PTPN21	4.39976	0.32654	0.0348071
Lung	ZFPM1	2.12945	0.326526	0.0348155
Lung	ALPI	7.28566	0.326391	0.0348947
Lung	ENSMMUG00000001983	3.96803	0.325978	0.0351392
Lung	TNNT1	3.92131	0.325964	0.0351475
Lung	PIAS4	4.7455	0.325119	0.0356521
Lung	SNCAIP	4.37894	0.325045	0.035696
Lung	CDRT15	1.62915	0.32498	0.0357353
Lung	PLIN2	5.59541	0.324977	0.0357371
Lung	ENSMMUG00000038830	3.08697	0.324795	0.0358468
Lung	TOR2A	4.29221	0.324753	0.0358721
Lung	CENPH	1.54455	0.324502	0.036024
Lung	SLC35A5	4.62217	0.324448	0.0360568
Lung	STX19	1.31152	0.324336	0.0361244
Lung	ENSMMUG00000049228	2.27712	0.32402	0.0363167
Lung	TMEM87A	6.12755	0.323962	0.0363521
Lung	LIF	1.41666	0.323933	0.03637
Lung	KCNE3	2.27883	0.323871	0.0364074
Lung	ERCC4	2.37944	0.323574	0.0365891
Lung	OPA3	2.20554	0.323343	0.0367313
Lung	EVA1B	5.82171	0.32326	0.0367826
Lung	TRAF3IP2	3.52321	0.32319	0.0368256
Lung	COX11	4.02479	0.323168	0.0368391
Lung	LKAAEAR1	1.66133	0.322903	0.037003
Lung	XRN1	3.47404	0.322461	0.0372771
Lung	DEF8	5.50273	0.322368	0.0373353
Lung	LRRC10	0.995657	0.322343	0.0373506
Lung	GPR27	3.27844	0.322132	0.0374826
Lung	BTG2	7.52899	0.322055	0.0375306
Lung	AMN	2.50145	0.321931	0.0376087
Lung	TMEM167A	5.05327	0.321878	0.0376418
Lung	TNKS	4.13421	0.321558	0.0378429
Lung	STK11	7.22605	0.321476	0.0378947
Lung	VPS37C	3.682	0.321473	0.0378969
Lung	ENSMMUG00000019420	4.53475	0.321292	0.0380111
Lung	ZFP69B	1.88504	0.321265	0.0380279
Lung	RNF5	6.15709	0.321171	0.0380876
Lung	ENSMMUG00000019204	4.83167	0.320896	0.0382621
Lung	LDLRAD2	1.06067	0.320874	0.0382761
Lung	PTPN13	4.49145	0.320856	0.0382877
Lung	FGD3	5.46952	0.320796	0.0383259
Lung	IWS1	5.27314	0.320712	0.0383792
Lung	LENG1	3.71471	0.320685	0.0383968
Lung	STX17	4.48662	0.320475	0.0385309
Lung	LNPK	3.99018	0.320469	0.0385348
Lung	CDK19	4.41393	0.320434	0.0385569
Lung	BCL2L14	3.73743	0.320408	0.0385735
Lung	ENSMMUG00000029743	4.70159	0.320381	0.038591
Lung	UBE2J2	5.57909	0.320351	0.0386103
Lung	ADI1	5.37282	0.32034	0.0386171
Lung	UTP18	3.46711	0.32032	0.0386299
Lung	ENSMMUG00000046999	1.43317	0.320316	0.0386327
Lung	LGALS3BP	5.09483	0.320264	0.038666
Lung	KLF11	4.1617	0.320123	0.0387562
Lung	SIAH2	3.39412	0.320107	0.0387667
Lung	ANO6	5.4537	0.32008	0.038784
Lung	YBX3	6.64981	0.320025	0.0388197
Lung	PPP1R37	5.56583	0.320024	0.0388202
Lung	ZNF507	3.51486	0.320019	0.0388232
Lung	C22orf23	3.58065	0.319896	0.0389025
Lung	DRAM1	7.08241	0.319645	0.0390648
Lung	TJP2	6.02886	0.319504	0.0391563
Lung	IER5	4.64431	0.319455	0.0391877
Lung	CCDC117	4.83134	0.319439	0.0391986
Lung	ZNF205	4.00267	0.319298	0.0392901
Lung	FOXN2	4.06396	0.319231	0.0393333
Lung	DICER1	3.27159	0.319114	0.0394094
Lung	WDR33	5.27561	0.319087	0.0394275
Lung	BICRA	3.14614	0.318979	0.0394975
Lung	SPATA5	2.54463	0.318824	0.0395987
Lung	BRI3BP	2.00381	0.318717	0.039669
Lung	RAB40AL	2.39019	0.318419	0.039865
Lung	NAA50	6.37219	0.31834	0.0399164
Lung	AFTPH	4.05902	0.318181	0.0400211
Lung	WDFY3	4.05567	0.317827	0.0402559
Lung	ENSMMUG00000022316	5.44233	0.317647	0.0403751
Lung	ASCC3	3.47352	0.317622	0.0403915
Lung	NSUN7	2.9447	0.317576	0.0404224
Lung	ZFP36	5.48105	0.317554	0.0404368
Lung	TMCO6	5.78949	0.317514	0.0404637
Lung	SH2D1B	1.41076	0.317448	0.0405075
Lung	USP44	1.87938	0.317441	0.0405124
Lung	CHST12	3.57269	0.317247	0.0406417
Lung	ANKRD13A	6.29069	0.317161	0.0406994
Lung	BCL2L11	4.88013	0.316797	0.0409435
Lung	SAP25	4.08876	0.316535	0.0411201
Lung	KMT5B	6.19524	0.316273	0.0412967
Lung	CAMP	2.584	0.316084	0.0414246
Lung	REX1BD	4.31399	0.315409	0.0418855
Lung	UBE2B	8.17853	0.315363	0.0419167
Lung	ENSMMUG00000043897	2.97628	0.31522	0.0420149
Lung	SPEN	4.9384	0.315195	0.0420318
Lung	ZNRF2	3.56858	0.314682	0.0423853
Lung	LRCH1	5.46937	0.314327	0.0426318
Lung	FOXO1	3.92782	0.31425	0.042685
Lung	ENSMMUG00000047219	2.01016	0.313979	0.0428742
Lung	CAMSAP3	4.15513	0.313951	0.0428934
Lung	PPP1R14A	6.3327	0.313787	0.0430078
Lung	RIN1	3.77338	0.313591	0.0431455
Lung	AGA	5.22901	0.313503	0.0432071
Lung	SLFN13	5.00758	0.313349	0.0433154
Lung	HGF	4.15517	0.313175	0.0434378
Lung	FXR2	4.249	0.312918	0.0436197
Lung	RFXAP	3.16738	0.312861	0.04366
Lung	PLAG1	1.7847	0.312672	0.043794
Lung	MAF1	7.46608	0.312632	0.0438226
Lung	REPIN1	6.43048	0.312597	0.0438477
Lung	TMC6	5.30833	0.312348	0.0440244
Lung	SLC5A6	2.79921	0.312304	0.0440558
Lung	SCML2	1.90381	0.312278	0.0440748
Lung	KIFC3	4.91245	0.312204	0.0441275
Lung	CHRAC1	5.15706	0.311807	0.0444122
Lung	PHF3	4.57452	0.311759	0.0444464
Lung	TGFBR3	5.15425	0.311683	0.0445009
Lung	FOXF2	6.02359	0.311683	0.0445011
Lung	OGA	6.43421	0.311583	0.0445731
Lung	SRSF11	7.88333	0.31152	0.0446185
Lung	CCL20	3.17004	0.311403	0.0447025
Lung	ENSMMUG00000043117	3.67071	0.311373	0.0447241
Lung	SKI	5.80579	0.311323	0.0447605
Lung	MCAT	3.48451	0.311265	0.0448024
Lung	PRR15L	5.25125	0.310813	0.0451301
Lung	AJUBA	5.87853	0.310687	0.0452222
Lung	KLHL28	2.8699	0.310686	0.0452233
Lung	SLK	4.98675	0.310604	0.0452828
Lung	SUDS3	5.02304	0.310586	0.0452959
Lung	CFD	5.19612	0.310577	0.0453022
Lung	HIC2	2.25379	0.310324	0.0454875
Lung	SMNDC1	5.13881	0.310053	0.045686
Lung	RGMB	3.46934	0.309908	0.0457929
Lung	RPL26L1	3.09003	0.309846	0.0458385
Lung	ZNF571	4.11201	0.309843	0.0458409
Lung	NCEH1	1.81513	0.309807	0.0458677
Lung	KLHL13	2.12132	0.309599	0.0460206
Lung	CNOT3	5.5171	0.308913	0.0465302
Lung	MAZ	7.83471	0.308865	0.046566
Lung	CPEB4	2.86897	0.308845	0.0465808
Lung	RAB30	3.33321	0.308831	0.0465916
Lung	ZDHHC17	4.80629	0.308557	0.0467964
Lung	HSPB1	7.32783	0.308276	0.0470076
Lung	NR1D1	3.54277	0.308227	0.0470443
Lung	MTPAP	3.80535	0.308182	0.0470778
Lung	CCDC68	3.91344	0.308146	0.0471055
Lung	ENSMMUG00000046725	3.33243	0.308039	0.0471856
Lung	INTS2	3.31182	0.307758	0.0473983
Lung	OGFR	4.77906	0.307533	0.0475688
Lung	CST3	5.71662	0.307297	0.0477481
Lung	TC2N	4.09967	0.307244	0.0477891
Lung	ARHGAP42	4.12647	0.307201	0.0478216
Lung	SLX1A	5.38845	0.307123	0.0478814
Lung	ENSMMUG00000012826	3.42188	0.307118	0.0478851
Lung	HEATR6	4.5686	0.307088	0.0479081
Lung	HABP4	4.84785	0.30675	0.0481668
Lung	PPP1R12B	5.91755	0.306744	0.0481711
Lung	BAHD1	3.50476	0.306524	0.0483398
Lung	SCAF1	4.84137	0.306357	0.0484684
Lung	EXOC6B	3.70245	0.306224	0.0485711
Lung	TFE3	4.9493	0.306065	0.0486946
Lung	STOX2	2.57637	0.306008	0.048738
Lung	IFT80	4.81239	0.305969	0.0487684
Lung	CROCC2	1.04233	0.305882	0.0488362
Lung	SBNO1	3.60324	0.305765	0.0489267
Lung	F8A1	3.80723	0.305564	0.0490829
Lung	AEBP2	5.38092	0.305408	0.0492046
Lung	RAP2C	3.37935	0.30535	0.0492503
Lung	NPC1	4.31526	0.305227	0.049346
Lung	TSFM	4.3788	0.305164	0.0493954
Lung	SIK1	5.01037	0.305145	0.0494106
Lung	ENSMMUG00000039890	4.64943	0.305132	0.0494208
Lung	CACYBP	6.31272	0.305019	0.0495087
Lung	NFKBIZ	4.61025	0.304926	0.049582
Lung	CDC42SE2	4.9575	0.304865	0.04963
Lung	NPW	2.27321	0.30484	0.0496498
Lung	C1orf185	1.156	0.304769	0.0497057
Lung	C1D	3.65336	0.30469	0.0497673
Lung	C19orf47	4.03597	0.304511	0.049909
Lung	ENSMMUG00000044194	1.86616	0.304407	0.049991
Lung	INO80C	5.58729	0.304378	0.0500135
Lung	SNIP1	2.91535	0.304367	0.0500227
Lung	DHRS13	2.02606	0.304315	0.0500637
Lung	FAM43A	4.57006	0.304274	0.0500961
Lung	ALDOC	3.55946	0.304236	0.0501262
Lung	PRUNE1	4.18145	0.304124	0.0502154
Lung	PURA	3.64002	0.303824	0.0504533
Lung	LRRK2	3.71265	0.303791	0.05048
Lung	SNX4	4.44258	0.303557	0.0506664
Lung	AKR7A2	5.54464	0.303547	0.0506744
Lung	ENSMMUG00000004552	6.9823	0.303364	0.050821
Lung	SVIP	4.32295	0.303339	0.0508408
Lung	LRRC57	4.04002	0.303136	0.0510041
Lung	ZNF777	4.0566	0.303133	0.0510063
Lung	ENSMMUG00000040941	2.48166	0.303105	0.0510286
Lung	GAREM1	1.93556	0.303068	0.051058
Lung	BAG4	3.51807	0.302959	0.0511459
Lung	ENSMMUG00000005958	3.90125	0.302842	0.05124
Lung	MAPK7	3.83851	0.302806	0.0512697
Lung	ENSMMUG00000014402	1.69967	0.302743	0.05132
Lung	ENSMMUG00000032072	7.73614	0.302721	0.0513383
Lung	MAFK	3.25568	0.302705	0.0513508
Lung	GPANK1	4.86738	0.302648	0.051397
Lung	CMAS	5.15316	0.302535	0.0514884
Lung	PCNP	6.98906	0.302444	0.0515617
Lung	DET1	3.74855	0.302419	0.0515825
Lung	NCBP2-AS2	4.55445	0.302352	0.0516366
Lung	RNF217	1.79419	0.302296	0.0516825
Lung	SCRIB	4.71529	0.302135	0.0518133
Lung	CLCN7	5.43727	0.301962	0.0519537
Lung	SERHL2	5.70572	0.301568	0.052276
Lung	PDCD6IP	5.81607	0.301363	0.0524441
Lung	ZDHHC8	4.96883	0.301345	0.052459
Lung	EMC8	4.57576	0.301334	0.0524676
Lung	CCP110	2.81522	0.301312	0.0524858
Lung	CHST7	1.86728	0.301283	0.0525102
Lung	PHF14	4.77331	0.301154	0.0526158
Lung	ENSMMUG00000045442	3.44412	0.30108	0.0526768
Lung	TMEM42	5.81449	0.300841	0.0528742
Lung	ENSMMUG00000011256	2.70403	0.300792	0.0529147
Lung	ENSMMUG00000039415	2.27448	0.300762	0.0529399
Lung	ZFP37	2.92659	0.300722	0.0529726
Lung	RNF114	5.7745	0.300578	0.0530919
Lung	RRN3	4.2594	0.300575	0.053095
Lung	LTN1	3.67946	0.300509	0.0531498
Lung	BHLHB9	2.3799	0.300484	0.0531703
Lung	CAAP1	3.52926	0.300479	0.0531744
Lung	SRSF4	7.27349	0.300459	0.0531906
Lung	SAMD4A	3.46798	0.300163	0.0534377
Lung	UBR1	3.93782	0.300051	0.0535312
Lung	PUSL1	3.44076	0.300027	0.0535511
Lung	NR1H2	5.64923	0.299856	0.0536935
Lung	AC006538.2	1.98945	0.299568	0.0539355
Lung	PRR5L	5.32657	0.299506	0.0539876
Lung	GAN	1.36205	0.299321	0.0541433
Lung	CCNL1	6.55144	0.299227	0.0542226
Lung	RBM12B	4.00201	0.298868	0.0545263
Lung	ENSMMUG00000046574	4.27262	0.298844	0.0545467
Lung	AIF1	2.97613	0.298816	0.05457
Lung	TMEM81	3.23688	0.298751	0.0546258
Lung	AFDN	6.52868	0.298637	0.0547224
Lung	PBX2	6.97117	0.298493	0.0548449
Lung	SLC38A1	4.526	0.298292	0.0550164
Lung	CAB39	6.05783	0.298274	0.0550312
Lung	MS4A4E	1.0566	0.29822	0.0550776
Lung	NUDT6	3.8695	0.297975	0.0552874
Lung	MOSPD2	4.52041	0.297846	0.0553975
Lung	PYURF	6.26555	0.297805	0.0554335
Lung	C6orf120	4.53485	0.297699	0.0555241
Lung	ENSMMUG00000044718	1.27372	0.297589	0.0556189
Lung	RPAP3	4.00513	0.297563	0.055641
Lung	OSBPL3	1.84314	0.297379	0.0558004
Lung	RNASE6	3.72708	0.297284	0.0558819
Lung	YLPM1	4.57725	0.297184	0.0559683
Lung	CTSC	4.96577	0.297008	0.056121
Lung	CLDN3	5.35692	0.296891	0.0562224
Lung	GSKIP	3.27603	0.296891	0.0562227
Lung	SUZ12	4.20112	0.296816	0.0562875
Lung	NFKB2	5.64825	0.296775	0.0563231
Lung	NOVA2	4.6026	0.296722	0.0563698
Lung	DDX27	4.98112	0.296582	0.0564914
Lung	ROCK1	5.09887	0.296581	0.0564926
Lung	LAMTOR3	5.03467	0.296565	0.0565063
Lung	ZFYVE16	4.17842	0.296536	0.0565317
Lung	RPL27A	11.4997	0.296383	0.056665
Lung	ZNF460	1.21245	0.296377	0.0566706
Lung	USP25	4.0638	0.295947	0.0570474
Lung	PURB	3.34292	0.295865	0.0571199
Lung	CCDC180	1.83326	0.295765	0.0572077
Lung	ENSMMUG00000019102	6.32402	0.295724	0.0572441
Lung	AKAP12	5.41269	0.29571	0.0572563
Lung	PPP3CB	5.52453	0.295682	0.0572803
Lung	ENSMMUG00000017868	5.02355	0.295665	0.0572957
Lung	ICMT	4.83713	0.295533	0.0574122
Lung	KLHL41	3.30192	0.295458	0.0574787
Lung	ZNF670	2.11848	0.295444	0.0574908
Lung	ATP13A3	4.68624	0.295366	0.0575596
Lung	MRGBP	3.72956	0.295348	0.0575759
Lung	ZC3H7A	5.70277	0.295317	0.0576028
Lung	ST3GAL5	6.56992	0.295177	0.0577278
Lung	CPD	5.17093	0.295137	0.0577632
Lung	FZR1	4.79953	0.29513	0.0577689
Lung	LSM4	5.97479	0.294806	0.0580569
Lung	SHFL	5.76803	0.29476	0.0580987
Lung	MFSD14A	5.15335	0.294673	0.0581763
Lung	EXOC3	4.9468	0.294562	0.0582755
Lung	SLC27A5	3.19686	0.294552	0.0582838
Lung	NANP	2.934	0.294525	0.0583085
Lung	SGPP1	3.45993	0.294499	0.0583311
Lung	GALNT3	3.30076	0.294346	0.0584684
Lung	ZNF92	4.64253	0.294236	0.0585667
Lung	ENSMMUG00000044914	1.57037	0.294121	0.0586708
Lung	MED25	5.44875	0.294066	0.0587198
Lung	C3orf33	2.92891	0.29404	0.0587433
Lung	MEPCE	4.91422	0.293973	0.0588037
Lung	ENSMMUG00000046709	2.59812	0.293957	0.0588176
Lung	ENSMMUG00000031524	2.46107	0.293929	0.0588434
Lung	WDR7	3.29418	0.293862	0.0589034
Lung	BRAT1	5.4593	0.293703	0.0590469
Lung	TMEM52	2.30261	0.293693	0.0590557
Lung	PCF11	4.99593	0.293658	0.0590873
Lung	SHTN1	3.33492	0.293559	0.0591768
Lung	TUFT1	4.25961	0.29354	0.059194
Lung	ABCA1	4.48195	0.293411	0.0593116
Lung	TBPL1	3.83902	0.293101	0.0595932
Lung	NXN	5.35912	0.293057	0.0596331
Lung	ENSMMUG00000038255	1.624	0.293048	0.0596413
Lung	USP6	4.5862	0.293013	0.0596729
Lung	INPP5E	4.38432	0.292957	0.0597243
Lung	CMPK1	5.99092	0.292838	0.0598326
Lung	PPP2R2D	5.55342	0.292834	0.059836
Lung	C6orf52	3.76374	0.292727	0.0599343
Lung	PPP1R9A	3.32436	0.292676	0.0599802
Lung	MDN1	3.17849	0.292622	0.0600301
Lung	ZXDA	3.06546	0.292575	0.060073
Lung	FBXL5	5.55482	0.292516	0.0601273
Lung	NOP53	7.92669	0.292347	0.0602821
Lung	ARTN	2.70539	0.292287	0.0603375
Lung	VLDLR	4.67587	0.292261	0.0603612
Lung	HIST2H2BE	5.44331	0.292226	0.060393
Lung	WNT7A	3.07518	0.292146	0.0604672
Lung	HIST2H2AC	6.57376	0.292092	0.0605171
Lung	FBXO46	3.62704	0.292051	0.0605548
Lung	CARHSP1	5.20661	0.291994	0.0606073
Lung	DAXX	5.45133	0.291941	0.0606559
Lung	ELOA	5.35755	0.291724	0.0608569
Lung	TNFRSF10B	2.56976	0.291603	0.0609687
Lung	KCNIP2	2.72888	0.291571	0.0609979
Lung	ADAMTS8	5.46394	0.291571	0.0609985
Lung	SPICE1	3.13945	0.291378	0.061177
Lung	CCL24	2.43743	0.291217	0.0613274
Lung	SEC62	6.02395	0.29118	0.0613619
Lung	HLA-DPA1	3.20965	0.291044	0.0614885
Lung	RIF1	2.93012	0.291027	0.0615039
Lung	HSPA12B	6.02034	0.290971	0.0615567
Lung	PGAP3	5.23901	0.290856	0.0616639
Lung	PDK1	2.69242	0.290778	0.0617375
Lung	EPB41L4B	3.88671	0.290396	0.0620954
Lung	GADD45A	6.44566	0.290395	0.0620965
Lung	KIAA1586	2.52503	0.290307	0.0621787
Lung	FBXO28	3.94621	0.290266	0.0622176
Lung	RGCC	9.3975	0.290219	0.0622617
Lung	ODF2L	4.92489	0.29018	0.0622987
Lung	ZNF566	4.26263	0.290078	0.0623953
Lung	SQSTM1	6.44017	0.290023	0.0624469
Lung	JMY	3.20516	0.290016	0.0624537
Lung	ZNF775	4.4814	0.289981	0.0624863
Lung	RAMP2	9.85516	0.289895	0.0625682
Lung	DOLPP1	3.74959	0.289856	0.062605
Lung	NMD3	5.82586	0.289852	0.062609
Lung	NDFIP1	6.14392	0.289752	0.0627038
Lung	S100A8	1.91588	0.28972	0.0627341
Lung	NUDT16	5.14577	0.289719	0.0627349
Lung	ARID4B	4.71308	0.289617	0.062831
Lung	HES4	3.08221	0.289575	0.062871
Lung	KITLG	6.0229	0.289223	0.063206
Lung	RHEX	1.83602	0.28919	0.0632376
Lung	FA2H	1.1099	0.289032	0.0633888
Lung	DHRS9	1.5084	0.288689	0.0637176
Lung	LONP1	5.0804	0.288413	0.0639823
Lung	PDLIM2	7.53958	0.288256	0.0641336
Lung	HEATR5A	4.67727	0.288248	0.0641418
Lung	CXorf38	4.23299	0.288221	0.0641674
Lung	RAB33B	3.28876	0.288204	0.064184
Lung	TESK1	4.77071	0.288102	0.0642822
Lung	ENSMMUG00000029627	3.99237	0.28801	0.0643713
Lung	FANCM	2.70583	0.28797	0.0644099
Lung	TMEM134	5.3528	0.287966	0.0644146
Lung	MRPS34	5.88047	0.287944	0.0644352
Lung	TM6SF1	3.89794	0.287886	0.0644913
Lung	SPOP	5.35816	0.2877	0.0646719
Lung	RHOF	6.4066	0.287686	0.0646855
Lung	KLC3	3.48478	0.287423	0.0649414
Lung	GATC	4.66207	0.287406	0.0649585
Lung	RHOB	6.85569	0.287401	0.0649631
Lung	AHSG	1.18975	0.287385	0.0649791
Lung	SYNPO2	3.60443	0.287144	0.0652139
Lung	TRAF3IP1	3.44557	0.287137	0.0652208
Lung	CTR9	5.12519	0.287044	0.0653121
Lung	ZNF704	4.04884	0.286893	0.0654596
Lung	MBLAC1	2.54436	0.286752	0.0655981
Lung	RAB42	3.76276	0.286685	0.0656642
Lung	DPY19L4	4.51008	0.286661	0.0656876
Lung	PITPNM1	4.07789	0.286625	0.0657228
Lung	TRANK1	3.55974	0.2866	0.0657471
Lung	SHROOM3	3.98461	0.28657	0.0657767
Lung	LRWD1	4.28836	0.286549	0.0657981
Lung	GPRASP2	5.01071	0.286403	0.0659412
Lung	ARID5A	4.27725	0.286291	0.0660521
Lung	LACTB	2.36023	0.286287	0.0660563
Lung	ZNF414	4.93858	0.286262	0.0660811
Lung	ENSMMUG00000021523	1.62773	0.286248	0.0660945
Lung	EFR3A	4.48559	0.286091	0.0662503
Lung	GNL2	4.95901	0.286085	0.066256
Lung	NRG4	2.42646	0.286049	0.0662912
Lung	STXBP1	6.61681	0.285967	0.0663729
Lung	RASD1	4.00907	0.28594	0.0663995
Lung	SLC22A31	6.15353	0.285822	0.0665162
Lung	ENTR1	4.9075	0.285554	0.066783
Lung	RSL24D1	6.59978	0.285452	0.0668847
Lung	NOL8	5.03694	0.285265	0.0670716
Lung	IPO11	3.28019	0.285241	0.067096
Lung	MACC1	2.26392	0.28514	0.0671972
Lung	STYX	3.2316	0.284953	0.0673843
Lung	PTMA	11.0891	0.284936	0.0674007
Lung	TSC1	1.61006	0.284903	0.0674344
Lung	TP53I13	5.13407	0.284883	0.0674546
Lung	INTS4	4.6955	0.284829	0.0675087
Lung	ZNF83	5.60832	0.284743	0.0675956
Lung	AUTS2	4.58899	0.284691	0.0676472
Lung	EPS15	5.00648	0.284653	0.0676856
Lung	MTCP1	3.22168	0.284622	0.0677168
Lung	TAF1D	4.38585	0.28462	0.0677191
Lung	TCEA1	5.96135	0.284566	0.067773
Lung	B3GNT9	2.73663	0.284448	0.0678927
Lung	PPP2CB	7.42807	0.284387	0.0679535
Lung	MYRF	5.82921	0.284375	0.0679656
Lung	ALPK3	4.7103	0.284265	0.068077
Lung	POGLUT1	4.89258	0.284029	0.0683161
Lung	ATP1B4	1.30066	0.284005	0.0683408
Lung	EZR	6.69394	0.283978	0.0683679
Lung	HTRA2	5.31648	0.283892	0.0684553
Lung	TRIM8	6.10046	0.283824	0.0685241
Lung	N4BP2L1	6.14965	0.28379	0.0685596
Lung	CALHM6	1.60007	0.283557	0.0687968
Lung	CUL5	4.10307	0.283547	0.0688071
Lung	ZNF446	4.48412	0.283486	0.0688693
Lung	ENSMMUG00000048567	6.21491	0.283268	0.0690919
Lung	SRI	6.8243	0.283267	0.0690925
Lung	LRP2BP	2.28532	0.283136	0.069227
Lung	IFNLR1	2.31282	0.283049	0.0693158
Lung	PTPRG	5.18184	0.28294	0.0694285
Lung	RECQL	4.49765	0.282883	0.0694868
Lung	RBM11	2.05729	0.282822	0.0695489
Lung	MZF1	3.59243	0.2827	0.0696745
Lung	RYK	5.95135	0.282661	0.0697148
Lung	DENND1C	2.18276	0.282579	0.0697995
Lung	ZNF653	2.97779	0.282477	0.0699053
Lung	COIL	3.09823	0.282335	0.0700523
Lung	RCCD1	3.76205	0.282322	0.0700657
Lung	HIST1H2AM	1.01353	0.282191	0.070201
Lung	ENSMMUG00000048987	3.41462	0.282095	0.0703005
Lung	TRAPPC5	6.49501	0.282053	0.070344
Lung	WDR13	5.79218	0.282041	0.070356
Lung	NT5C	3.74894	0.281976	0.0704238
Lung	CSF2	2.30398	0.281958	0.0704425
Lung	PFKFB2	2.9032	0.281895	0.0705078
Lung	AC099518.3	4.09817	0.281857	0.0705473
Lung	ARMC10	5.71807	0.28171	0.070701
Lung	CSNK1G2	6.02798	0.281607	0.070808
Lung	ARHGAP5	5.10883	0.281578	0.0708386
Lung	CCDC9	5.002	0.281498	0.070922
Lung	KDM4C	3.85576	0.281304	0.0711252
Lung	ATCAY	1.41846	0.281214	0.0712195
Lung	MANEA	3.697	0.281169	0.0712669
Lung	CYP26B1	2.01601	0.28113	0.0713078
Lung	CGN	5.2471	0.281103	0.0713359
Lung	FUZ	3.82153	0.281041	0.0714011
Lung	UBXN7	4.25735	0.280931	0.071516
Lung	SRSF8	4.60812	0.280871	0.0715797
Lung	ING1	4.51895	0.280857	0.0715947
Lung	ENSMMUG00000047601	5.78035	0.280774	0.0716815
Lung	HOOK2	3.46013	0.280759	0.071698
Lung	PRPF39	5.30676	0.280749	0.0717081
Lung	ENSMMUG00000017966	1.38025	0.280673	0.071788
Lung	NFKBIE	3.54001	0.280658	0.0718045
Lung	FLT3	1.15838	0.280563	0.071904
Lung	KRT13	1.878	0.280538	0.0719304
Lung	ZNHIT6	3.54585	0.2805	0.0719709
Lung	IGF2BP1	2.93247	0.280494	0.071977
Lung	ANKHD1	5.55782	0.280431	0.072044
Lung	FXYD5	6.52129	0.280392	0.0720851
Lung	SIPA1	5.47527	0.280319	0.0721624
Lung	RAB11B	7.20917	0.280307	0.0721748
Lung	RPL24	10.8206	0.280298	0.0721848
Lung	SPRED1	4.57813	0.280246	0.0722394
Lung	ENSMMUG00000044712	4.20098	0.280138	0.0723544
Lung	DHX34	2.86912	0.28009	0.0724049
Lung	PPP1R3E	2.36398	0.280042	0.072456
Lung	ZNF217	3.32322	0.280017	0.0724823
Lung	SOCS5	4.51133	0.279934	0.0725714
Lung	NECAP1	5.08407	0.27982	0.072692
Lung	NUDT18	2.15991	0.279807	0.0727066
Lung	ZSWIM6	4.07756	0.279727	0.0727915
Lung	DUSP19	2.00539	0.279639	0.0728855
Lung	CTSS	4.45943	0.279466	0.07307
Lung	CLASRP	5.53848	0.279325	0.0732213
Lung	CLDN4	7.29536	0.27932	0.0732263
Lung	ENSMMUG00000045270	1.11692	0.279236	0.0733168
Lung	RFNG	5.8512	0.279176	0.0733812
Lung	ACTR5	3.62864	0.279104	0.0734588
Lung	ENSMMUG00000002324	7.72056	0.278981	0.073591
Lung	NAPEPLD	3.52397	0.278856	0.0737255
Lung	KIAA1143	4.76316	0.278683	0.0739113
Lung	PPIP5K2	4.03843	0.278518	0.0740901
Lung	SNRNP27	6.40543	0.278509	0.0741
Lung	DOP1A	3.6208	0.278465	0.0741474
Lung	MCF2L	4.76051	0.278384	0.074235
Lung	WTIP	5.08291	0.278158	0.0744794
Lung	ENSMMUG00000039574	5.74224	0.278066	0.0745802
Lung	SULT1A3	5.46668	0.27803	0.074619
Lung	MAP9	2.02253	0.278024	0.074626
Lung	ZNF76	5.44376	0.277964	0.0746912
Lung	CENPB	5.8891	0.277926	0.074732
Lung	MOGS	5.58172	0.277799	0.0748707
Lung	LYRM1	3.47415	0.277695	0.0749839
Lung	TNFAIP2	5.36799	0.277678	0.0750028
Lung	DDX31	2.76704	0.277579	0.0751111
Lung	PLCD3	4.10202	0.277466	0.075234
Lung	C11orf88	3.67025	0.277317	0.0753978
Lung	PNPLA3	2.42995	0.277293	0.0754236
Lung	FAM200A	2.61859	0.277202	0.0755237
Lung	ANKRA2	6.46504	0.277196	0.0755297
Lung	PRELID2	3.19841	0.277153	0.0755773
Lung	ZFP62	3.70092	0.277067	0.0756721
Lung	PHF1	6.18362	0.276996	0.0757496
Lung	SRPK3	2.41036	0.276963	0.0757869
Lung	YIPF4	5.17647	0.276951	0.0757997
Lung	ADA	3.88434	0.276829	0.0759344
Lung	KDELR1	6.1066	0.276772	0.0759974
Lung	PABPC4	4.59836	0.276595	0.0761923
Lung	ADCY4	4.86073	0.276469	0.0763318
Lung	SURF2	4.6694	0.27624	0.0765851
Lung	PIAS2	4.05202	0.276175	0.0766574
Lung	PTP4A1	5.2638	0.276164	0.0766699
Lung	CTBP1	6.69061	0.276069	0.0767754
Lung	CIDEB	4.43315	0.276065	0.0767794
Lung	PCNX4	4.27228	0.276011	0.0768401
Lung	GPR137B	4.44636	0.276004	0.0768481
Lung	CCDC69	2.74109	0.275927	0.0769338
Lung	GCC2	3.53544	0.275843	0.0770271
Lung	FGD2	3.38254	0.275756	0.0771247
Lung	CAMTA2	5.03356	0.275555	0.0773492
Lung	FCER1G	4.8779	0.27545	0.0774664
Lung	TTC39B	1.30856	0.275397	0.077526
Lung	KIF13B	4.53926	0.275379	0.0775456
Lung	ENSMMUG00000042772	1.22915	0.275203	0.0777437
Lung	HSD17B1	3.69652	0.275094	0.077866
Lung	TRMT11	3.16057	0.275047	0.0779184
Lung	RNASE4	7.96112	0.274863	0.0781257
Lung	KRCC1	4.72485	0.274825	0.0781681
Lung	LDB3	2.73822	0.27479	0.0782082
Lung	TAF3	3.04119	0.274651	0.0783655
Lung	SAMD5	3.20236	0.27461	0.0784114
Lung	FAAH2	3.64781	0.27461	0.0784119
Lung	ENSMMUG00000005721	4.13672	0.274567	0.0784595
Lung	CNDP2	5.88822	0.274487	0.0785505
Lung	RNF111	3.72882	0.274421	0.0786255
Lung	PREPL	5.73029	0.274291	0.0787724
Lung	PWP2	5.01361	0.274274	0.0787915
Lung	RBCK1	7.11263	0.274071	0.0790223
Lung	FLRT2	4.59236	0.273973	0.0791343
Lung	ABCB10	4.19835	0.273847	0.0792781
Lung	PLEKHF2	3.96795	0.273656	0.0794959
Lung	CRIM1	6.3744	0.27361	0.0795487
Lung	KIFC2	5.04236	0.273597	0.0795627
Lung	ENSMMUG00000038876	2.59374	0.273283	0.0799229
Lung	MARCKS	6.49219	0.273185	0.080035
Lung	KPNA5	3.15771	0.273175	0.0800472
Lung	VEGFA	8.92121	0.273166	0.0800578
Lung	M1AP	1.12334	0.273145	0.0800809
Lung	MIER2	4.32983	0.273105	0.0801275
Lung	NFIL3	5.25372	0.273105	0.0801275
Lung	FJX1	2.26838	0.272828	0.0804459
Lung	DGKE	3.05049	0.272787	0.0804935
Lung	PHC3	2.95169	0.272727	0.0805629
Lung	RBM47	3.90811	0.272643	0.0806604
Lung	ADNP	6.44992	0.272623	0.080683
Lung	ENSMMUG00000046172	3.68291	0.272462	0.0808693
Lung	MIER3	3.704	0.272131	0.0812531
Lung	SIGLEC5	1.19812	0.272008	0.0813962
Lung	ADRB1	3.04528	0.272007	0.0813974
Lung	YTHDF3	5.18817	0.271959	0.0814533
Lung	DEFB4A	4.00403	0.271879	0.0815472
Lung	CXCL16	4.34598	0.271871	0.0815556
Lung	DAPK3	6.25833	0.27186	0.0815688
Lung	ZDHHC14	4.2499	0.271849	0.0815822
Lung	TMEM165	5.56607	0.271831	0.0816029
Lung	THEMIS2	1.69029	0.271604	0.0818674
Lung	FRAT2	2.93976	0.271602	0.08187
Lung	LRRC8C	2.70031	0.271569	0.0819083
Lung	MPHOSPH8	5.07275	0.271454	0.0820436
Lung	BCKDK	5.60484	0.27129	0.0822354
Lung	TSR3	4.1322	0.271171	0.0823757
Lung	DCP1A	4.42881	0.271042	0.0825267
Lung	RPS2	9.25877	0.270997	0.0825797
Lung	KLHDC2	6.9282	0.270997	0.0825806
Lung	SMU1	5.81342	0.270949	0.082636
Lung	VPS36	4.71524	0.270886	0.082711
Lung	XBP1	7.66173	0.270851	0.0827515
Lung	SNRPB2	4.07239	0.270761	0.0828581
Lung	RPS5	9.93457	0.270711	0.0829175
Lung	C5orf63	4.29668	0.270607	0.0830405
Lung	INPP4B	1.44044	0.270411	0.0832722
Lung	UBASH3A	1.02677	0.270256	0.0834562
Lung	IRF2BP1	4.66849	0.270241	0.0834738
Lung	TRAM1	6.63368	0.270215	0.0835052
Lung	FKTN	4.16651	0.270011	0.0837467
Lung	ISCA2	5.314	0.269975	0.0837894
Lung	DNAJA1	6.69682	0.269898	0.083882
Lung	GCDH	4.20878	0.26989	0.0838911
Lung	SLC33A1	5.92023	0.269852	0.083937
Lung	SLC46A2	3.1653	0.26985	0.0839394
Lung	NAPB	4.12089	0.269785	0.0840166
Lung	IRX3	4.26962	0.269715	0.0840997
Lung	MAK16	3.81307	0.269635	0.0841955
Lung	GNAI1	6.02822	0.269397	0.0844809
Lung	TNFRSF21	4.28413	0.269194	0.0847235
Lung	ENSMMUG00000045726	6.987	0.269068	0.0848756
Lung	BPTF	4.81158	0.268974	0.0849879
Lung	RPRD1A	5.67409	0.268947	0.0850207
Lung	ZBTB43	3.3265	0.268946	0.0850221
Lung	DDIT4	4.31966	0.268812	0.0851833
Lung	ORAI3	3.81445	0.268806	0.0851911
Lung	UPF1	6.02145	0.268769	0.0852358
Lung	RMND5A	5.58427	0.268704	0.0853138
Lung	VGLL3	3.50426	0.268703	0.0853147
Lung	LYPLAL1	4.39018	0.268681	0.0853422
Lung	FBXO32	3.0333	0.268504	0.0855561
Lung	TRMT13	3.80492	0.26845	0.0856208
Lung	ZFAND4	2.68017	0.268375	0.0857119
Lung	PRR34	1.24385	0.268342	0.0857514
Lung	FBP1	5.47526	0.268333	0.0857624
Lung	TICAM1	2.73079	0.268326	0.0857712
Lung	LGALS14	4.28655	0.268305	0.0857974
Lung	TM4SF5	1.76626	0.268303	0.0857987
Lung	MAP3K4	4.07516	0.268225	0.085894
Lung	MUC1	8.09396	0.268131	0.086008
Lung	NOSIP	4.853	0.26779	0.0864228
Lung	PDZD3	1.37268	0.267699	0.0865344
Lung	ENSMMUG00000044122	1.04426	0.267593	0.086664
Lung	ZBTB16	2.94299	0.267586	0.0866728
Lung	PIK3R4	4.58039	0.267564	0.0866991
Lung	VASN	5.39307	0.267406	0.086893
Lung	EIF1AD	4.57189	0.267403	0.0868957
Lung	MAP3K20	5.83931	0.267322	0.0869955
Lung	NAGLU	4.47077	0.267214	0.087128
Lung	ATM	2.81791	0.267058	0.0873195
Lung	NPHP4	3.01462	0.266871	0.0875501
Lung	INO80D	2.604	0.266845	0.0875819
Lung	CD86	1.72845	0.266837	0.0875913
Lung	KRT78	0.965961	0.266808	0.0876275
Lung	C16orf71	2.98652	0.266649	0.0878236
Lung	DNMBP	4.61154	0.266607	0.0878752
Lung	BLNK	3.48752	0.266598	0.087886
Lung	TBX2	7.7401	0.266479	0.0880339
Lung	TMEM60	4.4782	0.266401	0.0881308
Lung	IFI30	4.05452	0.266384	0.0881516
Lung	KCNA5	3.17781	0.266137	0.0884581
Lung	ZBTB4	6.00828	0.266123	0.0884746
Lung	SLIT2	5.63066	0.266085	0.0885226
Lung	TDRP	5.13652	0.266056	0.0885581
Lung	ANKRD61	1.32752	0.266046	0.0885707
Lung	SYNJ2	3.11918	0.266033	0.0885872
Lung	CFAP97	4.87311	0.265999	0.088629
Lung	ENKD1	3.33761	0.265908	0.0887425
Lung	SH2B2	1.67491	0.26581	0.088864
Lung	TMEM240	3.00875	0.265786	0.0888946
Lung	DENND4B	4.79263	0.265595	0.0891327
Lung	KIAA0232	4.1455	0.265521	0.0892251
Lung	ZNF236	3.12917	0.265517	0.0892302
Lung	MBD2	4.52782	0.265477	0.0892803
Lung	GCNT2	5.17241	0.265439	0.0893271
Lung	PABPN1	1.17719	0.264958	0.0899307
Lung	TMEM201	2.4422	0.264915	0.089985
Lung	SPATA6	4.47702	0.264911	0.0899904
Lung	CHD1	4.12224	0.264837	0.0900839
Lung	S100P	5.51618	0.264814	0.0901129
Lung	BIRC6	3.7918	0.264812	0.0901146
Lung	LRRC37B	2.85679	0.264807	0.0901215
Lung	COA4	4.0934	0.264571	0.0904195
Lung	SH3BP4	4.46567	0.264536	0.0904634
Lung	ENSMMUG00000048869	2.59284	0.264482	0.0905318
Lung	GPRC5B	4.87316	0.264474	0.0905416
Lung	CCDC82	4.65086	0.264436	0.0905898
Lung	AGAP1	3.76385	0.264341	0.0907104
Lung	ZBED9	2.36462	0.264048	0.0910815
Lung	PPP2R5A	7.36382	0.263905	0.0912637
Lung	PRRG4	2.04694	0.263817	0.0913756
Lung	WASL	5.61759	0.26372	0.0914992
Lung	LGI4	2.50898	0.263625	0.09162
Lung	ZNF318	4.21338	0.263597	0.0916563
Lung	DGAT1	3.95726	0.263594	0.0916593
Lung	HDAC9	1.83757	0.26356	0.0917035
Lung	GLS	5.58232	0.263418	0.0918845
Lung	ENSMMUG00000039014	1.86619	0.263389	0.0919219
Lung	ZNF518A	3.65009	0.263313	0.0920184
Lung	HSF1	5.93291	0.263128	0.0922554
Lung	TEDC1	4.82564	0.263006	0.0924127
Lung	ENSMMUG00000041723	3.97139	0.26297	0.0924588
Lung	ZBED1	4.96625	0.262897	0.0925524
Lung	NFS1	4.55716	0.262854	0.0926074
Lung	ARMCX3	6.00505	0.262848	0.092616
Lung	TBX3	6.74983	0.262675	0.0928386
Lung	ZFP41	3.54499	0.262652	0.0928685
Lung	CNOT7	6.12326	0.262588	0.0929501
Lung	TAX1BP3	7.79962	0.262456	0.0931206
Lung	PRR12	4.5516	0.262422	0.0931649
Lung	RIN3	4.50014	0.262407	0.0931849
Lung	AXIN1	4.3822	0.262359	0.0932472
Lung	FAM50B	2.71116	0.262171	0.0934903
Lung	TOMM7	8.61443	0.262156	0.0935101
Lung	ENSMMUG00000047485	5.73728	0.262005	0.0937058
Lung	MYRIP	1.42218	0.261975	0.0937448
Lung	PABPC5	2.59673	0.261969	0.093752
Lung	PC	2.94487	0.261947	0.0937812
Lung	MTFR2	1.79427	0.261871	0.0938796
Lung	RALGPS2	2.39565	0.261863	0.0938898
Lung	OAZ3	2.81505	0.26174	0.0940501
Lung	ENSMMUG00000041546	3.98265	0.261618	0.094209
Lung	CTCF	5.55623	0.261592	0.0942433
Lung	GABARAPL1	6.55909	0.261566	0.0942762
Lung	DTX4	4.83751	0.261529	0.0943252
Lung	YARS2	4.46855	0.261468	0.0944049
Lung	METAP1	4.46785	0.261318	0.0946003
Lung	LTC4S	5.1886	0.261314	0.0946057
Lung	MED13L	4.88507	0.261299	0.0946251
Lung	KCNMB2	2.33202	0.261286	0.094642
Lung	NGRN	7.00106	0.261198	0.0947582
Lung	SMS	5.81073	0.261197	0.094759
Lung	NIBAN2	7.42157	0.261183	0.0947771
Lung	SMTNL2	2.51422	0.261147	0.0948243
Lung	INSIG1	3.2978	0.261113	0.0948695
Lung	BTBD1	3.84521	0.261101	0.0948852
Lung	SLC52A2	4.19307	0.261025	0.094985
Lung	SOX11	3.19542	0.26098	0.095044
Lung	FBXO45	3.00254	0.260978	0.0950459
Lung	ENSMMUG00000038091	2.77723	0.260956	0.0950758
Lung	ALAS1	4.69391	0.260926	0.0951142
Lung	KCNT2	2.13034	0.260843	0.0952237
Lung	ENSMMUG00000042571	4.32499	0.26082	0.0952535
Lung	KTI12	3.46487	0.26081	0.0952668
Lung	CLC	2.36022	0.260682	0.0954349
Lung	AQP4	6.26328	0.260644	0.0954855
Lung	MROH2B	2.63795	0.260569	0.0955845
Lung	SPACA5	1.43004	0.260531	0.0956342
Lung	MGA	3.76641	0.260481	0.0957006
Lung	TYW5	3.61284	0.260404	0.0958026
Lung	EIF2S1	5.86365	0.260387	0.0958251
Lung	SMCHD1	4.23887	0.260307	0.0959308
Lung	ZMPSTE24	4.71853	0.260276	0.0959708
Lung	TBC1D10A	5.01776	0.260254	0.0960001
Lung	ADAMTS3	1.84995	0.260198	0.0960738
Lung	HERPUD2	5.24613	0.260192	0.0960818
Lung	SMN1	5.52372	0.260138	0.0961542
Lung	SPEF2	2.84843	0.259748	0.096672
Lung	CSNK1A1	6.88534	0.259618	0.0968449
Lung	OCRL	4.00683	0.259331	0.0972279
Lung	NDEL1	6.80359	0.259289	0.097284
Lung	PANK2	5.48778	0.259096	0.0975421
Lung	ENSMMUG00000040233	3.98642	0.259008	0.0976597
Lung	MFN1	5.93334	0.258982	0.0976947
Lung	SOCS4	1.95686	0.258791	0.0979515
Lung	DNAJC24	3.77842	0.258762	0.0979899
Lung	FCHO2	4.4694	0.258754	0.098001
Lung	FSCN3	1.04914	0.258727	0.098037
Lung	PLEKHH3	4.97726	0.258685	0.0980939
Lung	MAGI3	5.63422	0.258656	0.0981329
Lung	RELB	3.36586	0.258623	0.0981772
Lung	SLITRK5	2.89851	0.258435	0.0984295
Lung	TSHZ1	4.04416	0.258205	0.0987401
Lung	IFT122	3.501	0.258191	0.0987589
Lung	LINGO1	1.75936	0.258162	0.0987987
Lung	PPP4R3B	5.87487	0.258133	0.0988382
Lung	ZDHHC2	4.40501	0.257791	0.099301
Lung	FAM160A1	1.96784	0.25779	0.0993022
Lung	DUS1L	4.53035	0.257772	0.0993276
Lung	METTL4	3.13834	0.257756	0.0993487
Lung	APPBP2	4.19282	0.257743	0.0993662
Lung	MON2	3.95923	0.257718	0.099401
Lung	WDR38	1.18961	0.257713	0.0994073
Lung	TRIM11	3.95939	0.25766	0.099479
Lung	SP110	5.36552	0.257655	0.0994869
Lung	BCL2L15	1.11439	0.257647	0.0994978
Lung	YIPF7	1.11465	0.257537	0.0996473
Lung	GOLPH3L	4.42886	0.257479	0.0997259
Lung	RAB28	4.56567	0.257347	0.0999062
Lung	TMEM208	4.78233	0.257298	0.0999731
Lung	CILK1	4.14009	0.257016	0.100358
Lung	HNRNPF	6.62334	0.256956	0.10044
Lung	C4orf48	1.16259	0.25693	0.100475
Lung	PRPF19	6.54592	0.256902	0.100514
Lung	SLFN11	2.76977	0.256804	0.100648
Lung	ENSMMUG00000032622	3.70213	0.256721	0.100762
Lung	IL6R	2.91095	0.256614	0.100909
Lung	ADIRF	9.85145	0.256578	0.100959
Lung	GFOD1	2.61993	0.256426	0.101168
Lung	HAUS3	2.24817	0.256326	0.101305
Lung	BMX	1.14597	0.256243	0.101421
Lung	WWC1	5.11092	0.256162	0.101532
Lung	HIST1H2AC	6.41111	0.256073	0.101655
Lung	DPH5	3.87847	0.255868	0.101938
Lung	UBE4A	4.77872	0.255801	0.102032
Lung	PARG	3.93367	0.25576	0.102088
Lung	CLDN15	7.20799	0.255605	0.102304
Lung	CD14	4.4274	0.255568	0.102355
Lung	DIDO1	5.85853	0.2555	0.10245
Lung	FBXL4	3.66636	0.255264	0.102778
Lung	PACSIN2	5.392	0.2552	0.102868
Lung	PHF13	3.96337	0.255163	0.102919
Lung	MSI2	4.36253	0.255151	0.102936
Lung	ENSMMUG00000044755	1.58232	0.255107	0.102998
Lung	NRF1	4.25396	0.255065	0.103057
Lung	PDLIM5	3.92728	0.254993	0.103156
Lung	FGF2	2.2792	0.254977	0.103179
Lung	ARFGEF2	3.4476	0.254974	0.103183
Lung	MED9	3.91728	0.254786	0.103447
Lung	CAPN15	3.98253	0.254665	0.103616
Lung	ENSMMUG00000047082	6.10544	0.254612	0.10369
Lung	ZMAT1	4.50564	0.254534	0.1038
Lung	HNRNPU	7.78731	0.254532	0.103803
Lung	DQX1	1.58103	0.254361	0.104043
Lung	PNPLA7	3.95622	0.254299	0.10413
Lung	TRAPPC10	4.34194	0.25428	0.104156
Lung	REXO4	4.05414	0.254278	0.10416
Lung	CLK1	8.40655	0.254234	0.104222
Lung	AKAP13	5.65425	0.254084	0.104433
Lung	CLK3	5.38273	0.254067	0.104457
Lung	ABCA3	5.90974	0.254042	0.104493
Lung	PTGES3	8.73495	0.253984	0.104575
Lung	SLC19A2	4.44303	0.253653	0.105042
Lung	CD163	2.71834	0.253553	0.105184
Lung	CXCL2	4.15766	0.253451	0.105329
Lung	HDGFL3	4.8908	0.253362	0.105456
Lung	UHRF2	5.39356	0.253259	0.105603
Lung	SCAF11	5.70036	0.25317	0.105729
Lung	TMED10	6.52489	0.25317	0.105729
Lung	FOLR2	2.40429	0.252972	0.106012
Lung	SNX30	3.27246	0.252942	0.106054
Lung	SFTPC	12.4704	0.252823	0.106224
Lung	ANKS1B	1.46847	0.25281	0.106243
Lung	NIPBL	4.50119	0.252727	0.106362
Lung	CTDSP1	6.93989	0.252698	0.106404
Lung	TRH	1.94335	0.252649	0.106474
Lung	FOXA1	3.68544	0.252492	0.106698
Lung	TMEM14B	8.50175	0.252467	0.106734
Lung	SULT2A1	1.93274	0.252433	0.106784
Lung	BICDL2	2.33889	0.252398	0.106833
Lung	MEAF6	5.52991	0.252169	0.107162
Lung	CCDC134	3.6416	0.252113	0.107243
Lung	FBXO31	4.07839	0.252094	0.10727
Lung	TIMM17B	5.3136	0.251948	0.10748
Lung	TGS1	3.91184	0.251916	0.107527
Lung	REC114	5.01229	0.251816	0.107672
Lung	PCGF2	5.33211	0.251797	0.107699
Lung	EML5	1.17778	0.251738	0.107783
Lung	RAB19	1.10047	0.251664	0.107891
Lung	CCDC137	4.19511	0.251644	0.10792
Lung	FAM200B	3.73272	0.251639	0.107927
Lung	KIN	3.76048	0.251636	0.107932
Lung	NKD1	5.32968	0.251576	0.108019
Lung	USP3	5.34241	0.251557	0.108045
Lung	EIF3M	6.81846	0.251479	0.108159
Lung	VWA1	5.76541	0.251467	0.108176
Lung	KLF10	6.51901	0.251431	0.108229
Lung	GGNBP2	4.64022	0.251334	0.108369
Lung	EMC9	2.55388	0.251304	0.108412
Lung	ELP2	4.501	0.251265	0.108469
Lung	SLC2A14	3.80914	0.251197	0.108568
Lung	TRIM23	3.78974	0.251176	0.108599
Lung	ACER1	2.02764	0.251169	0.108608
Lung	TFAP4	3.15552	0.251063	0.108763
Lung	NME3	6.0786	0.251011	0.108838
Lung	YWHAG	5.43465	0.251002	0.108852
Lung	BOD1L1	4.01576	0.250968	0.108901
Lung	PGAP4	4.42992	0.250961	0.108911
Lung	EPHA2	3.18005	0.250954	0.108922
Lung	POLR3G	4.63245	0.250838	0.109091
Lung	LPIN1	3.70872	0.250769	0.109192
Lung	ARHGAP12	4.39024	0.250663	0.109346
Lung	SMPDL3A	2.32169	0.250466	0.109634
Lung	BTF3L4	5.28466	0.250385	0.109753
Lung	ZFP28	3.92106	0.250337	0.109824
Lung	TMEM161B	3.85396	0.250333	0.10983
Lung	TRA2A	7.79391	0.250259	0.109938
Lung	PCDH15	1.80701	0.250157	0.110088
Lung	FST	2.98636	0.250148	0.1101
Lung	HNRNPM	7.15415	0.250039	0.110262
Lung	RAB3A	5.43987	0.250025	0.110282
Lung	ALDH4A1	4.23244	0.249947	0.110397
Lung	RNF145	6.8268	0.2498	0.110613
Lung	MKLN1	4.5268	0.2498	0.110613
Lung	ZNF654	3.29942	0.24979	0.110628
Lung	ARHGAP24	4.05171	0.249719	0.110732
Lung	ALCAM	5.28036	0.249652	0.110831
Lung	PRDX6	7.74861	0.249502	0.111054
Lung	C6orf203	4.46007	0.249431	0.111158
Lung	JADE2	3.81181	0.249345	0.111286
Lung	PEF1	5.60178	0.249302	0.111349
Lung	GATA5	4.10545	0.24925	0.111426
Lung	TYMP	2.18549	0.249221	0.11147
Lung	TSPAN31	6.28104	0.249185	0.111523
Lung	SLAIN1	3.44479	0.249161	0.111558
Lung	PAPSS2	7.518	0.249137	0.111595
Lung	ANXA7	5.23871	0.249061	0.111706
Lung	SUPT4H1	5.78905	0.248954	0.111865
Lung	NSD3	5.1234	0.248927	0.111906
Lung	UNC93B1	4.71948	0.248779	0.112126
Lung	PRPF18	4.93327	0.248654	0.112313
Lung	CLEC2B	2.50928	0.248653	0.112314
Lung	DACH1	3.93591	0.248589	0.11241
Lung	ZNF442	2.52986	0.248497	0.112548
Lung	IER2	6.70806	0.248415	0.11267
Lung	FAM131A	3.73021	0.248337	0.112786
Lung	MFAP3L	2.74248	0.248249	0.112917
Lung	HLA-DPB1	5.70844	0.248079	0.113173
Lung	C8orf33	4.86055	0.24805	0.113217
Lung	NXPE2	1.34295	0.24805	0.113217
Lung	PDIK1L	3.3635	0.248042	0.113229
Lung	NR1H3	4.57558	0.247988	0.113309
Lung	ISG20	1.99468	0.247966	0.113342
Lung	NACAD	3.14408	0.247872	0.113483
Lung	RTTN	3.13734	0.247858	0.113505
Lung	PDS5A	4.69067	0.247807	0.113581
Lung	C9orf50	1.50403	0.247781	0.113621
Lung	ADAMTS1	4.71316	0.247773	0.113633
Lung	MSL1	5.96264	0.247721	0.113711
Lung	EPM2AIP1	4.87006	0.247682	0.113769
Lung	ENSMMUG00000028861	5.683	0.247654	0.113812
Lung	CLIC3	6.73123	0.247588	0.113911
Lung	LATS2	4.59479	0.247494	0.114052
Lung	YTHDC1	6.64043	0.247462	0.114101
Lung	CCDC106	3.7679	0.247433	0.114145
Lung	POLR3F	3.61529	0.247384	0.114219
Lung	ENSMMUG00000048618	1.15307	0.247298	0.114349
Lung	CRK	5.35857	0.24727	0.114392
Lung	ZNF516	3.23955	0.247263	0.114402
Lung	PLEKHA2	5.16489	0.247223	0.114462
Lung	RASA1	5.27974	0.247142	0.114586
Lung	NDUFB8	4.08846	0.247126	0.114609
Lung	NUMB	6.34654	0.247104	0.114643
Lung	TUSC2	5.62551	0.247068	0.114697
Lung	MAP1S	4.8658	0.247017	0.114775
Lung	NDRG1	7.07183	0.246995	0.114808
Lung	KIAA1958	1.85169	0.246979	0.114832
Lung	EFCAB6	1.04389	0.246857	0.115017
Lung	ZEB2	6.97223	0.246765	0.115157
Lung	ENSMMUG00000040298	1.05325	0.246656	0.115323
Lung	NUP210L	1.86222	0.24664	0.115347
Lung	TASOR2	4.81132	0.24661	0.115392
Lung	BTBD19	3.10333	0.246466	0.115612
Lung	SLC35F5	4.78431	0.246454	0.115631
Lung	LRRC24	3.27762	0.246401	0.115712
Lung	HSPBP1	4.47341	0.246258	0.11593
Lung	JMJD6	4.85312	0.24624	0.115957
Lung	MNAT1	4.96709	0.246082	0.116199
Lung	CKB	4.22958	0.246082	0.116199
Lung	BICD2	4.87128	0.246046	0.116254
Lung	SLC38A6	3.26606	0.245992	0.116336
Lung	EPCAM	7.68421	0.24597	0.11637
Lung	ANKRD10	6.84275	0.245966	0.116377
Lung	ATP9A	5.07584	0.245928	0.116435
Lung	ENSMMUG00000046225	4.21136	0.2459	0.116477
Lung	PEX1	5.33006	0.245851	0.116553
Lung	CCDC163	3.40179	0.245786	0.116653
Lung	AGXT	1.51785	0.245775	0.116669
Lung	PYROXD1	3.15805	0.245746	0.116713
Lung	OXSR1	4.68253	0.245623	0.116903
Lung	ZNF503	5.67269	0.245617	0.116912
Lung	CHAC2	2.31619	0.245586	0.11696
Lung	ZYX	7.89848	0.245564	0.116993
Lung	MARK3	6.12781	0.245551	0.117014
Lung	SLC25A40	5.02405	0.245542	0.117027
Lung	EML2	4.48933	0.245533	0.117041
Lung	IGF2	6.77436	0.245526	0.117052
Lung	IRF1	5.32054	0.245496	0.117098
Lung	DEDD2	4.11176	0.245465	0.117147
Lung	C2CD2	3.37541	0.245456	0.117159
Lung	POGZ	6.31816	0.245349	0.117325
Lung	ENSMMUG00000048613	5.61998	0.245281	0.117429
Lung	ENSMMUG00000046028	3.2087	0.24521	0.117539
Lung	TMEM243	5.9225	0.245166	0.117608
Lung	GSTT2	5.69223	0.245165	0.117608
Lung	ENSMMUG00000021766	8.73637	0.245087	0.11773
Lung	P2RY2	3.18013	0.245076	0.117745
Lung	USP33	5.01356	0.244969	0.117912
Lung	ATP6V1C1	5.18304	0.244889	0.118035
Lung	NACA2	4.68	0.244838	0.118114
Lung	SRP54	6.21276	0.244822	0.118139
Lung	ALDH6A1	5.29812	0.24477	0.11822
Lung	RRAS	5.69751	0.244762	0.118232
Lung	ENSMMUG00000046863	4.76971	0.244703	0.118324
Lung	ENSMMUG00000048297	4.76971	0.244703	0.118324
Lung	SLC35F1	1.08521	0.244684	0.118353
Lung	TMUB1	4.48583	0.244603	0.118478
Lung	HS3ST3A1	3.56414	0.244559	0.118548
Lung	CCBE1	5.27374	0.24449	0.118654
Lung	EPB41L5	5.2584	0.244456	0.118708
Lung	ATG4D	5.12126	0.244432	0.118744
Lung	ZNF568	3.03424	0.244374	0.118835
Lung	AOAH	1.70626	0.244336	0.118894
Lung	ALOX5	1.32737	0.244287	0.11897
Lung	GTF3C3	4.86961	0.244251	0.119027
Lung	ENSMMUG00000048664	3.72377	0.244239	0.119045
Lung	AXIN2	6.40964	0.244147	0.119189
Lung	ZNF263	5.02428	0.244088	0.11928
Lung	SMG1	3.6649	0.244063	0.11932
Lung	CHRNB1	3.46465	0.244052	0.119338
Lung	FRAT1	2.07195	0.243925	0.119535
Lung	GJA4	5.81606	0.243758	0.119797
Lung	ZBTB6	3.05082	0.24375	0.119808
Lung	ZHX2	3.26105	0.243737	0.119829
Lung	SLC25A45	3.14651	0.243704	0.119882
Lung	SLC35C2	6.18611	0.243689	0.119904
Lung	CST6	4.24439	0.243613	0.120024
Lung	IL23A	1.6529	0.243609	0.12003
Lung	FNBP4	6.07429	0.243538	0.120141
Lung	ZNF81	1.90794	0.243486	0.120223
Lung	DYNC1I1	2.89101	0.243422	0.120323
Lung	KIAA2026	4.42694	0.243408	0.120346
Lung	METRNL	6.21633	0.243373	0.120401
Lung	ETFRF1	3.11486	0.243288	0.120534
Lung	PRCC	5.34782	0.243232	0.120623
Lung	PLA2G2F	1.04112	0.243214	0.12065
Lung	OTUD7B	4.42219	0.243146	0.120758
Lung	TSPYL4	5.06582	0.243125	0.120792
Lung	INSR	3.90649	0.243037	0.12093
Lung	H2BC5	4.05352	0.243017	0.120961
Lung	RTL8A	9.06813	0.242858	0.121213
Lung	RABGAP1L	5.1279	0.242816	0.121278
Lung	GTPBP8	3.60196	0.242726	0.121421
Lung	HSPH1	5.19513	0.242693	0.121474
Lung	ENSMMUG00000038716	5.97336	0.242671	0.121508
Lung	PKP3	3.71695	0.242634	0.121566
Lung	DYRK2	4.45748	0.242528	0.121735
Lung	IER3	4.4322	0.242451	0.121857
Lung	CCDC87	1.47461	0.242447	0.121864
Lung	CRTC2	5.30928	0.242402	0.121934
Lung	FZD10	2.11155	0.242402	0.121934
Lung	ZNF141	3.20502	0.242346	0.122023
Lung	SNX13	4.39024	0.242294	0.122105
Lung	ELL2	3.52708	0.242272	0.122141
Lung	UBR2	4.3731	0.242268	0.122147
Lung	GET4	5.12109	0.242256	0.122167
Lung	SOCS3	4.85055	0.242021	0.122541
Lung	EPN1	6.13741	0.241826	0.122851
Lung	FANCL	5.25204	0.241814	0.12287
Lung	AHCYL2	3.92659	0.241788	0.122911
Lung	GABPB2	3.45817	0.241762	0.122954
Lung	CYRIA	4.41392	0.241671	0.123099
Lung	INSIG2	5.24561	0.241669	0.123102
Lung	BBS4	4.77811	0.241634	0.123158
Lung	TADA1	4.29401	0.241628	0.123168
Lung	SELL	2.79172	0.241536	0.123315
Lung	SSSCA1	3.15107	0.24152	0.12334
Lung	CA10	1.09515	0.241513	0.123352
Lung	PRAM1	2.20161	0.241477	0.123408
Lung	ODF4	2.25152	0.241464	0.123429
Lung	NF1	3.96622	0.241278	0.123729
Lung	ENSMMUG00000021916	5.20133	0.241213	0.123832
Lung	NHLRC4	2.05871	0.24111	0.123997
Lung	NRARP	5.2837	0.241076	0.124053
Lung	HNRNPAB	7.37524	0.241058	0.124081
Lung	APOLD1	3.59882	0.241055	0.124087
Lung	SREBF1	5.37478	0.241049	0.124095
Lung	WDR60	3.81198	0.241043	0.124106
Lung	SRSF2	7.94352	0.241025	0.124134
Lung	TPST2	5.17818	0.241	0.124174
Lung	ENSMMUG00000042261	1.39888	0.240884	0.124361
Lung	CRELD1	5.62183	0.240773	0.12454
Lung	AC012309.1	2.57721	0.240558	0.124888
Lung	DNAAF1	2.48072	0.240498	0.124984
Lung	MFSD8	3.73826	0.240454	0.125055
Lung	ENSMMUG00000002246	6.21373	0.240401	0.125142
Lung	AADAC	3.25492	0.240395	0.125151
Lung	SLC25A24	4.86398	0.240367	0.125196
Lung	ATXN7	3.98145	0.240354	0.125217
Lung	EPG5	3.00814	0.240336	0.125246
Lung	LETM1	4.36669	0.240328	0.125259
Lung	REST	3.98379	0.240204	0.12546
Lung	TRIM4	4.60163	0.240153	0.125543
Lung	TREML2	1.25123	0.24015	0.125547
Lung	THAP1	4.20724	0.2401	0.125629
Lung	NR1D2	5.16348	0.240062	0.12569
Lung	GUCY1B1	5.5677	0.240017	0.125763
Lung	MTPN	6.06407	0.239975	0.125832
Lung	RFLNA	2.89626	0.239938	0.125892
Lung	ELMOD2	3.54125	0.239822	0.126081
Lung	PXDC1	6.50968	0.239717	0.126252
Lung	APOC1	6.30314	0.239637	0.126383
Lung	PATL1	4.04326	0.23946	0.12667
Lung	WDR63	2.93467	0.239408	0.126755
Lung	ORMDL1	5.06119	0.239391	0.126784
Lung	RMND5B	5.94102	0.239326	0.12689
Lung	AK9	1.6644	0.239164	0.127155
Lung	STARD3NL	5.55815	0.239144	0.127187
Lung	SLC38A10	5.57044	0.23897	0.127472
Lung	ANKS3	4.8171	0.238891	0.127602
Lung	ADGRG3	1.09287	0.238881	0.127618
Lung	ENSMMUG00000043288	3.19777	0.238711	0.127898
Lung	ENSMMUG00000023512	2.80943	0.238699	0.127918
Lung	GUCY1A1	4.52894	0.238696	0.127923
Lung	RAB25	5.78526	0.238691	0.127931
Lung	POR	6.40388	0.238577	0.128118
Lung	ENSMMUG00000040347	4.6228	0.238549	0.128164
Lung	ATP6V0A1	5.73101	0.238524	0.128206
Lung	ENSMMUG00000037768	4.3559	0.238385	0.128435
Lung	IRAK2	2.16232	0.238353	0.128488
Lung	BFAR	6.52947	0.238309	0.128561
Lung	WNK1	5.86823	0.238196	0.128747
Lung	ATP1B2	4.41982	0.238196	0.128747
Lung	GID8	5.85124	0.238067	0.12896
Lung	APAF1	4.02176	0.237971	0.129121
Lung	MFSD2A	1.91054	0.237841	0.129335
Lung	ZC3H13	5.21329	0.237777	0.129441
Lung	GPR180	1.74356	0.237644	0.129663
Lung	ENSMMUG00000041527	1.73413	0.237559	0.129803
Lung	SETD7	4.29146	0.237498	0.129905
Lung	TMEM203	4.7741	0.237495	0.12991
Lung	TRMT61B	3.26547	0.237473	0.129948
Lung	WDR77	4.24717	0.237377	0.130107
Lung	NCKAP1L	2.79672	0.237371	0.130117
Lung	CUL4A	5.4905	0.237366	0.130125
Lung	KPNA1	5.09405	0.237329	0.130187
Lung	SASH1	4.55222	0.237171	0.13045
Lung	ENSMMUG00000001089	1.8803	0.237158	0.130472
Lung	PELP1	4.62996	0.23715	0.130486
Lung	MTCH1	7.92573	0.237102	0.130566
Lung	PPID	5.16804	0.237086	0.130591
Lung	ADRB2	4.41476	0.237078	0.130606
Lung	ARF6	5.70925	0.236981	0.130767
Lung	ENSMMUG00000046086	4.15424	0.236878	0.130941
Lung	RRNAD1	5.18657	0.236768	0.131125
Lung	ZNF554	3.35635	0.236759	0.131139
Lung	MATR3	8.07716	0.236746	0.13116
Lung	ENSMMUG00000039171	1.21987	0.236729	0.131189
Lung	B3GALT1	1.64333	0.236685	0.131264
Lung	TM9SF3	6.22781	0.23666	0.131305
Lung	MAX	6.06476	0.236642	0.131336
Lung	USP21	4.979	0.236636	0.131345
Lung	MARS2	2.18064	0.236465	0.131634
Lung	CEP170	4.18524	0.236458	0.131645
Lung	BLOC1S4	4.4059	0.236451	0.131656
Lung	SPIN3	3.82738	0.236436	0.131682
Lung	VPS35	5.77339	0.236412	0.131721
Lung	HECTD1	5.20612	0.236265	0.131968
Lung	TANK	4.9933	0.23615	0.132163
Lung	CHD6	4.41193	0.236126	0.132203
Lung	C1RL	6.07901	0.236118	0.132216
Lung	P3H2	3.8609	0.236117	0.132219
Lung	ARHGEF37	2.84146	0.236024	0.132375
Lung	ADA2	2.51151	0.23593	0.132534
Lung	CLIC5	7.79184	0.235791	0.132768
Lung	CRTAM	1.15608	0.23573	0.132872
Lung	TACSTD2	7.39714	0.235702	0.13292
Lung	PARD6A	2.87457	0.235583	0.133121
Lung	PPM1B	5.07985	0.235562	0.133156
Lung	C14orf28	3.37989	0.235538	0.133198
Lung	FAM120C	2.51508	0.235535	0.133203
Lung	FAM210A	5.02037	0.235534	0.133204
Lung	SAMD8	2.70587	0.235508	0.133248
Lung	SLCO1A2	1.00176	0.235387	0.133453
Lung	AKAP6	2.14145	0.235364	0.133493
Lung	ST6GALNAC3	3.90371	0.235223	0.133732
Lung	RIMKLB	6.40934	0.235056	0.134017
Lung	NRK	1.51521	0.235011	0.134093
Lung	NUBPL	3.7153	0.23494	0.134215
Lung	TMPRSS3	2.92378	0.234889	0.134301
Lung	SERPINB6	7.98402	0.234866	0.134341
Lung	ARFIP1	4.63146	0.234831	0.1344
Lung	DNAJB1	6.3548	0.234806	0.134443
Lung	STEAP4	4.00251	0.234702	0.13462
Lung	AP5B1	2.9426	0.234466	0.135024
Lung	RARRES2	6.92626	0.234378	0.135175
Lung	MIDN	5.53394	0.234362	0.135203
Lung	PCDHB4	3.58171	0.234322	0.13527
Lung	PPP1R3B	5.53072	0.234196	0.135487
Lung	POPDC2	1.66033	0.234146	0.135573
Lung	PGK1	7.82666	0.234066	0.135711
Lung	SLC4A7	2.40951	0.234063	0.135715
Lung	ENSMMUG00000030817	1.03768	0.234034	0.135766
Lung	MAT2B	5.81318	0.234026	0.135779
Lung	ITGA3	6.80837	0.233928	0.135948
Lung	RBM42	5.83512	0.233924	0.135955
Lung	PLA2G15	4.41145	0.233864	0.136058
Lung	HAVCR2	2.09626	0.233656	0.136416
Lung	ENSMMUG00000009544	1.19407	0.233598	0.136517
Lung	ENSMMUG00000047267	6.24957	0.233591	0.136528
Lung	SOS1	4.3394	0.233583	0.136542
Lung	RPL22L1	7.12197	0.233568	0.136569
Lung	ABCD4	6.22252	0.23356	0.136582
Lung	TBX4	6.39021	0.233555	0.136591
Lung	TRPC3	2.02231	0.233421	0.136822
Lung	SCGB3A1	4.98502	0.233395	0.136867
Lung	KIAA0825	2.61411	0.233387	0.136881
Lung	C1QB	4.22076	0.23338	0.136894
Lung	EBP	4.24743	0.233373	0.136906
Lung	OTUD1	3.58151	0.23334	0.136962
Lung	RIOX2	4.79546	0.233327	0.136985
Lung	GPRIN2	3.30953	0.233218	0.137175
Lung	DNAJC27	2.93244	0.233157	0.13728
Lung	ENSMMUG00000039411	2.08702	0.233017	0.137523
Lung	KLF4	6.09429	0.232984	0.13758
Lung	CFP	3.31805	0.232955	0.13763
Lung	CDK5RAP1	5.13386	0.232751	0.137985
Lung	EEA1	3.35808	0.232682	0.138106
Lung	PELI2	3.23605	0.232483	0.138453
Lung	RPS27L	7.09686	0.232415	0.138572
Lung	FOS	4.95478	0.232321	0.138736
Lung	PMS1	3.66078	0.232258	0.138846
Lung	ENSMMUG00000013505	2.02131	0.232233	0.138888
Lung	MXRA8	7.36745	0.232154	0.139028
Lung	RSC1A1	3.67034	0.232062	0.139189
Lung	ENSMMUG00000009079	1.96891	0.23188	0.139507
Lung	ESYT2	5.75887	0.231674	0.139869
Lung	RIOX1	3.30557	0.231621	0.139962
Lung	DPP8	3.7974	0.231607	0.139987
Lung	MEF2A	5.82502	0.23151	0.140158
Lung	ENSMMUG00000029695	1.28158	0.231466	0.140236
Lung	PRDX5	7.49971	0.231426	0.140307
Lung	MIB2	5.67134	0.231419	0.140318
Lung	CCN5	1.53176	0.231284	0.140556
Lung	ENSMMUG00000010459	1.01576	0.231253	0.140612
Lung	ANKRD46	5.16667	0.231122	0.140843
Lung	PPP2R3A	3.27341	0.231038	0.140991
Lung	RRP9	4.639	0.231026	0.141012
Lung	ANXA2	10.054	0.231022	0.14102
Lung	ARHGEF5	3.41869	0.231006	0.141047
Lung	AIRE	2.89609	0.230792	0.141427
Lung	NDFIP2	3.56658	0.230736	0.141526
Lung	KRT10	3.09518	0.230635	0.141706
Lung	ZKSCAN8	4.35631	0.230587	0.14179
Lung	ERN1	3.51137	0.230587	0.141791
Lung	TRIM46	2.15221	0.230536	0.14188
Lung	CYBRD1	7.79492	0.230528	0.141894
Lung	RERG	2.99784	0.230399	0.142125
Lung	MMP23B	6.05911	0.230354	0.142205
Lung	LAMA3	6.41571	0.230292	0.142314
Lung	PRDM5	2.85158	0.230075	0.142702
Lung	ENSMMUG00000044709	4.94221	0.230058	0.142732
Lung	PRKAG2	4.74596	0.230044	0.142757
Lung	SNRNP70	9.81935	0.229985	0.142862
Lung	BAG3	3.9316	0.229951	0.142923
Lung	EDA2R	1.08946	0.229876	0.143057
Lung	CEP57	4.74876	0.229757	0.14327
Lung	GXYLT2	3.37876	0.229742	0.143297
Lung	UPK1A	1.18569	0.229711	0.143353
Lung	LOXL1	4.89146	0.22971	0.143355
Lung	SLC44A4	4.11447	0.229703	0.143366
Lung	SRRD	4.67524	0.229692	0.143386
Lung	ATP2C2	1.16425	0.229673	0.143421
Lung	AC073111.4	3.42264	0.229538	0.143661
Lung	SECISBP2L	5.58796	0.229533	0.14367
Lung	SLC9A7	1.52817	0.22953	0.143677
Lung	PRRC2C	5.24952	0.229521	0.143692
Lung	ZNF324	3.34906	0.229503	0.143725
Lung	ERO1A	4.66762	0.229477	0.143771
Lung	RBPMS	7.31243	0.229454	0.143812
Lung	RIC8A	6.16766	0.229416	0.14388
Lung	VIL1	1.89267	0.229349	0.144001
Lung	TBCCD1	3.92834	0.229333	0.144029
Lung	CLCN5	1.76961	0.229325	0.144045
Lung	PLPP7	3.2669	0.229272	0.14414
Lung	SSTR1	3.80904	0.229178	0.144308
Lung	NKTR	5.98795	0.229091	0.144466
Lung	MS4A6A	1.96067	0.229031	0.144574
Lung	EIF2D	6.43218	0.228961	0.144699
Lung	ENSMMUG00000039255	2.07785	0.228847	0.144905
Lung	P4HA2	6.68016	0.228838	0.144921
Lung	ZADH2	6.06289	0.228826	0.144943
Lung	SMG5	5.4856	0.228736	0.145106
Lung	ART1	1.7269	0.22871	0.145153
Lung	UBXN11	2.45803	0.22871	0.145153
Lung	ENSMMUG00000039851	3.52868	0.228662	0.145239
Lung	NFATC2	1.24584	0.228364	0.145779
Lung	ABCD3	6.23356	0.228356	0.145793
Lung	NMS	2.15906	0.228353	0.145799
Lung	PTRH1	3.92507	0.228231	0.146019
Lung	RAB10	5.71219	0.228213	0.146053
Lung	MRC1	2.54004	0.228108	0.146244
Lung	ENSMMUG00000049130	1.9891	0.228072	0.146308
Lung	NPHP3	4.97862	0.228021	0.146401
Lung	NXT1	3.64836	0.227887	0.146646
Lung	ENSMMUG00000039903	3.6904	0.227879	0.14666
Lung	BCAP31	7.0737	0.227716	0.146957
Lung	ARHGAP30	2.77191	0.227621	0.14713
Lung	CNIH3	1.30768	0.22752	0.147314
Lung	ASH1L	4.97303	0.227462	0.14742
Lung	ZNF106	4.94978	0.227411	0.147514
Lung	POLR2J	8.17934	0.227375	0.14758
Lung	GPBP1	6.64355	0.227175	0.147946
Lung	SMIM15	4.91263	0.227058	0.14816
Lung	GPKOW	3.46292	0.227014	0.148241
Lung	ATP6V0D2	1.6651	0.226953	0.148353
Lung	RHOD	4.21509	0.226863	0.148518
Lung	ENSMMUG00000043128	1.33266	0.226825	0.148589
Lung	CDC42EP2	5.05148	0.226814	0.148607
Lung	MYH7B	2.567	0.226774	0.148681
Lung	SLC25A16	3.49922	0.226768	0.148692
Lung	FASN	4.86254	0.226689	0.148838
Lung	TAMM41	3.39099	0.226685	0.148846
Lung	ACSS2	5.03174	0.226662	0.148888
Lung	PRR14	4.72418	0.226619	0.148967
Lung	RS1	1.73035	0.22658	0.149038
Lung	LBHD2	1.50874	0.22657	0.149058
Lung	SETD2	4.87606	0.226567	0.149063
Lung	SYNGR2	6.66044	0.226468	0.149245
Lung	ZHX1	4.47353	0.226412	0.149349
Lung	FFAR4	1.0201	0.22637	0.149425
Lung	MYDGF	6.61565	0.226277	0.149598
Lung	PAOX	6.39432	0.226251	0.149647
Lung	ENSMMUG00000029374	6.53146	0.226219	0.149705
Lung	MAPK13	4.64849	0.226179	0.149779
Lung	YWHAQ	7.78202	0.226174	0.149789
Lung	ATXN3	4.32202	0.226077	0.149967
Lung	STX4	3.97562	0.225987	0.150134
Lung	FOSL2	4.9031	0.225984	0.15014
Lung	GPR34	2.04346	0.225885	0.150323
Lung	TAF1C	4.85623	0.225837	0.150412
Lung	SSRP1	5.61646	0.22574	0.150593
Lung	CEBPG	4.00269	0.225691	0.150683
Lung	SWI5	5.72839	0.225686	0.150692
Lung	UTP25	2.50893	0.225674	0.150715
Lung	USF2	6.96166	0.225483	0.151071
Lung	EXOC3L2	2.457	0.225382	0.151259
Lung	HOXB3	6.20103	0.225231	0.15154
Lung	TRIM13	5.30476	0.225187	0.151622
Lung	STXBP2	5.16404	0.225147	0.151696
Lung	DENND4C	4.11915	0.225067	0.151845
Lung	SPOCK2	7.5171	0.224977	0.152014
Lung	ARAP2	1.58215	0.224893	0.152171
Lung	BTBD7	4.30488	0.224884	0.152187
Lung	TET2	3.92143	0.224832	0.152286
Lung	THOP1	5.01651	0.224768	0.152406
Lung	AGAP3	5.94525	0.224703	0.152527
Lung	BABAM2	4.99703	0.224666	0.152596
Lung	MCOLN3	1.82793	0.224603	0.152713
Lung	ATP6V1B2	6.25173	0.224589	0.152741
Lung	RNASE1	9.91226	0.224513	0.152882
Lung	STARD13	4.23039	0.224504	0.1529
Lung	RORA	1.33575	0.224499	0.152909
Lung	ZNF586	3.57557	0.224386	0.153121
Lung	SSBP4	6.354	0.224375	0.153143
Lung	TPBG	1.01636	0.224367	0.153158
Lung	GAB1	5.12274	0.224276	0.153328
Lung	CCNT1	3.78286	0.224257	0.153365
Lung	ITM2B	8.99623	0.224246	0.153385
Lung	SOX13	5.56754	0.224173	0.153521
Lung	XPO6	5.50625	0.224164	0.153539
Lung	KIAA1211L	3.23626	0.22401	0.153829
Lung	BRD9	4.50431	0.223935	0.153971
Lung	FAM98C	5.13606	0.223931	0.153979
Lung	CNOT8	5.57028	0.223923	0.153993
Lung	LRRIQ3	2.882	0.223888	0.154059
Lung	ZNF852	3.15635	0.22383	0.15417
Lung	DIO1	1.62821	0.223717	0.154383
Lung	RAB1B	7.74017	0.223692	0.15443
Lung	ENSMMUG00000047060	1.25979	0.223691	0.154432
Lung	ARNT	5.84945	0.223667	0.154477
Lung	RBM43	4.47031	0.223603	0.154598
Lung	HNRNPH3	8.33346	0.223552	0.154694
Lung	GOLGA7	6.02666	0.223544	0.154709
Lung	AFF2	1.71914	0.223431	0.154924
Lung	LMBRD1	6.0474	0.223225	0.155315
Lung	DNAH17	1.0611	0.223208	0.155348
Lung	LRCH4	7.28697	0.223089	0.155572
Lung	PFDN2	3.80723	0.223045	0.155656
Lung	STXBP5	3.02774	0.223024	0.155697
Lung	MVD	4.71705	0.222916	0.155903
Lung	POLI	5.00392	0.222886	0.15596
Lung	VIRMA	4.57905	0.222838	0.15605
Lung	LYL1	4.16022	0.222799	0.156124
Lung	ENSMMUG00000048238	6.81436	0.222736	0.156245
Lung	COG8	5.80206	0.22261	0.156485
Lung	HP	2.15235	0.222608	0.156489
Lung	SH3GL2	2.79358	0.222555	0.156591
Lung	GEMIN5	3.50473	0.222548	0.156603
Lung	POSTN	7.06572	0.222479	0.156735
Lung	TUBA3D	1.09559	0.222461	0.156771
Lung	XPC	5.35531	0.222445	0.1568
Lung	ELP1	4.21386	0.222388	0.156909
Lung	FOXJ2	4.89463	0.222386	0.156914
Lung	TRMT6	2.5027	0.222305	0.157069
Lung	PLP2	5.11422	0.222301	0.157076
Lung	KIAA1841	3.11941	0.222274	0.157128
Lung	SLC52A1	2.8417	0.222262	0.15715
Lung	ENSMMUG00000048053	7.07817	0.222243	0.157186
Lung	PSD3	2.39784	0.222242	0.157188
Lung	YIPF6	4.95407	0.222196	0.157277
Lung	HIST2H3PS2	1.32662	0.222161	0.157344
Lung	ENSMMUG00000042439	3.59247	0.222121	0.157421
Lung	MIDEAS	4.45793	0.222076	0.157507
Lung	ZNF771	3.42567	0.221997	0.15766
Lung	ESRP2	5.36755	0.221921	0.157806
[truncated: 12,662 more rows]

## Sheet: AF_PV40_Corr
# Correlation of Amniotic Fluid sample gene expression of with PV40
Tissue	gene	mean_log2CPTT	Spearman_Partial_Corr	Spearman_Partial_Corr_Pvalue
AF	GPATCH11	2.11513	0.6325	0.00010277
AF	ACTR10	2.13757	0.588349	0.000397615
AF	RABL3	2.54924	0.558966	0.000882849
AF	GBA	1.51636	0.557511	0.00091668
AF	TMEM60	3.91984	0.553193	0.00102385
AF	LRRC6	2.23012	0.549791	0.00111592
AF	TTC29	3.05009	0.547611	0.00117863
AF	ENSMMUG00000006398	1.2576	0.545724	0.00123539
AF	SLC7A11	1.1314	0.545607	0.00123899
AF	NDUFA2	4.84536	0.544206	0.00128278
AF	AKIRIN2	3.04762	0.536774	0.00153849
AF	SBF2	2.49734	0.532242	0.00171533
AF	PCYT1A	2.28865	0.531709	0.00173728
AF	BTBD1	1.5574	0.523335	0.00211519
AF	PIK3AP1	1.4876	0.516899	0.00245242
AF	HIBCH	1.67127	0.514561	0.00258599
AF	ZMYND8	2.51124	0.51448	0.00259072
AF	MED1	2.82044	0.511327	0.0027811
AF	BRAF	3.17332	0.511162	0.00279141
AF	MAPKAPK2	4.18991	0.504166	0.00325907
AF	OGFRL1	1.4646	0.496169	0.00387518
AF	CLTA	5.03192	0.494159	0.00404489
AF	SEC24A	2.10062	0.492061	0.00422886
AF	IFRD1	2.26665	0.492035	0.0042312
AF	PSME3	2.98865	0.490485	0.00437182
AF	LYPLA1	2.95261	0.489174	0.00449383
AF	MAP2K3	2.59453	0.489166	0.00449457
AF	FBXL5	2.07526	0.486783	0.0047239
AF	ZNF462	2.54566	0.484071	0.00499705
AF	INSIG2	1.03955	0.482814	0.00512818
AF	ARRB2	1.36838	0.482111	0.00520276
AF	GBF1	1.95384	0.481551	0.00526282
AF	NMRAL1	1.36565	0.480908	0.00533257
AF	FAM200B	1.07014	0.479861	0.00544782
AF	SMN1	2.20422	0.479303	0.00551012
AF	GMPR2	1.98845	0.477268	0.00574251
AF	S100A8	4.07528	0.475978	0.00589409
AF	MRPL30	2.07813	0.474729	0.0060441
AF	GNPNAT1	1.70647	0.471311	0.00647133
AF	PRKAR2A	2.06701	0.470242	0.00661025
AF	CAMLG	1.72268	0.469885	0.0066571
AF	RSRP1	2.0155	0.469576	0.00669801
AF	DOCK8	1.11989	0.468775	0.0068049
AF	IPP	1.13191	0.467251	0.0070122
AF	TMEM164	2.7156	0.466233	0.00715369
AF	EYA3	3.17603	0.465635	0.00723795
AF	IKBKB	2.53929	0.46521	0.00729827
AF	NSFL1C	1.9863	0.462375	0.00771222
AF	TMEM86A	1.94573	0.462033	0.00776342
AF	FAM3B	3.69378	0.460167	0.00804821
AF	NRBF2	2.7182	0.457984	0.00839243
AF	PSME1	3.46281	0.456267	0.00867197
AF	ZNF417	2.01043	0.455678	0.00876969
AF	UBE2J1	1.84231	0.454624	0.00894686
AF	ATF1	1.4579	0.454045	0.00904539
AF	VARS2	1.03421	0.452076	0.00938761
AF	EYA2	1.55351	0.452073	0.00938812
AF	ACAP2	1.31742	0.449278	0.00989262
AF	NIP7	2.17957	0.447948	0.0101407
AF	MTRF1	1.77235	0.44505	0.0106992
AF	MAL2	5.27705	0.444622	0.0107839
AF	RUSC2	1.03311	0.444188	0.0108703
AF	ANKRD37	1.07155	0.439317	0.011881
AF	PLEKHA3	2.08852	0.437054	0.0123769
AF	PARVA	3.71802	0.436666	0.0124636
AF	SIN3A	3.39432	0.435403	0.0127494
AF	MEPCE	1.10521	0.435268	0.0127802
AF	CDC73	3.75565	0.434453	0.0129679
AF	PALMD	1.58368	0.433604	0.0131661
AF	MIA3	1.30419	0.433326	0.0132314
AF	MRPL24	3.28047	0.431947	0.0135599
AF	KIF13B	1.84347	0.431776	0.0136011
AF	APEX1	2.99983	0.430703	0.0138618
AF	CPM	2.39149	0.430656	0.0138736
AF	SDCBP	3.60608	0.429016	0.0142807
AF	OGT	1.46382	0.428654	0.0143718
AF	MICAL2	1.12251	0.428023	0.0145319
AF	CAPSL	1.23498	0.427955	0.0145493
AF	ICA1	2.0872	0.427289	0.0147202
AF	RBM23	2.09165	0.426414	0.0149469
AF	EHMT1	1.17577	0.424792	0.0153755
AF	SERTAD3	1.69306	0.424757	0.0153849
AF	CHMP4B	2.67329	0.424508	0.0154517
AF	CDK13	2.08211	0.423596	0.015698
AF	JMJD8	1.07289	0.423246	0.0157934
AF	UBE2E2	2.98014	0.423213	0.0158023
AF	ATP6V0D1	2.52204	0.420652	0.0165158
AF	PGAM1	3.94841	0.420565	0.0165405
AF	MFSD14B	1.38862	0.419961	0.0167128
AF	KIAA0930	1.53648	0.419638	0.0168055
AF	FAH	4.67692	0.419111	0.0169578
AF	WBP1	2.07844	0.41808	0.0172591
AF	RESF1	2.63459	0.417527	0.0174225
AF	ENSMMUG00000045075	3.9231	0.417292	0.0174923
AF	F11R	2.3106	0.417291	0.0174923
AF	TMED3	4.07799	0.41713	0.0175403
AF	RCAN3	1.92702	0.41597	0.0178892
AF	ATP9B	2.7349	0.415822	0.0179342
AF	TLK2	3.45065	0.415118	0.0181492
AF	ENSMMUG00000048567	3.20523	0.414787	0.0182509
AF	UBAC2	1.86461	0.414776	0.0182545
AF	PARP4	1.71681	0.414459	0.0183525
AF	MARCKS	1.56813	0.41368	0.018595
AF	SAP30BP	1.01522	0.412722	0.0188968
AF	UBE2R2	3.02933	0.412193	0.0190654
AF	ARL4C	2.68451	0.411992	0.0191297
AF	ENSMMUG00000002246	1.79165	0.409388	0.0199798
AF	KDM1A	2.76554	0.409105	0.0200738
AF	PPP2R2A	3.56093	0.409047	0.0200932
AF	RNF2	2.36405	0.408893	0.0201448
AF	UBR4	1.79823	0.408481	0.0202828
AF	RARRES1	1.43229	0.408003	0.0204443
AF	DEDD2	2.44481	0.407773	0.0205224
AF	RAB8B	1.80258	0.407281	0.02069
AF	ZKSCAN1	2.36714	0.406836	0.0208427
AF	SIK2	1.29712	0.40683	0.0208447
AF	TPM1	4.65176	0.406645	0.0209086
AF	ADM	1.45941	0.405802	0.0212011
AF	TOM1L2	1.2668	0.404713	0.021584
AF	KIAA2012	1.88113	0.403971	0.0218483
AF	HMBOX1	2.19548	0.403829	0.021899
AF	NT5DC1	1.15656	0.403644	0.0219656
AF	PLSCR2	1.33396	0.403285	0.0220949
AF	ATP8B1	2.31542	0.401618	0.0227034
AF	ASPRV1	2.6317	0.401411	0.0227803
AF	CADPS2	2.17325	0.400925	0.0229608
AF	ZNF490	1.33776	0.40084	0.0229924
AF	PLAAT1	1.30777	0.399742	0.023405
AF	STAG1	1.99187	0.399287	0.0235781
AF	NKRF	1.51489	0.398729	0.0237915
AF	TSPAN7	2.24889	0.398533	0.0238667
AF	TCF4	1.37995	0.397978	0.0240809
AF	C3orf52	1.05458	0.396534	0.0246462
AF	LIG3	1.45034	0.396512	0.0246551
AF	PPIF	4.71747	0.395948	0.0248786
AF	BMP2K	2.91858	0.395787	0.0249428
AF	SAMD9L	1.09463	0.395733	0.0249645
AF	RDH5	3.70922	0.395562	0.0250328
AF	ZBTB11	1.18504	0.395284	0.0251443
AF	EPB41L1	2.37907	0.393854	0.0257239
AF	CASP2	1.43321	0.393175	0.026003
AF	SLC44A4	1.3579	0.392835	0.0261441
AF	PDHX	2.01913	0.392821	0.0261498
AF	HEATR3	1.40953	0.392699	0.0262003
AF	LARP4B	2.89478	0.392559	0.0262585
AF	ENSMMUG00000037696	1.30179	0.391948	0.026514
AF	PRKAR1A	3.77127	0.391111	0.0268668
AF	ARHGAP31	1.23645	0.390736	0.0270264
AF	PAK2	4.23152	0.389914	0.0273784
AF	ABT1	1.24121	0.389527	0.0275456
AF	KIAA0355	1.97271	0.3883	0.0280812
AF	PTPRK	1.7673	0.386989	0.0286624
AF	RAB10	2.67257	0.386717	0.0287844
AF	RILPL2	1.98775	0.386438	0.0289094
AF	JAK1	2.57862	0.386354	0.0289476
AF	ATG12	5.30741	0.385293	0.029429
AF	ATP6V1H	1.55806	0.385115	0.0295102
AF	FIG4	1.22658	0.384012	0.0300188
AF	GNL1	1.43249	0.383778	0.0301276
AF	NFIB	4.36559	0.38314	0.030426
AF	AP2B1	3.68726	0.382803	0.0305848
AF	PLIN2	3.26069	0.382522	0.0307173
AF	ENSMMUG00000043386	1.32899	0.382007	0.0309619
AF	TSGA10	1.91275	0.381028	0.0314311
AF	BCAS1	2.72848	0.380935	0.031476
AF	KANSL3	1.35713	0.38088	0.0315024
AF	AARS1	1.33171	0.379041	0.0324008
AF	SETD3	3.55857	0.378673	0.032583
AF	PRKAB1	2.11043	0.378526	0.0326563
AF	SF3A3	2.00673	0.378104	0.0328665
AF	AP2M1	4.76856	0.377856	0.0329908
AF	BCAS3	1.73127	0.37758	0.0331294
AF	PLAC8	1.83604	0.377131	0.0333559
AF	FAM126B	1.26359	0.377029	0.0334075
AF	NSUN4	1.22298	0.376254	0.033802
AF	APPL2	2.56644	0.376025	0.0339193
AF	RNF19A	1.38254	0.375916	0.0339752
AF	NDUFS6	1.22547	0.37561	0.0341325
AF	NSD1	3.39471	0.375321	0.0342817
AF	TMPO	1.24588	0.374876	0.0345128
AF	EIF4A2	5.49648	0.374227	0.0348517
AF	SLC45A4	1.51251	0.373845	0.0350523
AF	CAPN7	2.24929	0.373672	0.0351437
AF	PKP3	1.01663	0.372628	0.0356978
AF	PIGS	1.77024	0.372589	0.0357191
AF	RAB1B	2.26313	0.372205	0.0359248
AF	APOBEC3A	2.26054	0.37212	0.0359706
AF	PTPN12	4.16517	0.37075	0.0367131
AF	FDFT1	4.17531	0.370566	0.036814
AF	ST14	2.06748	0.370539	0.0368286
AF	NUDT4	4.95494	0.369945	0.0371557
AF	LMAN1	1.56829	0.369583	0.0373562
AF	PHF8	1.0835	0.368338	0.0380512
AF	PLCXD2	1.48476	0.367938	0.0382771
AF	TNPO3	1.69642	0.367683	0.0384215
AF	ENSMMUG00000043426	1.05053	0.36768	0.0384235
AF	AFF4	4.32597	0.367389	0.0385885
AF	HNRNPAB	2.98617	0.366911	0.0388614
AF	CENPN	1.22366	0.366434	0.0391352
AF	EIF4A1	3.42066	0.366021	0.039374
AF	FANCC	1.03165	0.365529	0.0396592
AF	DYNLRB1	5.30698	0.36375	0.0407051
AF	SOX13	1.22039	0.362355	0.0415413
AF	PTPMT1	2.59256	0.361458	0.0420855
AF	ERRFI1	4.90398	0.361212	0.0422363
AF	NEK11	3.11401	0.361157	0.0422696
AF	WASHC3	2.53679	0.360879	0.0424401
AF	SON	2.88549	0.36056	0.0426369
AF	TXNDC11	2.36433	0.360366	0.0427568
AF	PDGFRA	3.42911	0.360277	0.0428118
AF	ELMO2	1.60756	0.360134	0.0429003
AF	M6PR	3.32364	0.360116	0.0429113
AF	LCN2	2.70197	0.360103	0.0429192
AF	RNF103	3.44641	0.359145	0.0435165
AF	MKLN1	2.43789	0.359017	0.0435967
AF	CD55	3.64305	0.358937	0.0436475
AF	CEACAM1	3.60046	0.358402	0.0439842
AF	SUPT20H	2.92125	0.358373	0.0440027
AF	SELENOM	1.98595	0.358039	0.0442147
AF	TUBA1B	7.36669	0.35771	0.0444238
AF	CBLB	1.63322	0.357131	0.044794
AF	CREB3	1.31215	0.356567	0.0451574
AF	ENSMMUG00000031426	1.4203	0.356451	0.0452324
AF	UBE2D3	7.98885	0.356331	0.0453097
AF	ARIH1	3.83527	0.356109	0.0454536
AF	SLFN5	1.13508	0.355829	0.0456359
AF	GTF2E1	1.04202	0.35479	0.0463163
AF	NFIA	2.80584	0.354293	0.0466449
AF	ATG13	1.65276	0.353595	0.0471092
AF	EIF3C	2.55973	0.353502	0.0471714
AF	TTPAL	3.23792	0.35307	0.0474611
AF	GPD1L	2.96622	0.352679	0.0477246
AF	KRAS	1.88964	0.352405	0.0479096
AF	ENSMMUG00000015322	1.05897	0.352225	0.0480315
AF	ATP6V1B2	2.76388	0.352078	0.0481313
AF	ENSMMUG00000039174	7.01904	0.351809	0.0483147
AF	WASL	4.5852	0.351499	0.0485266
AF	PSMF1	2.24305	0.351442	0.0485655
AF	MAML3	3.85187	0.351407	0.0485894
AF	ENSMMUG00000047180	2.08151	0.351298	0.0486642
AF	RPE	2.41924	0.351256	0.0486928
AF	KAT5	1.8483	0.351093	0.0488043
AF	ERMP1	1.10742	0.350273	0.0493705
AF	TGFBRAP1	1.31171	0.349722	0.0497541
AF	ULK4	2.98904	0.349613	0.0498301
AF	ABCE1	2.29671	0.349341	0.0500206
AF	HERC4	1.45778	0.349108	0.0501841
AF	ENSMMUG00000005964	2.53711	0.348694	0.0504754
AF	CSTA	4.81164	0.348332	0.0507313
AF	KMT2A	2.64991	0.348291	0.0507605
AF	ARHGDIA	4.39161	0.347602	0.051251
AF	SIRT1	2.23038	0.347484	0.051335
AF	TUFM	1.4301	0.347204	0.0515356
AF	LAMP2	1.43876	0.347096	0.0516134
AF	BACH1	2.35812	0.346988	0.0516906
AF	ENSMMUG00000005721	1.59263	0.346694	0.0519029
AF	MCCC1	2.06928	0.346309	0.0521806
AF	NOL4L	2.79758	0.346119	0.052319
AF	HK2	1.18332	0.3461	0.0523329
AF	ENSMMUG00000006992	3.38223	0.346097	0.0523348
AF	ENSMMUG00000032219	1.03701	0.345817	0.0525383
AF	PI4KB	2.15945	0.345311	0.0529079
AF	TEX2	2.3759	0.345304	0.0529133
AF	PARP6	4.22554	0.344177	0.0537445
AF	MAGEH1	1.04899	0.343535	0.0542219
AF	ALKBH8	1.24554	0.343502	0.0542466
AF	AC097634.4	4.86219	0.343502	0.0542471
AF	GRHL2	1.74042	0.343102	0.0545465
AF	TRAPPC5	4.72387	0.342971	0.0546447
AF	SLC25A32	1.39419	0.342923	0.0546809
AF	PSMG2	3.20251	0.342922	0.0546814
AF	HILPDA	3.79258	0.342675	0.0548674
AF	DCP1A	2.39798	0.342586	0.0549345
AF	CCDC12	1.99669	0.342309	0.0551443
AF	LDHA	5.0552	0.34229	0.0551585
AF	ALDH1A3	1.4425	0.342197	0.0552288
AF	PIP4K2C	1.79149	0.342098	0.0553038
AF	SPACA9	5.69705	0.340992	0.0561484
AF	INTS4	1.99026	0.340174	0.0567794
AF	TCF7L2	3.17306	0.34006	0.0568678
AF	ENSMMUG00000046028	1.1692	0.339908	0.0569853
AF	RTP4	1.29328	0.339798	0.0570715
AF	GABARAP	7.84477	0.339562	0.0572546
AF	MAPK3	5.69687	0.339203	0.0575355
AF	PLK3	1.58897	0.338869	0.0577974
AF	ARFGEF2	1.60582	0.338771	0.0578741
AF	LIN7C	3.82303	0.338558	0.0580424
AF	NAA50	6.44433	0.338101	0.0584029
AF	SNX27	2.65094	0.337891	0.0585695
AF	COX5A	4.08644	0.337565	0.0588291
AF	GADD45B	3.01668	0.337248	0.059082
AF	SATB1	4.92382	0.337248	0.059082
AF	EIF4E2	3.12018	0.336971	0.0593036
AF	PHF20	1.78405	0.336821	0.0594243
AF	BRI3	4.86204	0.335991	0.0600932
AF	PRR14L	2.12255	0.335279	0.0606723
AF	VPS28	2.38998	0.335216	0.0607245
AF	FAM162A	4.47042	0.335027	0.0608788
AF	PLEKHS1	1.07615	0.334831	0.061039
AF	ZSCAN21	1.12638	0.334669	0.0611721
AF	COQ8B	1.04163	0.334613	0.0612181
AF	SCYL3	1.05762	0.33432	0.0614595
AF	MTA3	1.79605	0.334196	0.0615616
AF	PHLDA1	2.06766	0.334162	0.0615897
AF	PPP2R2D	1.2201	0.334128	0.0616179
AF	TANK	2.37857	0.333897	0.0618087
AF	SRXN1	1.25069	0.333824	0.0618697
AF	GM2A	1.04188	0.33341	0.0622134
AF	PKNOX1	1.29703	0.332964	0.0625852
AF	RNF187	1.24664	0.33261	0.0628823
AF	FAM104B	2.96437	0.332388	0.0630687
AF	VKORC1L1	1.88551	0.332292	0.0631493
AF	SLC29A3	1.51552	0.331881	0.0634965
AF	ENSMMUG00000004832	2.58949	0.331622	0.063716
AF	ADD1	2.07999	0.331318	0.0639746
AF	DAZAP2	5.07515	0.331069	0.0641864
AF	KIAA1324	1.45044	0.330307	0.0648392
AF	PSMD13	2.62874	0.330242	0.0648949
AF	STARD7	3.1163	0.330045	0.065065
AF	TMED10	2.27177	0.32979	0.0652854
AF	MARCHF5	1.31036	0.329753	0.065317
AF	SHISA5	4.73603	0.329654	0.0654025
AF	RAPH1	2.43276	0.329581	0.0654658
AF	GPSM2	3.00289	0.329431	0.0655955
AF	ZBED1	2.18522	0.329409	0.0656151
AF	CPEB4	2.89226	0.329366	0.0656521
AF	DPM2	4.1744	0.329247	0.0657559
AF	ALG13	2.75989	0.328937	0.0660255
AF	JTB	3.49584	0.328692	0.0662399
AF	SMR3B	2.01903	0.32835	0.0665393
AF	CSRNP1	1.0071	0.328266	0.0666133
AF	HSD17B4	3.2146	0.328148	0.0667168
AF	MPZL3	4.71721	0.327948	0.0668931
AF	PNPLA1	1.92065	0.327819	0.0670062
AF	AAK1	3.12356	0.326995	0.0677365
AF	TGFBR2	1.87925	0.326821	0.0678918
AF	HADHB	2.53107	0.326728	0.0679744
AF	VPS25	1.4911	0.326653	0.0680416
AF	SCCPDH	2.11087	0.32659	0.0680981
AF	CCL20	1.03011	0.326345	0.0683167
AF	CD44	5.0007	0.326143	0.0684984
AF	BNIP3L	6.6577	0.326001	0.0686255
AF	EHF	5.41323	0.325731	0.0688686
AF	POLR2F	3.44038	0.325731	0.0688686
AF	RASA1	1.89052	0.325674	0.0689204
AF	RNF115	2.3642	0.325573	0.0690108
AF	SPAG16	4.41651	0.325071	0.0694659
AF	CORO1B	1.84011	0.324559	0.0699313
AF	CYRIB	2.77281	0.324265	0.0702005
AF	RNF114	1.81716	0.324079	0.0703701
AF	RC3H2	2.62596	0.323917	0.0705186
AF	TMLHE	1.93365	0.323765	0.070659
AF	STK39	3.51035	0.323595	0.0708148
AF	PPP1R14C	2.60614	0.323586	0.0708232
AF	GRK3	1.31177	0.322603	0.0717337
AF	NSF	1.78007	0.321748	0.0725327
AF	SNX12	1.92409	0.321739	0.0725407
AF	ZNF320	1.30916	0.321244	0.073007
AF	VTA1	2.78801	0.320892	0.0733396
AF	TTI2	2.73644	0.320872	0.0733584
AF	H3F3B	7.77477	0.320743	0.0734802
AF	DNM2	3.07965	0.320506	0.0737058
AF	C3orf70	1.41821	0.320242	0.0739566
AF	ANKRD13A	2.46495	0.320153	0.0740415
AF	CDC42SE1	3.47386	0.319521	0.0746457
AF	PFKFB2	3.19531	0.319027	0.0751216
AF	HYDIN	2.57298	0.318985	0.0751615
AF	FBXO28	1.50914	0.318717	0.0754208
AF	PTPN6	1.22282	0.3186	0.0755336
AF	CORO2A	2.42957	0.318377	0.0757504
AF	KHDC4	2.61889	0.318169	0.0759519
AF	FNBP1L	3.19021	0.318045	0.0760733
AF	BCAT1	3.36516	0.317918	0.0761963
AF	GPS2	3.99213	0.317813	0.0762989
AF	UBE2D1	1.2319	0.31766	0.0764482
AF	FEM1C	3.05394	0.317555	0.0765515
AF	SMIM15	1.94249	0.317066	0.0770315
AF	NSMCE1	2.83694	0.315997	0.0780879
AF	ZNF655	1.11385	0.315692	0.0783908
AF	EIF4H	3.56668	0.315521	0.0785622
AF	ELAVL1	1.54073	0.315484	0.0785992
AF	CPA4	2.39696	0.315459	0.0786237
AF	ENSMMUG00000037541	1.32129	0.31529	0.078793
AF	ACLY	2.11298	0.314816	0.0792683
AF	ENSMMUG00000041773	3.21046	0.314674	0.0794113
AF	PRKACB	2.64682	0.314665	0.0794197
AF	ATP6V1C1	2.24336	0.314628	0.0794569
AF	TCEA1	3.57049	0.314417	0.0796702
AF	SCNM1	2.7218	0.314241	0.0798483
AF	WASHC2A	2.23233	0.314197	0.0798921
AF	USP8	2.97987	0.313831	0.0802627
AF	FUNDC1	2.10135	0.313469	0.0806309
AF	ASXL1	1.28246	0.313328	0.0807747
AF	CRYBG3	4.7712	0.313247	0.0808577
AF	ALG8	2.03508	0.312837	0.0812768
AF	SLC25A1	1.2592	0.312535	0.0815868
AF	CAB39	4.16523	0.312362	0.0817653
AF	WDR41	2.60207	0.312244	0.0818866
AF	SELENBP1	3.11535	0.312147	0.0819869
AF	MRPL46	1.16918	0.311994	0.0821449
AF	MON1B	2.14423	0.311788	0.0823578
AF	SRSF6	2.11659	0.311628	0.0825236
AF	ALOXE3	1.54725	0.311595	0.0825574
AF	C1orf122	1.3563	0.311577	0.0825764
AF	TSC2	1.39792	0.311114	0.0830581
AF	ZNF248	1.24409	0.310967	0.0832113
AF	GORASP2	2.73101	0.310768	0.0834192
AF	RBM22	1.80395	0.310759	0.0834283
AF	ABHD5	4.99957	0.310651	0.0835416
AF	BASP1	2.19927	0.310565	0.0836312
AF	PTBP1	3.43977	0.310543	0.0836538
AF	SELENOW	1.41655	0.310336	0.0838712
AF	C6orf62	3.35833	0.309862	0.0843703
AF	RNASE6	0.980044	0.309849	0.0843841
AF	ENSMMUG00000014418	4.6324	0.309694	0.0845479
AF	ROGDI	1.40572	0.309453	0.0848022
AF	NDUFA10	2.2139	0.309329	0.0849339
AF	ETV1	2.4647	0.309257	0.0850102
AF	FBXO42	2.3611	0.30924	0.0850283
AF	WIPI1	3.94257	0.309233	0.0850358
AF	TASOR	1.96703	0.309159	0.0851142
AF	CLK3	1.56409	0.30874	0.0855603
AF	ZBTB5	1.0116	0.308628	0.0856794
AF	FBXO22	3.07511	0.308539	0.0857742
AF	TBC1D31	1.75444	0.308082	0.0862633
AF	CCDC97	2.07262	0.307926	0.0864309
AF	REPIN1	2.13195	0.307901	0.0864583
AF	SNTB1	1.39974	0.307834	0.0865302
AF	SEC24B	3.60653	0.307705	0.0866687
AF	CCDC190	1.12185	0.307441	0.0869531
AF	ENSMMUG00000030178	2.65426	0.307414	0.0869825
AF	CCNT2	2.18431	0.307408	0.0869891
AF	PXMP4	1.25681	0.307392	0.0870063
AF	AMZ2	4.33566	0.307304	0.0871018
AF	LYZ	4.14585	0.30725	0.0871594
AF	THUMPD1	2.28024	0.307103	0.0873186
AF	GPATCH2	1.86612	0.307088	0.0873356
AF	MPZL1	2.34462	0.306979	0.0874534
AF	IDE	3.23295	0.306872	0.0875696
AF	POLR2G	1.17333	0.306829	0.0876161
AF	MUC20	2.49159	0.306748	0.0877037
AF	ICE1	1.62242	0.30643	0.0880505
AF	CYLD	2.12702	0.306199	0.0883025
AF	FOXK2	2.96809	0.306011	0.0885079
AF	ENSMMUG00000047404	5.95037	0.305798	0.0887409
AF	MTFR1L	2.38627	0.305727	0.0888183
AF	CNTRL	1.84048	0.305459	0.089113
AF	TRAPPC10	1.55024	0.305207	0.0893902
AF	YWHAB	4.77468	0.305116	0.0894909
AF	PALLD	4.68757	0.30492	0.089708
AF	ACSL4	1.75608	0.304855	0.0897794
AF	ENSMMUG00000030101	1.54432	0.304555	0.0901116
AF	GRB2	2.46242	0.304553	0.0901141
AF	EXPH5	5.20885	0.304222	0.0904817
AF	ZNF618	1.39546	0.303997	0.0907325
AF	PLEKHA2	1.49802	0.303869	0.0908754
AF	KDM6B	2.07462	0.303706	0.0910567
AF	FAM193A	2.89709	0.303327	0.0914813
AF	LSM12	4.62201	0.303166	0.0916627
AF	HSD11B2	2.02551	0.302992	0.0918586
AF	SFT2D2	3.40816	0.302824	0.0920472
AF	DALRD3	1.87603	0.302782	0.0920947
AF	ARGLU1	2.42867	0.302781	0.0920965
AF	ZFAND3	3.99896	0.302535	0.0923738
AF	CCSER2	4.05676	0.302172	0.0927845
AF	PGM2L1	1.52619	0.302065	0.0929068
AF	PRDM1	4.19485	0.302041	0.0929333
AF	TM7SF3	1.24282	0.302008	0.0929712
AF	HERC3	1.7642	0.30184	0.0931616
AF	AVL9	1.91493	0.30178	0.0932306
AF	CDKL5	2.13723	0.301164	0.0939341
AF	MSRB1	2.36016	0.300843	0.0943012
AF	IFITM3	3.67892	0.30078	0.0943736
AF	RNF144B	2.11299	0.300729	0.0944325
AF	UBE3C	1.67695	0.30069	0.0944777
AF	WNK1	4.6701	0.300576	0.0946087
AF	WDR78	2.1774	0.300449	0.0947545
AF	PATL1	2.04651	0.300318	0.0949061
AF	ENSMMUG00000000478	3.50435	0.300141	0.0951099
AF	DNMBP	2.15292	0.300086	0.0951736
AF	WIPI2	1.75766	0.300053	0.0952119
AF	KRTCAP2	1.96989	0.299756	0.0955566
AF	CCZ1	2.00395	0.299509	0.0958424
AF	PREB	1.09002	0.299495	0.0958588
AF	MIF4GD	1.43998	0.299332	0.0960495
AF	DENND4A	1.097	0.299236	0.0961609
AF	ABHD17B	2.61879	0.298973	0.0964675
AF	SLC25A4	2.05331	0.298924	0.0965247
AF	SLC26A9	1.89742	0.298895	0.0965583
AF	MAX	6.62034	0.298888	0.0965673
AF	AGO3	1.81614	0.298762	0.0967139
AF	MTMR1	1.66818	0.29859	0.096916
AF	HMOX1	3.48477	0.298581	0.0969268
AF	PATJ	2.57017	0.298575	0.0969331
AF	HDHD2	1.99761	0.298107	0.0974836
AF	MFSD14A	1.07861	0.298106	0.0974843
AF	SEC24D	2.69084	0.29778	0.0978689
AF	C19orf53	3.28955	0.297769	0.0978818
AF	UBE2I	2.12704	0.297715	0.0979455
AF	PARD3B	1.89047	0.297677	0.0979912
AF	HCCS	1.50031	0.297556	0.0981339
AF	RALB	2.77385	0.297503	0.0981966
AF	DUSP18	1.60567	0.297062	0.0987197
AF	UBAP2	4.44979	0.296989	0.0988072
AF	AHCYL1	3.22564	0.296928	0.0988796
AF	MCU	2.88363	0.296776	0.0990602
AF	RBBP5	1.39561	0.296132	0.0998309
AF	CFAP53	2.4927	0.296097	0.0998728
AF	TM9SF4	1.09369	0.296081	0.0998914
AF	CREBRF	2.92963	0.296033	0.0999492
AF	NDUFB8	1.80178	0.295991	0.0999999
AF	BANF1	4.94779	0.2958	0.100229
AF	RNF8	1.95462	0.295696	0.100355
AF	ENSMMUG00000029821	1.96679	0.295531	0.100554
AF	KLK7	2.71237	0.295494	0.100598
AF	PPP2R1A	2.85149	0.294984	0.101215
AF	ECT2	1.13993	0.294915	0.101297
AF	KIAA1191	4.43275	0.294646	0.101624
AF	PHTF2	2.02474	0.294645	0.101625
AF	CHCHD7	2.51014	0.29419	0.102179
AF	AKIRIN1	2.09064	0.294109	0.102279
AF	FOXA1	2.3771	0.293856	0.102588
AF	PRR13	3.26756	0.293675	0.102809
AF	BRD8	2.65108	0.293616	0.102882
AF	ZMYM3	1.73065	0.293528	0.10299
AF	GOLPH3L	2.58064	0.293475	0.103055
AF	TASOR2	1.57904	0.293302	0.103268
AF	TP53I11	1.54781	0.293093	0.103525
AF	MESD	1.45557	0.292622	0.104107
AF	TYMS	1.3623	0.292522	0.104231
AF	STRAP	2.20016	0.292417	0.104361
AF	SDCCAG8	2.26452	0.292368	0.104422
AF	VPS53	2.5653	0.292188	0.104645
AF	GPN2	1.20393	0.291885	0.105022
AF	DBNL	1.5068	0.291828	0.105093
AF	ENSMMUG00000047848	3.31162	0.291713	0.105237
AF	AP1G1	2.75183	0.291655	0.105309
AF	DEFB4A	1.50167	0.291501	0.105501
AF	LPIN3	1.03542	0.291135	0.10596
AF	GNA11	1.91132	0.290729	0.10647
AF	CDC37	3.89066	0.290564	0.106677
AF	LCMT1	1.3143	0.290552	0.106692
AF	RBM12	4.15949	0.290405	0.106878
AF	UBAP2L	4.31683	0.28967	0.10781
AF	MID1	1.87761	0.289534	0.107981
AF	SHTN1	2.79371	0.28952	0.108
AF	GRAMD1C	2.14901	0.288984	0.108683
AF	RFX3	2.51078	0.288768	0.10896
AF	ZNF24	2.33454	0.288642	0.109121
AF	FLACC1	1.09589	0.288511	0.109289
AF	MUC15	1.86092	0.287944	0.110018
AF	AGTPBP1	1.51149	0.287818	0.110182
AF	WDR1	2.43845	0.287792	0.110216
AF	EXOC2	1.40323	0.28774	0.110282
AF	SLC34A2	2.61221	0.287642	0.110409
AF	SND1	2.40483	0.287545	0.110535
AF	RASSF3	3.56406	0.286828	0.111466
AF	IGF1R	1.09816	0.286717	0.111611
AF	ANXA5	4.31998	0.28668	0.111658
AF	RAB8A	1.74809	0.286463	0.111942
AF	FKBP8	1.66725	0.286337	0.112107
AF	NUP50	3.40111	0.286295	0.112162
AF	XPNPEP1	1.82081	0.286177	0.112316
AF	METTL21A	2.12416	0.286063	0.112466
AF	YTHDC1	4.54393	0.28605	0.112483
AF	UBN1	1.94456	0.286043	0.112492
AF	SETD2	3.29992	0.286002	0.112546
AF	UNC13B	1.74789	0.285945	0.11262
AF	YTHDF3	3.69014	0.285713	0.112925
AF	MON1A	1.9642	0.285454	0.113266
AF	COQ4	1.37049	0.285402	0.113336
AF	PPP1R9A	2.57204	0.285401	0.113337
AF	SPRYD7	1.84533	0.285377	0.113369
AF	ULK3	1.25038	0.285326	0.113436
AF	NRAS	3.76691	0.285311	0.113455
AF	ZNF717	1.0539	0.285205	0.113595
AF	STPG4	1.68012	0.285058	0.113789
AF	DNAJA2	2.74609	0.284802	0.114129
AF	GNE	2.8108	0.284688	0.11428
AF	PLEKHG3	1.04293	0.284654	0.114326
AF	CNOT3	1.66997	0.284653	0.114327
AF	MICU1	2.58209	0.284646	0.114336
AF	ABHD2	1.63417	0.284569	0.114438
AF	SIAH2	2.29304	0.284481	0.114555
AF	SLC16A7	1.85103	0.284421	0.114635
AF	PAPSS1	2.64253	0.28425	0.114863
AF	N4BP2L1	1.19003	0.284207	0.11492
AF	TJP3	1.11688	0.284207	0.11492
AF	CEP57	2.42034	0.284096	0.115068
AF	XRCC6	2.80762	0.284006	0.115188
AF	ATP5F1B	5.28443	0.283963	0.115245
AF	DCAF16	2.25454	0.283871	0.115368
AF	DPCD	2.7484	0.283582	0.115755
AF	HERPUD1	1.58132	0.28358	0.115757
AF	DDX23	1.87802	0.283474	0.115901
AF	SLC2A11	5.50514	0.283388	0.116015
AF	INPPL1	1.40635	0.283214	0.116249
AF	SF3B2	2.01063	0.283055	0.116463
AF	PGM1	1.34296	0.283023	0.116506
AF	MVB12B	3.0001	0.282924	0.116639
AF	ZNF621	1.08366	0.282748	0.116877
AF	XIAP	1.02395	0.282736	0.116892
AF	ZNF317	2.24754	0.282734	0.116896
AF	RAB3GAP1	1.95765	0.282705	0.116935
AF	FILIP1L	1.59148	0.282645	0.117016
AF	S100PBP	1.52812	0.282582	0.117101
AF	VGLL4	3.19162	0.282321	0.117454
AF	ST3GAL1	1.46313	0.282158	0.117675
AF	GNAI1	3.28825	0.282035	0.117842
AF	SNRK	1.80598	0.281883	0.118049
AF	CTDNEP1	2.5743	0.281879	0.118054
AF	ANKRD22	1.13344	0.281816	0.118141
AF	TMC5	1.60439	0.28176	0.118216
AF	PEAK1	1.75945	0.281757	0.11822
AF	DNAJB1	3.88772	0.281473	0.118607
AF	TMOD3	3.95178	0.281255	0.118904
AF	CLPX	3.40255	0.281254	0.118907
AF	TENT2	3.73476	0.280902	0.119388
AF	LRRC59	2.02511	0.280834	0.119482
AF	PPP4C	3.32775	0.280626	0.119767
AF	TOM1	1.44579	0.280445	0.120017
AF	MRPS6	3.24366	0.280216	0.120332
AF	AMN1	1.60054	0.280152	0.12042
AF	PNPLA8	1.86649	0.280091	0.120504
AF	ACTR1B	1.00503	0.280001	0.120629
AF	PIFO	3.40386	0.279791	0.120919
AF	EIF4G3	4.12506	0.279663	0.121097
AF	WWTR1	3.86281	0.279349	0.121533
AF	TBC1D5	2.30833	0.279007	0.122008
AF	YES1	3.7092	0.278979	0.122047
AF	PNPO	1.26498	0.278978	0.122049
AF	DIPK2A	1.09108	0.278827	0.122259
AF	TRIM23	1.46752	0.278782	0.122322
AF	C2CD5	1.81159	0.278777	0.122329
AF	CREB3L1	2.3179	0.278631	0.122533
AF	GAB2	4.53975	0.278525	0.122681
AF	TTC1	3.09092	0.278153	0.123203
AF	ATP12A	1.81804	0.277979	0.123447
AF	KMT5B	4.06179	0.27795	0.123488
AF	BAG6	2.4134	0.277872	0.123597
AF	STX8	2.32361	0.27785	0.123628
AF	TJP2	2.45086	0.277624	0.123946
AF	ENSMMUG00000045959	1.41845	0.277358	0.124322
AF	ENSMMUG00000046433	3.05661	0.277322	0.124373
AF	LNX1	3.00351	0.277223	0.124514
AF	SPATA6	2.52656	0.277043	0.124768
AF	BMP2	2.29892	0.276739	0.125199
AF	B4GALT5	1.93054	0.276728	0.125215
AF	ANXA11	3.66444	0.276479	0.125568
AF	AUTS2	1.99297	0.276428	0.125641
AF	USO1	3.33783	0.276362	0.125735
AF	HERPUD2	4.07574	0.276347	0.125757
AF	RRAGA	2.62334	0.27631	0.12581
AF	GPX2	3.07964	0.27619	0.12598
AF	MEIS2	2.18124	0.275806	0.126529
AF	ECT2L	1.08745	0.275784	0.126561
AF	USP31	1.37202	0.275657	0.126744
AF	ANK3	2.33225	0.275651	0.126752
AF	ENSMMUG00000042887	3.22839	0.275329	0.127214
AF	SLC38A9	1.25335	0.275215	0.127377
AF	VPS37A	3.57293	0.275175	0.127435
AF	CCL2	1.08112	0.275138	0.127488
AF	NFKB1	2.03092	0.27508	0.127572
AF	CFAP126	3.98347	0.274707	0.128111
AF	EMP1	5.82996	0.274704	0.128115
AF	KLK5	2.61725	0.274611	0.12825
AF	CIB1	1.79404	0.274497	0.128414
AF	SRI	3.45935	0.274491	0.128422
AF	ENSMMUG00000040867	5.05311	0.274422	0.128522
AF	THRA	2.33548	0.274379	0.128584
AF	TCEAL9	3.19618	0.274267	0.128748
AF	CYTH1	2.70278	0.274219	0.128817
AF	RALA	2.13883	0.273986	0.129156
AF	SFT2D1	1.05581	0.273912	0.129262
AF	CLK1	2.37001	0.273793	0.129437
AF	CD74	1.25359	0.273681	0.129599
AF	DCAF12	2.6682	0.27367	0.129615
AF	EGLN1	1.23165	0.273655	0.129637
AF	FASTK	1.10204	0.273431	0.129963
AF	MAP3K5	1.8561	0.273346	0.130087
AF	GTF2IRD2	1.4614	0.273336	0.130102
AF	PHF2	1.60436	0.273333	0.130107
AF	EIF2S1	2.3268	0.273317	0.13013
AF	NKAPD1	1.48645	0.273251	0.130228
AF	IL6ST	3.04348	0.27314	0.130389
AF	TENT4A	1.24914	0.272964	0.130647
AF	CNOT6	3.25934	0.272696	0.131041
AF	FBXL13	1.37118	0.272692	0.131046
AF	CSNK1G1	3.1807	0.272638	0.131125
AF	ENSMMUG00000040642	6.74553	0.272588	0.131199
AF	PI4KA	1.02327	0.272463	0.131383
AF	YME1L1	2.7085	0.272384	0.1315
AF	CHM	1.82627	0.27235	0.13155
AF	PCID2	1.2137	0.272262	0.131678
AF	PARN	1.5946	0.272256	0.131688
AF	ENSMMUG00000044700	3.06942	0.272086	0.131939
AF	ENSMMUG00000005139	2.12544	0.272009	0.132053
AF	ASB1	1.12309	0.271969	0.132112
AF	UCK2	2.50365	0.271703	0.132505
AF	TNF	1.12435	0.271389	0.13297
AF	DMAC2	1.92786	0.271342	0.133041
AF	THAP4	2.54158	0.27128	0.133132
AF	CTSB	3.46175	0.271192	0.133263
AF	ENSA	4.79991	0.270928	0.133657
AF	FNIP2	1.66075	0.270816	0.133823
AF	NTPCR	1.30639	0.270777	0.133882
AF	BSCL2	1.76106	0.270625	0.134109
AF	ARAF	2.17636	0.270589	0.134163
AF	PPIP5K2	1.26239	0.270525	0.134258
AF	NUDT12	1.22619	0.270487	0.134315
AF	NADK	3.72238	0.270401	0.134445
AF	ENSMMUG00000043313	1.53258	0.27036	0.134505
AF	ENSMMUG00000012047	1.83275	0.270328	0.134553
AF	CTNND1	3.51807	0.270209	0.134731
AF	CYFIP2	2.33494	0.270036	0.134991
AF	SDHC	3.79033	0.269904	0.13519
AF	ECM1	8.43168	0.269873	0.135235
AF	ACO1	1.83915	0.26986	0.135255
AF	TTC17	1.50282	0.269672	0.135538
AF	DVL3	2.4057	0.269639	0.135588
AF	TUBD1	1.97502	0.269599	0.135649
AF	ALAD	1.20366	0.269575	0.135684
AF	AKAP13	3.53902	0.269371	0.135993
AF	MED13	3.35248	0.269358	0.136012
AF	NFE2L1	3.71547	0.269325	0.136063
AF	SF3B5	3.65777	0.269205	0.136244
AF	EWSR1	4.74463	0.269186	0.136272
AF	PICALM	4.08235	0.26907	0.136447
AF	TCP1	3.41777	0.26903	0.136508
AF	BHLHE40	2.5181	0.268984	0.136578
AF	PTK2	3.80361	0.268974	0.136592
AF	UBE2W	1.48948	0.268948	0.136632
AF	POF1B	3.23768	0.268707	0.136998
AF	PRCP	1.441	0.268683	0.137034
AF	MBD3	1.20214	0.268636	0.137105
AF	SGK1	2.34451	0.26859	0.137176
AF	RANBP10	2.16418	0.268581	0.137188
AF	VPS11	2.08028	0.268558	0.137224
AF	ENSMMUG00000021075	5.3458	0.268514	0.137291
AF	UBB	7.12395	0.268383	0.13749
AF	PTPRC	2.51032	0.268335	0.137563
AF	AC008878.1	2.95442	0.268265	0.137669
AF	SHPRH	1.0699	0.268209	0.137755
AF	PPP3CA	2.95333	0.268077	0.137956
AF	PSMB4	3.64496	0.268064	0.137976
AF	CD47	1.13217	0.26786	0.138287
AF	TXNRD1	2.45146	0.267711	0.138516
AF	GTF2H5	1.92592	0.26758	0.138716
AF	ANKRD6	1.03268	0.267576	0.138722
AF	RRAS2	3.48823	0.267299	0.139146
AF	ARL8A	1.23556	0.267222	0.139265
AF	HIPK3	3.65095	0.267213	0.139279
AF	ENSMMUG00000037991	4.62411	0.267186	0.13932
AF	PDHA1	1.63825	0.267011	0.13959
AF	SKP2	2.53887	0.266826	0.139875
AF	ENSMMUG00000010378	2.99155	0.266817	0.139888
AF	SEC63	2.77335	0.266677	0.140104
AF	NAXE	2.51811	0.266648	0.140148
AF	MYLIP	1.68609	0.266564	0.140278
AF	C6orf136	1.56886	0.266533	0.140326
AF	LENG8	1.58102	0.266429	0.140487
AF	AMBRA1	2.07702	0.26639	0.140548
AF	IGFBP5	2.29819	0.266389	0.14055
AF	ZRANB2	3.10474	0.266389	0.14055
AF	FAM214A	3.7228	0.266333	0.140636
AF	ZKSCAN5	1.07333	0.266231	0.140794
AF	PXK	2.11698	0.26589	0.141322
AF	SLC41A1	1.59002	0.265766	0.141515
AF	PSMD2	2.46853	0.265661	0.141678
AF	CHD8	2.40273	0.265543	0.141862
AF	COPG2	2.06928	0.265447	0.142012
AF	NELFCD	2.2658	0.265416	0.14206
AF	ZMYM5	1.4674	0.265254	0.142313
AF	CFAP45	1.09669	0.265126	0.142513
AF	ACTR3B	1.74012	0.265083	0.14258
AF	HIF3A	1.94904	0.264978	0.142744
AF	OTUD4	2.92798	0.264905	0.142858
AF	SRP68	2.50464	0.264861	0.142926
AF	CWC15	2.6222	0.264691	0.143193
AF	MT3	5.52387	0.264338	0.143747
AF	C18orf21	2.3662	0.264295	0.143815
AF	PITPNA	3.27378	0.264199	0.143965
AF	PUS10	1.53061	0.264162	0.144024
AF	GOLM1	2.13979	0.263881	0.144467
AF	GID8	4.05487	0.263775	0.144635
AF	PSME3IP1	3.211	0.263703	0.144748
AF	MARCHF7	2.65988	0.263626	0.14487
AF	THUMPD3	1.63329	0.263533	0.145016
AF	YIPF2	1.02355	0.263526	0.145028
AF	BAG4	1.53578	0.263502	0.145065
AF	PITPNC1	1.0432	0.263478	0.145104
AF	ENSMMUG00000048233	4.47198	0.263446	0.145154
AF	UBE4B	3.36091	0.26342	0.145195
AF	WWP1	7.42415	0.263407	0.145216
AF	C11orf24	1.90185	0.263406	0.145218
AF	AP3B1	2.29898	0.26329	0.145401
AF	RSBN1	2.1008	0.263271	0.145432
AF	MYO6	2.59093	0.263252	0.145461
AF	CCDC93	1.08038	0.263131	0.145654
AF	HBP1	4.41259	0.263034	0.145808
AF	NUMB	4.42757	0.263017	0.145835
AF	UQCRFS1	3.6022	0.262836	0.146122
AF	DPH3	1.93311	0.262722	0.146304
AF	ENSMMUG00000042997	3.74797	0.262597	0.146504
AF	RPL7L1	3.09624	0.262463	0.146716
AF	LCE5A	2.35124	0.262357	0.146886
AF	ZNF398	1.99335	0.262336	0.14692
AF	ZBTB38	1.62095	0.262304	0.14697
AF	ALOX5AP	1.1541	0.262172	0.147181
AF	TAB3	5.17295	0.262144	0.147227
AF	WDPCP	1.03729	0.262129	0.147251
AF	ENSMMUG00000043055	2.13642	0.262127	0.147254
AF	P2RX4	1.03011	0.262043	0.147387
AF	MYO5A	2.11586	0.261992	0.14747
AF	HMGA2	1.15198	0.261939	0.147555
AF	MBD5	1.85375	0.261901	0.147616
AF	RAB27A	1.50193	0.261709	0.147923
AF	SMU1	2.24673	0.261697	0.147943
AF	MUC5AC	1.93499	0.261528	0.148214
AF	TBC1D25	1.50717	0.26116	0.148806
AF	SP1	3.42538	0.261069	0.148952
AF	NEK3	1.14715	0.260942	0.149158
AF	PCTP	1.1024	0.260938	0.149164
AF	ETV3	2.82518	0.260916	0.1492
AF	EXOC3	1.83757	0.260544	0.149801
AF	CENPB	2.9933	0.260336	0.150139
AF	CAPRIN1	3.65627	0.259975	0.150726
AF	HLA-DRA	1.48638	0.259959	0.150751
AF	ENSMMUG00000013388	4.61578	0.259894	0.150857
AF	TRIM33	3.50554	0.259839	0.150947
AF	PPP2R5D	1.26419	0.259799	0.151012
AF	SPTY2D1	1.62867	0.259727	0.15113
AF	RHNO1	1.48083	0.259616	0.15131
AF	MUC1	3.36223	0.259596	0.151343
AF	TTLL5	2.83397	0.259548	0.151422
AF	RND3	4.00295	0.259516	0.151474
AF	EBNA1BP2	1.51516	0.258988	0.152338
AF	RNASEK	5.3283	0.258661	0.152875
AF	XPR1	1.36612	0.258632	0.152922
AF	EIF3D	3.81759	0.258536	0.153079
AF	BBS9	1.99434	0.258519	0.153108
AF	ZNF207	4.89806	0.2585	0.153139
AF	TSPAN1	2.95358	0.258422	0.153267
AF	NFRKB	1.62831	0.25832	0.153436
AF	PSPH	1.64964	0.258249	0.153552
AF	ZNF181	1.36605	0.258237	0.153572
AF	FRK	1.98576	0.258153	0.153712
AF	ENSMMUG00000016235	4.37902	0.258146	0.153723
AF	PDCD6IP	2.70941	0.258031	0.153913
AF	ENSMMUG00000047884	1.36124	0.257964	0.154023
AF	MLPH	2.85602	0.257718	0.15443
AF	UCP2	3.34181	0.257708	0.154447
AF	ZNF33B	1.70604	0.257611	0.154608
AF	HADHA	3.60373	0.257313	0.155101
AF	GANAB	1.32629	0.257296	0.155129
AF	RBMS1	5.02198	0.257252	0.155203
AF	GABARAPL1	5.21041	0.257224	0.15525
AF	ID1	1.56364	0.257185	0.155314
AF	PQBP1	1.29743	0.257123	0.155418
AF	RRAGD	1.82021	0.256921	0.155753
AF	PTBP3	5.40893	0.256823	0.155917
AF	PTPN13	3.26873	0.256707	0.156111
AF	RAPGEF5	2.0444	0.256605	0.156281
AF	UGT1A1	1.43022	0.255953	0.157373
AF	IQGAP2	2.49293	0.255921	0.157426
AF	ENSMMUG00000043478	5.49767	0.255899	0.157464
AF	IPO5	3.23142	0.255863	0.157524
AF	ENSMMUG00000045498	2.39139	0.25584	0.157562
AF	ELP5	1.44837	0.255787	0.157652
AF	FAM210B	2.98889	0.255745	0.157722
AF	LIAS	1.22292	0.255695	0.157805
AF	ENSMMUG00000016401	1.54283	0.25567	0.157849
AF	IDH3G	2.03906	0.255538	0.15807
AF	CDIPT	2.74388	0.255513	0.158113
AF	CRLF3	1.9547	0.255508	0.158121
AF	ESRRG	1.92116	0.255409	0.158288
AF	ASCC3	1.98398	0.255352	0.158384
AF	DDX27	2.1331	0.255222	0.158602
AF	DNMT3A	1.64602	0.255011	0.15896
AF	SBSN	3.90895	0.254933	0.159091
AF	FARSA	1.67792	0.254919	0.159114
AF	POLR3H	1.44893	0.254915	0.159121
AF	PIP4K2A	1.47552	0.25487	0.159197
AF	AL133352.1	4.06983	0.25477	0.159368
AF	PSME2	2.76697	0.254709	0.15947
AF	BNIP3	3.8837	0.254577	0.159694
AF	GABPB1	1.37112	0.254556	0.159731
AF	EIF5A	3.20785	0.254354	0.160073
AF	BICDL1	1.15716	0.25423	0.160284
AF	RNASEL	2.05089	0.25396	0.160744
AF	RAP1B	1.81667	0.253902	0.160842
AF	HIST1H4E	1.75217	0.253478	0.161566
AF	DDX54	1.07625	0.253364	0.161762
AF	SAP18	5.15925	0.25324	0.161975
AF	PI4K2B	1.40407	0.253005	0.162376
AF	ERF	4.39907	0.252993	0.162397
AF	RANBP9	5.19875	0.252912	0.162537
AF	HSPA1A	2.33271	0.252839	0.162663
AF	ELL2	2.87505	0.252791	0.162745
AF	CNNM4	1.18192	0.252747	0.16282
AF	ARPC5L	2.52302	0.252602	0.163069
AF	TSTD1	3.80754	0.252589	0.163093
AF	ENSMMUG00000037652	1.29629	0.252519	0.163213
AF	DHX32	3.14983	0.252482	0.163277
AF	CERS3	1.05418	0.252425	0.163375
AF	YOD1	5.30839	0.252116	0.163908
AF	PMM2	2.02139	0.252097	0.163941
AF	PDCD7	1.03756	0.252067	0.163993
AF	MAPK1	5.16721	0.251969	0.164162
AF	KRCC1	2.64075	0.251912	0.164261
AF	CASK	1.45828	0.251839	0.164388
AF	HARS2	1.01089	0.251825	0.164412
AF	RO60	2.37495	0.251823	0.164415
AF	KMT2E	4.12953	0.251822	0.164418
AF	RPRD2	3.14456	0.25179	0.164472
AF	COPS7A	2.55763	0.251783	0.164483
AF	HMGN4	1.74385	0.251615	0.164775
AF	HSDL2	1.80097	0.25155	0.164888
AF	VPS72	1.69923	0.251504	0.164968
AF	FAM76B	1.7258	0.251455	0.165053
AF	CEACAM8	3.40006	0.251284	0.165351
AF	TIMP1	3.26838	0.251069	0.165725
AF	CASP14	1.72046	0.251053	0.165753
AF	PLEKHM3	2.11087	0.250945	0.165941
AF	OAT	2.75583	0.250916	0.165991
AF	ENSMMUG00000041659	3.03301	0.250831	0.16614
AF	ENSMMUG00000048986	3.03301	0.250831	0.16614
AF	ATMIN	3.68482	0.250692	0.166382
AF	DHX35	1.70814	0.250615	0.166517
AF	PLEKHB2	2.1414	0.250486	0.166743
AF	FAM167A	2.12559	0.250373	0.166941
AF	MS4A8	1.39692	0.250114	0.167394
AF	GNAI3	3.76281	0.250104	0.167412
AF	ENSMMUG00000030177	5.95842	0.250054	0.167499
AF	PANK2	2.90349	0.250034	0.167534
AF	PGA3	2.47912	0.250023	0.167553
AF	AGBL2	1.17375	0.249927	0.167723
AF	PRPF8	2.32005	0.249893	0.167781
AF	STAT2	1.33831	0.249725	0.168077
AF	HSP90B1	4.14128	0.249717	0.168092
AF	AGR3	5.21072	0.249713	0.168099
AF	RSRC1	2.8603	0.249653	0.168204
AF	CSNK1D	2.79978	0.249643	0.168222
AF	HADH	2.18649	0.249483	0.168504
AF	KDM4B	1.37138	0.249355	0.16873
AF	ANKHD1	2.55849	0.249316	0.168798
AF	FAM204A	3.37311	0.249176	0.169045
AF	ZNF337	1.09792	0.248979	0.169394
AF	FAM92A	1.46592	0.248742	0.169813
AF	BSDC1	1.74168	0.248654	0.169969
AF	ARID5B	4.37484	0.248564	0.170128
AF	COMMD10	2.52726	0.248272	0.170648
AF	MRGBP	1.30492	0.248264	0.170662
AF	FBXO25	1.44344	0.248047	0.171048
AF	FAM160A1	1.36237	0.248035	0.17107
AF	MFAP2	1.15765	0.247836	0.171424
AF	PAK1	3.56024	0.24777	0.171541
AF	EFCAB6	1.21188	0.247588	0.171867
AF	COPB1	2.55173	0.24751	0.172007
AF	CKAP5	2.27023	0.247468	0.172082
AF	CUL3	3.89591	0.247459	0.172099
AF	CNOT10	1.19412	0.247414	0.172179
AF	SLC25A11	1.53376	0.247254	0.172465
AF	DNAJA4	3.02767	0.24704	0.172849
AF	ABHD14B	2.5025	0.246921	0.173063
AF	COA3	4.70261	0.246876	0.173144
AF	QDPR	1.78854	0.246719	0.173426
AF	KDM3A	2.13454	0.246628	0.173589
AF	CNOT11	4.07768	0.246585	0.173666
AF	USP9X	2.70726	0.246421	0.173963
AF	NUDT22	1.04944	0.24642	0.173964
AF	CHMP7	1.55773	0.246402	0.173996
AF	MIDEAS	1.54431	0.246352	0.174088
AF	SSRP1	2.0544	0.246212	0.17434
AF	SPTSSB	2.51266	0.246167	0.17442
AF	LGALS8	1.69834	0.246121	0.174504
AF	GRAMD2B	3.72298	0.245982	0.174755
AF	DUSP6	3.18046	0.245947	0.174819
AF	RMND5A	2.83056	0.245851	0.174993
AF	GCHFR	1.7583	0.245799	0.175086
AF	ZBTB7C	1.13767	0.245794	0.175096
AF	SEPTIN9	3.63895	0.245578	0.175486
AF	LAMTOR1	3.95887	0.245348	0.175905
AF	IRF1	1.02057	0.24526	0.176065
AF	DHCR24	1.17817	0.245238	0.176105
AF	TRIM21	1.1511	0.245171	0.176226
AF	KLHDC10	2.37654	0.245106	0.176345
AF	SEC14L1	2.92927	0.245103	0.17635
AF	SH3D21	1.26178	0.245053	0.176441
AF	ATP6V0A4	2.41974	0.245039	0.176467
AF	ZBTB18	1.07068	0.244904	0.176713
AF	PRKX	1.50236	0.244798	0.176906
AF	ZFP36L2	1.57388	0.244694	0.177096
AF	USP42	2.06697	0.244656	0.177166
AF	BRCC3	2.74246	0.24462	0.17723
AF	MEF2D	2.58824	0.244525	0.177405
AF	SLC44A3	1.51657	0.244481	0.177486
AF	ATP6V1D	2.66299	0.244429	0.177581
AF	KIF6	1.86186	0.244389	0.177654
AF	MAT2B	2.03361	0.244318	0.177784
AF	JMY	2.515	0.244231	0.177942
AF	ATP6V0E1	6.8595	0.244151	0.17809
AF	ATXN3	2.36835	0.244056	0.178263
AF	IAH1	1.97438	0.24397	0.178421
AF	ADAM9	2.02317	0.243895	0.178559
AF	ENSMMUG00000038786	1.65928	0.243724	0.178873
AF	ENSMMUG00000046289	2.98069	0.243674	0.178966
AF	RPS15A	8.8805	0.243589	0.179123
AF	MIER3	1.35844	0.243569	0.179159
AF	IDH1	3.43687	0.243316	0.179625
AF	FAM98A	1.93782	0.243299	0.179657
AF	DLC1	1.82001	0.243246	0.179754
AF	ISG20L2	2.31342	0.243138	0.179954
AF	RSPH1	1.87824	0.242951	0.180298
AF	SLC25A47	1.1957	0.24294	0.180319
AF	KLK12	2.34457	0.242894	0.180404
AF	BCL7A	1.17397	0.242563	0.181016
AF	SBNO1	2.46286	0.242193	0.181704
AF	ARPP19	2.96394	0.242158	0.181769
AF	IRF9	1.95515	0.242137	0.181808
AF	NDUFB5	1.99886	0.242109	0.18186
AF	UGDH	3.5299	0.242074	0.181925
AF	ARL5B	1.03553	0.2419	0.182249
AF	ENSMMUG00000046281	2.98067	0.241775	0.182482
AF	SLC31A1	4.58793	0.241665	0.182687
AF	ELF1	2.18884	0.241533	0.182935
AF	MUCL3	1.63465	0.241278	0.183411
AF	LAPTM4A	3.51723	0.241254	0.183457
AF	ATG4A	1.60376	0.241073	0.183795
AF	USH1C	1.12184	0.240997	0.183937
AF	ZNF700	1.39452	0.240984	0.183962
AF	AUH	1.47637	0.240607	0.18467
AF	SRGN	1.57456	0.240473	0.184922
AF	MGST1	2.19712	0.240418	0.185027
AF	PPP1R10	3.06559	0.240122	0.185585
AF	TOB1	5.17211	0.239633	0.186509
AF	BCCIP	2.4988	0.239601	0.186568
AF	ENSMMUG00000006608	5.59745	0.239524	0.186714
AF	RAP1A	5.55383	0.239491	0.186776
AF	SFTPB	5.37347	0.239368	0.18701
AF	CNOT6L	1.65359	0.239335	0.187073
AF	SETD5	3.94913	0.239323	0.187096
AF	ATP6V0A1	2.61241	0.239112	0.187497
AF	STX17	1.66626	0.238984	0.187741
AF	PKIB	4.5568	0.238982	0.187743
AF	CRAT	1.47061	0.23887	0.187957
AF	H4-16	1.07464	0.238809	0.188074
AF	MREG	1.18879	0.238777	0.188133
AF	RAP1GAP	1.00177	0.238764	0.18816
AF	CAMK1D	1.50992	0.238684	0.188311
AF	ZNF791	1.03353	0.238676	0.188327
AF	KMT2C	3.00896	0.238645	0.188386
AF	SMYD2	3.61962	0.238594	0.188484
AF	PSMD8	2.59608	0.23844	0.188776
AF	CRYAB	4.02436	0.238391	0.18887
AF	CADM1	2.02354	0.23833	0.188987
AF	MORF4L2	3.25297	0.238231	0.189176
AF	KDM5B	2.51744	0.237826	0.189952
AF	AP3M1	2.58086	0.237784	0.190033
AF	NIF3L1	2.08443	0.237523	0.190533
AF	SAP130	2.66445	0.237486	0.190605
AF	AGFG2	1.62182	0.237444	0.190686
AF	GMDS	2.07963	0.237205	0.191146
AF	FAM228B	2.49983	0.23719	0.191176
AF	RTF1	2.12304	0.237124	0.191303
AF	THRSP	2.23458	0.236961	0.191616
AF	RNF40	1.54983	0.236953	0.191633
AF	MSL2	2.36066	0.236822	0.191884
AF	VPS4B	3.5358	0.236763	0.191998
AF	TMCO1	1.58278	0.236613	0.192288
AF	RIMS1	1.15735	0.236609	0.192296
AF	CAPZA1	4.02257	0.236567	0.192378
AF	PRMT3	1.80918	0.236567	0.192378
AF	SLC43A3	1.69124	0.236524	0.192461
AF	SLC25A52	1.35608	0.236501	0.192506
AF	NDUFA1	5.8163	0.236323	0.192851
AF	CALCOCO1	4.46737	0.236248	0.192995
AF	WDR60	3.06217	0.236239	0.193013
AF	ARPC3	4.11546	0.236129	0.193226
AF	UBE2G1	3.18505	0.236125	0.193234
AF	ST7L	3.59876	0.235967	0.193541
AF	IVD	1.18538	0.235906	0.19366
AF	MRPL20	6.0058	0.23589	0.193692
AF	NR1D2	2.70407	0.235835	0.193797
AF	TLK1	3.76545	0.235835	0.193797
AF	ASAH1	2.49065	0.235795	0.193876
AF	PPHLN1	3.35533	0.23576	0.193944
AF	H2BFS	4.94147	0.235742	0.193979
AF	BCDIN3D	1.12385	0.235652	0.194154
AF	POLR2I	3.08433	0.235567	0.19432
AF	AEBP2	3.28187	0.235469	0.19451
AF	ENSMMUG00000037838	1.10654	0.235379	0.194687
AF	PRDX6	7.63283	0.235356	0.194732
AF	CDYL	2.9864	0.235178	0.195078
AF	GJC1	1.92633	0.235131	0.195171
AF	ETS2	1.8611	0.23511	0.195211
AF	SLC39A8	1.26653	0.23499	0.195447
AF	FBP1	1.62525	0.23473	0.195955
AF	ARHGAP26	1.90465	0.234698	0.196018
AF	FBXO10	1.57418	0.234667	0.19608
AF	MRPL41	1.44848	0.234653	0.196106
AF	SYNRG	2.16251	0.234576	0.196258
AF	RIPK2	2.04887	0.234575	0.19626
AF	LIPF	2.08371	0.234539	0.19633
AF	PPP1R14B	2.14914	0.234537	0.196334
AF	MTUS1	3.62582	0.234312	0.196777
AF	FCER1G	3.05839	0.234306	0.196788
AF	GPI	4.19464	0.234246	0.196906
AF	TOX4	3.69444	0.234219	0.196959
AF	KIF3B	2.95602	0.234069	0.197253
AF	ARMC2	1.04752	0.234032	0.197326
AF	GK	1.42074	0.233889	0.19761
AF	UGCG	1.49754	0.233886	0.197614
AF	ANKRA2	1.58953	0.233823	0.19774
AF	HIST2H2BE	2.83454	0.233682	0.198018
AF	GPX3	5.26088	0.233558	0.198263
AF	PAX9	3.55085	0.23352	0.198337
AF	ENSMMUG00000040835	2.48587	0.233476	0.198424
AF	KDM1B	1.40002	0.233459	0.198457
AF	PAN2	1.67134	0.233377	0.198619
AF	CCDC32	2.04465	0.233276	0.19882
AF	PTER	1.17621	0.233247	0.198878
AF	CKB	1.45425	0.233236	0.1989
AF	LRRC15	5.54991	0.23319	0.19899
AF	FMN1	2.02303	0.233181	0.199008
AF	C1orf194	3.2052	0.232954	0.199457
AF	ENSMMUG00000046605	1.02406	0.232922	0.199523
AF	ENSMMUG00000007991	3.17095	0.232888	0.19959
AF	ARMC8	1.84747	0.232638	0.200086
AF	AK2	4.64534	0.232635	0.200092
AF	B3GALNT2	1.71799	0.232595	0.200172
AF	EIF2B2	2.74354	0.232275	0.20081
AF	FNDC3B	2.54689	0.232271	0.200816
AF	CDC42BPA	1.99196	0.231842	0.201673
AF	DTNA	1.67324	0.231836	0.201685
AF	CREM	1.09085	0.231696	0.201967
AF	USP38	3.3161	0.231623	0.202112
AF	ENSMMUG00000045620	2.10064	0.231389	0.20258
AF	LMBR1L	1.266	0.231378	0.202602
AF	CTSA	3.78209	0.231174	0.203013
AF	SHOC2	3.05045	0.23112	0.203121
AF	CCNDBP1	1.79948	0.231001	0.20336
AF	DAB2IP	1.51131	0.230729	0.203908
AF	LRCH3	2.73084	0.230633	0.204101
AF	ZFAND5	6.82568	0.2306	0.204168
AF	KITLG	1.03453	0.230528	0.204314
AF	REL	1.51306	0.230523	0.204323
AF	WHAMM	1.11007	0.230494	0.204381
AF	CFH	1.66379	0.230491	0.204388
AF	ZC3H14	3.17407	0.230407	0.204558
AF	TGFA	1.39178	0.230369	0.204634
AF	CYP4B1	1.54506	0.230019	0.205341
AF	DCTN2	2.79859	0.229976	0.205429
AF	CCDC125	2.52857	0.229922	0.205538
AF	ZNF512	2.22192	0.229893	0.205597
AF	PACS1	1.8848	0.229848	0.205688
AF	TANC2	2.13831	0.229769	0.205848
AF	MMP7	1.05878	0.229638	0.206113
AF	VPS29	4.64893	0.22951	0.206374
AF	INO80C	1.58767	0.229405	0.206587
AF	SRSF7	2.86488	0.229386	0.206626
AF	IFNGR2	3.92176	0.22938	0.206639
AF	APLP2	2.42896	0.229201	0.207002
AF	PLA2G1B	5.39722	0.229197	0.20701
AF	COBL	3.31939	0.229132	0.207144
AF	NAE1	2.39083	0.229082	0.207245
AF	FBXO7	3.69925	0.22906	0.20729
AF	PHLPP2	1.19102	0.228971	0.207471
AF	ATF6	2.2279	0.228855	0.207707
AF	PHACTR1	1.29737	0.228836	0.207747
AF	FAM241A	1.45865	0.228785	0.207852
AF	MTHFD2	2.00619	0.228709	0.208005
AF	TRMT112	6.32865	0.228707	0.20801
AF	RRM1	1.33509	0.228688	0.208049
AF	GDAP2	2.13259	0.228671	0.208083
AF	RAB24	3.36392	0.228617	0.208194
AF	RIC8A	1.04862	0.228612	0.208204
AF	TAF9	3.04138	0.228506	0.208422
AF	EMSY	2.38982	0.228503	0.208427
AF	CMTM1	1.08151	0.228304	0.208834
AF	EMC2	2.57988	0.228304	0.208834
AF	HIVEP2	2.22102	0.228223	0.209001
AF	NABP1	4.3701	0.228114	0.209223
AF	MBD1	1.98765	0.228097	0.209258
AF	SLC31A2	2.36292	0.228096	0.20926
AF	KCMF1	4.16574	0.227821	0.209825
AF	VPS26B	1.41954	0.227723	0.210027
AF	TMPRSS2	1.15625	0.227632	0.210214
AF	GAPDH	7.11924	0.227625	0.210228
AF	FTO	2.22544	0.227365	0.210763
AF	ZNF473	1.63946	0.227267	0.210966
AF	ACO2	2.39976	0.227069	0.211375
AF	NCKAP1	3.04757	0.227068	0.211376
AF	TUBB1	4.05102	0.226991	0.211536
AF	EAPP	1.26369	0.226983	0.211552
AF	AQP3	1.38327	0.226882	0.211761
AF	EFL1	1.3105	0.226553	0.212443
AF	CSPP1	3.46105	0.226425	0.212707
AF	GCNT2	2.02732	0.226417	0.212723
AF	NSMCE3	1.33398	0.226276	0.213016
AF	PAK6	1.2078	0.226214	0.213146
AF	PPM1G	2.83025	0.226175	0.213227
AF	DHRS1	1.18596	0.226055	0.213477
AF	ENSMMUG00000000422	9.91843	0.225904	0.213791
AF	FAR1	1.04461	0.225879	0.213842
AF	AL662899.4	4.42116	0.225768	0.214074
AF	PGPEP1	2.23093	0.225654	0.214312
AF	AKAP8L	2.08743	0.225627	0.214367
AF	SPINK1	1.74502	0.22558	0.214465
AF	THOC5	2.64363	0.225547	0.214534
AF	TENT4B	1.50929	0.225533	0.214564
AF	TAF1	1.39548	0.225342	0.214962
AF	GPR108	1.67822	0.225299	0.215052
AF	C2orf73	1.26486	0.225249	0.215156
AF	PSAP	1.50475	0.225196	0.215268
AF	NUCKS1	4.60438	0.224774	0.216151
AF	TTF1	1.11164	0.224768	0.216164
AF	PABPC4L	1.12678	0.224742	0.216218
AF	RPS5	8.2803	0.224665	0.216379
AF	RIOK1	2.05964	0.224623	0.216469
AF	DYRK1A	3.2956	0.224513	0.216699
AF	UCHL5	2.69862	0.224318	0.21711
AF	BCOR	2.97288	0.224313	0.217119
AF	IMMP1L	4.09472	0.223995	0.217789
AF	CDKN1A	2.25128	0.223974	0.217833
AF	SECISBP2L	2.75474	0.223697	0.218418
AF	PSKH1	2.466	0.223625	0.21857
AF	ID4	1.2542	0.223554	0.218721
AF	AKAP14	1.90293	0.223436	0.218969
AF	SCAPER	2.51951	0.223315	0.219227
AF	APOC1	1.80435	0.223281	0.219298
AF	DPM3	3.3117	0.223241	0.219384
AF	DECR1	3.3035	0.223132	0.219613
AF	ATP5MC1	4.06821	0.223074	0.219736
AF	ENSMMUG00000005155	3.44126	0.223053	0.219782
AF	TMEM59	2.91484	0.223022	0.219846
AF	C16orf72	6.00344	0.222979	0.219939
AF	ADH7	1.11146	0.222745	0.220435
AF	SPRYD3	1.7109	0.222638	0.220663
AF	EML1	1.9404	0.222498	0.220961
AF	DDX19A	2.45767	0.222428	0.22111
AF	KLHL2	2.57453	0.222427	0.221112
AF	FBXO16	2.16961	0.222255	0.221478
AF	GSG1	3.10701	0.222191	0.221615
AF	SRC	1.49927	0.222078	0.221857
AF	CPNE3	2.12688	0.22198	0.222065
AF	CALM3	5.27986	0.22187	0.2223
AF	ENSMMUG00000040023	2.20106	0.221793	0.222466
AF	LRRC42	1.99622	0.22176	0.222535
AF	PDLIM5	2.95271	0.22175	0.222557
AF	STAMBP	2.09075	0.221515	0.22306
AF	SCAF8	2.96823	0.221499	0.223096
AF	SACM1L	1.68141	0.221314	0.223491
AF	ENSMMUG00000006934	2.71444	0.221223	0.223688
AF	NDUFA3	3.64198	0.22122	0.223693
AF	RTN4IP1	1.32152	0.22112	0.223909
AF	RRAGC	1.21542	0.221118	0.223912
AF	CDH1	2.60989	0.22111	0.22393
AF	PCNP	2.37146	0.221109	0.223932
AF	SMAP1	2.20711	0.221046	0.224067
AF	ARRDC3	3.48143	0.221008	0.22415
AF	HAX1	2.49434	0.220971	0.224228
AF	PAN3	2.71358	0.220896	0.22439
AF	WFDC2	6.62081	0.220743	0.22472
AF	TMEM232	2.28967	0.220723	0.224761
AF	NUDT16	1.75933	0.220714	0.224781
AF	TOPBP1	2.02061	0.220709	0.224793
AF	LTA4H	2.96475	0.220701	0.224809
AF	VPS35L	2.10032	0.220692	0.224829
AF	PPP2CB	2.56968	0.220671	0.224875
AF	RANGRF	1.00292	0.220651	0.224916
AF	SS18	3.12381	0.220651	0.224917
AF	RAB7A	8.30191	0.220399	0.225461
AF	LLGL2	1.2466	0.220208	0.225874
AF	TM9SF1	3.03319	0.220036	0.226246
AF	TAB2	5.02637	0.219974	0.226379
AF	COX6B1	3.91797	0.219919	0.226497
AF	GPR160	1.95894	0.21987	0.226603
AF	CPEB2	1.73597	0.219839	0.226672
AF	MTF1	3.1402	0.219668	0.227042
AF	MCPH1	1.87661	0.219613	0.227162
AF	WDR70	1.10461	0.219589	0.227213
AF	GOLGA7	3.75484	0.219546	0.227307
AF	VDAC3	2.46944	0.21953	0.227341
AF	TRIM28	2.65437	0.219479	0.227452
AF	CIZ1	2.81348	0.21941	0.227603
AF	DCUN1D4	4.11044	0.21938	0.227667
AF	POLDIP2	2.3348	0.219368	0.227694
AF	CNOT8	1.30525	0.219162	0.228141
AF	ENSMMUG00000010025	1.78903	0.219162	0.228141
AF	ARHGAP18	2.2342	0.219081	0.228318
AF	ZNF148	2.91366	0.219007	0.22848
AF	ENSMMUG00000041670	2.25074	0.218987	0.228522
AF	SCAMP1	1.9277	0.218975	0.228548
AF	DMBT1	2.40494	0.218949	0.228604
AF	ENSMMUG00000023474	2.08148	0.218922	0.228663
AF	TEX261	2.19677	0.218834	0.228857
AF	HDLBP	4.66407	0.218803	0.228923
AF	ENSMMUG00000032498	5.93586	0.218791	0.228949
AF	DAPK3	1.3587	0.218755	0.229028
AF	PADI2	2.0994	0.218717	0.22911
AF	TMCO6	1.73734	0.218605	0.229355
AF	SH2D4A	3.13675	0.21839	0.229826
AF	CMTM7	1.45114	0.218286	0.230054
AF	OSBPL11	1.84838	0.218179	0.230287
AF	DAXX	3.10435	0.218175	0.230296
AF	DYNLRB2	6.78798	0.217905	0.230886
AF	DIABLO	2.97874	0.217882	0.230937
AF	NSD3	3.54247	0.21786	0.230985
AF	PHF12	2.2142	0.217836	0.231038
AF	YPEL5	4.14473	0.217808	0.2311
AF	STAT6	1.81045	0.21775	0.231228
AF	ENSMMUG00000044216	2.11878	0.217676	0.23139
AF	ACTR8	1.66739	0.217618	0.231517
AF	ADGRG6	1.12555	0.217592	0.231575
AF	HOOK2	1.19393	0.217574	0.231614
AF	XPO7	2.35918	0.217524	0.231725
AF	CDC14C	1.45737	0.217509	0.231756
AF	RAB3IP	1.96712	0.217328	0.232155
AF	S100A9	5.76414	0.217316	0.232181
AF	ARF4	3.30104	0.217189	0.232461
AF	POLK	2.24639	0.217041	0.232787
AF	SH3PXD2B	2.10641	0.216938	0.233015
AF	ENSMMUG00000030745	1.45641	0.21687	0.233165
AF	MTMR14	1.78447	0.216807	0.233304
AF	COPS6	2.87392	0.216718	0.233502
AF	SLC25A40	2.0165	0.216505	0.233971
AF	RNF216	2.11262	0.216273	0.234485
AF	PSCA	6.24886	0.216224	0.234595
AF	JMJD1C	2.81526	0.216145	0.23477
AF	PPIB	1.54918	0.216053	0.234974
AF	PDE10A	1.24863	0.216035	0.235012
AF	COPE	2.46604	0.215996	0.235099
AF	SGMS2	1.14666	0.21599	0.235113
AF	MCL1	2.90064	0.215949	0.235204
AF	COA4	1.75563	0.215866	0.235388
AF	INIP	2.67191	0.215852	0.235419
AF	TRAF6	1.88806	0.215819	0.235494
AF	DPY30	3.83635	0.215655	0.235858
AF	SNRNP70	1.31205	0.215591	0.236
AF	ARHGAP10	2.16615	0.215535	0.236125
AF	ARHGEF28	3.12465	0.21551	0.236181
AF	RAD23A	2.66247	0.215293	0.236665
AF	PBX1	2.78671	0.215107	0.237079
AF	HECTD3	1.49488	0.214916	0.237506
AF	SNW1	3.37442	0.21491	0.23752
AF	CTBP2	2.45766	0.21489	0.237565
AF	VPS33A	1.53144	0.214852	0.237649
AF	PIH1D1	1.03394	0.214709	0.237969
AF	EIF3F	5.47834	0.214676	0.238044
AF	SREK1	2.3865	0.214669	0.238059
AF	EPAS1	3.15456	0.214656	0.238086
AF	MED9	1.16669	0.214645	0.238112
AF	FAM120A	3.15826	0.214632	0.238142
AF	GSTO1	1.01451	0.21453	0.238369
AF	COMMD6	3.80827	0.214482	0.238478
AF	ACTL6A	1.65318	0.214401	0.238658
AF	QARS1	3.89604	0.214361	0.238749
AF	FAM89B	2.52934	0.214214	0.239079
AF	YIPF3	3.86373	0.214151	0.239221
AF	MAP1LC3B	5.22358	0.213901	0.239782
AF	STARD5	2.01316	0.213887	0.239814
AF	ZC3H7A	1.90381	0.213815	0.239975
AF	SFTPC	3.73804	0.213709	0.240214
AF	ANKRD35	1.80064	0.213599	0.240462
AF	NRBP1	3.70047	0.213562	0.240544
AF	SPSB1	1.63504	0.213556	0.240558
AF	UBE2F	2.54383	0.213536	0.240604
AF	SPATA17	1.35397	0.213428	0.240848
AF	SAV1	2.05269	0.213214	0.241331
AF	SMAD5	3.52012	0.213197	0.241369
AF	SNX3	2.91919	0.212934	0.241965
AF	HARS1	1.36397	0.212854	0.242144
AF	RC3H1	2.80755	0.212677	0.242545
AF	KCNK1	2.57132	0.21262	0.242674
AF	CDKN2AIP	1.50926	0.212537	0.242863
AF	ALDH6A1	1.67061	0.212521	0.2429
AF	WBP2	2.77267	0.212445	0.243073
AF	RNGTT	1.15948	0.212413	0.243146
AF	PYGO2	1.38759	0.212367	0.243249
AF	B3GNT6	1.38107	0.21213	0.24379
AF	SENP2	3.33611	0.212107	0.243842
AF	PPP4R2	2.40175	0.212085	0.24389
AF	ANKRD27	1.95316	0.212042	0.243988
AF	KAZN	3.76223	0.212036	0.244001
AF	ENSMMUG00000042562	2.00455	0.212012	0.244056
AF	SCGB3A1	6.90998	0.211907	0.244296
AF	PIK3CB	2.16119	0.211904	0.244302
AF	ENSMMUG00000032052	1.52493	0.211854	0.244416
AF	WDR66	1.18118	0.21182	0.244495
AF	ENSMMUG00000018813	2.89762	0.211742	0.244672
AF	ENSMMUG00000032350	7.10012	0.211677	0.244819
AF	WDR5	1.68667	0.211657	0.244865
AF	IPO7	3.71597	0.211629	0.244929
AF	PHC2	1.3899	0.211461	0.245314
AF	GNG5	5.97774	0.211277	0.245734
AF	GAN	2.08149	0.211125	0.246081
AF	NMT1	2.37546	0.211085	0.246174
AF	RASGEF1B	4.66728	0.211065	0.246219
AF	TICAM1	2.19821	0.210979	0.246416
AF	S100A16	3.59753	0.210961	0.246457
AF	ENSMMUG00000041595	2.17106	0.210812	0.246799
AF	PLXDC2	1.27745	0.210713	0.247026
AF	KLK11	3.14988	0.210651	0.247168
AF	SLC50A1	2.16217	0.210585	0.24732
AF	HIST1H4J	1.19547	0.210546	0.247409
AF	DAPK1	3.06856	0.210527	0.247454
AF	RPS15	7.39098	0.210478	0.247566
AF	PIGF	2.87466	0.210458	0.247611
AF	MFAP3L	1.47119	0.210364	0.247828
AF	TRAPPC11	1.80977	0.210182	0.248247
AF	DERA	1.65727	0.210152	0.248316
AF	HNRNPC	5.47227	0.210084	0.248472
AF	TIAL1	3.56372	0.209801	0.249125
AF	AJUBA	1.15487	0.209733	0.249281
AF	ARPC2	6.10375	0.209726	0.249297
AF	MRTFB	4.46698	0.209691	0.249378
AF	FOXO3	3.20716	0.209669	0.24943
AF	ODC1	3.80199	0.209601	0.249587
AF	NSD2	2.63409	0.209597	0.249596
AF	OSBPL8	2.72794	0.20954	0.249727
AF	ANAPC1	1.36467	0.209304	0.250274
AF	ZNF626	2.81647	0.209279	0.250331
AF	GPR137B	3.18832	0.209074	0.250807
AF	APOOL	3.56865	0.209052	0.250856
AF	ENSMMUG00000010370	2.25961	0.208976	0.251033
AF	URI1	2.26265	0.208764	0.251526
AF	HGS	1.74865	0.208681	0.251718
AF	MRPL58	1.40664	0.208637	0.25182
AF	SERINC3	4.14492	0.208576	0.251961
AF	TSG101	3.97952	0.20849	0.252163
AF	PIP5K1A	4.35711	0.208486	0.252172
AF	GSTP1	6.42898	0.208483	0.25218
AF	ZNF140	2.63815	0.208361	0.252462
AF	CCDC68	1.61632	0.208267	0.252681
AF	ENSMMUG00000047369	2.829	0.208147	0.25296
AF	BCLAF1	3.8353	0.208141	0.252974
AF	MYDGF	1.02553	0.208124	0.253014
AF	AGBL5	1.1869	0.207887	0.253569
AF	USB1	2.67499	0.207804	0.253761
AF	PARD6B	1.82474	0.207756	0.253873
AF	NECTIN2	3.26305	0.207697	0.254012
AF	DUSP11	2.37205	0.207663	0.254091
AF	RHBDD2	1.07541	0.207647	0.254129
AF	TRMT1L	1.2635	0.207616	0.2542
AF	C8orf34	1.37435	0.207602	0.254233
AF	CFAP47	1.0913	0.207513	0.254443
AF	DUSP14	3.90541	0.207235	0.255093
AF	ZNF615	1.18186	0.207179	0.255224
AF	DYRK1B	1.05913	0.207061	0.2555
AF	PPIC	2.90681	0.207038	0.255556
AF	ENSMMUG00000022700	2.12665	0.206891	0.2559
AF	HYOU1	1.05511	0.206891	0.2559
AF	PRKAG2	2.28088	0.206722	0.256298
AF	FAM117A	2.74888	0.206712	0.25632
AF	DDX21	2.23188	0.206615	0.256549
AF	SLC35F5	1.5127	0.206588	0.256613
AF	EPG5	1.21285	0.206576	0.256642
AF	ZC2HC1A	1.89622	0.206476	0.256876
AF	FAM114A1	1.82667	0.206401	0.257052
AF	HIF1AN	1.3942	0.206397	0.257064
AF	PPP1R3B	1.99685	0.206371	0.257124
AF	STXBP3	1.51338	0.206255	0.257397
AF	SH3RF2	3.19274	0.20598	0.258047
AF	ANXA2	8.16309	0.205941	0.258138
AF	MSL3	1.18134	0.205851	0.258351
AF	OFCC1	3.44444	0.205734	0.258627
AF	SF3B6	3.17766	0.205729	0.25864
AF	HMG20A	1.32649	0.20572	0.258662
AF	PLCB4	1.5731	0.20568	0.258756
AF	CDK2AP2	2.80837	0.205651	0.258824
AF	CLDND1	5.77684	0.205562	0.259034
AF	ILKAP	2.29077	0.205535	0.2591
AF	PLA2G2A	1.60762	0.205474	0.259244
AF	C11orf80	1.29034	0.205447	0.259307
AF	DRAM2	1.73212	0.20534	0.259562
AF	AC023055.1	1.05544	0.205203	0.259885
AF	TM2D2	1.01838	0.205193	0.25991
AF	ITFG2	1.90278	0.205149	0.260013
AF	TXNIP	4.18939	0.205094	0.260146
AF	DHRS9	2.56666	0.205066	0.260211
AF	APEH	1.82609	0.204986	0.260401
AF	ENSMMUG00000017466	5.20486	0.204955	0.260475
AF	USP4	2.15323	0.204917	0.260566
AF	BCL9	1.77545	0.204873	0.26067
AF	PLAGL2	3.3575	0.204802	0.260838
AF	RAB33B	1.44486	0.204674	0.261143
AF	IMP4	1.23183	0.204475	0.261616
AF	CBX5	3.72499	0.204412	0.261767
AF	MARCHF6	1.65443	0.204245	0.262166
AF	CD59	4.08909	0.204217	0.262232
AF	MUC7	9.07933	0.20419	0.262298
AF	ZFX	2.06267	0.20415	0.262392
AF	FLVCR2	1.84596	0.204	0.262751
AF	MRPL39	1.915	0.203989	0.262778
AF	MYO5C	2.34168	0.203958	0.26285
AF	COPB2	3.23468	0.203941	0.262891
AF	LSM1	6.48722	0.203937	0.262901
AF	ORC6	1.72491	0.203916	0.262952
AF	PTTG1	2.69481	0.203874	0.263053
AF	NCOA2	3.51179	0.203855	0.263098
AF	TCHHL1	5.28863	0.203498	0.263952
AF	FBXO36	1.07777	0.203479	0.263999
AF	ZDHHC2	1.9175	0.203452	0.264062
AF	PPP2R3C	1.75076	0.203376	0.264246
AF	MOSPD2	1.77834	0.203329	0.264358
AF	NRDC	3.04853	0.203136	0.264821
AF	IDH2	3.07595	0.203072	0.264976
AF	PSMB2	4.47623	0.203058	0.265009
AF	DRC1	1.93387	0.202904	0.26538
AF	COPRS	1.32573	0.202751	0.265747
AF	PTCD1	5.4715	0.202702	0.265866
AF	DNAJB2	1.16123	0.202597	0.266117
AF	NT5C2	2.2858	0.202289	0.266861
AF	DOCK4	1.59679	0.202233	0.266997
AF	YY1AP1	3.85502	0.202203	0.26707
AF	PAPSS2	3.93265	0.202198	0.267081
AF	MITD1	1.52573	0.202069	0.267393
AF	PWWP2B	1.40706	0.202059	0.267416
AF	TFAP2B	1.25724	0.201982	0.267603
AF	KIAA0232	2.07143	0.201924	0.267744
AF	RAPGEF2	2.24136	0.201921	0.267751
AF	UBE2C	2.01668	0.201893	0.267819
AF	TBC1D9	1.6156	0.201837	0.267954
AF	MRFAP1	5.68926	0.201603	0.268522
AF	PIAS4	1.45548	0.201556	0.268635
AF	MRPS18A	3.15851	0.201528	0.268703
AF	H1-4	4.73189	0.201439	0.268918
AF	GIPC1	1.21389	0.201338	0.269165
AF	RYBP	3.40948	0.201319	0.269211
AF	CSTF1	1.4046	0.201182	0.269544
AF	PRMT5	1.53338	0.201123	0.269687
AF	PGRMC2	2.40033	0.201048	0.26987
AF	ABHD12	2.64118	0.201012	0.269956
AF	RAB25	6.57883	0.200985	0.270021
AF	ZNF770	2.11873	0.200938	0.270137
AF	ZNF468	1.60473	0.200924	0.27017
AF	TMOD4	1.11724	0.200858	0.270331
AF	MACC1	2.03738	0.200763	0.270564
AF	YPEL3	3.45488	0.200697	0.270723
AF	ENSMMUG00000021766	3.93301	0.200627	0.270895
AF	HDAC7	1.29176	0.200609	0.270939
AF	NDUFB6	3.12694	0.200501	0.271202
AF	VPS8	1.98195	0.200319	0.271645
AF	PPIH	1.28751	0.200316	0.271653
AF	GARS1	1.75303	0.200246	0.271825
AF	TIMM23	3.70688	0.200189	0.271964
AF	HDGF	3.07856	0.200167	0.272017
AF	RPL18	8.35897	0.200006	0.272412
AF	PIN4	4.27904	0.200002	0.272421
AF	NAA20	3.90988	0.199748	0.273044
AF	SEC23IP	1.70631	0.199501	0.27365
AF	EIF5	4.37381	0.199394	0.273912
AF	MCTP2	1.75903	0.199266	0.274227
AF	DFFA	2.37452	0.199251	0.274263
AF	KIF17	3.18685	0.199251	0.274263
AF	ZNF708	1.65869	0.199187	0.27442
AF	KANSL1	2.75484	0.199079	0.274685
AF	FKBP1A	5.31489	0.198891	0.275148
AF	ARHGEF12	4.25492	0.198763	0.275464
AF	ENSMMUG00000047851	1.54857	0.198722	0.275566
AF	CREB3L2	2.19102	0.198716	0.275581
AF	TMEM212	1.17531	0.198703	0.275612
AF	ZNF141	1.74458	0.198664	0.275708
AF	ACSL1	1.08907	0.198483	0.276156
AF	DNAJA3	2.06673	0.198467	0.276194
AF	KIAA2026	2.72675	0.198406	0.276344
AF	RASA2	1.96407	0.198189	0.276881
AF	INTS7	1.25323	0.198083	0.277143
AF	ENSMMUG00000004552	4.38298	0.197981	0.277396
AF	SRGAP1	1.88578	0.197774	0.277909
AF	SLC35E1	3.08833	0.197773	0.277912
AF	GRSF1	1.92238	0.19765	0.278217
AF	ENSMMUG00000041004	2.88533	0.197533	0.278507
AF	STX7	3.31549	0.197499	0.278591
AF	CTTN	1.85066	0.197443	0.278731
AF	ACSS1	1.05642	0.197326	0.279021
AF	PDZD11	4.20361	0.197265	0.279173
AF	ENSMMUG00000047706	1.04122	0.197256	0.279194
AF	TENT5C	2.25162	0.197179	0.279387
AF	ERLEC1	2.17831	0.197094	0.279599
AF	IFT81	1.11152	0.197075	0.279645
AF	NFAT5	2.30078	0.196975	0.279893
AF	MASTL	1.52005	0.196943	0.279974
AF	ENSMMUG00000040018	2.6214	0.196891	0.280103
AF	ODF3B	1.59729	0.196861	0.280178
AF	ZNF571	1.04323	0.196853	0.280198
AF	CTCF	3.21031	0.196581	0.280877
AF	PLAG1	1.40752	0.196551	0.280951
AF	ZFYVE9	1.64299	0.196548	0.280958
AF	CEP85	1.12821	0.196489	0.281107
AF	RBM17	2.51417	0.196434	0.281243
AF	FBXL3	2.00966	0.196428	0.28126
AF	ANKIB1	2.75007	0.196355	0.28144
AF	LYN	1.63144	0.196294	0.281594
AF	RNF146	2.61918	0.196283	0.281622
AF	PCGF1	1.62043	0.196273	0.281647
AF	HNRNPD	4.67219	0.196258	0.281684
AF	UBALD2	2.55289	0.196252	0.281699
AF	NUDT1	1.10762	0.196087	0.282112
AF	ANKRD13C	2.01077	0.196081	0.282127
AF	FAM220A	4.17593	0.196071	0.282151
AF	ZNF44	1.04431	0.196024	0.282269
AF	NFKBIZ	2.35766	0.196021	0.282276
AF	ABL1	1.36648	0.195926	0.282515
AF	LIN54	2.67326	0.195841	0.282729
AF	RIIAD1	1.7809	0.195821	0.282777
AF	GPHN	1.99267	0.195661	0.283178
AF	SETD1A	1.14235	0.195495	0.283595
AF	HNRNPF	2.44389	0.19545	0.28371
AF	NUP188	1.34987	0.195379	0.283886
AF	SUPT5H	2.62093	0.195312	0.284054
AF	PLEKHG1	1.66336	0.195302	0.28408
AF	CARD19	2.92361	0.195297	0.284093
AF	VWA5A	1.16121	0.195277	0.284144
AF	GTF2F2	2.25492	0.195144	0.284477
AF	BLOC1S2	2.03545	0.195124	0.284529
AF	SNX5	4.4566	0.195095	0.284603
AF	RNF6	1.84036	0.195019	0.284792
AF	TADA2A	1.83969	0.194951	0.284963
AF	TLE2	2.92633	0.194813	0.285311
AF	GTF3C6	2.95895	0.194688	0.285628
AF	ZCCHC7	3.59227	0.19463	0.285774
AF	MORC4	1.24878	0.194534	0.286016
AF	STAU1	4.89445	0.194533	0.286018
AF	AGO1	1.33909	0.194504	0.286092
AF	KLHL12	1.37604	0.194409	0.286333
AF	ENSMMUG00000047896	2.05055	0.194327	0.286538
AF	CLK4	2.69387	0.194309	0.286584
AF	HNRNPH2	2.16263	0.194176	0.28692
AF	RIC8B	1.6088	0.194104	0.287102
AF	MLLT10	3.25305	0.194067	0.287196
AF	PHIP	2.06807	0.194001	0.287363
AF	RABL2A	3.92149	0.193889	0.287648
AF	ZNF37A	1.74974	0.193808	0.287852
AF	C8orf33	1.84841	0.193613	0.288349
AF	CST6	3.62802	0.193583	0.288425
AF	RNPS1	4.37856	0.193557	0.28849
AF	TCF20	2.18353	0.193278	0.289199
AF	GTF3C5	1.36918	0.193234	0.28931
AF	LGALS1	2.06102	0.193088	0.289683
AF	CSNK1E	3.81539	0.193039	0.289806
AF	EZR	5.62649	0.192951	0.290032
AF	ERO1A	3.55848	0.192939	0.290061
AF	GSPT1	3.86285	0.192896	0.290173
AF	E2F4	1.58447	0.192777	0.290476
AF	NAA38	3.85887	0.192729	0.290598
AF	TERF2	2.87579	0.192576	0.290987
AF	ID2	2.75082	0.192481	0.291232
AF	DDB1	1.49004	0.192477	0.291242
AF	GINS1	2.60917	0.192473	0.291252
AF	HSPA5	2.23036	0.192288	0.291723
AF	DARS1	3.22139	0.192276	0.291754
AF	ARFIP2	2.42925	0.19219	0.291974
AF	SERINC5	1.19083	0.192031	0.292383
AF	DDHD2	1.49844	0.191928	0.292647
AF	AHRR	1.95631	0.191919	0.292668
AF	KIAA1671	1.57934	0.191911	0.292689
AF	RSPRY1	1.34955	0.191631	0.293407
AF	TOX	2.10722	0.191543	0.293634
AF	HIST1H4D	4.16134	0.191424	0.293939
AF	NFYA	1.2212	0.191239	0.294415
AF	FAM20B	2.02061	0.191203	0.294507
AF	ACSF2	1.13051	0.191153	0.294635
AF	TRPS1	2.08561	0.191032	0.294947
AF	ADNP2	1.29269	0.191027	0.294961
AF	TAOK1	2.94764	0.190958	0.295138
AF	TTC7B	2.81001	0.190895	0.295301
AF	RAD21	3.21457	0.190833	0.295461
AF	ENSMMUG00000031298	2.57135	0.190792	0.295565
AF	SVBP	2.18063	0.190695	0.295817
AF	SYTL1	2.22875	0.190689	0.295833
AF	PRDX5	3.95186	0.190657	0.295915
AF	CHFR	1.25629	0.190547	0.296198
AF	BTN2A2	1.64382	0.190438	0.296481
AF	ELP3	1.63064	0.190405	0.296564
AF	UBE2B	4.27978	0.190307	0.296818
AF	NOP10	5.49054	0.190285	0.296875
AF	NEK9	1.5093	0.190257	0.296949
AF	FBXO21	1.19096	0.190178	0.297152
AF	SELENOP	3.16478	0.190102	0.297349
AF	WWP2	1.67159	0.190084	0.297396
AF	AFTPH	2.40062	0.189937	0.297777
AF	DYNLT1	3.67681	0.189854	0.297992
AF	GATAD2B	2.75145	0.189703	0.298383
AF	CFAP97	1.85643	0.189647	0.298527
AF	EBP	1.08753	0.189599	0.298654
AF	MTCH2	1.63701	0.18957	0.298729
AF	GNA15	1.56315	0.189565	0.298741
AF	KRT72	5.04023	0.189476	0.298973
AF	SCAMP2	1.85806	0.189401	0.299166
AF	FKBP15	1.68217	0.189377	0.299229
AF	SOS1	2.63758	0.189325	0.299365
AF	DESI1	2.00549	0.189168	0.299773
AF	THAP1	1.75758	0.189002	0.300204
AF	SELENOS	1.01453	0.188882	0.300518
AF	EIF3H	5.87269	0.188803	0.300723
AF	PPP2R1B	1.16922	0.188774	0.300798
AF	ZNF160	1.98017	0.188767	0.300816
AF	TBC1D8	1.06346	0.188752	0.300856
AF	ZSWIM7	1.93432	0.1887	0.300993
AF	STARD10	4.09048	0.188686	0.301029
AF	RAVER2	1.37079	0.188638	0.301153
AF	PPFIBP2	1.60293	0.188637	0.301156
AF	GNG7	2.31681	0.18857	0.301331
AF	GUCY1B1	1.26614	0.188522	0.301458
AF	ALKBH5	1.6152	0.188469	0.301596
AF	FCHO2	1.97599	0.188384	0.301817
AF	HUWE1	3.22031	0.188366	0.301864
AF	SRPRB	1.03719	0.188366	0.301864
AF	ISOC2	2.66658	0.188203	0.302291
AF	RAD51B	1.21147	0.188125	0.302495
AF	FAT1	2.32329	0.188104	0.30255
AF	KIAA0100	1.68744	0.188054	0.30268
AF	VSNL1	3.14791	0.188006	0.302805
AF	CAPZA2	3.61277	0.1879	0.303084
AF	MORF4L1	4.91703	0.187834	0.303257
AF	USP37	1.26141	0.187723	0.303549
AF	ACP6	1.64497	0.187605	0.303856
AF	HIPK2	4.86158	0.187491	0.304156
AF	MAP3K1	2.85403	0.187372	0.30447
AF	ACOT6	1.45507	0.187339	0.304556
AF	C9orf85	3.3575	0.187253	0.304782
AF	NPAT	1.45102	0.187239	0.304819
AF	AQP5	1.40437	0.187212	0.304891
AF	STYK1	1.76401	0.187137	0.305088
AF	NIBAN1	2.67269	0.186992	0.305469
AF	SARS1	2.44836	0.186989	0.305476
AF	RBM47	3.09039	0.186968	0.305531
AF	CDRT1	3.4501	0.186959	0.305555
AF	CCT4	2.10387	0.186955	0.305566
AF	BCLAF3	2.05048	0.186952	0.305574
AF	SART3	1.81845	0.186944	0.305595
AF	ENSMMUG00000010011	4.7907	0.186924	0.305648
AF	EMP2	2.98298	0.186773	0.306045
AF	EXOSC10	1.89042	0.186755	0.306093
AF	PEX1	1.30806	0.186678	0.306296
AF	ATP6V1G1	6.49756	0.186606	0.306487
AF	PPIL2	1.52663	0.186583	0.306548
AF	TMEM11	3.08455	0.186528	0.306692
AF	PNO1	1.26281	0.18618	0.307612
AF	PHYHIPL	1.12817	0.186034	0.307997
AF	CAT	3.03288	0.18593	0.308275
AF	TRIM68	1.17614	0.18577	0.308697
AF	SERTAD2	1.75354	0.185691	0.308906
AF	ECSIT	1.14394	0.185591	0.309171
AF	STAT3	2.93905	0.185388	0.30971
AF	RPS26	3.34668	0.185298	0.309951
AF	BCL7B	2.96074	0.185291	0.309967
AF	CCT8	2.43371	0.18507	0.310555
AF	GATAD2A	2.60449	0.184909	0.310984
AF	AKT3	3.11003	0.184789	0.311303
AF	BRWD3	2.79359	0.184779	0.31133
AF	ETV5	2.03717	0.184735	0.311448
AF	FAM107A	1.5795	0.184692	0.311563
AF	SEL1L3	1.48714	0.184691	0.311564
AF	ALDH3A2	2.35922	0.184594	0.311824
AF	BRAP	3.25964	0.184579	0.311865
AF	FLCN	1.1855	0.18451	0.31205
AF	SCAF4	2.94019	0.184463	0.312175
AF	FEZ2	1.86408	0.184448	0.312214
AF	LYPD6B	2.71683	0.184391	0.312365
AF	TRRAP	1.32267	0.184376	0.312406
AF	DTX4	1.23878	0.184323	0.312547
AF	EIF1AD	1.62988	0.184319	0.312557
AF	RAF1	3.29309	0.184245	0.312756
AF	ETFDH	1.5928	0.184235	0.312782
AF	COPA	2.74151	0.184156	0.312993
AF	ENSMMUG00000044249	6.73207	0.184031	0.313328
AF	FBRS	1.98782	0.184031	0.313329
AF	TOMM70	1.60184	0.183922	0.313621
AF	PLIN3	1.12224	0.183754	0.314069
AF	ENSMMUG00000042773	1.38995	0.183698	0.31422
AF	ENSMMUG00000047940	1.80016	0.183647	0.314358
AF	SMR3A	4.95047	0.183622	0.314423
AF	ALDOA	4.94017	0.183516	0.314708
AF	CD46	1.68473	0.18351	0.314724
AF	MET	1.6497	0.183474	0.31482
AF	ATP8A1	1.37353	0.183408	0.314999
AF	GAREM1	3.16001	0.183385	0.315059
AF	ARID1A	4.51761	0.183358	0.315133
AF	TENT5A	1.68171	0.183301	0.315285
AF	PHF3	2.66448	0.183225	0.315491
AF	KRIT1	2.26755	0.183197	0.315563
AF	DENND10	3.10628	0.183191	0.315582
AF	CCDC30	3.34266	0.183045	0.315974
AF	SNRPB2	1.29363	0.182989	0.316124
AF	SLIRP	6.02732	0.182942	0.316251
AF	MARK3	2.61028	0.182823	0.31657
AF	RAP2A	1.72351	0.182813	0.316596
AF	ERBB3	11.2467	0.182805	0.31662
AF	TMEM131	1.85229	0.18274	0.316793
AF	BPIFA1	4.09521	0.182727	0.316828
AF	ATP9A	1.41476	0.182575	0.317238
AF	PRKCI	2.67896	0.182536	0.317344
AF	ELF3	4.80824	0.182535	0.317346
AF	TACC1	2.6601	0.182363	0.31781
AF	UBALD1	1.56239	0.18219	0.318278
AF	VOPP1	1.94457	0.18215	0.318386
AF	HLA-E	2.31862	0.182063	0.318622
AF	TUBGCP3	1.5255	0.182008	0.318769
AF	SEMA3C	1.04205	0.181984	0.318834
AF	LRMP	1.24727	0.181916	0.319019
AF	NEDD4L	4.38317	0.181839	0.319226
AF	TMEM183A	3.1783	0.181834	0.319242
AF	DNAJB6	2.88621	0.181738	0.319501
AF	SNX24	2.32173	0.181695	0.319617
AF	OSBPL1A	2.52214	0.181639	0.31977
AF	ST3GAL5	1.67624	0.181621	0.319818
AF	FNTB	3.56996	0.181562	0.319977
AF	HIST1H2AB	2.23447	0.18153	0.320065
AF	ENSMMUG00000002273	2.42103	0.181506	0.320128
AF	RNF13	2.33229	0.181506	0.320128
AF	ENSMMUG00000032514	2.93715	0.181472	0.320221
AF	CBR3	2.79978	0.181221	0.320902
AF	LGALS3	6.41405	0.181216	0.320916
AF	PARP2	1.76204	0.181176	0.321025
AF	GOLGA5	2.9962	0.181157	0.321076
AF	HNRNPU	4.2409	0.181155	0.321081
AF	ELK4	5.79706	0.1811	0.321232
AF	NMI	1.89887	0.181086	0.32127
AF	CTNNA1	3.60508	0.181057	0.321348
AF	EFCAB10	1.08807	0.181043	0.321387
AF	MITF	3.19479	0.181012	0.321471
AF	ANKRD17	2.30991	0.180961	0.321609
AF	MRFAP1L1	3.00797	0.180957	0.32162
AF	UBE2E3	3.72784	0.180957	0.32162
AF	AKAP11	1.91588	0.180935	0.321679
AF	GADD45A	1.99257	0.180929	0.321697
AF	SIPA1L1	2.3952	0.180862	0.321877
AF	RAB12	1.13494	0.180774	0.322118
AF	ZFAND4	1.8926	0.180679	0.322377
AF	IVL	6.29121	0.180664	0.322418
AF	DTX2	1.62338	0.180609	0.322568
AF	SETMAR	1.08339	0.180516	0.32282
AF	SLC25A46	1.5932	0.180507	0.322845
AF	PARP14	1.28542	0.180458	0.322978
AF	BICD2	4.03492	0.180368	0.323223
AF	BCR	1.04889	0.180359	0.323249
AF	TRAK1	3.04171	0.18026	0.323518
AF	MAP7	3.42019	0.180253	0.323537
AF	WDR19	1.45775	0.180239	0.323576
AF	NFIL3	2.14723	0.180213	0.323647
AF	C11orf58	3.88089	0.17996	0.324339
AF	GPRIN3	1.45632	0.179927	0.32443
AF	PPT1	1.06018	0.179922	0.324441
AF	HCFC1R1	1.28853	0.179808	0.324753
AF	ENSMMUG00000020035	5.15845	0.179709	0.325024
AF	CYP20A1	1.22012	0.179587	0.325358
AF	POLR3C	2.34837	0.179562	0.325427
AF	DNAJC13	1.83781	0.179493	0.325616
AF	ENSMMUG00000041153	1.18882	0.179493	0.325617
AF	RNF4	3.93668	0.179349	0.32601
AF	UPF2	2.40012	0.179333	0.326055
AF	IPO13	1.08624	0.179323	0.326083
AF	NSMAF	1.88283	0.17932	0.326091
AF	ATXN2	4.16791	0.179277	0.326208
AF	PPP3CB	1.78029	0.179209	0.326395
AF	TFDP2	3.10374	0.179161	0.326528
AF	UBQLN1	3.23069	0.179137	0.326594
AF	LST1	1.68942	0.179091	0.326719
AF	LPP	4.09808	0.179008	0.326948
AF	MOSPD3	2.68668	0.179007	0.32695
AF	UBXN4	2.28396	0.178923	0.32718
AF	SREK1IP1	3.12992	0.178744	0.327672
AF	OGDH	2.48434	0.178667	0.327884
AF	ENSMMUG00000037818	1.28672	0.17866	0.327902
AF	XRCC1	3.42262	0.178643	0.327951
AF	MBIP	4.62655	0.178638	0.327965
AF	ICMT	1.31383	0.178435	0.328523
AF	ENSMMUG00000043599	6.8006	0.178432	0.328532
AF	CD24	5.24093	0.178402	0.328613
AF	CMIP	2.03208	0.17831	0.328868
AF	NOLC1	1.57338	0.17809	0.329475
AF	CPSF7	2.62425	0.17808	0.329503
AF	AFF1	5.52304	0.17796	0.329834
AF	CSGALNACT2	1.25918	0.177918	0.329949
AF	OXNAD1	1.68449	0.177613	0.330794
AF	MAOA	1.86456	0.177542	0.330989
AF	SNRNP40	1.38461	0.177485	0.331148
AF	GABRP	4.20763	0.177367	0.331475
AF	ZC3H7B	2.34311	0.17734	0.331549
AF	NUBP1	2.51788	0.177126	0.332143
AF	NONO	3.37529	0.177099	0.332217
AF	TFIP11	1.22457	0.17703	0.332409
AF	NT5C3A	2.25187	0.176856	0.332892
AF	PJA2	3.78894	0.176819	0.332995
AF	FOXP2	2.06905	0.176775	0.333115
AF	WDFY1	2.48137	0.176744	0.333201
AF	SLCO2A1	1.5552	0.176714	0.333286
AF	GATD1	2.1012	0.176712	0.333293
AF	ATOX1	4.75382	0.176693	0.333344
AF	MYOF	2.42511	0.176679	0.333383
AF	ST6GALNAC2	2.27374	0.176638	0.333496
AF	HSD17B12	1.77944	0.176596	0.333613
AF	SGMS1	3.13612	0.17657	0.333687
AF	SRP54	2.42303	0.176441	0.334044
AF	ENSMMUG00000002374	2.218	0.176435	0.334061
AF	CTSE	1.54494	0.176233	0.334626
AF	GSTA4	2.7009	0.176173	0.334793
AF	ENSMMUG00000023759	3.71901	0.176167	0.334807
AF	ENSMMUG00000029275	2.29028	0.176136	0.334894
AF	MRPS23	2.49032	0.176	0.335274
AF	LMO7	5.75495	0.175961	0.335384
AF	TRAPPC3	2.94741	0.175878	0.335615
AF	PIK3R1	3.17661	0.17567	0.336195
AF	RNF144A	1.72907	0.175626	0.336319
AF	FABP5	2.79855	0.175585	0.336433
AF	ARHGEF2	1.69005	0.175456	0.336795
AF	GLYR1	1.92307	0.175327	0.337154
AF	TIMP3	2.16746	0.175316	0.337186
AF	SEC23B	2.07888	0.175254	0.33736
AF	SMNDC1	2.08946	0.175237	0.337408
AF	APOL2	1.2174	0.17516	0.337624
AF	FBXW7	2.35174	0.175138	0.337683
AF	ABHD4	3.06595	0.174933	0.338259
AF	CRK	1.54205	0.174892	0.338375
AF	MUC5B	2.7382	0.174856	0.338475
AF	MRPL11	1.20931	0.174845	0.338505
AF	MEN1	1.72604	0.174798	0.338638
AF	COQ9	2.11808	0.174789	0.338664
AF	VPS50	1.90373	0.174746	0.338783
AF	Z82206.1	4.25224	0.17458	0.33925
AF	MYRIP	1.43654	0.174573	0.33927
AF	SFXN3	2.28456	0.174252	0.340172
AF	OTUD5	2.7626	0.174186	0.340358
AF	FAM91A1	2.09224	0.17418	0.340374
AF	DPPA2	1.25885	0.174141	0.340485
AF	UROD	1.72651	0.174032	0.340792
AF	ENSMMUG00000038297	1.17992	0.173998	0.340887
AF	THADA	1.19762	0.173916	0.341118
AF	C21orf91	2.23796	0.173914	0.341124
AF	CEP68	1.31375	0.173907	0.341144
AF	PTPN14	2.17791	0.173902	0.341158
AF	RASD1	1.04588	0.173782	0.341496
AF	KPNA4	3.3388	0.173731	0.34164
AF	OSCP1	1.34664	0.173542	0.342175
AF	RBM10	1.49646	0.17339	0.342605
AF	ZNF471	1.46772	0.173387	0.342613
AF	TBCE	2.68508	0.173322	0.342796
AF	ENSMMUG00000046867	5.42142	0.173316	0.342814
AF	LDB1	3.30519	0.173238	0.343035
AF	ARFGEF3	2.3898	0.173178	0.343203
AF	TNRC6A	2.08732	0.173167	0.343233
AF	SERHL2	3.73721	0.17308	0.34348
AF	HES1	2.34256	0.173062	0.34353
AF	TCEANC2	1.58324	0.172898	0.343996
AF	ATPAF1	3.98828	0.172831	0.344185
AF	NFKBIA	4.1172	0.172636	0.344738
AF	PRMT2	2.52505	0.172612	0.344808
AF	GAPVD1	2.00294	0.172569	0.34493
AF	PAF1	2.10595	0.172565	0.344941
AF	RAB14	3.26127	0.17253	0.345041
AF	PDIA3	2.0065	0.172509	0.345098
AF	MUC21	4.16715	0.17244	0.345294
AF	KAT14	1.40279	0.172397	0.345418
AF	SEPTIN2	2.7522	0.172145	0.346134
AF	ENSMMUG00000040728	2.02356	0.172064	0.346364
AF	PPP4R3B	3.15838	0.172045	0.346418
AF	PRKAA1	1.68822	0.171908	0.346809
AF	BRF1	1.08952	0.171809	0.347092
AF	PRKAB2	1.45572	0.171802	0.347109
AF	RALBP1	2.50711	0.171796	0.347129
AF	EIF2D	3.09726	0.171682	0.347454
AF	NGDN	1.71421	0.171668	0.347492
AF	EMC7	1.12433	0.171618	0.347635
AF	ADH1B	1.28371	0.171594	0.347704
AF	CFAP70	1.09541	0.171553	0.347821
AF	AD000671.1	3.48966	0.171433	0.348163
AF	REXO2	1.53077	0.17138	0.348315
AF	ENSMMUG00000041483	8.55698	0.171248	0.34869
AF	MMADHC	3.3886	0.171127	0.349038
AF	UBXN7	1.88468	0.171004	0.349389
AF	C12orf49	2.4894	0.170981	0.349453
AF	CFLAR	3.20488	0.170968	0.349493
AF	ATF7	2.59345	0.170924	0.349617
AF	ATP5MC2	5.77274	0.170891	0.349711
AF	STK4	2.57529	0.170723	0.350193
AF	NEK10	1.51794	0.17063	0.350459
AF	TTC3	3.22354	0.170578	0.350608
AF	IMMT	2.16455	0.170519	0.350778
AF	PKN2	2.22939	0.170494	0.350849
AF	JADE1	1.36041	0.170359	0.351237
AF	UBE4A	1.87145	0.17032	0.351348
AF	HS2ST1	1.47305	0.170313	0.351369
AF	ST6GAL1	1.16015	0.170293	0.351425
AF	RCOR3	2.94559	0.170154	0.351825
AF	ENSMMUG00000013505	1.02635	0.169998	0.352272
AF	NR3C2	2.62641	0.169858	0.352677
AF	EED	1.28178	0.169846	0.352709
AF	PARP11	1.89107	0.16978	0.3529
AF	ARHGAP44	1.62058	0.169757	0.352967
AF	SQSTM1	3.08551	0.169716	0.353086
AF	MLLT1	1.77019	0.169707	0.35311
AF	TMEM42	1.05945	0.169656	0.353256
AF	HDAC3	1.23482	0.169642	0.353296
AF	AQR	1.9227	0.169494	0.353723
AF	NEDD9	2.39049	0.169446	0.353863
[truncated: 5,667 more rows]

## Sheet: Hippocampus_PV40_Corr
# Correlation of Hippocampus sample gene expression of with PV40
Tissue	gene	mean_log2CPTT	Spearman_Partial_Corr	Spearman_Partial_Corr_Pvalue
Brain	ENSMMUG00000039119	4.91227	0.55369	0.000173167
Brain	ENSMMUG00000046506	2.27508	0.553582	0.000173774
Brain	SVIP	3.92433	0.530399	0.000361025
Brain	GALNT7	3.05824	0.516516	0.000545767
Brain	ID4	6.50724	0.513147	0.000601751
Brain	USP53	2.91979	0.511049	0.000639157
Brain	C1D	2.84074	0.496477	0.000961523
Brain	ENSMMUG00000042673	6.25645	0.494601	0.00101211
Brain	PRSS35	2.24978	0.490678	0.0011256
Brain	ENSMMUG00000041723	6.0105	0.484381	0.00133151
Brain	ENSMMUG00000042290	6.18388	0.481084	0.00145209
Brain	SLC9C2	1.46321	0.480748	0.00146492
Brain	ENSMMUG00000046863	2.61595	0.478553	0.00155113
Brain	ENSMMUG00000048297	2.61595	0.478553	0.00155113
Brain	MANEA	3.02333	0.475652	0.00167194
Brain	FGFR1OP2	4.1364	0.473621	0.00176139
Brain	ENSMMUG00000049022	6.34129	0.473361	0.00177314
Brain	ZMYM1	2.7712	0.472961	0.00179135
Brain	ENSMMUG00000044267	6.39204	0.472521	0.00181157
Brain	SYCP3	2.39771	0.471893	0.00184082
Brain	ATF1	2.52232	0.47103	0.00188165
Brain	GPR180	2.10719	0.470095	0.00192678
Brain	NAB1	4.66512	0.468901	0.00198581
Brain	MEIS1	1.32153	0.462822	0.00231169
Brain	ROCK1	3.41271	0.458997	0.00254008
Brain	FCHO2	3.16471	0.456181	0.00272068
Brain	COX20	6.82396	0.455968	0.00273484
Brain	DNAJB4	3.87303	0.454936	0.00280408
Brain	C6orf120	3.58796	0.452702	0.00295929
Brain	STK38L	4.48255	0.452542	0.00297067
Brain	DNAJC25	6.17601	0.452125	0.0030006
Brain	CALCRL	2.65114	0.451424	0.00305142
Brain	PLEKHA1	5.12007	0.450075	0.00315142
Brain	PNPT1	5.05602	0.448461	0.00327479
Brain	ENSMMUG00000041243	3.29043	0.448076	0.00330487
Brain	ENSMMUG00000045236	5.55481	0.446143	0.00345941
Brain	XRN1	2.74703	0.444717	0.00357741
Brain	ACSM3	1.59994	0.44398	0.00363981
Brain	HAT1	4.63149	0.44143	0.00386294
Brain	TMEM267	2.32344	0.441293	0.00387525
Brain	SKIL	3.3146	0.440618	0.00393652
Brain	IL9	2.75063	0.440481	0.003949
Brain	NIN	4.00532	0.440319	0.00396386
Brain	KIAA1143	4.49396	0.43826	0.00415697
Brain	NEK7	3.09907	0.438107	0.00417168
Brain	RIPPLY2	3.66098	0.436655	0.00431312
Brain	AAMDC	3.86167	0.435468	0.00443185
Brain	GATM	5.87504	0.435012	0.00447827
Brain	ENSMMUG00000046130	3.70903	0.432788	0.00471046
Brain	PDCD6IP	4.39905	0.429215	0.00510557
Brain	ENSMMUG00000043897	3.29103	0.428109	0.00523359
Brain	HMGN3	7.03238	0.428048	0.00524077
Brain	MOSPD2	2.92393	0.426886	0.00537829
Brain	ENSMMUG00000039433	1.55312	0.426673	0.00540396
Brain	ENSMMUG00000042893	1.90036	0.426652	0.00540643
Brain	SLC2A14	3.39143	0.426532	0.00542088
Brain	TTPA	1.15349	0.425654	0.00552771
Brain	ATAD2B	2.75965	0.42472	0.00564331
Brain	TRAM1	4.29878	0.424296	0.0056964
Brain	LRAT	1.14774	0.424179	0.00571112
Brain	TCEAL1	5.56262	0.423879	0.00574905
Brain	SLC4A4	5.18642	0.421395	0.00607187
Brain	POLR3G	4.02996	0.420595	0.00617912
Brain	FGFR1OP	3.17337	0.419596	0.00631542
Brain	SMIM8	3.27028	0.418806	0.00642491
Brain	ENSMMUG00000041546	3.14397	0.418711	0.0064382
Brain	ETFRF1	4.61349	0.418554	0.0064602
Brain	ENSMMUG00000042563	6.61798	0.418137	0.00651896
Brain	HES1	3.97116	0.417971	0.00654247
Brain	ENSMMUG00000041893	6.90601	0.417895	0.00655325
Brain	PABPC5	2.05598	0.417443	0.00661772
Brain	MYO6	4.77603	0.416627	0.00673562
Brain	NME7	6.96184	0.416599	0.00673972
Brain	KLF4	2.63693	0.416358	0.00677483
Brain	HPS3	2.9395	0.416276	0.00678681
Brain	TRMT13	3.01659	0.416167	0.00680287
Brain	ENSMMUG00000044222	3.88814	0.414689	0.00702276
Brain	ENSMMUG00000023805	3.78665	0.414301	0.00708153
Brain	NXT2	3.79189	0.413536	0.0071986
Brain	GLCCI1	3.4545	0.413335	0.00722965
Brain	SOX2	5.11906	0.41324	0.00724433
Brain	ZNF597	1.58904	0.412532	0.00735473
Brain	CLK1	7.0589	0.411877	0.00745829
Brain	AGPAT5	5.30548	0.411616	0.00749979
Brain	RPL22L1	5.62747	0.411272	0.00755481
Brain	THOC1	4.84864	0.410907	0.00761367
Brain	CEACAM8	1.99484	0.410755	0.00763838
Brain	SPRED1	4.75628	0.410084	0.00774789
Brain	RERG	2.65682	0.408086	0.00808183
Brain	ORMDL1	5.16146	0.40776	0.00813759
Brain	SGPP1	4.08755	0.407678	0.00815156
Brain	REC114	5.83564	0.407441	0.00819244
Brain	ELMO3	1.49624	0.406706	0.00831991
Brain	ENSMMUG00000040356	5.22015	0.406423	0.00836944
Brain	FANCL	4.611	0.405954	0.00845195
Brain	SCN1A	3.73568	0.403698	0.0088594
Brain	CCDC89	2.64213	0.403209	0.00894985
Brain	SLC25A41	1.31362	0.401831	0.00920913
Brain	SCML1	3.74016	0.401552	0.00926234
Brain	ITGB1	5.1052	0.40102	0.00936472
Brain	TMEM165	4.87387	0.400923	0.00938335
Brain	RAB21	4.34573	0.400857	0.00939631
Brain	HAPLN1	4.82187	0.400748	0.00941735
Brain	ENSMMUG00000040608	3.75785	0.400021	0.00955932
Brain	RNF11	6.96341	0.397259	0.010116
Brain	IGIP	7.60752	0.396937	0.0101827
Brain	SOCS6	2.87239	0.396469	0.0102802
Brain	CAAP1	3.02415	0.396443	0.0102856
Brain	POLR3F	3.59048	0.396241	0.0103279
Brain	PLEKHF2	3.01895	0.394504	0.0106985
Brain	ARMT1	2.87933	0.392868	0.0110577
Brain	IL5	2.48942	0.392833	0.0110655
Brain	ENSMMUG00000039538	6.76114	0.392363	0.0111708
Brain	HADH	4.63886	0.391254	0.0114224
Brain	PPIP5K2	4.29592	0.39066	0.0115591
Brain	COX11	3.63771	0.39006	0.0116985
Brain	MINDY2	3.12487	0.389048	0.0119369
Brain	TIA1	5.83934	0.387797	0.0122374
Brain	TCEAL7	5.98821	0.387017	0.0124282
Brain	QPCT	3.79538	0.386574	0.0125376
Brain	RAP2C	2.7643	0.386311	0.0126028
Brain	RNF128	3.34422	0.385255	0.0128682
Brain	CASC1	3.35289	0.385105	0.0129062
Brain	ENSMMUG00000049181	4.34731	0.384865	0.0129673
Brain	ZNF268	4.48144	0.384121	0.0131582
Brain	RPL39	5.16186	0.383792	0.0132435
Brain	SLF1	2.66316	0.382404	0.0136081
Brain	SCRG1	7.82878	0.380914	0.0140089
Brain	LACTB2	2.82881	0.380733	0.0140583
Brain	ENSMMUG00000004247	3.63169	0.380178	0.0142106
Brain	SLC38A6	2.85449	0.380171	0.0142126
Brain	TMEM167A	5.29955	0.380072	0.0142399
Brain	NPHP3	4.04736	0.379512	0.0143953
Brain	HSD17B8	4.66587	0.378769	0.0146036
Brain	ENSMMUG00000032583	1.30115	0.378348	0.0147229
Brain	DEPDC1B	1.22725	0.378284	0.0147412
Brain	ARHGAP42	2.24956	0.377385	0.0149986
Brain	NDUFA2	6.13996	0.376947	0.0151256
Brain	ELMOD2	3.29346	0.376688	0.0152008
Brain	SLC44A3	1.50766	0.376509	0.0152533
Brain	THAP5	3.83328	0.375962	0.0154141
Brain	C1GALT1	2.77691	0.37592	0.0154265
Brain	PRDX6	6.51436	0.375843	0.0154492
Brain	LIPJ	1.16989	0.375734	0.0154817
Brain	PAN2	5.33674	0.375001	0.0157
Brain	CAV2	2.37646	0.374818	0.015755
Brain	MED7	3.57238	0.373604	0.0161238
Brain	ENSMMUG00000029627	2.88132	0.37293	0.0163317
Brain	AL109653.1	4.63278	0.372265	0.0165391
Brain	MARCHF5	4.64481	0.371777	0.0166927
Brain	MTPAP	4.52718	0.37164	0.0167361
Brain	RAD54B	2.07563	0.370299	0.017165
Brain	ENSMMUG00000029402	2.27028	0.368052	0.0179049
Brain	CCDC73	1.24123	0.367586	0.0180616
Brain	C2orf49	4.00429	0.367057	0.018241
Brain	CHAC2	3.44708	0.366193	0.0185372
Brain	PCNP	6.25706	0.365517	0.0187716
Brain	C1orf146	1.40936	0.36418	0.0192427
Brain	APPL2	4.55564	0.363217	0.019588
Brain	CTSO	3.41888	0.363165	0.0196069
Brain	ELL2	2.17156	0.362421	0.0198777
Brain	PWWP3B	2.29433	0.361869	0.0200802
Brain	PRMT9	3.17494	0.361172	0.0203388
Brain	SMNDC1	4.29866	0.361041	0.020388
Brain	ATP6V1C2	3.23782	0.359226	0.0210756
Brain	SPCS2	6.48306	0.359156	0.0211027
Brain	TAMM41	3.08072	0.359119	0.0211168
Brain	UMAD1	3.0231	0.358553	0.0213356
Brain	TMEM33	3.64551	0.3583	0.021434
Brain	TMEM161B	4.00301	0.358194	0.0214752
Brain	IFI30	2.39119	0.357899	0.0215907
Brain	ENSMMUG00000042261	1.63904	0.357123	0.0218967
Brain	ENSMMUG00000044712	3.55814	0.356723	0.0220561
Brain	KPNA5	3.59906	0.356339	0.0222097
Brain	ENSMMUG00000029931	8.77698	0.355822	0.0224182
Brain	MTM1	3.30942	0.355369	0.0226021
Brain	ENSMMUG00000022002	3.59621	0.355089	0.0227162
Brain	ENSMMUG00000046265	6.78038	0.35507	0.0227243
Brain	ENSMMUG00000014120	2.23606	0.353986	0.0231716
Brain	ZNF43	4.4193	0.353576	0.0233423
Brain	PAIP2	5.20421	0.353375	0.0234265
Brain	OTUD6B	4.90964	0.353205	0.023498
Brain	NDC80	3.11011	0.353163	0.0235157
Brain	PHYHIPL	5.75465	0.352557	0.0237721
Brain	TRPT1	2.19359	0.351954	0.0240294
Brain	LBR	3.7802	0.351466	0.0242395
Brain	SLC50A1	4.97939	0.351134	0.0243833
Brain	ANKRD44	3.45777	0.350932	0.024471
Brain	TMEM60	4.02201	0.350096	0.0248372
Brain	CCDC39	4.51275	0.350007	0.0248765
Brain	ENSMMUG00000044989	6.02633	0.349795	0.0249701
Brain	ASB16	1.60428	0.349431	0.0251317
Brain	GPR101	1.03878	0.349327	0.0251781
Brain	ABCA5	2.83142	0.349038	0.0253073
Brain	FBXL3	4.36677	0.348819	0.0254054
Brain	GPM6B	8.82787	0.348291	0.0256434
Brain	CCDC82	4.51867	0.348266	0.0256546
Brain	ROS1	4.84753	0.347887	0.0258269
Brain	NOX1	1.79784	0.347646	0.0259364
Brain	NT5C1B	3.31612	0.34761	0.0259533
Brain	MVK	3.69814	0.347414	0.0260426
Brain	POPDC3	1.80559	0.347344	0.0260748
Brain	ENSMMUG00000039074	3.0399	0.347091	0.0261912
Brain	TRAPPC13	5.10861	0.345857	0.0267647
Brain	BACH1	2.97706	0.345714	0.0268319
Brain	ENSMMUG00000039890	3.67735	0.34559	0.0268901
Brain	NT5E	3.26338	0.345049	0.0271457
Brain	HSF2	4.54059	0.344922	0.0272061
Brain	ARHGAP12	4.39099	0.34436	0.0274745
Brain	ZNF595	4.6484	0.344303	0.0275018
Brain	STYX	2.51504	0.343805	0.0277413
Brain	ENSMMUG00000047082	5.89565	0.343724	0.0277804
Brain	APOLD1	2.5715	0.342443	0.028406
Brain	ENSMMUG00000046028	3.50175	0.3416	0.0288239
Brain	ACYP2	7.14217	0.341583	0.0288322
Brain	FAIM	5.23992	0.34125	0.0289986
Brain	ENSMMUG00000044620	1.8808	0.340527	0.0293626
Brain	TOMM7	8.21509	0.340523	0.0293646
Brain	ADM	2.22039	0.34021	0.0295235
Brain	ARHGEF39	2.33361	0.33979	0.0297379
Brain	IFITM3	2.47311	0.339633	0.0298184
Brain	RAB33B	3.278	0.338545	0.0303805
Brain	CCDC66	4.57444	0.33854	0.0303834
Brain	GSKIP	3.60897	0.338497	0.0304059
Brain	KCNT2	3.64918	0.338181	0.0305707
Brain	ZMPSTE24	4.30414	0.337754	0.0307948
Brain	KLF2	3.4235	0.337723	0.0308115
Brain	GTF2H2	4.16219	0.336783	0.0313097
Brain	CLDN12	3.56126	0.336611	0.0314018
Brain	RAD1	3.23504	0.336441	0.0314926
Brain	ITM2B	8.53066	0.336211	0.0316163
Brain	ENSMMUG00000044109	1.71687	0.336032	0.031713
Brain	AGAP4	4.16528	0.334753	0.0324091
Brain	RAPGEF6	4.22536	0.334557	0.0325172
Brain	ENSMMUG00000048938	6.04	0.334169	0.0327312
Brain	HERPUD1	5.51161	0.33322	0.0332603
Brain	SLITRK4	3.80227	0.333008	0.0333791
Brain	ABHD13	3.25387	0.332679	0.0335648
Brain	PTCHD3	1.20974	0.332025	0.0339364
Brain	C10orf10	2.57927	0.331127	0.0344521
Brain	DDIT4	3.83047	0.33108	0.034479
Brain	GJA1	6.92723	0.330914	0.034575
Brain	LPAR6	2.95839	0.330792	0.0346459
Brain	TAF1D	4.3938	0.329409	0.0354556
Brain	ADD3	6.30374	0.329248	0.0355514
Brain	IST1	6.98662	0.328806	0.0358138
Brain	CHPT1	6.22176	0.328675	0.0358923
Brain	PLAAT2	4.43846	0.328635	0.0359161
Brain	UQCRB	7.74629	0.327787	0.0364256
Brain	ENSMMUG00000039255	2.33796	0.324693	0.0383361
Brain	CEP295	4.16619	0.324112	0.0387037
Brain	ZFP36L2	4.72324	0.324071	0.0387298
Brain	SUCLG2	3.71982	0.323777	0.0389167
Brain	ENSMMUG00000019698	1.16947	0.323335	0.0391997
Brain	C9orf40	2.83474	0.323211	0.0392794
Brain	ALDH9A1	5.18381	0.322396	0.0398066
Brain	C1orf112	2.35204	0.322326	0.0398519
Brain	ADAMTS1	1.30969	0.322059	0.0400257
Brain	ENSMMUG00000029420	1.42255	0.321885	0.0401395
Brain	ENSMMUG00000048171	1.19124	0.321683	0.040272
Brain	ENSMMUG00000039851	3.93531	0.321148	0.0406245
Brain	CPEB4	4.54266	0.32111	0.0406494
Brain	PDZD8	3.54156	0.319806	0.041519
Brain	ENSMMUG00000041724	3.10349	0.31968	0.0416042
Brain	ASNS	6.474	0.319659	0.0416182
Brain	TRHR	1.42186	0.318918	0.04212
Brain	FAM189A2	3.15115	0.318897	0.0421343
Brain	NANOGNB	1.5817	0.31889	0.042139
Brain	PPP1R15B	3.73023	0.318232	0.0425894
Brain	LYPLA1	4.89379	0.317552	0.0430581
Brain	IBTK	3.89799	0.317267	0.0432561
Brain	TRIM17	2.9425	0.316986	0.0434518
Brain	CENPI	1.44082	0.316844	0.0435509
Brain	FOXH1	4.238	0.316573	0.0437409
Brain	XAF1	1.99722	0.31636	0.0438904
Brain	HNRNPDL	8.92424	0.316254	0.0439651
Brain	KDM3A	4.35854	0.31623	0.0439824
Brain	SMIM15	4.75895	0.315836	0.0442604
Brain	RIC1	3.38419	0.315354	0.0446035
Brain	ZNF177	6.44392	0.315276	0.0446592
Brain	MT-CO1	14.2934	0.315201	0.0447128
Brain	TBPL1	4.99653	0.31502	0.0448418
Brain	ITPR2	2.9743	0.31449	0.0452228
Brain	SLC35A5	5.06961	0.314103	0.0455024
Brain	TXNIP	4.96407	0.313471	0.0459622
Brain	ERI2	3.37682	0.312987	0.0463167
Brain	LPIN1	3.98169	0.312706	0.046524
Brain	NAA38	5.92411	0.312022	0.0470306
Brain	KCNJ8	1.88858	0.311556	0.0473787
Brain	ESF1	2.89818	0.311472	0.0474418
Brain	RECQL	3.38793	0.311313	0.0475611
Brain	SIRT4	2.69302	0.310928	0.0478509
Brain	SPTSSB	1.97246	0.310908	0.0478661
Brain	ENSMMUG00000045431	5.16388	0.310636	0.0480714
Brain	TMTC3	2.57708	0.310443	0.048218
Brain	PGPEP1	4.43005	0.310348	0.0482905
Brain	GRAMD2B	4.50317	0.310232	0.0483781
Brain	INTS2	3.00914	0.309964	0.0485831
Brain	DMXL1	3.61938	0.309642	0.0488293
Brain	ENSMMUG00000043121	4.61725	0.309492	0.0489445
Brain	SRP9	7.72301	0.309428	0.0489937
Brain	GPR22	4.04751	0.309247	0.049133
Brain	SLC2A3	4.98405	0.309169	0.049193
Brain	ATP7A	1.5403	0.309151	0.0492073
Brain	DEPDC7	1.182	0.309013	0.049314
Brain	ZNF22	4.81023	0.308937	0.0493728
Brain	RPS6KA6	2.7559	0.308838	0.0494491
Brain	S1PR1	4.72711	0.308533	0.0496858
Brain	SP110	1.94771	0.308462	0.0497415
Brain	C2orf69	3.47562	0.308386	0.0498006
Brain	FAM200B	3.53968	0.308076	0.0500427
Brain	ENSMMUG00000038405	2.23795	0.307996	0.0501057
Brain	NOC3L	3.15579	0.307441	0.0505415
Brain	NUDCD2	4.09427	0.307265	0.0506809
Brain	ENSMMUG00000039822	3.29909	0.307193	0.0507376
Brain	NEUROD1	4.90941	0.306968	0.0509157
Brain	FASTKD1	3.70691	0.306352	0.0514064
Brain	ETNPPL	3.30918	0.306164	0.0515569
Brain	C14orf28	2.15578	0.305821	0.0518322
Brain	SPICE1	2.73278	0.305488	0.0521008
Brain	TNFRSF10B	1.13001	0.305443	0.0521374
Brain	MAP3K6	2.28158	0.305244	0.0522987
Brain	NMS	2.70042	0.304857	0.0526127
Brain	ENSMMUG00000044566	1.33866	0.304636	0.0527932
Brain	TRA2B	5.92463	0.304571	0.0528468
Brain	TRMT61B	3.08614	0.304324	0.0530489
Brain	PNRC1	4.30499	0.304246	0.0531123
Brain	CTXN2	1.22517	0.304131	0.0532074
Brain	CENPH	1.16504	0.303998	0.053317
Brain	ENSMMUG00000043615	6.23335	0.303985	0.0533274
Brain	NAPEPLD	2.83808	0.303943	0.0533618
Brain	SCYL3	3.32253	0.303883	0.0534117
Brain	ANXA7	4.48051	0.303832	0.0534534
Brain	EFCAB8	1.93983	0.303669	0.0535881
Brain	POLR2G	5.48347	0.303157	0.0540127
Brain	CDK2AP1	7.60871	0.302692	0.0544008
Brain	SRSF5	8.54808	0.302565	0.0545071
Brain	ENSMMUG00000042331	1.88028	0.302344	0.0546925
Brain	MAFF	2.136	0.301838	0.055119
Brain	ZNF273	3.55062	0.301798	0.055153
Brain	CCDC126	2.42275	0.301672	0.0552593
Brain	ENSMMUG00000039723	3.51579	0.301543	0.0553689
Brain	UBL3	6.66294	0.301172	0.0556847
Brain	MOGAT1	1.15829	0.301034	0.0558023
Brain	CASC4	5.89497	0.300431	0.0563189
Brain	GPR21	1.24957	0.300138	0.056572
Brain	ZIC4	1.80188	0.300021	0.056673
Brain	ENSMMUG00000023369	4.01324	0.299252	0.0573405
Brain	PRPF39	4.45406	0.299135	0.0574429
Brain	PCNA	3.75258	0.299003	0.0575589
Brain	TMEM126B	5.26705	0.298714	0.0578116
Brain	ENSMMUG00000046667	1.35339	0.298389	0.0580981
Brain	GCC2	3.1833	0.29816	0.0583004
Brain	SUB1	7.80041	0.298143	0.058315
Brain	ENSMMUG00000040476	1.82058	0.298094	0.0583585
Brain	ENSMMUG00000047267	2.87523	0.297917	0.0585158
Brain	GOLGA7	5.64726	0.297834	0.0585893
Brain	APPL1	4.65027	0.297651	0.0587516
Brain	AHCYL1	6.69669	0.297408	0.0589686
Brain	CCDC122	2.17575	0.297338	0.0590312
Brain	ADIRF	7.40673	0.296721	0.0595841
Brain	RNPC3	5.43745	0.296634	0.0596625
Brain	VPS36	4.37633	0.296472	0.0598087
Brain	MGAT4C	2.73306	0.295747	0.0604655
Brain	SPATA9	1.0031	0.295688	0.0605198
Brain	KCNJ10	4.90642	0.295417	0.0607673
Brain	NDFIP2	4.79405	0.29532	0.0608552
Brain	ABHD18	2.85069	0.295218	0.0609491
Brain	PKN2	3.60894	0.295031	0.0611205
Brain	ALG6	4.29308	0.294856	0.0612819
Brain	AIRE	1.60141	0.294707	0.0614187
Brain	DENND6A	3.58735	0.294549	0.0615643
Brain	SLC30A5	5.18309	0.294485	0.0616234
Brain	CFL2	3.92268	0.29444	0.0616652
Brain	SLC5A10	1.52007	0.293692	0.06236
Brain	FUBP3	4.61283	0.29356	0.062483
Brain	ENSMMUG00000006383	1.91881	0.293149	0.0628681
Brain	C6orf136	6.07023	0.293065	0.0629471
Brain	ZBTB38	3.76092	0.292771	0.0632243
Brain	FAM171B	6.86636	0.292391	0.0635838
Brain	FAR1	5.00221	0.291675	0.0642649
Brain	TMEM14B	8.04978	0.291661	0.064278
Brain	ENSMMUG00000049228	1.09947	0.291486	0.0644463
Brain	ENSMMUG00000044977	4.41717	0.291461	0.0644701
Brain	SPAG16	4.201	0.291392	0.064536
Brain	GAS2	1.33884	0.291359	0.0645673
Brain	CBFB	2.98318	0.291208	0.0647122
Brain	SNAP23	5.5159	0.290909	0.0650003
Brain	SCGB3A1	1.56165	0.290813	0.0650932
Brain	ZNF555	3.29498	0.290645	0.0652554
Brain	ODF2L	4.41356	0.290442	0.0654517
Brain	IFRD2	3.46746	0.289901	0.0659782
Brain	ABCC9	2.5135	0.289889	0.0659899
Brain	RAB22A	4.45319	0.289635	0.0662387
Brain	DPM1	4.82843	0.28928	0.0665862
Brain	PRIMA1	1.2077	0.288769	0.06709
Brain	ENSMMUG00000046429	8.5777	0.288714	0.0671445
Brain	GCNT4	1.12627	0.288532	0.0673249
Brain	DBX2	2.389	0.288498	0.0673587
Brain	MFSD8	3.54086	0.288126	0.067729
Brain	BHLHE40	3.25761	0.288096	0.0677588
Brain	MIGA1	4.64141	0.288082	0.0677724
Brain	ID1	4.29003	0.28773	0.0681244
Brain	TMEM9B	5.40297	0.287703	0.0681514
Brain	CEP44	2.80621	0.286901	0.0689572
Brain	ENSMMUG00000004552	5.67767	0.28685	0.0690091
Brain	C15orf65	3.42076	0.286746	0.0691144
Brain	ALDH6A1	5.3856	0.28661	0.069252
Brain	NUDT2	4.25091	0.28654	0.0693229
Brain	CMTM6	4.0936	0.28651	0.0693533
Brain	PRKCI	4.32579	0.286351	0.0695151
Brain	ENSMMUG00000000324	1.1138	0.286302	0.0695646
Brain	PIP4P2	2.8379	0.286158	0.0697112
Brain	MED21	5.40286	0.286137	0.069733
Brain	ENSMMUG00000010520	5.70749	0.284425	0.0714956
Brain	ENSMMUG00000046086	3.9583	0.284399	0.0715229
Brain	OVGP1	1.713	0.284388	0.071534
Brain	ALDH3B1	1.91744	0.284353	0.0715706
Brain	ENSMMUG00000030920	9.45472	0.284244	0.0716842
Brain	ZNF680	1.75133	0.284125	0.0718077
Brain	LRRC39	2.10874	0.283484	0.0724797
Brain	PRKAG2	5.73291	0.283322	0.0726495
Brain	FNDC3B	2.97772	0.28325	0.0727252
Brain	CDKL3	1.30168	0.283162	0.0728188
Brain	NSMCE1	7.3642	0.283	0.0729898
Brain	ASNSD1	4.5031	0.282881	0.073115
Brain	EQTN	1.03758	0.282869	0.0731278
Brain	LONRF3	1.75212	0.282835	0.0731636
Brain	SCLT1	4.3059	0.282589	0.0734251
Brain	ENSMMUG00000046935	7.03345	0.282405	0.0736208
Brain	ANKRD34B	1.05297	0.282344	0.0736853
Brain	ANXA5	6.50072	0.281961	0.0740935
Brain	PLPP5	4.99302	0.281447	0.0746449
Brain	ACAD10	7.18984	0.281261	0.0748456
Brain	DSN1	3.55974	0.281188	0.0749239
Brain	FBXO8	4.1592	0.281056	0.0750662
Brain	ZNF174	3.96457	0.28101	0.0751162
Brain	SEPHS1	4.72534	0.280804	0.0753394
Brain	SIKE1	3.68466	0.280497	0.0756725
Brain	FLVCR1	2.89776	0.280448	0.0757261
Brain	POMP	4.71338	0.280266	0.0759239
Brain	PNP	5.06311	0.280179	0.0760192
Brain	SIRT1	3.74154	0.279894	0.0763303
Brain	ASL	5.99919	0.279721	0.0765203
Brain	LTN1	3.71536	0.279562	0.0766941
Brain	RBM18	3.35806	0.279548	0.0767092
Brain	SDS	2.11079	0.2795	0.0767628
Brain	BBS4	4.60613	0.279356	0.0769204
Brain	SMIM20	4.69696	0.279217	0.0770742
Brain	SYCE2	1.65835	0.279103	0.0771998
Brain	C5orf34	2.78483	0.27905	0.0772586
Brain	RGCC	7.44011	0.278899	0.0774256
Brain	SEC62	5.80882	0.278463	0.0779091
Brain	FRYL	3.56055	0.278352	0.0780332
Brain	SAP18	6.77843	0.278313	0.0780757
Brain	HES5	3.9718	0.278134	0.0782754
Brain	ENSMMUG00000046692	3.48417	0.278051	0.0783681
Brain	KITLG	3.6877	0.278011	0.0784129
Brain	PCDH20	3.78639	0.277812	0.0786365
Brain	FAM81A	5.35012	0.277116	0.0794184
Brain	NECAB1	5.64449	0.276908	0.0796533
Brain	RAB12	5.54928	0.276667	0.0799269
Brain	ZFC3H1	4.16381	0.27652	0.0800942
Brain	ABRACL	2.66466	0.27636	0.0802762
Brain	DDX52	3.68177	0.276184	0.0804769
Brain	ZBED5	4.94283	0.276115	0.0805552
Brain	MFSD14A	5.08931	0.27587	0.0808358
Brain	KCNMB2	3.75873	0.275632	0.0811087
Brain	CCN1	2.05296	0.275625	0.0811161
Brain	ENSMMUG00000048567	4.60538	0.275562	0.0811885
Brain	TMEM196	2.82201	0.275389	0.0813873
Brain	WRN	3.60225	0.275275	0.0815192
Brain	SUZ12	3.68428	0.275266	0.0815286
Brain	LGR4	3.40468	0.275197	0.0816086
Brain	ENSMMUG00000044031	0.949678	0.275182	0.0816261
Brain	SWI5	5.36656	0.274993	0.0818444
Brain	RP2	2.72874	0.274826	0.0820375
Brain	SYNJ2BP-COX16	6.46	0.274707	0.0821755
Brain	ENSMMUG00000043711	1.53814	0.274669	0.0822193
Brain	OTUD4	4.45092	0.274368	0.0825695
Brain	MACIR	4.47888	0.274024	0.0829707
Brain	ELF1	2.19079	0.273761	0.0832782
Brain	ENSMMUG00000042966	1.65458	0.273294	0.0838266
Brain	TTC14	5.47803	0.273266	0.0838593
Brain	CEP95	4.12495	0.272983	0.0841928
Brain	ENSMMUG00000014807	5.16575	0.272962	0.0842178
Brain	ENSMMUG00000030057	6.36087	0.272689	0.0845412
Brain	CERT1	4.1609	0.272629	0.0846127
Brain	PI4K2B	2.4985	0.272433	0.0848447
Brain	GADD45B	2.18627	0.271995	0.0853672
Brain	KLHL15	3.15325	0.271869	0.0855182
Brain	RBM11	2.55724	0.271692	0.0857291
Brain	EFR3A	5.06666	0.271679	0.0857456
Brain	CCNL1	4.85946	0.271673	0.0857527
Brain	BAG4	4.09057	0.271532	0.0859216
Brain	SLC31A2	2.89548	0.271341	0.0861508
Brain	IMMP1L	5.4915	0.271222	0.086294
Brain	THAP10	2.18335	0.271177	0.0863485
Brain	ENSMMUG00000048099	7.35015	0.271171	0.0863562
Brain	ENSMMUG00000038450	1.03726	0.271022	0.0865351
Brain	CNTLN	1.7441	0.270922	0.0866559
Brain	FAM184A	3.86052	0.270336	0.0873669
Brain	STAG3	1.59142	0.270295	0.0874167
Brain	ALDH8A1	2.33407	0.269776	0.0880501
Brain	ARL8B	6.1653	0.269708	0.088133
Brain	TLL2	1.14484	0.269536	0.0883442
Brain	ENSMMUG00000042571	4.27535	0.269411	0.0884975
Brain	NMI	2.17086	0.269131	0.088842
Brain	SMARCD2	3.68949	0.268976	0.089033
Brain	PLAG1	1.02655	0.268825	0.0892194
Brain	NDUFA1	10.0506	0.268168	0.0900334
Brain	AMY1A	5.30089	0.268119	0.0900947
Brain	ATG4C	2.87088	0.26811	0.0901064
Brain	ENSMMUG00000045881	2.83704	0.267955	0.0902999
Brain	CASP6	4.45287	0.267651	0.0906791
Brain	RBM43	2.63259	0.267607	0.0907348
Brain	ATP5MG	7.90932	0.267531	0.0908297
Brain	ENSMMUG00000038806	3.42116	0.267225	0.0912138
Brain	ENSMMUG00000030176	4.4945	0.266906	0.0916158
Brain	CHRAC1	3.87173	0.266841	0.0916975
Brain	ENSMMUG00000015465	3.17086	0.266827	0.0917146
Brain	TARS3	4.52398	0.266793	0.0917583
Brain	PEX1	4.67768	0.266673	0.0919092
Brain	ELF2	4.20916	0.266662	0.0919232
Brain	SLCO1B1	1.59467	0.26649	0.0921416
Brain	CCNB1IP1	2.25196	0.266304	0.092377
Brain	DCAF17	3.62303	0.266255	0.0924391
Brain	MEMO1	5.44197	0.266241	0.0924579
Brain	PSAT1	6.6859	0.265914	0.0928734
Brain	ZNF804B	1.19749	0.265888	0.0929066
Brain	SLC15A2	4.843	0.265653	0.0932067
Brain	MAT2A	7.29754	0.265597	0.0932781
Brain	HINFP	3.03905	0.265595	0.0932815
Brain	ATAD5	1.43201	0.265534	0.0933585
Brain	PHLDA1	3.71647	0.265324	0.0936278
Brain	ANGPT2	1.93215	0.265132	0.093874
Brain	ENSMMUG00000005958	3.14659	0.26501	0.094031
Brain	EYA1	1.84516	0.264969	0.0940842
Brain	METTL7B	1.62639	0.264505	0.0946833
Brain	ENSMMUG00000048768	10.2545	0.264026	0.0953053
Brain	ENSMMUG00000048293	5.16181	0.263775	0.0956318
Brain	ENSMMUG00000045615	4.2977	0.263561	0.0959112
Brain	STC1	2.1579	0.263488	0.0960067
Brain	CLIC4	4.8679	0.263302	0.0962498
Brain	MBNL1	3.65946	0.262574	0.0972078
Brain	BLM	3.19186	0.26247	0.0973449
Brain	CCNA2	3.1293	0.262321	0.0975417
Brain	UBA3	5.70903	0.26228	0.097596
Brain	SERP1	4.54524	0.262073	0.0978705
Brain	ALG11	5.21157	0.26206	0.0978883
Brain	ERBIN	4.1083	0.262012	0.0979518
Brain	PYURF	5.91603	0.261787	0.0982514
Brain	P2RY12	4.41835	0.261735	0.0983199
Brain	KLHL38	1.31085	0.26146	0.0986875
Brain	ODR4	3.95683	0.261409	0.0987554
Brain	ENSMMUG00000046179	5.76421	0.261307	0.0988915
Brain	MRPS9	5.19638	0.261283	0.0989242
Brain	HTR4	2.22638	0.261247	0.0989716
Brain	CHKA	5.89364	0.261225	0.099001
Brain	ENSMMUG00000032072	6.14992	0.260949	0.0993716
Brain	N4BP2L1	3.81915	0.260928	0.0993998
Brain	ERO1A	3.53787	0.260919	0.0994117
Brain	FIGN	1.67532	0.260554	0.0999032
Brain	ENSMMUG00000031952	7.78545	0.260273	0.100283
Brain	PNRC2	5.46877	0.260227	0.100345
Brain	SLC41A2	3.22174	0.26007	0.100557
Brain	FASTKD2	4.57907	0.259987	0.100669
Brain	POT1	4.00634	0.259901	0.100786
Brain	ENSMMUG00000007810	1.40745	0.259843	0.100866
Brain	NR2E1	4.7501	0.259797	0.100928
Brain	LAMTOR3	4.92718	0.259671	0.101099
Brain	NAA16	3.74191	0.259342	0.101548
Brain	RPL32	10.0076	0.259295	0.101611
Brain	TBC1D31	2.6433	0.259284	0.101628
Brain	GGT1	1.33723	0.259175	0.101776
Brain	ZNF197	3.80096	0.259135	0.101831
Brain	ENSMMUG00000015667	3.45545	0.258767	0.102335
Brain	NNT	5.23741	0.258664	0.102477
Brain	IRF2	3.70871	0.258562	0.102618
Brain	ENSMMUG00000037690	1.34601	0.258499	0.102704
Brain	PHKA1	4.10662	0.258296	0.102984
Brain	ENSMMUG00000028943	6.94983	0.258188	0.103133
Brain	FANCM	2.40719	0.25818	0.103144
Brain	ABHD3	3.61153	0.258091	0.103268
Brain	ARGLU1	8.92352	0.257905	0.103525
Brain	PCDH18	2.91491	0.257736	0.103759
Brain	SMOX	3.4283	0.257715	0.103789
Brain	RAB9A	3.63999	0.257061	0.1047
Brain	ZCCHC9	4.87357	0.256982	0.104809
Brain	CCDC159	3.68558	0.256542	0.105426
Brain	RYK	4.36056	0.256397	0.10563
Brain	GLMN	3.62393	0.256222	0.105876
Brain	MICU2	4.78987	0.256106	0.106041
Brain	ZHX1	4.69212	0.256051	0.106118
Brain	ZNF44	2.85718	0.256008	0.106179
Brain	PGM3	4.27138	0.255922	0.106301
Brain	SEC24A	3.41693	0.255842	0.106414
Brain	ZMAT1	4.5652	0.255833	0.106426
Brain	NIPSNAP2	5.21752	0.255797	0.106477
Brain	LPCAT4	5.57328	0.255307	0.107173
Brain	ENSMMUG00000040781	8.33099	0.255264	0.107234
Brain	MAPK1IP1L	4.81852	0.25519	0.10734
Brain	ENSMMUG00000039541	1.93011	0.254988	0.107627
Brain	TGDS	1.68767	0.25493	0.10771
Brain	ZNF518A	3.4533	0.254834	0.107847
Brain	CCDC17	4.2656	0.25423	0.108713
Brain	SLC25A24	2.4904	0.253848	0.109264
Brain	STAMBPL1	2.59694	0.253753	0.109401
Brain	ENSMMUG00000044223	1.31826	0.253572	0.109664
Brain	MTMR10	4.37359	0.253485	0.109789
Brain	ZRANB2	6.60423	0.253472	0.109808
Brain	MROH7	2.36862	0.252981	0.110521
Brain	LYSMD4	3.32814	0.252981	0.110522
Brain	LATS1	3.74716	0.252972	0.110534
Brain	GPR89A	3.66538	0.252936	0.110586
Brain	GNG11	3.99576	0.252909	0.110627
Brain	ENSMMUG00000006983	2.21419	0.252882	0.110665
Brain	SLAMF8	2.01312	0.252652	0.111001
Brain	ANKRD10	6.05579	0.252629	0.111034
Brain	PARVA	5.20016	0.252609	0.111065
Brain	ENSMMUG00000001089	1.38047	0.25216	0.111721
Brain	GLTPD2	1.49051	0.252088	0.111827
Brain	THAP9	2.19128	0.252036	0.111904
Brain	NDFIP1	7.79627	0.251962	0.112013
Brain	ENSMMUG00000038366	2.92929	0.251585	0.112569
Brain	TAF9B	4.36391	0.251465	0.112745
Brain	CCDC110	1.13918	0.251447	0.112772
Brain	ENSMMUG00000012397	1.01529	0.251404	0.112836
Brain	FAM214A	3.97151	0.251153	0.113208
Brain	ANAPC16	6.35733	0.251076	0.113322
Brain	ITM2A	6.05	0.251074	0.113325
Brain	ENSMMUG00000039503	7.56695	0.250838	0.113677
Brain	VAMP7	4.66969	0.250783	0.113758
Brain	POLE2	1.76357	0.250543	0.114116
Brain	VSTM1	1.065	0.250341	0.114417
Brain	ENSMMUG00000047890	8.14733	0.250291	0.114492
Brain	ENSMMUG00000037821	1.93454	0.250171	0.114672
Brain	IGF2BP3	2.43801	0.250155	0.114695
Brain	BCL6	3.59139	0.250099	0.114779
Brain	SOX21	3.11883	0.250055	0.114846
Brain	LYST	2.28022	0.250042	0.114865
Brain	C6orf62	6.48915	0.249937	0.115023
Brain	C12orf29	3.76648	0.249912	0.11506
Brain	MSANTD2	3.37693	0.249622	0.115495
Brain	KRT12	1.26593	0.249261	0.116041
Brain	ENSMMUG00000048053	6.05291	0.248978	0.116468
Brain	TNFAIP8L3	5.41991	0.248957	0.116501
Brain	WDR60	3.3634	0.248941	0.116525
Brain	ENSMMUG00000047601	4.28892	0.248826	0.116699
Brain	KRCC1	3.71074	0.248403	0.117343
Brain	PPAT	3.60441	0.248359	0.11741
Brain	THAP2	2.27218	0.248234	0.1176
Brain	RREB1	1.631	0.248151	0.117727
Brain	ENSMMUG00000008892	1.46029	0.24809	0.117821
Brain	HPS5	3.54558	0.248021	0.117925
Brain	RNF144B	2.18437	0.2478	0.118264
Brain	RIOX2	3.63772	0.247765	0.118318
Brain	ZNF442	2.15845	0.247719	0.118389
Brain	DQX1	1.50539	0.247437	0.118821
Brain	ATP5PF	7.00196	0.247222	0.119152
Brain	ENSMMUG00000045270	3.90175	0.247145	0.119272
Brain	ATG4D	4.73949	0.246686	0.119981
Brain	APOA2	2.09557	0.246445	0.120355
Brain	TMEM168	3.73625	0.246412	0.120407
Brain	IFT52	3.95365	0.246149	0.120816
Brain	ZNF215	3.55579	0.246078	0.120926
Brain	FAM217B	3.30342	0.245906	0.121195
Brain	SRP54	6.17474	0.245735	0.121461
Brain	LATS2	2.73536	0.245427	0.121944
Brain	NFKBIZ	4.42198	0.245158	0.122367
Brain	AC008878.1	7.50474	0.245016	0.122591
Brain	RFXAP	3.09132	0.244989	0.122634
Brain	PDE3A	2.2826	0.244595	0.123255
Brain	LNP1	3.20806	0.244505	0.123397
Brain	ADAM23	5.06554	0.243568	0.124888
Brain	PANK1	3.89258	0.243535	0.12494
Brain	KCTD14	8.70338	0.243412	0.125136
Brain	SPTLC1	4.61489	0.243194	0.125485
Brain	KIAA1841	4.03323	0.243056	0.125707
Brain	ABCD2	3.04131	0.242756	0.126189
Brain	FAM160B1	5.37004	0.242735	0.126222
Brain	ENSMMUG00000046605	3.29695	0.242629	0.126393
Brain	SLIRP	7.88225	0.242435	0.126707
Brain	TMEM100	3.85032	0.242334	0.12687
Brain	ENSMMUG00000041672	5.27035	0.242306	0.126915
Brain	TSPAN31	4.91624	0.242138	0.127187
Brain	SLC1A2	9.08067	0.242016	0.127384
Brain	ANO5	4.63772	0.241716	0.127872
Brain	SLC4A7	3.66315	0.241672	0.127943
Brain	CCL27	3.07288	0.241562	0.128122
Brain	PURG	4.74554	0.24143	0.128336
Brain	CDR1	4.17587	0.241371	0.128433
Brain	IGFL4	3.92289	0.241312	0.128528
Brain	SEPTIN2	7.46011	0.241265	0.128605
Brain	PMS1	3.49097	0.241029	0.128992
Brain	TBC1D32	2.48178	0.240886	0.129225
Brain	BLOC1S2	6.39202	0.240772	0.129412
Brain	KHNYN	3.37287	0.240684	0.129556
Brain	MRS2	3.40578	0.240539	0.129795
Brain	RHOT2	5.38064	0.24008	0.130551
Brain	ZCCHC8	3.81418	0.240055	0.130592
Brain	NDUFB3	7.83338	0.24002	0.130651
Brain	NUP85	5.09093	0.240006	0.130673
Brain	SRD5A1	5.37374	0.239912	0.130829
Brain	CCNG1	5.10464	0.239904	0.130842
Brain	CIART	2.75705	0.2394	0.131677
Brain	RBL1	1.98136	0.239383	0.131706
Brain	ENSMMUG00000042227	5.40397	0.239243	0.131938
Brain	ANKRD18B	2.40076	0.238716	0.132818
Brain	ANGPT1	4.05396	0.237824	0.134315
Brain	NUP205	3.55918	0.237745	0.134449
Brain	AIFM2	1.09078	0.237732	0.13447
Brain	IFIT1	1.71131	0.237687	0.134546
Brain	ENSMMUG00000046668	1.60128	0.237663	0.134587
Brain	SLC35B3	3.60857	0.23754	0.134795
Brain	OMG	5.38464	0.237385	0.135057
Brain	GALNT3	2.54746	0.237337	0.135138
Brain	ENSMMUG00000040347	2.86327	0.237297	0.135207
Brain	C16orf87	4.09725	0.23727	0.135251
Brain	ZNF239	3.35586	0.237244	0.135296
Brain	CEP350	2.7566	0.237056	0.135615
Brain	CRYGS	1.6004	0.236889	0.135899
Brain	ZNF41	2.95916	0.236763	0.136112
Brain	SPATA22	3.04845	0.236582	0.136421
Brain	BIVM	5.77286	0.236475	0.136604
Brain	ENSMMUG00000045810	2.06656	0.236393	0.136744
Brain	NAIP	1.76815	0.236289	0.136923
Brain	ENSMMUG00000041700	3.19711	0.236127	0.1372
Brain	ZBTB26	2.64599	0.236113	0.137224
Brain	ARHGAP5	5.59542	0.235813	0.137737
Brain	SLC44A5	3.97734	0.235583	0.138133
Brain	HADHB	5.6996	0.235101	0.138965
Brain	SLC12A2	3.79279	0.235092	0.138981
Brain	C8orf89	1.88295	0.235064	0.139029
Brain	POC5	2.61032	0.235012	0.139119
Brain	CAST	4.69319	0.234879	0.13935
Brain	CHM	4.00063	0.234595	0.139842
Brain	ZNF181	5.34542	0.234416	0.140154
Brain	ZFP36L1	4.40372	0.234288	0.140376
Brain	PCTP	3.01326	0.23409	0.140722
Brain	TIFA	1.46092	0.233787	0.141251
Brain	TWF1	5.29561	0.233748	0.141319
Brain	TARBP1	4.44234	0.233742	0.14133
Brain	SAT2	5.50919	0.233596	0.141586
Brain	DUSP19	2.31032	0.23357	0.141631
Brain	FAM161A	2.33721	0.233292	0.14212
Brain	TMEM41B	4.19489	0.233187	0.142304
Brain	ENSMMUG00000038069	1.61973	0.233177	0.142321
Brain	KIF20B	1.58241	0.233063	0.142523
Brain	FAM92A	5.81924	0.232798	0.142991
Brain	SERPINB13	2.78354	0.232755	0.143066
Brain	ENSMMUG00000005822	3.8976	0.23267	0.143216
Brain	PRKD3	3.03291	0.232598	0.143344
Brain	XK	2.61497	0.232529	0.143465
Brain	TMEM216	4.17369	0.232492	0.143531
Brain	PYROXD1	2.53145	0.232316	0.143843
Brain	SIK1	2.24222	0.232301	0.14387
Brain	ZNF486	3.08837	0.232295	0.143881
Brain	ENSMMUG00000017765	1.25302	0.232064	0.14429
Brain	MGMT	3.30429	0.232063	0.144293
Brain	ZFP37	2.96657	0.231743	0.144863
Brain	SUCO	3.91833	0.231587	0.14514
Brain	PAN3	3.57895	0.231569	0.145173
Brain	GMFB	6.4245	0.231341	0.14558
Brain	BCKDHB	4.89321	0.231214	0.145808
Brain	PLS3	5.74687	0.23119	0.14585
Brain	LRRK2	1.11419	0.230897	0.146376
Brain	ENSMMUG00000043684	4.62109	0.230882	0.146403
Brain	C2CD4B	1.48577	0.230873	0.146419
Brain	PPP4R3B	5.67404	0.230761	0.14662
Brain	TCIM	4.83327	0.230735	0.146669
Brain	SDR16C5	1.59727	0.230539	0.147021
Brain	ARFIP1	3.39054	0.230406	0.147262
Brain	RAD52	3.56593	0.230226	0.147586
Brain	TAGLN	4.08055	0.230023	0.147953
Brain	LCLAT1	2.58839	0.230018	0.147962
Brain	HSDL2	5.0292	0.229994	0.148006
Brain	DZANK1	3.44412	0.229909	0.148159
Brain	ATM	2.56507	0.229731	0.148482
Brain	OLR1	1.18547	0.229562	0.14879
Brain	KLHL41	3.90814	0.22937	0.14914
Brain	PKD2	3.90116	0.229286	0.149292
Brain	ZNF823	2.72849	0.229114	0.149606
Brain	PLXDC1	4.72868	0.229082	0.149665
Brain	BEX4	8.20391	0.228992	0.149829
Brain	MYBPC1	4.07286	0.228937	0.149929
Brain	CCL24	2.32813	0.228658	0.150441
Brain	PHIP	3.65435	0.228612	0.150524
Brain	ENSMMUG00000044910	9.58355	0.228369	0.15097
Brain	LYRM1	3.73755	0.228304	0.15109
Brain	FLT3	1.68264	0.228196	0.151288
Brain	GLS	6.0376	0.228188	0.151304
Brain	PSMB9	3.95373	0.228186	0.151308
Brain	AC068896.3	5.60176	0.228115	0.151439
Brain	JTB	7.22271	0.227988	0.151673
Brain	LRRC8C	2.80487	0.227779	0.152058
Brain	EXOSC3	4.31109	0.227741	0.152128
Brain	BCAR3	2.42041	0.227697	0.152211
Brain	COPS9	7.92331	0.227603	0.152384
Brain	RYR3	4.84575	0.2275	0.152574
Brain	FO393400.1	5.30765	0.227225	0.153083
Brain	NABP1	1.61355	0.226416	0.154592
Brain	ENSMMUG00000016282	5.28026	0.226407	0.154608
Brain	GPSM2	3.75626	0.22631	0.154789
Brain	ITPRID2	4.8285	0.226224	0.154952
Brain	SF3B6	6.58919	0.226193	0.155009
Brain	ID3	3.26085	0.226144	0.155101
Brain	MINOS1	8.37857	0.225892	0.155574
Brain	SHBG	2.64992	0.225773	0.155798
Brain	KLHL28	3.33077	0.225713	0.155911
Brain	WDR36	3.34095	0.225655	0.15602
Brain	PRXL2C	3.42926	0.225646	0.156038
Brain	CYB5R4	3.90133	0.22557	0.156181
Brain	ARL13B	3.6099	0.225458	0.156391
Brain	ENSMMUG00000022316	4.82932	0.225	0.157257
Brain	DPY19L1	4.32629	0.224931	0.157387
Brain	DAZAP2	7.05051	0.224896	0.157455
Brain	ENSMMUG00000044258	1.22772	0.224775	0.157683
Brain	EGLN1	4.70913	0.22477	0.157693
Brain	ENSMMUG00000038632	8.57679	0.224763	0.157705
Brain	ENSMMUG00000015316	1.17883	0.224474	0.158254
Brain	ACCS	1.71136	0.224456	0.15829
Brain	TMTC2	2.9635	0.224447	0.158306
Brain	VWC2	2.37058	0.224441	0.158319
Brain	MFN1	5.94194	0.224223	0.158733
Brain	GOLT1B	4.34168	0.224099	0.15897
Brain	NEDD1	2.51075	0.223964	0.159228
Brain	SNRPF	6.50621	0.223939	0.159275
Brain	ANKZF1	6.27399	0.223901	0.159348
Brain	RAB30	3.74053	0.22377	0.159599
Brain	PUS7L	3.37696	0.223655	0.159819
Brain	TCIRG1	2.78768	0.223635	0.159858
Brain	SLC35F3	2.60274	0.223431	0.160248
Brain	EPC2	4.16369	0.223261	0.160575
Brain	DNAJC2	4.41014	0.223141	0.160806
Brain	ENSMMUG00000040689	1.37169	0.22312	0.160845
Brain	ENSMMUG00000039207	3.00317	0.223083	0.160918
Brain	PAPSS2	2.3045	0.222984	0.161108
Brain	VIL1	1.588	0.222949	0.161175
Brain	LRRC40	5.08558	0.222865	0.161337
Brain	ENSMMUG00000005470	9.45673	0.222827	0.16141
Brain	MAT2B	4.97987	0.222747	0.161566
Brain	MKRN3	3.86504	0.222731	0.161597
Brain	YTHDC2	3.35517	0.222692	0.161671
Brain	TCAP	5.11087	0.2226	0.161849
Brain	SELENOK	2.1789	0.222564	0.161918
Brain	NIPSNAP3B	4.34292	0.222513	0.162018
Brain	PPP4R4	4.13179	0.222471	0.1621
Brain	RAC1	2.36302	0.222449	0.162142
Brain	PRR16	2.80277	0.222399	0.162239
Brain	A2ML1	1.96074	0.222312	0.162407
Brain	CENPU	2.14086	0.222289	0.162452
Brain	EGR1	3.82454	0.222223	0.162579
Brain	RNF43	1.40679	0.222199	0.162625
Brain	ENSMMUG00000046508	7.19715	0.222088	0.162842
Brain	KRAS	4.82697	0.222007	0.162999
Brain	SEPTIN10	3.94757	0.221995	0.163023
Brain	ENSMMUG00000008667	3.17697	0.221969	0.163072
Brain	ENSMMUG00000041541	2.43722	0.221905	0.163197
Brain	GGPS1	5.46608	0.221855	0.163294
Brain	TFDP1	5.42602	0.221719	0.163559
Brain	GLRX5	5.34959	0.221654	0.163686
Brain	AP5M1	4.4424	0.221653	0.163689
Brain	CABCOCO1	3.01476	0.221508	0.163971
Brain	C6orf203	4.6071	0.221399	0.164183
Brain	SGCB	4.58097	0.221141	0.164688
Brain	BTG3	4.68547	0.221037	0.164892
Brain	ENSMMUG00000039245	2.84636	0.220891	0.165179
Brain	ENSMMUG00000047060	1.5046	0.220861	0.165237
Brain	UTS2B	1.24481	0.2208	0.165357
Brain	TOB1	4.31826	0.220789	0.165379
Brain	ENSMMUG00000016992	1.12337	0.220564	0.165821
Brain	RNF111	3.56421	0.220453	0.166039
Brain	RYR1	2.79661	0.220446	0.166054
Brain	TCEAL8	3.86063	0.220365	0.166212
Brain	MKS1	4.32188	0.220284	0.166373
Brain	ENSMMUG00000043257	5.07301	0.220183	0.166572
Brain	MAP1LC3C	2.5391	0.220155	0.166627
Brain	NUDT6	4.04021	0.220121	0.166694
Brain	UNC13C	3.29431	0.220047	0.16684
Brain	SNX24	4.06584	0.220007	0.166919
Brain	ZNF117	1.27008	0.219831	0.167268
Brain	BTBD1	4.65673	0.219773	0.167383
Brain	GRIK2	5.44609	0.219717	0.167494
Brain	GPR63	2.83728	0.219671	0.167584
Brain	ENSMMUG00000039469	6.15406	0.219643	0.16764
Brain	PUM2	5.28912	0.219521	0.167884
Brain	NRN1L	2.22581	0.219459	0.168006
Brain	VMA21	4.78409	0.219263	0.168396
Brain	MYO15A	1.2672	0.219189	0.168544
Brain	HSPA14	4.15569	0.219129	0.168662
Brain	TMEM201	3.60995	0.218827	0.169264
Brain	ANKRD37	2.01864	0.21844	0.170038
Brain	AC092835.1	1.48133	0.218384	0.170152
Brain	RRN3	4.37091	0.218271	0.170378
Brain	ABCB10	3.17541	0.218043	0.170835
Brain	MYCBP	2.72385	0.217716	0.171495
Brain	C4orf46	3.09489	0.217691	0.171545
Brain	FAM126B	3.31083	0.217467	0.171996
Brain	ENSMMUG00000041476	1.97914	0.217074	0.172793
Brain	CWC15	3.98658	0.216529	0.1739
Brain	RPAP2	3.6315	0.216409	0.174144
Brain	ENSMMUG00000041773	4.53917	0.216136	0.174701
Brain	TMC6	2.55798	0.216031	0.174916
Brain	DAND5	1.54708	0.21599	0.174999
Brain	KIAA1586	2.72204	0.215908	0.175168
Brain	ST8SIA1	3.5456	0.215793	0.175402
Brain	THUMPD2	3.01134	0.215752	0.175488
Brain	CCDC30	4.19424	0.215724	0.175545
Brain	KIAA0825	2.91792	0.215701	0.175592
Brain	GALNT13	5.36548	0.215304	0.176406
Brain	CCT6B	1.92156	0.215149	0.176726
Brain	PAXBP1	4.53641	0.215047	0.176937
Brain	BVES	2.21677	0.214838	0.177367
Brain	COL11A1	5.3843	0.214805	0.177437
Brain	COA4	3.72015	0.214801	0.177444
Brain	APH1B	4.27314	0.214635	0.177786
Brain	ACOT13	5.13913	0.214335	0.178409
Brain	STRN3	4.91962	0.214272	0.178538
Brain	ENSMMUG00000002398	3.40341	0.214155	0.178783
Brain	CGGBP1	5.0443	0.214148	0.178797
Brain	ENSMMUG00000038201	3.15054	0.214136	0.178821
Brain	C4orf19	2.26265	0.214127	0.178841
Brain	PLD5	2.09851	0.214104	0.178887
Brain	BMP2	1.66383	0.213898	0.179316
Brain	ENSMMUG00000017511	3.4278	0.21384	0.179437
Brain	AFG1L	2.58063	0.213717	0.179694
Brain	MCCC1	4.66812	0.213712	0.179704
Brain	ENSMMUG00000031717	9.48487	0.213065	0.181057
Brain	IRAK4	2.11198	0.213063	0.181061
Brain	RPS27L	5.28368	0.21305	0.181089
Brain	ATP5MPL	9.90195	0.213024	0.181142
Brain	MARCHF1	4.28503	0.21278	0.181656
Brain	ENSMMUG00000029892	5.23749	0.212772	0.181672
Brain	TMEM39A	2.68734	0.212609	0.182014
Brain	ENSMMUG00000044857	2.93797	0.212543	0.182153
Brain	CROT	2.12541	0.212457	0.182334
Brain	KCTD9	2.51719	0.212253	0.182765
Brain	CTBS	1.59246	0.212179	0.18292
Brain	C4orf33	2.70365	0.212132	0.18302
Brain	ZDHHC23	4.8499	0.212074	0.183142
Brain	PREX2	2.96254	0.212074	0.183143
Brain	AHSA2	4.85086	0.21201	0.183278
Brain	PCMTD2	4.866	0.211822	0.183677
Brain	TSPYL2	6.39349	0.211379	0.184615
Brain	DCUN1D4	5.53042	0.211137	0.185131
Brain	TRMT10C	3.84194	0.211019	0.185381
Brain	CISD2	5.26325	0.21101	0.1854
Brain	ZNF528	5.53244	0.210619	0.186237
Brain	ENSMMUG00000037768	2.92934	0.210422	0.186658
Brain	UPF3B	4.17986	0.210313	0.18689
Brain	C2orf88	2.51867	0.210287	0.186947
Brain	SH2D6	1.89666	0.210214	0.187104
Brain	MT-ATP6	14.8303	0.210013	0.187536
Brain	TRMT6	2.68777	0.209993	0.187578
Brain	DENND4C	3.3016	0.209867	0.187848
Brain	RNF7	5.62482	0.209761	0.188077
Brain	KIF13A	5.14832	0.209758	0.188085
Brain	MPLKIP	3.65322	0.209707	0.188193
Brain	TNPO1	4.73802	0.20963	0.18836
Brain	IDNK	2.72005	0.209483	0.188676
Brain	BNIP1	4.93703	0.209373	0.188913
Brain	CD109	1.7486	0.209299	0.189073
Brain	EXOSC8	4.48957	0.209209	0.189269
Brain	NDRG2	8.83	0.209177	0.189337
Brain	TRAF7	5.98165	0.208946	0.189839
Brain	VPS35L	4.74098	0.208826	0.190098
Brain	ATPAF1	6.40751	0.208691	0.190391
Brain	ENSMMUG00000004924	2.87477	0.208583	0.190627
Brain	LRRCC1	3.04711	0.208558	0.190682
Brain	ABCD4	4.68158	0.208377	0.191075
Brain	GTF3C3	3.56264	0.208264	0.19132
Brain	ESYT2	4.69181	0.208205	0.19145
Brain	P2RY1	2.55277	0.208097	0.191686
Brain	ANXA9	1.32259	0.20786	0.192202
Brain	CCND1	4.6592	0.20768	0.192597
Brain	ZDHHC17	5.49655	0.207621	0.192726
Brain	SPRY1	4.07502	0.207435	0.193134
Brain	ENSMMUG00000045385	2.72001	0.207332	0.19336
Brain	TMEM204	2.48453	0.207317	0.193394
Brain	RSL24D1	5.93488	0.207276	0.193482
Brain	PIGB	3.84285	0.207271	0.193494
Brain	MCF2	3.6757	0.207178	0.193698
Brain	SIMC1	5.50088	0.207175	0.193705
Brain	TMEM99	5.07353	0.207071	0.193933
Brain	ENSMMUG00000000346	5.13051	0.206967	0.194162
Brain	RAB10	6.31056	0.206964	0.194169
Brain	CDC25B	3.84415	0.206858	0.194402
Brain	TIPARP	3.60928	0.206774	0.194588
Brain	RFC4	4.08907	0.206566	0.195047
Brain	POLI	4.87996	0.206535	0.195116
Brain	NMD3	5.09625	0.206484	0.195228
Brain	TOP1MT	4.7622	0.206444	0.195316
Brain	DIMT1	4.28367	0.206348	0.195529
Brain	DARS1	5.5196	0.206323	0.195585
Brain	CKMT1A	8.06245	0.206231	0.195788
Brain	LIX1	2.15042	0.206216	0.195823
Brain	ENSMMUG00000042428	1.34844	0.2062	0.195858
Brain	ENSMMUG00000049088	4.35217	0.206143	0.195983
Brain	FUNDC1	5.01449	0.206089	0.196104
Brain	CD46	5.8446	0.206011	0.196276
Brain	ALG1	4.00903	0.205765	0.196823
Brain	GNPDA2	5.42755	0.205544	0.197316
Brain	TRIAP1	3.53851	0.205408	0.197618
Brain	ENSMMUG00000016459	5.9121	0.205247	0.197978
Brain	TIMM21	4.5014	0.205202	0.198077
Brain	ARSJ	1.4852	0.205165	0.19816
Brain	MTCP1	2.36839	0.205159	0.198175
Brain	ENSMMUG00000040082	2.54051	0.205148	0.198198
Brain	RAB34	4.42113	0.204892	0.19877
Brain	DPY19L2	2.79765	0.204761	0.199064
Brain	LDHB	9.0522	0.204744	0.199103
Brain	NFXL1	3.03919	0.204485	0.199684
Brain	PIGF	5.43191	0.204225	0.200268
Brain	POGLUT1	4.08662	0.204058	0.200646
Brain	RNF182	4.42399	0.203957	0.200872
Brain	ATG12	8.30297	0.20386	0.201091
Brain	IGSF11	4.40199	0.203847	0.201122
Brain	ENSMMUG00000047896	2.45451	0.203833	0.201153
Brain	ENSMMUG00000007939	5.29684	0.203806	0.201212
Brain	ENSMMUG00000042113	7.33752	0.203792	0.201245
Brain	STARD4	3.73165	0.20378	0.201272
Brain	AHCTF1	3.93112	0.203702	0.201448
Brain	WDR43	3.8685	0.203407	0.202115
Brain	ZNF382	4.56208	0.203238	0.202499
Brain	ATP13A3	4.14134	0.203215	0.202551
Brain	JRKL	2.927	0.203032	0.202967
Brain	ARID4B	4.10723	0.202998	0.203044
Brain	EIF3M	6.39935	0.202643	0.203851
Brain	COPZ1	5.98747	0.20239	0.20443
Brain	MED23	4.4103	0.202283	0.204674
Brain	LTBR	3.7847	0.20224	0.204773
Brain	SMR3A	1.26587	0.202081	0.205137
Brain	APAF1	4.27608	0.201929	0.205483
Brain	MFSD14B	4.26454	0.201782	0.205822
Brain	HARS2	5.18815	0.20155	0.206353
Brain	KLHDC1	3.1772	0.20149	0.206492
Brain	MPHOSPH9	2.79874	0.201353	0.206807
Brain	KCNIP2	6.83911	0.201284	0.206967
Brain	RBIS	6.31437	0.201239	0.207069
Brain	ENSMMUG00000045791	6.60015	0.201237	0.207074
Brain	CENPL	2.34991	0.201001	0.207619
Brain	DCAF16	3.89904	0.200983	0.207661
Brain	MFSD2A	5.13716	0.200899	0.207854
Brain	ENSMMUG00000039411	1.63918	0.200811	0.208058
Brain	BRIX1	3.89959	0.200575	0.208604
Brain	BHLHB9	4.62107	0.200463	0.208863
Brain	TESC	3.69367	0.200276	0.209297
Brain	VAX2	1.22528	0.200269	0.209314
Brain	TMEM67	3.77505	0.200225	0.209416
Brain	ERFE	1.56597	0.200178	0.209525
Brain	MCL1	5.73648	0.200177	0.209527
Brain	IPPK	3.33654	0.200146	0.2096
Brain	ENSMMUG00000043473	7.67524	0.200137	0.209619
Brain	ENSMMUG00000041126	3.94635	0.20012	0.20966
Brain	GSTT2	5.61766	0.199883	0.210211
Brain	ORC4	4.54265	0.199682	0.210681
Brain	CUL4B	5.36493	0.199454	0.211212
Brain	ATP5J2	5.51328	0.199347	0.211462
Brain	RAB28	4.64732	0.199345	0.211467
Brain	FAM122B	3.78075	0.199331	0.2115
Brain	CILK1	3.54033	0.199164	0.21189
Brain	PTAR1	3.72408	0.198945	0.212403
Brain	WHAMM	2.28183	0.198935	0.212427
Brain	FBXO47	1.71728	0.19892	0.212462
Brain	PPP1R36	1.40547	0.19881	0.212719
Brain	C8orf88	3.14473	0.198803	0.212737
Brain	KIF14	1.52472	0.198791	0.212764
Brain	ENSMMUG00000029022	1.10198	0.198718	0.212936
Brain	ZNF195	4.06626	0.19846	0.213544
Brain	ENSMMUG00000038970	2.12484	0.198419	0.213639
Brain	FBXL5	5.36324	0.198258	0.214019
Brain	C3orf33	2.64434	0.198165	0.214238
Brain	RNF138	3.54855	0.198129	0.214323
Brain	KCNA3	3.33278	0.198058	0.214492
Brain	TROAP	1.07296	0.198048	0.214515
Brain	CABP5	2.08826	0.198042	0.214529
Brain	CENPM	5.25787	0.197972	0.214694
Brain	MDM1	3.88504	0.197735	0.215254
Brain	LSM5	5.61767	0.19772	0.215289
Brain	DGKE	3.8767	0.197702	0.215332
Brain	ENSMMUG00000042949	7.58666	0.197576	0.215632
Brain	STX4	3.27573	0.197569	0.215648
Brain	SERTAD1	2.81363	0.197342	0.216186
Brain	ZCRB1	4.49703	0.197319	0.216241
Brain	USP25	3.92355	0.197313	0.216254
Brain	HMGA2	2.83954	0.197242	0.216425
Brain	ZNF292	3.80945	0.197182	0.216567
Brain	ENSMMUG00000030968	5.73869	0.197023	0.216944
Brain	FAM78A	2.96193	0.196979	0.217049
Brain	ENSMMUG00000041810	5.13489	0.196972	0.217065
Brain	MT-CO2	15.2652	0.196817	0.217435
Brain	ALG10	1.60843	0.196652	0.21783
Brain	DSC2	1.90719	0.19662	0.217904
Brain	ENSMMUG00000043502	10.4216	0.196563	0.218042
Brain	TYW3	3.44784	0.196394	0.218446
Brain	ENSMMUG00000030948	1.82441	0.196348	0.218555
Brain	ZNF563	2.40825	0.19634	0.218574
Brain	RMDN1	4.53333	0.196339	0.218578
Brain	DIAPH3	1.18831	0.196252	0.218786
Brain	MALT1	2.90827	0.196127	0.219085
Brain	RDX	5.4046	0.196038	0.219297
Brain	DSC3	2.09846	0.195955	0.219497
Brain	SLC14A1	1.01977	0.195899	0.219631
Brain	FANCI	2.38628	0.195863	0.219717
Brain	ENSMMUG00000049195	2.20292	0.195668	0.220185
Brain	ENSMMUG00000040233	3.49491	0.19551	0.220567
Brain	SNX5	5.66311	0.195337	0.220982
Brain	ENSMMUG00000043040	5.31971	0.195281	0.221119
Brain	BBS2	4.84562	0.195192	0.221334
Brain	HIC1	1.04881	0.195149	0.221437
Brain	SLC25A21	1.33286	0.195145	0.221446
Brain	THPO	1.89918	0.195	0.221795
Brain	PRKAG1	5.87016	0.19496	0.221893
Brain	C1GALT1C1	3.72153	0.19484	0.222182
Brain	YEATS4	3.8611	0.194823	0.222225
Brain	TMCO6	4.28543	0.194795	0.222292
Brain	BCL2L11	2.7885	0.194631	0.222689
Brain	IFT80	4.7896	0.194514	0.222974
Brain	ENSMMUG00000002324	6.35124	0.194496	0.223017
Brain	PAAF1	4.97613	0.194468	0.223085
Brain	SLC38A11	1.7559	0.194437	0.22316
Brain	TRPM7	3.35594	0.19441	0.223224
Brain	NCEH1	3.95167	0.194378	0.223303
Brain	CD247	1.76281	0.194326	0.223428
Brain	RPS29	10.4307	0.19424	0.223638
Brain	KCNN2	5.2672	0.194159	0.223835
Brain	CDC26	4.88151	0.194059	0.224078
Brain	RNF114	4.17844	0.193928	0.224398
Brain	RCSD1	3.60192	0.193853	0.22458
Brain	TMIGD3	1.82558	0.193822	0.224656
Brain	TRPM8	1.49137	0.193813	0.224678
Brain	SCML2	1.62114	0.193782	0.224753
Brain	GATAD1	4.78599	0.193738	0.224861
Brain	TCEAL9	5.67214	0.193652	0.225071
Brain	CAMK1G	4.16004	0.193645	0.225089
Brain	SLITRK2	5.68302	0.193622	0.225144
Brain	STX2	3.79856	0.193619	0.225152
Brain	TCERG1	5.46058	0.193594	0.225211
Brain	SARDH	2.09141	0.193457	0.225546
Brain	BOLA3	3.3097	0.19336	0.225784
Brain	PEG3	6.34994	0.193348	0.225814
Brain	RPE65	1.52157	0.193259	0.226031
Brain	SUV39H1	2.44876	0.193019	0.226619
Brain	PRKCH	1.85495	0.192927	0.226846
Brain	SSPN	2.49885	0.192706	0.227388
Brain	ENSMMUG00000029821	4.9676	0.192688	0.227432
Brain	CDH26	1.97064	0.192673	0.22747
Brain	NDUFB1	8.99467	0.192651	0.227523
Brain	LAPTM4A	7.09854	0.19263	0.227576
Brain	TMEM35B	2.83842	0.192559	0.227749
Brain	ENSMMUG00000038200	4.24009	0.1924	0.22814
Brain	SLC25A18	5.14683	0.192369	0.228218
Brain	RAD23B	6.15616	0.192177	0.228692
Brain	MT-CYB	14.4032	0.192171	0.228706
Brain	RFC5	3.97128	0.19194	0.229278
Brain	TMEM243	2.64235	0.191842	0.22952
Brain	GPR137C	3.81931	0.191798	0.229629
Brain	LIFR	2.95495	0.191696	0.229881
Brain	FOXO1	3.59	0.19169	0.229896
Brain	PLCD4	2.86185	0.191599	0.23012
Brain	ATP1B2	7.0585	0.191546	0.230251
Brain	SLC24A5	4.88039	0.191524	0.230307
Brain	CCDC59	5.62502	0.191491	0.230387
Brain	SKA2	6.14372	0.191466	0.230449
Brain	LRRD1	1.17565	0.191383	0.230656
Brain	KLF15	2.26519	0.191284	0.230903
Brain	RNFT1	3.47361	0.191283	0.230905
Brain	ARL5B	3.42232	0.191249	0.23099
Brain	FAM227B	3.17127	0.191172	0.23118
Brain	WDR97	1.22387	0.191129	0.231288
Brain	PRDM10	3.18288	0.191104	0.23135
Brain	ANP32B	6.13024	0.191068	0.23144
Brain	ENSMMUG00000037830	3.38034	0.190941	0.231756
Brain	TIGD4	1.21461	0.190754	0.232222
Brain	NKX2-1	1.00526	0.190715	0.232318
Brain	GYG1	5.82139	0.190646	0.232492
Brain	PHYHD1	2.67761	0.190634	0.232521
Brain	DDAH1	6.48682	0.190523	0.232797
Brain	COX7A1	5.50585	0.190292	0.233376
Brain	DERL2	4.3104	0.190271	0.233429
Brain	GPD2	5.17351	0.190191	0.233629
Brain	DYNC2LI1	4.85046	0.190107	0.233838
Brain	SLC7A10	3.81595	0.190051	0.233978
Brain	HOOK1	3.22851	0.189644	0.235002
Brain	ATP5PD	7.4982	0.189582	0.235157
Brain	CHUK	4.61798	0.189459	0.235467
Brain	RUNX2	2.21723	0.189398	0.235621
Brain	MITD1	4.41151	0.189329	0.235794
Brain	FIGNL1	2.44211	0.189252	0.235988
Brain	MT-CO3	15.0636	0.189154	0.236236
Brain	CEBPG	3.87336	0.18903	0.236548
Brain	UTP15	2.91036	0.189009	0.236601
Brain	ARL14EP	4.87784	0.188884	0.236918
Brain	ADCK5	4.04141	0.188832	0.237049
Brain	HRH3	2.02732	0.188721	0.237329
Brain	SPNS2	5.20615	0.188698	0.237389
Brain	SLK	3.72644	0.188582	0.237681
Brain	UBE2F	5.79448	0.188279	0.238449
Brain	MRPS15	6.21429	0.188129	0.238832
Brain	TMA16	4.25596	0.188119	0.238855
Brain	NCK1	5.05753	0.187797	0.239675
Brain	VIP	2.57983	0.187745	0.23981
Brain	SYT17	5.44719	0.187598	0.240184
Brain	ADAM15	5.64181	0.187572	0.24025
Brain	ENSMMUG00000007433	9.04702	0.187556	0.240292
Brain	GPRASP2	5.95156	0.18751	0.240408
Brain	COQ3	5.53472	0.187444	0.240576
Brain	TIMP3	5.63012	0.187377	0.240747
Brain	ENSMMUG00000038292	2.50009	0.187296	0.240955
Brain	ENSMMUG00000045912	2.72476	0.187255	0.241061
Brain	PAQR6	4.85861	0.187225	0.241137
Brain	CZIB	6.31167	0.187132	0.241373
Brain	C11orf1	3.45625	0.187096	0.241467
Brain	CHIC1	3.64843	0.187022	0.241657
Brain	DPH6	3.4621	0.187004	0.241704
Brain	ENSMMUG00000046709	2.56806	0.186963	0.241807
Brain	BTAF1	4.2546	0.186761	0.242326
Brain	AHR	2.7347	0.186726	0.242417
Brain	MCM3	2.31885	0.186669	0.242562
Brain	DNAJB13	2.83715	0.186598	0.242745
Brain	CGRRF1	3.93444	0.186357	0.243365
Brain	SMPDL3A	2.54617	0.18634	0.243409
Brain	NDUFB5	7.81677	0.186286	0.243546
Brain	ENSMMUG00000029846	4.2761	0.186203	0.24376
Brain	TMEM138	3.84701	0.186145	0.24391
Brain	GINS1	3.98172	0.186137	0.243931
Brain	ENSMMUG00000011569	2.50794	0.186134	0.24394
Brain	MRPL22	4.51977	0.185816	0.244759
Brain	USMG5	8.47002	0.185626	0.245252
Brain	ENSMMUG00000045704	3.08354	0.185438	0.245739
Brain	ENSMMUG00000038428	1.09403	0.185213	0.246321
Brain	SDC2	5.93414	0.185196	0.246365
Brain	ENSMMUG00000047404	7.77915	0.185181	0.246406
Brain	STX8	4.75375	0.185032	0.246791
Brain	HAUS1	3.7382	0.184954	0.246995
Brain	ENSMMUG00000039007	5.80747	0.18495	0.247005
Brain	MAP2K5	4.72274	0.184833	0.24731
Brain	HS6ST2	4.32605	0.184736	0.247562
Brain	ENSMMUG00000042980	2.25789	0.184714	0.24762
Brain	ENSMMUG00000005081	1.09092	0.184678	0.247712
Brain	FMO5	1.2616	0.184598	0.247921
Brain	SLC36A2	1.2354	0.184543	0.248064
Brain	YY2	3.32908	0.184508	0.248155
Brain	ZNF468	3.95825	0.184505	0.248163
Brain	TRIM23	5.16699	0.184487	0.24821
Brain	TASOR	4.25029	0.184484	0.24822
Brain	TRMO	3.78985	0.184465	0.248269
Brain	DHRS12	1.248	0.184057	0.249334
Brain	ACADS	3.04598	0.184016	0.249442
Brain	ENSMMUG00000048844	2.3193	0.183987	0.249519
Brain	NVL	3.72604	0.183945	0.249629
Brain	ANKRD18A	2.29055	0.183935	0.249655
Brain	C2CD5	4.65468	0.183923	0.249685
Brain	CITED2	4.73449	0.1838	0.250008
Brain	LMO7	4.06326	0.18372	0.250217
Brain	C9orf85	2.66482	0.183696	0.250281
Brain	SEC11A	5.25895	0.183595	0.250544
Brain	ZSWIM6	4.37984	0.183574	0.250602
Brain	ENSMMUG00000038721	4.31155	0.183562	0.250633
Brain	ROR1	1.25456	0.183456	0.250911
Brain	DNAH7	1.68539	0.183325	0.251255
Brain	ENSMMUG00000009623	5.05326	0.183324	0.251258
Brain	ABCA1	2.52344	0.183146	0.251727
Brain	CA5A	1.70507	0.182955	0.252228
Brain	HINT1	8.73784	0.182817	0.252594
Brain	ENSMMUG00000041088	3.68287	0.182777	0.252699
Brain	ZNF138	1.76416	0.182719	0.252852
Brain	MRPL52	6.10466	0.182713	0.252869
Brain	CDT1	2.22515	0.182584	0.253209
Brain	SYT4	6.76602	0.182527	0.25336
Brain	GLO1	4.78247	0.182521	0.253376
Brain	ZNRF3	4.11369	0.182438	0.253597
Brain	ENSMMUG00000046468	7.89987	0.182344	0.253843
Brain	CNN3	7.31721	0.182325	0.253894
Brain	RPP25L	4.25715	0.182318	0.253913
Brain	ENSMMUG00000012407	3.56288	0.182304	0.253952
Brain	CIDEB	4.14559	0.182273	0.254031
Brain	ENSMMUG00000047706	8.81971	0.182184	0.254268
Brain	PM20D1	1.02256	0.182159	0.254334
Brain	BRD8	5.85586	0.182127	0.254418
Brain	SLC25A37	3.10097	0.182051	0.254622
Brain	FGFR1	6.1934	0.181891	0.255045
Brain	CETN3	5.34885	0.181801	0.255285
Brain	LMBRD1	5.84336	0.181721	0.255498
Brain	CDK5RAP1	4.78632	0.181654	0.255677
Brain	HMGN4	5.20188	0.18144	0.256247
Brain	ENSMMUG00000046110	1.12511	0.181438	0.256252
Brain	PRODH	4.16659	0.181418	0.256305
Brain	ENSMMUG00000037575	4.8499	0.181026	0.257352
Brain	ENSMMUG00000042594	3.77671	0.180955	0.25754
Brain	ENSMMUG00000047945	2.1169	0.180896	0.257699
Brain	CYB5A	6.19619	0.180854	0.25781
Brain	ZNF326	5.33213	0.180745	0.258102
Brain	RBX1	5.25843	0.180741	0.258115
Brain	HNRNPA2B1	8.85704	0.180703	0.258216
Brain	PDE5A	2.09921	0.180668	0.258309
Brain	PHF19	3.47567	0.18065	0.258357
Brain	RAB40AL	2.55675	0.180566	0.258584
Brain	HSBP1L1	4.52905	0.180519	0.258708
Brain	FAM91A1	4.01676	0.180491	0.258784
Brain	TEX30	3.3838	0.180268	0.259382
Brain	FAM187A	2.47186	0.180186	0.259602
Brain	AC015813.2	7.27592	0.180184	0.259609
Brain	TUBD1	3.9495	0.180105	0.259822
Brain	GOLGA6L1	2.15207	0.179984	0.260146
Brain	HDAC3	5.57229	0.179977	0.260166
Brain	NHLRC3	3.36141	0.17996	0.26021
Brain	ALG13	4.27633	0.179903	0.260366
Brain	CCDC28A	3.54576	0.179867	0.260463
Brain	CRYGA	1.21989	0.179772	0.260717
Brain	MTPN	7.19734	0.179702	0.260906
Brain	KANSL1L	3.62647	0.179631	0.261098
Brain	TJP2	3.55364	0.17962	0.261128
Brain	TRAF4	6.22893	0.17955	0.261315
Brain	AURKA	1.64492	0.179454	0.261576
Brain	DICER1	3.34738	0.179154	0.262386
Brain	RPS6KB1	4.201	0.17892	0.263022
Brain	ENSMMUG00000048003	3.42436	0.178884	0.263119
Brain	ZNF839	3.11492	0.178832	0.263261
Brain	RPP40	4.2776	0.178824	0.263283
Brain	ENSMMUG00000011870	9.04365	0.178809	0.263324
Brain	ENSMMUG00000016502	1.34604	0.178575	0.263958
Brain	REPS1	4.89475	0.178574	0.263961
Brain	CDA	1.35999	0.178556	0.26401
Brain	C15orf61	6.532	0.178488	0.264196
Brain	ENSMMUG00000010157	5.27719	0.178397	0.264442
Brain	PSMG2	5.18741	0.178354	0.264558
Brain	USP47	4.65498	0.178308	0.264685
Brain	HECTD2	5.34265	0.178216	0.264936
Brain	CPVL	1.26926	0.178189	0.265009
Brain	NT5C2	6.60528	0.178188	0.265011
Brain	GNL3	5.7214	0.178132	0.265164
Brain	STON1	1.11316	0.178125	0.265184
Brain	ENSMMUG00000038716	5.39364	0.17801	0.265496
Brain	AQP4	7.49648	0.177987	0.26556
Brain	ENSMMUG00000002920	5.08129	0.177872	0.265875
Brain	ENSMMUG00000043299	5.53464	0.177842	0.265956
Brain	COX17	6.17396	0.177838	0.265966
Brain	ZNF449	2.55858	0.177771	0.26615
Brain	ZDHHC20	3.94722	0.177667	0.266433
Brain	MSH5	1.2153	0.177602	0.266611
Brain	MARCHF7	5.16523	0.177323	0.267376
Brain	FKBP14	3.85568	0.17717	0.267795
Brain	ENSMMUG00000045075	6.04135	0.176968	0.268351
Brain	ALCAM	5.85393	0.176875	0.268606
Brain	TET2	2.95439	0.176861	0.268643
Brain	CERKL	2.95789	0.176775	0.26888
Brain	ECT2	2.14761	0.176666	0.269181
Brain	SLC25A47	4.54917	0.1766	0.269364
Brain	ENSMMUG00000044921	1.16441	0.176505	0.269626
Brain	ENSMMUG00000041234	3.46831	0.176502	0.269632
Brain	VGLL3	1.48248	0.176448	0.269782
Brain	CD164	5.79339	0.176363	0.270017
Brain	MAL	1.0056	0.176301	0.270187
Brain	ENSMMUG00000049008	2.35662	0.176292	0.270212
Brain	TYK2	4.40263	0.176203	0.270457
Brain	PTPN12	4.59762	0.176155	0.270592
Brain	TIGD1	4.67394	0.176062	0.270847
Brain	SPDL1	4.28244	0.176052	0.270874
Brain	NEK1	3.6922	0.175966	0.271114
Brain	SASH1	4.23621	0.17594	0.271185
Brain	SGMS2	1.43265	0.175908	0.271275
Brain	ENSMMUG00000044709	2.1409	0.175894	0.271313
Brain	FAM89A	3.84532	0.175883	0.271342
Brain	ITGB8	3.83842	0.17581	0.271544
Brain	PPP2R5A	5.34165	0.17547	0.272487
Brain	EML5	2.70851	0.175444	0.272561
Brain	METTL25	1.21535	0.175218	0.273188
Brain	MIS12	2.95221	0.175216	0.273193
Brain	ENSMMUG00000041455	5.78998	0.175212	0.273206
Brain	ENSMMUG00000045870	6.85898	0.175035	0.273698
Brain	ENSMMUG00000016851	1.14161	0.175026	0.273724
Brain	FGF2	3.54646	0.174942	0.273955
Brain	PPWD1	3.53259	0.174856	0.274195
Brain	ENSMMUG00000043088	1.52346	0.174812	0.274318
Brain	ANXA6	7.19866	0.174573	0.274985
Brain	C10orf88	3.82994	0.17456	0.275022
Brain	FRG1	5.11327	0.174538	0.275083
Brain	FUOM	7.66833	0.174159	0.276143
Brain	FAM120C	3.61213	0.174145	0.276183
Brain	ENSMMUG00000029601	7.16019	0.174073	0.276385
Brain	NIT1	4.01714	0.174004	0.276578
Brain	CD200	6.99331	0.173871	0.276951
Brain	ENSMMUG00000041575	2.75991	0.173829	0.277068
Brain	SNX13	4.68848	0.173786	0.277188
Brain	ENSMMUG00000043139	2.70828	0.17375	0.27729
Brain	TSC22D4	5.29226	0.173645	0.277585
Brain	MAN2A1	2.92986	0.173619	0.277657
Brain	PRPF31	4.40863	0.173547	0.27786
Brain	VPS13C	2.88014	0.173518	0.277941
Brain	CDKN1C	4.73025	0.173451	0.278131
Brain	TERF1	6.39038	0.173426	0.278202
Brain	TMEM50A	5.3739	0.173185	0.278879
Brain	SNRPE	6.39571	0.173088	0.279154
Brain	KIF21A	5.63997	0.173046	0.279273
Brain	ZNF568	2.63849	0.172963	0.279505
Brain	NEMP2	2.19755	0.172873	0.27976
Brain	TSSK4	3.25573	0.172721	0.28019
Brain	CBX6	6.79827	0.172643	0.280411
Brain	FOPNL	5.46481	0.172552	0.280668
Brain	FANCG	4.09836	0.17255	0.280674
Brain	ENSMMUG00000041169	5.10413	0.172434	0.281001
Brain	PRPF40A	4.64838	0.172431	0.281011
Brain	TAF10	5.78236	0.172366	0.281196
Brain	SLC16A1	5.06491	0.172358	0.281216
Brain	AFTPH	3.964	0.172263	0.281486
Brain	RNF207	3.31898	0.172238	0.281556
Brain	PNPLA8	5.10216	0.172223	0.281599
Brain	ENSMMUG00000030210	8.86419	0.172084	0.281995
Brain	LGALS12	2.09012	0.172012	0.2822
Brain	LCN12	3.16394	0.171946	0.282387
Brain	TBX2	1.18708	0.171901	0.282515
Brain	SIGIRR	1.74582	0.171857	0.282638
Brain	VBP1	5.66525	0.171853	0.28265
Brain	LIPA	2.30043	0.171832	0.282711
Brain	ACADVL	6.37223	0.171778	0.282864
Brain	LCA5	3.41895	0.171742	0.282966
Brain	DDT	1.19196	0.171456	0.283782
Brain	SLC4A10	5.90741	0.171384	0.283987
Brain	ZNF224	5.28302	0.171376	0.284009
Brain	PPP1R17	5.19981	0.171299	0.284228
Brain	SLX1A	4.81915	0.171241	0.284394
Brain	NAE1	6.22082	0.171232	0.284419
Brain	PFDN5	8.26836	0.171157	0.284635
Brain	LGALSL	4.1522	0.171101	0.284793
Brain	ENSMMUG00000037504	5.04954	0.171068	0.284887
Brain	ENSMMUG00000038253	3.03875	0.171044	0.284958
Brain	PNLDC1	1.4617	0.170929	0.285285
Brain	RHD	1.46478	0.170897	0.285378
Brain	AGMAT	1.93237	0.170863	0.285475
Brain	RFTN2	5.03661	0.170844	0.285529
Brain	RINT1	4.4181	0.170791	0.285681
Brain	FZD3	2.79213	0.170779	0.285714
Brain	TMEM52B	1.63088	0.170774	0.28573
Brain	ZBTB6	3.09943	0.170636	0.286125
Brain	ENSMMUG00000043808	3.42687	0.170603	0.286221
Brain	NR1I3	2.99994	0.170542	0.286394
Brain	VSIG1	2.25347	0.170542	0.286394
Brain	NDUFAF7	4.47635	0.170479	0.286574
Brain	HFM1	1.33176	0.170397	0.28681
Brain	HBB	1.97275	0.170396	0.286812
Brain	MON2	3.80382	0.170291	0.287113
Brain	ZNF559	5.83629	0.170114	0.287624
Brain	PJVK	2.3822	0.170018	0.2879
Brain	ENSMMUG00000045001	2.9971	0.170011	0.28792
Brain	RPA3	5.75634	0.169919	0.288183
Brain	ANAPC13	5.88883	0.169914	0.288199
Brain	GTF2H5	5.13721	0.169864	0.288343
Brain	SLC22A5	3.76637	0.169843	0.288402
Brain	PNO1	5.15022	0.169775	0.288599
Brain	DECR1	4.55119	0.169586	0.289145
Brain	PTP4A1	5.53512	0.16953	0.289306
Brain	HEATR6	3.96296	0.169447	0.289546
Brain	APOBEC3H	1.31254	0.169404	0.289668
Brain	CEP290	2.29609	0.169222	0.290196
Brain	ENSMMUG00000005240	7.14287	0.169094	0.290568
Brain	ARHGEF26	3.69884	0.169048	0.290699
Brain	TTC30A	2.97937	0.168967	0.290934
Brain	CHD2	6.55606	0.168965	0.290939
Brain	FAM72A	2.42596	0.168902	0.291122
Brain	CABP1	5.9179	0.168828	0.291337
Brain	EBPL	2.91941	0.168793	0.291439
Brain	ENSMMUG00000040919	4.10238	0.168754	0.29155
Brain	TIAL1	6.30109	0.168735	0.291607
Brain	ASB5	1.34803	0.16872	0.291652
Brain	COX7C	11.7126	0.168572	0.292079
Brain	DCHS2	1.66841	0.16857	0.292086
Brain	CEPT1	4.45202	0.168547	0.292153
Brain	CEP41	4.81604	0.16852	0.292231
Brain	ENSMMUG00000010370	3.41068	0.168506	0.292272
Brain	TECR	6.15946	0.168386	0.29262
Brain	CIAPIN1	5.56673	0.168383	0.292629
Brain	ZNF736	2.25086	0.168323	0.292805
Brain	CCNT2	5.41196	0.168119	0.293398
Brain	C1QB	4.95391	0.168051	0.293595
Brain	PLSCR4	3.91205	0.167904	0.294024
Brain	PON3	3.07809	0.167877	0.294102
Brain	ATL2	5.20872	0.167729	0.294535
Brain	HTRA1	6.87838	0.16759	0.29494
Brain	OGFOD2	4.22429	0.167552	0.295053
Brain	P4HA3	2.63484	0.167437	0.295389
Brain	TUBB8	2.70098	0.167416	0.29545
Brain	RAD51	2.30064	0.167311	0.295757
Brain	ENSMMUG00000041005	3.53239	0.167294	0.295807
Brain	DCLRE1C	1.98102	0.167232	0.295988
Brain	DGKG	4.81029	0.167212	0.296047
Brain	METTL17	3.70306	0.167136	0.29627
Brain	NAMPT	4.13467	0.167078	0.29644
Brain	RAPGEF4	5.83855	0.167021	0.296606
Brain	ZNF367	1.22808	0.166977	0.296738
Brain	PHOSPHO2	4.39266	0.166963	0.296777
Brain	RBCK1	5.85575	0.166898	0.296968
Brain	SGCE	5.31001	0.166851	0.297106
Brain	ACKR3	2.15725	0.166841	0.297135
Brain	ZNF211	3.43775	0.166743	0.297424
Brain	ILVBL	4.49024	0.166553	0.297983
Brain	ENSMMUG00000023686	5.20915	0.166442	0.29831
Brain	CEP57L1	5.33849	0.166343	0.298599
Brain	GRHL1	2.36246	0.166328	0.298643
Brain	MPDZ	4.92023	0.166319	0.298672
Brain	ZSCAN31	1.24614	0.166242	0.298897
Brain	UFSP2	4.24616	0.166029	0.299526
Brain	CIAO2A	5.6659	0.165979	0.299675
Brain	BRAT1	5.23642	0.165912	0.299873
Brain	FAM204A	5.34401	0.165641	0.300672
Brain	EMC9	2.06395	0.165605	0.300781
Brain	FERMT2	6.23519	0.165382	0.30144
Brain	PET100	6.33141	0.165321	0.30162
Brain	SLC12A3	2.37799	0.165282	0.301736
Brain	BCL2L15	1.03464	0.165198	0.301987
Brain	GPX2	1.26836	0.165182	0.302032
Brain	ZFP69B	2.77863	0.165071	0.302362
Brain	RASSF9	1.67545	0.16505	0.302424
Brain	CHFR	5.32378	0.164846	0.303031
Brain	TMEM234	5.24296	0.164816	0.303121
Brain	PPP2R3C	3.88584	0.164763	0.303278
Brain	PIGN	2.87965	0.164704	0.303454
Brain	STXBP5	4.71945	0.164703	0.303458
Brain	ENSMMUG00000002246	4.79631	0.164683	0.303517
Brain	IRF9	3.99395	0.16466	0.303586
Brain	CREG1	4.11816	0.16462	0.303703
Brain	TXNDC9	5.07386	0.164573	0.303844
Brain	LTV1	5.17846	0.164531	0.30397
Brain	SENP1	2.56892	0.164235	0.304852
Brain	ENSMMUG00000047599	4.16639	0.164228	0.304872
Brain	ENSMMUG00000044732	1.24666	0.164141	0.305134
Brain	ENSMMUG00000047959	7.35126	0.164101	0.305251
Brain	ENSMMUG00000001165	1.224	0.16402	0.305496
Brain	CALB1	5.78844	0.164003	0.305545
Brain	BCO2	1.7001	0.163947	0.305711
Brain	PTGR1	2.33063	0.163921	0.305791
Brain	TMEM144	1.2827	0.163626	0.306674
Brain	ENSMMUG00000042890	2.57041	0.163621	0.30669
Brain	TSNARE1	4.08027	0.163617	0.306699
Brain	HIST1H2AK	1.12789	0.16357	0.306841
Brain	FOLH1	2.30293	0.163566	0.306854
Brain	ZNF506	5.19123	0.163451	0.307199
Brain	ZNF133	3.23288	0.163416	0.307305
Brain	BTG1	5.90504	0.163319	0.307596
Brain	SLC9B1	1.00899	0.16328	0.307712
Brain	MBIP	4.11486	0.16327	0.307742
Brain	ERLIN1	3.04558	0.163214	0.307911
Brain	S100A6	4.14138	0.163057	0.308381
Brain	CLDN10	4.91341	0.162987	0.308592
Brain	ENSMMUG00000029654	6.84546	0.16293	0.308765
Brain	CD163	3.0753	0.1628	0.309155
Brain	ECI2	3.68106	0.162787	0.309196
Brain	SULT1A3	3.63174	0.162663	0.30957
Brain	GJB6	3.89445	0.162646	0.309618
Brain	NDUFS3	6.96826	0.162624	0.309686
Brain	DSTN	8.1907	0.162614	0.309716
Brain	CALCOCO2	5.41671	0.162587	0.309797
Brain	DDX59	2.82394	0.162546	0.309922
Brain	CCPG1	5.55695	0.162487	0.310098
Brain	ALOXE3	1.58515	0.162297	0.310674
Brain	ENSMMUG00000047295	1.07703	0.162273	0.310746
Brain	LMNTD2	1.41614	0.162112	0.311234
Brain	SPIN3	3.97818	0.162013	0.311532
Brain	IQCJ	3.06514	0.162002	0.311564
Brain	NUDT9	5.49265	0.161944	0.311741
Brain	TXNDC15	4.62479	0.161883	0.311925
Brain	BCL10	3.19468	0.161847	0.312034
Brain	CDC37L1	4.93206	0.161835	0.31207
Brain	ZNF566	4.10087	0.161785	0.312223
Brain	TDP2	4.67277	0.161713	0.31244
Brain	REEP4	2.46664	0.161693	0.312501
Brain	SMCHD1	4.18047	0.161633	0.312684
Brain	SC5D	6.57418	0.161623	0.312715
Brain	IPO11	3.49488	0.161539	0.312968
Brain	ENSMMUG00000042573	3.06998	0.161452	0.313232
Brain	BBS7	3.5313	0.161376	0.313463
Brain	ENSMMUG00000046999	1.27957	0.16137	0.313481
Brain	ENSMMUG00000043422	2.16026	0.161218	0.313944
Brain	TIAM2	3.49845	0.16121	0.313969
Brain	APRT	6.89384	0.161176	0.314071
Brain	HTR1E	1.46834	0.161146	0.314162
Brain	ME1	4.2492	0.161114	0.31426
Brain	SMIM14	4.77429	0.160981	0.314665
Brain	TF	4.25667	0.160769	0.315313
Brain	ENSMMUG00000048496	1.46419	0.160726	0.315444
Brain	ENSMMUG00000010154	3.49486	0.160716	0.315474
Brain	IRF6	1.16215	0.160658	0.31565
Brain	VXN	6.48857	0.160596	0.315838
Brain	EIF2B1	5.30444	0.160578	0.315895
Brain	INO80D	2.00504	0.160562	0.315943
Brain	KNL1	1.32442	0.16047	0.316223
Brain	FLNB	3.7405	0.16044	0.316315
Brain	ACSL6	6.18476	0.160352	0.316584
Brain	CLHC1	1.44258	0.160291	0.31677
Brain	ENSMMUG00000031298	6.68594	0.160272	0.31683
Brain	CDC20	2.47632	0.1602	0.317051
Brain	SNX4	4.01294	0.159945	0.317831
Brain	SELENOF	7.01711	0.159912	0.317932
Brain	PREPL	7.82214	0.159857	0.3181
Brain	CEP83	2.84523	0.159849	0.318126
Brain	ATP13A4	4.24968	0.159781	0.318334
Brain	DYNAP	1.43196	0.159774	0.318355
Brain	SPG11	4.68461	0.159759	0.3184
Brain	MAIP1	3.69558	0.159726	0.318501
Brain	ENSMMUG00000016648	1.11332	0.159624	0.318817
Brain	GCFC2	2.60983	0.159517	0.319144
Brain	PPP2R3A	3.17738	0.159417	0.319453
Brain	FBXO4	4.49144	0.1593	0.319811
Brain	SERPINB9	3.31332	0.159239	0.32
Brain	SYNGR4	2.75208	0.159096	0.320441
Brain	GTF2H4	4.37996	0.159077	0.320498
Brain	PTCRA	1.4817	0.158985	0.320782
Brain	CARMIL2	4.10269	0.158967	0.320836
Brain	LRCOL1	3.12754	0.158892	0.321068
Brain	CPNE3	3.94716	0.158747	0.321517
Brain	USHBP1	2.25326	0.158742	0.321532
Brain	SAXO2	4.08291	0.158724	0.321588
Brain	POC1B	3.42942	0.158701	0.32166
Brain	LUC7L	6.39	0.158584	0.322019
Brain	ZNF432	3.03169	0.15846	0.322402
Brain	PON2	5.86057	0.158361	0.322709
Brain	BTG2	3.88388	0.158323	0.322828
Brain	ENSMMUG00000040092	2.88156	0.158256	0.323035
Brain	ENSMMUG00000045559	2.77508	0.158231	0.323111
Brain	DES	1.28288	0.158177	0.323279
Brain	ENSMMUG00000018286	2.13124	0.158118	0.323461
Brain	CCDC150	1.52794	0.158099	0.32352
Brain	ENSMMUG00000047403	5.0782	0.158027	0.323745
Brain	ATP10D	2.51141	0.15802	0.323766
Brain	MFAP3L	3.3596	0.157993	0.323849
Brain	PSMB2	6.76287	0.157983	0.32388
Brain	NT5C	2.53227	0.157957	0.32396
Brain	ENSMMUG00000001195	2.18788	0.157873	0.324224
Brain	ODF4	1.22462	0.157843	0.324314
Brain	ZBTB33	3.85189	0.157824	0.324373
Brain	GABRG1	5.36993	0.157765	0.324557
Brain	MDH1	8.81879	0.157747	0.324615
Brain	GAS2L3	2.27172	0.157655	0.324898
Brain	PLA2G4B	5.32539	0.157603	0.325061
Brain	ERBB3	9.46497	0.157466	0.325488
Brain	DENND2B	4.57848	0.157437	0.325577
Brain	ABHD5	4.13922	0.157435	0.325583
Brain	RPL17-C18orf32	9.45772	0.157336	0.325891
Brain	MORC3	4.77162	0.157218	0.326259
Brain	ENSMMUG00000032497	7.04567	0.157112	0.326589
Brain	TMBIM1	4.65541	0.157083	0.32668
Brain	COA1	5.19263	0.156953	0.327085
Brain	ATP10B	1.61095	0.156918	0.327195
Brain	ENSMMUG00000042314	3.1119	0.156872	0.327338
Brain	FTH1	1.10968	0.156869	0.327348
Brain	BTF3L4	5.98661	0.156795	0.327579
Brain	UTP6	3.57698	0.156794	0.327582
Brain	GAB1	3.4215	0.1567	0.327876
Brain	SPART	3.73002	0.156633	0.328085
Brain	ARPC3	7.88907	0.156537	0.328386
Brain	ENSMMUG00000047716	4.08084	0.156388	0.328851
Brain	TNFRSF10A	1.76934	0.156375	0.328894
Brain	KIAA0586	2.67856	0.156362	0.328934
Brain	SAP30	3.8876	0.156286	0.32917
Brain	GTDC1	5.01111	0.156214	0.329398
Brain	PHF11	3.98597	0.156179	0.329508
Brain	NFE2L2	5.16869	0.15614	0.32963
Brain	RHPN2	3.64548	0.155982	0.330123
Brain	CFH	4.38656	0.155905	0.330366
Brain	CNTRL	2.32032	0.155875	0.33046
Brain	FGR	1.46686	0.155869	0.330481
Brain	PCID2	3.98558	0.155845	0.330556
Brain	EPS8	3.8464	0.155827	0.330612
Brain	MAL2	5.92529	0.15578	0.33076
Brain	ORMDL2	2.73267	0.155709	0.330982
Brain	SULT1B1	1.03659	0.155707	0.33099
Brain	TMX3	4.1984	0.155674	0.331092
Brain	USP54	4.18719	0.155669	0.331109
Brain	SLC17A6	3.68303	0.155662	0.331129
Brain	COA3	6.60918	0.155659	0.331139
Brain	TRMT5	4.16653	0.155624	0.331249
Brain	ENSMMUG00000020261	2.60112	0.155606	0.331305
Brain	TM4SF18	1.83146	0.155512	0.331601
Brain	ZNF226	3.99751	0.155509	0.331611
Brain	CPSF3	5.09794	0.155496	0.331652
Brain	IRAK2	2.09302	0.155496	0.331653
Brain	ENSMMUG00000045467	4.05894	0.155343	0.332135
Brain	DESI2	3.77277	0.155284	0.332321
Brain	ENSMMUG00000023474	4.67058	0.155245	0.332443
Brain	NAP1L5	7.49869	0.154937	0.333416
Brain	NUDT18	2.14815	0.154908	0.333507
Brain	SLC22A3	2.04418	0.154855	0.333673
Brain	ERO1B	4.27112	0.154782	0.333906
Brain	GAR1	4.8687	0.154711	0.334129
Brain	ENSMMUG00000006583	5.43151	0.154656	0.334303
Brain	ATP5F1	8.53148	0.154638	0.334359
Brain	VCPKMT	4.07291	0.154479	0.334864
Brain	RNASE1	5.50403	0.154396	0.335128
Brain	ZMAT3	2.89543	0.15436	0.33524
Brain	SLC26A2	1.87023	0.154231	0.335649
Brain	ZNF660	2.13738	0.154142	0.335931
Brain	EML6	3.21503	0.154046	0.336236
Brain	ENSMMUG00000044323	2.99759	0.153939	0.336577
Brain	ATP2B1	7.078	0.153863	0.336817
Brain	ENSMMUG00000046793	4.69392	0.153854	0.336846
Brain	PRRX1	1.52117	0.153828	0.33693
Brain	TMED5	4.73072	0.153797	0.337027
Brain	DDX25	4.02701	0.153725	0.337257
Brain	TNNI1	1.45871	0.153707	0.337315
Brain	RGS10	3.56284	0.153622	0.337584
Brain	CPT1B	3.11427	0.153328	0.338522
Brain	DERA	2.99881	0.153296	0.338622
Brain	MINPP1	4.68154	0.152971	0.339659
Brain	RPL38	9.69497	0.152767	0.340312
Brain	PNISR	7.1664	0.152766	0.340316
Brain	ENSMMUG00000043622	1.69998	0.152759	0.340338
Brain	CLEC17A	1.89723	0.152714	0.340483
Brain	ENSMMUG00000049199	3.55632	0.152678	0.340596
Brain	FBXO30	2.98297	0.152531	0.341067
Brain	ATP11B	3.01017	0.152502	0.341161
Brain	PTPRE	4.39938	0.15246	0.341295
Brain	VCL	4.30981	0.152421	0.34142
Brain	ENSMMUG00000046725	3.00012	0.152409	0.34146
Brain	ENSMMUG00000047886	2.8	0.152321	0.341739
Brain	DPP8	3.82368	0.152216	0.342078
Brain	TPMT	3.90006	0.152132	0.342348
Brain	BNIPL	1.35496	0.152074	0.342533
Brain	SRSF8	4.51136	0.152001	0.342769
Brain	ZCCHC24	4.2549	0.152	0.34277
Brain	PSMB10	7.10074	0.151981	0.342831
Brain	ZSCAN9	3.25806	0.151865	0.343205
Brain	TNFRSF12A	1.72874	0.151849	0.343257
Brain	B3GALNT1	6.13728	0.15179	0.343447
Brain	TBC1D28	1.23549	0.151764	0.343529
Brain	MMADHC	5.56716	0.151652	0.34389
Brain	FAM104B	4.30862	0.151581	0.34412
Brain	ZNF600	3.63668	0.151544	0.344239
Brain	ENSMMUG00000046178	3.63427	0.151514	0.344336
Brain	SLC24A1	1.81611	0.15143	0.344605
Brain	ENSMMUG00000040163	2.82594	0.151276	0.345101
Brain	ADGRV1	4.18388	0.151258	0.345162
Brain	GTF2A2	5.91346	0.151255	0.345169
Brain	ZNF782	2.57627	0.151167	0.345452
Brain	ENSMMUG00000043244	4.33511	0.150961	0.34612
Brain	ARMCX3	6.12923	0.150927	0.34623
Brain	ACTR3	6.77994	0.150907	0.346295
Brain	ENSMMUG00000029940	1.20555	0.150831	0.34654
Brain	BEX2	5.02496	0.15077	0.346737
Brain	SRP19	6.62338	0.150653	0.347115
Brain	BOLA2	3.79508	0.15058	0.347353
Brain	PBLD	5.66244	0.150552	0.347444
Brain	TRIP4	3.03845	0.150519	0.34755
Brain	TMEM70	3.35365	0.150514	0.347566
Brain	INTS8	4.48066	0.150455	0.347757
Brain	SLC25A43	5.66108	0.15039	0.347967
Brain	METTL21A	5.44685	0.150354	0.348083
Brain	PARD6B	1.97399	0.150246	0.348436
Brain	CPSF2	3.10373	0.150209	0.348555
Brain	CDKN2AIP	3.58804	0.150195	0.3486
Brain	TMEM50B	5.38149	0.150053	0.349063
Brain	NDUFS7	6.48426	0.150035	0.349121
Brain	GALNT15	2.21314	0.149768	0.349987
Brain	ENSMMUG00000040801	5.72853	0.149765	0.349998
Brain	ISOC1	3.39779	0.149617	0.350481
Brain	SHPRH	3.79646	0.149595	0.350552
Brain	ADAMTS18	1.40475	0.149494	0.35088
Brain	SNRNP40	5.47291	0.149492	0.350887
Brain	ABRAXAS2	3.78267	0.149437	0.351065
Brain	R3HCC1L	2.77506	0.149436	0.351069
Brain	ATP5L	1.39433	0.149251	0.351673
Brain	ENSMMUG00000046323	3.95384	0.149145	0.352019
Brain	IQCA1	2.55655	0.149129	0.352071
Brain	BTN3A3	3.14935	0.149071	0.352259
Brain	CMTM1	4.02044	0.149013	0.35245
Brain	CLDND1	7.01611	0.14893	0.352721
Brain	NCAPG	2.07007	0.148755	0.353294
Brain	KRR1	5.08202	0.148578	0.353875
Brain	AKR1B10	1.63212	0.148473	0.354216
Brain	ENSMMUG00000038091	2.90514	0.148433	0.354348
Brain	TSEN54	4.26275	0.148198	0.355118
Brain	IL1RL2	1.1153	0.148175	0.355195
Brain	TBC1D8B	1.59235	0.148044	0.355625
Brain	MUTYH	3.23328	0.148038	0.355644
Brain	ENSMMUG00000030042	2.5617	0.148032	0.355665
Brain	CCDC14	2.98813	0.148019	0.355707
Brain	ACSL4	5.87319	0.147981	0.355833
Brain	RPS27	10.0401	0.14798	0.355836
Brain	OVCH1	1.25881	0.147968	0.355876
Brain	LDHA	8.04898	0.147963	0.355893
Brain	ENSMMUG00000032622	2.29978	0.147958	0.355909
Brain	ZRANB3	3.65087	0.14792	0.356034
Brain	KCNE4	1.95063	0.147901	0.356095
Brain	TRIT1	3.8303	0.147895	0.356116
Brain	IL3RA	1.44747	0.147822	0.356356
Brain	CPNE4	6.70321	0.147739	0.356628
Brain	HAS3	3.40038	0.147671	0.356853
Brain	FAM9B	1.10422	0.147643	0.356946
Brain	CYTL1	1.90541	0.147622	0.357015
Brain	PHPT1	6.56857	0.147595	0.357104
Brain	JUNB	4.33151	0.147485	0.357467
Brain	TMEM71	1.18737	0.147392	0.357771
Brain	MKLN1	3.50578	0.147389	0.35778
Brain	UBTD2	3.61649	0.14736	0.357878
Brain	CNTNAP4	3.73337	0.147352	0.357903
Brain	GCNT1	1.31867	0.147334	0.357963
Brain	PRDM8	5.21611	0.147327	0.357984
Brain	CATSPERZ	4.07193	0.147324	0.357997
Brain	MGST2	2.44667	0.147321	0.358007
Brain	KIN	3.00171	0.147209	0.358376
Brain	TMEM18	4.27485	0.147164	0.358524
Brain	CDH20	3.614	0.147024	0.358988
Brain	PRRT4	1.89175	0.146921	0.359328
Brain	WDR76	1.78706	0.146896	0.359409
Brain	HMGCL	4.0147	0.146841	0.359593
Brain	SYTL5	3.29986	0.146831	0.359624
Brain	NUDT15	3.78265	0.146769	0.359829
Brain	DENND3	3.26343	0.146739	0.359928
Brain	IPO13	5.05651	0.146709	0.360028
Brain	ENSMMUG00000040430	1.50323	0.146516	0.360666
Brain	SYCE1L	1.0288	0.146494	0.360741
Brain	HK3	3.22345	0.146445	0.360904
Brain	GLRX2	4.73151	0.146372	0.361146
Brain	PRDX3	6.56706	0.146243	0.361572
Brain	AC245033.1	4.05439	0.14605	0.362214
Brain	ASB3	4.38686	0.146012	0.362341
Brain	ENSMMUG00000039971	2.09341	0.145922	0.362639
Brain	INHBB	3.32705	0.145899	0.362714
Brain	SNRPG	7.8918	0.145848	0.362885
Brain	OPA3	2.35102	0.145802	0.363039
Brain	FANCD2	2.89748	0.145761	0.363173
Brain	SHROOM1	3.05866	0.145745	0.363227
Brain	UBE2D1	5.79593	0.145723	0.363301
Brain	GATC	4.07156	0.145709	0.363347
Brain	SDCCAG8	4.37979	0.145676	0.363458
Brain	DNM3	5.18011	0.14566	0.36351
Brain	FAU	8.27442	0.145638	0.363584
Brain	KPNA1	5.62918	0.145636	0.363592
Brain	FGF10	1.63836	0.145519	0.36398
Brain	FZD4	3.01701	0.145431	0.364273
Brain	TMEM256	3.53831	0.14541	0.364345
Brain	SWT1	4.29204	0.145399	0.36438
Brain	XPA	4.31704	0.14528	0.364778
Brain	NPAT	2.9435	0.145109	0.365348
Brain	NBPF3	1.76288	0.145022	0.36564
Brain	ENSMMUG00000039224	6.88185	0.144828	0.366286
Brain	HCFC1R1	5.49241	0.144737	0.366594
Brain	ACTR10	7.07896	0.144703	0.366706
Brain	ZFYVE16	3.44712	0.144672	0.366811
Brain	TMEM38B	2.85272	0.144627	0.366962
Brain	ODF2	4.95805	0.144562	0.367179
Brain	TIGD7	3.80831	0.144514	0.367337
Brain	PGM2L1	6.5566	0.144405	0.367704
Brain	NCKAP1	6.92517	0.144277	0.368132
Brain	IK	6.90996	0.144247	0.368234
Brain	PLPP4	4.41686	0.144152	0.368552
Brain	ZNF770	5.25879	0.144104	0.368713
Brain	GABPB1	3.05201	0.144028	0.368971
Brain	THOC3	4.22024	0.14398	0.369129
Brain	MUC4	2.52074	0.143911	0.369362
Brain	PSMA3	6.21358	0.14391	0.369367
Brain	ADAMTS3	3.42813	0.143876	0.369479
Brain	B3GNT2	3.81645	0.143703	0.370062
Brain	TMEFF2	6.15798	0.143447	0.370923
Brain	SCN7A	1.21714	0.143363	0.371209
Brain	NAPRT	1.76775	0.143321	0.371349
Brain	ITGB3BP	3.15895	0.14327	0.371523
Brain	CPSF6	5.20865	0.143214	0.37171
Brain	SERPINE2	4.90985	0.142928	0.372676
Brain	UBA2	5.4581	0.142928	0.372676
Brain	ENSMMUG00000001246	1.4659	0.142903	0.372759
Brain	TP53BP2	4.72469	0.142898	0.372777
Brain	UCKL1	6.36363	0.142886	0.372819
Brain	ENSMMUG00000043599	8.48464	0.142877	0.372847
Brain	ZNHIT1	6.13591	0.142756	0.373257
Brain	COPS5	6.41622	0.142747	0.373287
Brain	MED31	4.45448	0.142745	0.373295
Brain	NPTX1	6.29724	0.142695	0.373465
Brain	MSMO1	5.92461	0.142639	0.373654
Brain	SPEM1	1.95641	0.142594	0.373805
Brain	CSPP1	3.75464	0.142582	0.373847
Brain	UBR1	3.71712	0.14255	0.373956
Brain	NALCN	4.6639	0.14245	0.374294
Brain	TRNP1	5.85659	0.142431	0.374358
Brain	FAM221A	1.65043	0.142403	0.374453
Brain	FAM76B	4.07576	0.142214	0.375093
Brain	ZIC1	2.61808	0.142147	0.37532
Brain	PCGF1	3.98695	0.142146	0.375324
Brain	ENSMMUG00000044218	1.51899	0.142022	0.375745
Brain	SPOPL	3.11497	0.141973	0.37591
Brain	PTGES3	8.4611	0.14189	0.376194
Brain	KCNC2	4.79735	0.141875	0.376245
Brain	ENSMMUG00000039132	2.85791	0.141623	0.377102
Brain	DOP1A	4.4654	0.141617	0.377122
Brain	C2CD2	2.98393	0.141562	0.37731
Brain	SGK3	2.27688	0.141486	0.377569
Brain	ENSMMUG00000043356	3.47238	0.141422	0.377786
Brain	PROCR	1.58732	0.141391	0.37789
Brain	NKD2	5.62227	0.141334	0.378087
Brain	NAA25	4.35362	0.141323	0.378125
Brain	ZNF582	2.94745	0.141149	0.378715
Brain	C18orf25	3.81915	0.141129	0.378784
Brain	CDC42SE1	5.17241	0.141005	0.379207
Brain	P4HA1	5.09604	0.140994	0.379247
Brain	NR0B1	1.11284	0.140958	0.379369
Brain	WSB1	8.68266	0.140855	0.379719
Brain	ENSMMUG00000046614	1.81814	0.140829	0.379809
Brain	OCLN	2.33494	0.140625	0.380507
Brain	ENSMMUG00000045742	2.19514	0.140595	0.38061
Brain	RPS18	10.0871	0.14046	0.381073
Brain	FAM187B	1.21942	0.140403	0.381269
Brain	LRRC28	4.50899	0.14031	0.381585
Brain	RPH3AL	1.82764	0.140293	0.381643
Brain	PBX2	5.04679	0.140253	0.381783
Brain	ZNF276	5.02439	0.140168	0.382073
Brain	HEY2	2.18176	0.140101	0.382301
Brain	RHBDL3	2.62312	0.140089	0.382342
Brain	UHRF2	4.8099	0.140041	0.382508
Brain	SLCO1A2	2.18502	0.139991	0.38268
Brain	ITGA4	2.26296	0.139976	0.382733
Brain	HSFX1	3.07667	0.13986	0.38313
Brain	TBCE	5.70155	0.139792	0.383365
Brain	PALMD	4.00735	0.13975	0.383508
Brain	RAB26	5.32232	0.139742	0.383534
Brain	RIT2	6.43362	0.139713	0.383636
Brain	GGCT	4.74338	0.139672	0.383777
Brain	ENSMMUG00000047481	8.56152	0.13962	0.383954
Brain	DDX21	5.92271	0.139587	0.38407
Brain	C1orf54	3.02421	0.13954	0.384232
Brain	TAF12	2.7868	0.139536	0.384245
Brain	ZNF841	3.81704	0.139512	0.384326
Brain	CCDC78	3.25034	0.139389	0.384749
Brain	ZNF521	2.95682	0.139372	0.384807
Brain	ZNF700	3.6327	0.139328	0.384962
Brain	EGFL7	3.97612	0.139271	0.385155
Brain	FANCC	4.57422	0.139266	0.385172
Brain	C6orf48	9.53909	0.139059	0.385887
Brain	RELT	1.3429	0.139033	0.385976
Brain	CLK2	5.00631	0.139003	0.386082
Brain	MAP3K7	3.90435	0.138981	0.386155
Brain	PHTF2	3.68664	0.13867	0.38723
Brain	RPS2	9.55575	0.138594	0.387495
Brain	AK7	1.93224	0.13854	0.38768
Brain	COL25A1	4.60694	0.138412	0.388123
Brain	KATNBL1	5.49958	0.138305	0.388494
Brain	ENSMMUG00000041153	6.54254	0.13829	0.388545
Brain	ENSMMUG00000044079	1.85218	0.138234	0.388741
Brain	ENSMMUG00000029026	3.35344	0.138166	0.388977
Brain	MRGBP	3.09545	0.138044	0.389397
Brain	IFNGR1	3.55648	0.138041	0.389407
Brain	F11R	3.71695	0.138019	0.389487
Brain	USP3	4.50039	0.137972	0.389648
Brain	AGFG2	3.43873	0.137955	0.389707
Brain	UTP23	4.77653	0.137946	0.389738
Brain	OSBPL3	2.1164	0.137937	0.389768
Brain	PRRG4	1.20922	0.13791	0.389865
Brain	PDLIM5	3.61173	0.137908	0.389869
Brain	RNASEK	7.19809	0.137879	0.38997
Brain	ZNF816	2.45248	0.137843	0.390096
Brain	LRCH1	4.31827	0.137638	0.390808
Brain	PLPPR4	6.97635	0.137441	0.391492
Brain	MBD5	3.75885	0.137426	0.391544
Brain	SFPQ	6.27135	0.137402	0.391628
Brain	ZNF260	3.48626	0.137344	0.39183
Brain	PLB1	2.35602	0.137282	0.392047
Brain	CRTC2	3.85923	0.1372	0.392332
Brain	GTPBP8	4.35064	0.137186	0.392379
Brain	WDR61	5.87412	0.137081	0.392747
Brain	SEC31B	3.91905	0.137045	0.392873
Brain	IDH3A	5.8849	0.137037	0.3929
Brain	ACSBG1	5.20128	0.137028	0.39293
Brain	SH3YL1	2.10089	0.136821	0.393653
Brain	ENSMMUG00000043426	4.02579	0.136808	0.3937
Brain	PLIN2	3.87045	0.136802	0.393721
Brain	DOCK6	4.4891	0.136632	0.394315
Brain	SPATA6	3.57775	0.136626	0.394334
Brain	PHKG2	5.9085	0.136373	0.395218
Brain	ENSMMUG00000042626	6.85525	0.136341	0.39533
Brain	ENSMMUG00000045576	4.55482	0.13631	0.395438
Brain	GPR34	3.24887	0.136305	0.395456
Brain	FLRT3	4.34906	0.136237	0.395696
Brain	SERTM1	3.97319	0.136219	0.395759
Brain	ZEB1	5.1055	0.136154	0.395986
Brain	TMEM97	3.96933	0.136141	0.396032
Brain	ENSMMUG00000040318	3.31012	0.136109	0.396144
Brain	OCIAD1	7.95275	0.135744	0.397422
Brain	SLC9A9	2.14568	0.135712	0.397535
Brain	ENSMMUG00000037866	1.13341	0.135708	0.397549
Brain	TSPAN15	2.32662	0.135663	0.397706
Brain	HSPA1A	5.82115	0.135636	0.397802
Brain	MZF1	3.34859	0.135631	0.397819
Brain	ASPH	5.59139	0.135443	0.39848
Brain	ENSMMUG00000010459	1.38456	0.135359	0.398775
Brain	ENSMMUG00000031410	7.34752	0.135349	0.398811
Brain	EMP2	3.87962	0.135164	0.399461
Brain	ASIC3	1.4993	0.135147	0.39952
Brain	CAPN12	1.41474	0.134807	0.400718
Brain	PGM2	3.56554	0.134708	0.401069
Brain	DOCK11	2.60939	0.134608	0.401423
Brain	NOSTRIN	2.22832	0.134594	0.401471
Brain	ENSMMUG00000029374	5.05614	0.134524	0.401719
Brain	SELENOS	5.04572	0.134488	0.401847
Brain	ACAP2	3.80779	0.134436	0.402028
Brain	SIDT2	5.555	0.134336	0.402383
Brain	POLR2H	4.78994	0.13432	0.40244
Brain	GRK4	5.20068	0.134175	0.402951
Brain	CISD1	6.74425	0.134152	0.403032
Brain	ENSMMUG00000042783	11.3621	0.134129	0.403115
[truncated: 12,914 more rows]
