# Supplementary material for: Fetal maturation revealed by amniotic fluid cell-free transcriptome in rhesus macaques
Source: JCI Insight. 2022 Sep 22;7(18):e162101. doi: 10.1172/jci.insight.162101 (PMC9675452; doi:10.1172/jci.insight.162101)
Supplement: Supplemental table 15 [file jciinsight-7-162101-s229.xlsx]

## Sheet: Hippocampus
#Hippocampus Differential Gene Expression in Antenatal Corticosteroid (all combined treatments) versus Preterm Controls
Tissue	Model	Comp	gene	mean_log2CPTT_Steroid	mean_log2CPTT_PTC	logFC	P.Value	adj.P.Val	FC
Brain	YearBlocked	Steroid	HEXA	5.0637	5.26151	-0.19819	5.85195e-08	0.000426315	0.871644
Brain	YearBlocked	Steroid	SLC23A2	5.04492	5.30298	-0.272512	8.57662e-08	0.000426315	0.827877
Brain	YearBlocked	Steroid	SLC4A5	1.1522	1.68302	-0.540003	6.81793e-08	0.000426315	0.68777
Brain	YearBlocked	Steroid	CCDC6	4.67116	4.8735	-0.219523	2.21139e-07	0.000496416	0.858849
Brain	YearBlocked	Steroid	MAGI3	3.20275	3.46374	-0.272537	2.33028e-07	0.000496416	0.827863
Brain	YearBlocked	Steroid	SLC4A2	3.56973	3.90224	-0.328723	1.8382e-07	0.000496416	0.796241
Brain	YearBlocked	Steroid	TGFBI	1.7275	2.26152	-0.583254	1.68931e-07	0.000496416	0.667456
Brain	YearBlocked	Steroid	COL2A1	1.32263	1.65504	-0.341042	5.72098e-07	0.00106639	0.789471
Brain	YearBlocked	Steroid	NDRG1	4.89842	5.14995	-0.305405	7.8123e-07	0.00129441	0.809215
Brain	YearBlocked	Steroid	ERLIN2	3.75388	4.03837	-0.298419	1.35385e-06	0.00185592	0.813143
Brain	YearBlocked	Steroid	SLC2A12	2.10089	2.68637	-0.585558	1.36904e-06	0.00185592	0.666391
Brain	YearBlocked	Steroid	GALNT2	5.16384	5.35925	-0.205884	1.86642e-06	0.00231934	0.867008
Brain	YearBlocked	Steroid	GNS	5.31637	5.48587	-0.173362	3.10288e-06	0.00319955	0.886774
Brain	YearBlocked	Steroid	WWC2	3.25141	3.47403	-0.252144	3.00623e-06	0.00319955	0.839647
Brain	YearBlocked	Steroid	WFIKKN2	2.35139	3.0208	-0.686601	3.21843e-06	0.00319955	0.621316
Brain	YearBlocked	Steroid	SGMS1	3.85933	4.05943	-0.197583	4.22565e-06	0.00350072	0.87201
Brain	YearBlocked	Steroid	CDH3	1.52589	1.95914	-0.432218	4.09825e-06	0.00350072	0.741122
Brain	YearBlocked	Steroid	TAPBPL	3.01103	3.54696	-0.514765	4.01195e-06	0.00350072	0.699907
Brain	YearBlocked	Steroid	IGFBP7	4.11067	4.68775	-0.571675	4.67701e-06	0.00367071	0.672835
Brain	YearBlocked	Steroid	DOCK3	5.60075	5.76206	-0.184955	6.72857e-06	0.00501682	0.879677
Brain	YearBlocked	Steroid	CDR2	1.4889	1.81302	-0.339019	7.50126e-06	0.00532661	0.790579
Brain	YearBlocked	Steroid	GALNT11	5.73398	6.00922	-0.277186	8.38123e-06	0.00568095	0.825199
Brain	YearBlocked	Steroid	KIAA1257	2.84154	3.12157	-0.27935	8.87617e-06	0.00575485	0.823962
Brain	YearBlocked	Steroid	ABCG1	2.64361	2.94223	-0.304121	1.00224e-05	0.00622727	0.809935
Brain	YearBlocked	Steroid	RAB3GAP2	4.14602	4.3816	-0.260348	1.09488e-05	0.00653073	0.834886
Brain	YearBlocked	Steroid	LAMP2	5.3576	5.4998	-0.153765	1.20521e-05	0.00691233	0.898901
Brain	YearBlocked	Steroid	KIAA0319L	4.62881	4.76938	-0.144212	1.3549e-05	0.00743805	0.904874
Brain	YearBlocked	Steroid	FBLN1	4.85276	5.1806	-0.349245	1.39663e-05	0.00743805	0.784995
Brain	YearBlocked	Steroid	SFRP1	3.56576	3.95001	-0.379769	1.51881e-05	0.00780981	0.768561
Brain	YearBlocked	Steroid	CNNM2	3.24522	3.45717	-0.222562	1.74866e-05	0.00869201	0.857042
Brain	YearBlocked	Steroid	SIAE	4.56961	4.79786	-0.233989	1.82119e-05	0.00876051	0.85028
Brain	YearBlocked	Steroid	RALGAPB	4.7159	4.82807	-0.130113	1.92006e-05	0.00894749	0.91376
Brain	YearBlocked	Steroid	NUP98	3.71917	3.86003	-0.152272	2.03004e-05	0.00912207	0.899832
Brain	YearBlocked	Steroid	SIK2	3.75732	3.89905	-0.155015	2.48786e-05	0.00912207	0.898123
Brain	YearBlocked	Steroid	ZMYND8	5.19224	5.35146	-0.185085	2.50808e-05	0.00912207	0.879597
Brain	YearBlocked	Steroid	HAUS7	2.37143	2.57373	-0.197501	2.42029e-05	0.00912207	0.87206
Brain	YearBlocked	Steroid	IGFBP2	5.19901	5.46912	-0.269893	2.39124e-05	0.00912207	0.829381
Brain	YearBlocked	Steroid	ABHD2	5.76621	6.02339	-0.280928	2.26887e-05	0.00912207	0.823062
Brain	YearBlocked	Steroid	COL4A6	1.28195	1.56649	-0.286027	2.46689e-05	0.00912207	0.820158
Brain	YearBlocked	Steroid	FGGY	2.21122	2.55477	-0.329588	2.48242e-05	0.00912207	0.795764
Brain	YearBlocked	Steroid	TMEM88	1.12568	1.54826	-0.414956	2.24076e-05	0.00912207	0.750042
Brain	YearBlocked	Steroid	ENSMMUG00000048768	10.2799	10.0868	0.21473	2.65053e-05	0.00941063	1.16049
Brain	YearBlocked	Steroid	DDB1	5.57401	5.74659	-0.185254	2.77817e-05	0.00963445	0.879494
Brain	YearBlocked	Steroid	ENSMMUG00000044267	6.44266	5.84581	0.654243	2.9723e-05	0.00994374	1.57379
Brain	YearBlocked	Steroid	OXA1L	5.77724	5.92152	-0.136741	3.20078e-05	0.00994374	0.909572
Brain	YearBlocked	Steroid	LARP4B	4.49927	4.65617	-0.171635	3.10006e-05	0.00994374	0.887836
Brain	YearBlocked	Steroid	ELAVL1	5.46056	5.6483	-0.203597	3.06697e-05	0.00994374	0.868383
Brain	YearBlocked	Steroid	HIPK1	4.08987	4.30311	-0.248922	3.19548e-05	0.00994374	0.841525
Brain	YearBlocked	Steroid	SLC16A12	2.07745	2.46212	-0.398963	3.38038e-05	0.0102874	0.758403
Brain	YearBlocked	Steroid	UCK1	4.15485	4.38157	-0.242146	3.48082e-05	0.0103812	0.845486
Brain	YearBlocked	Steroid	SSR4	5.65732	5.86251	-0.204956	3.55254e-05	0.0103874	0.867565
Brain	YearBlocked	Steroid	MTMR3	4.67964	4.81169	-0.137575	3.82269e-05	0.0105677	0.909046
Brain	YearBlocked	Steroid	KIAA0556	2.72817	2.89149	-0.181299	3.82683e-05	0.0105677	0.881909
Brain	YearBlocked	Steroid	SLCO1B3	1.20548	1.61827	-0.41819	3.81996e-05	0.0105677	0.748363
Brain	YearBlocked	Steroid	SMG7	5.56061	5.66158	-0.116973	4.1964e-05	0.0113776	0.92212
Brain	YearBlocked	Steroid	SLC45A3	1.4022	1.67086	-0.27845	4.52852e-05	0.0120588	0.824477
Brain	YearBlocked	Steroid	SLC20A2	4.0562	4.27657	-0.222319	4.71008e-05	0.0122472	0.857186
Brain	YearBlocked	Steroid	FAM234B	3.43164	3.84032	-0.432325	4.84567e-05	0.0122472	0.741067
Brain	YearBlocked	Steroid	SOSTDC1	1.18385	1.69776	-0.517246	4.82438e-05	0.0122472	0.698704
Brain	YearBlocked	Steroid	PCGF3	5.01489	5.15996	-0.162268	4.94402e-05	0.0122875	0.893619
Brain	YearBlocked	Steroid	ATMIN	4.78739	4.91525	-0.137104	5.18469e-05	0.01247	0.909343
Brain	YearBlocked	Steroid	CSRNP2	5.7618	5.91229	-0.168674	5.11649e-05	0.01247	0.88966
Brain	YearBlocked	Steroid	SORBS2	5.43428	5.63105	-0.219488	5.36628e-05	0.0127019	0.85887
Brain	YearBlocked	Steroid	NCOA4	5.97698	6.0853	-0.12215	6.86401e-05	0.013293	0.918817
Brain	YearBlocked	Steroid	NUP153	4.34286	4.45244	-0.122645	6.05973e-05	0.013293	0.918502
Brain	YearBlocked	Steroid	XPO7	5.50145	5.61882	-0.138458	6.70786e-05	0.013293	0.90849
Brain	YearBlocked	Steroid	ST3GAL4	3.59876	3.74355	-0.140508	6.34464e-05	0.013293	0.9072
Brain	YearBlocked	Steroid	YIPF3	5.9095	6.06149	-0.155618	6.47491e-05	0.013293	0.897748
Brain	YearBlocked	Steroid	BICRAL	3.5339	3.67252	-0.165248	6.22843e-05	0.013293	0.891775
Brain	YearBlocked	Steroid	VLDLR	4.48775	4.64505	-0.166515	6.02713e-05	0.013293	0.890993
Brain	YearBlocked	Steroid	GFPT1	5.00434	5.1714	-0.197555	6.33903e-05	0.013293	0.872027
Brain	YearBlocked	Steroid	CPNE5	5.21539	5.38054	-0.205334	5.93953e-05	0.013293	0.867338
Brain	YearBlocked	Steroid	UTP14C	4.43051	4.6148	-0.209362	6.79388e-05	0.013293	0.864919
Brain	YearBlocked	Steroid	SEC22C	4.23891	4.4278	-0.209596	6.43543e-05	0.013293	0.864779
Brain	YearBlocked	Steroid	IFT122	3.47491	3.71087	-0.236912	6.49369e-05	0.013293	0.84856
Brain	YearBlocked	Steroid	ADAMTS6	1.57418	1.82562	-0.252372	6.70887e-05	0.013293	0.839515
Brain	YearBlocked	Steroid	ANKRD17	4.73676	4.96726	-0.26401	6.82669e-05	0.013293	0.83277
Brain	YearBlocked	Steroid	LRP5	3.39737	3.56531	-0.184228	7.24406e-05	0.0138492	0.88012
Brain	YearBlocked	Steroid	SH3D19	4.31364	4.48578	-0.186844	7.50131e-05	0.0138637	0.878526
Brain	YearBlocked	Steroid	C1orf115	3.5905	3.88868	-0.291852	7.53059e-05	0.0138637	0.816853
Brain	YearBlocked	Steroid	TRPM3	2.84008	3.214	-0.443067	7.36026e-05	0.0138637	0.735569
Brain	YearBlocked	Steroid	PTPRJ	4.23792	4.49916	-0.279872	7.6426e-05	0.0138984	0.823664
Brain	YearBlocked	Steroid	ETS2	3.40515	3.61046	-0.196703	7.90535e-05	0.014203	0.872542
Brain	YearBlocked	Steroid	ANKS1A	4.0022	4.14682	-0.163457	8.46863e-05	0.0143505	0.892883
Brain	YearBlocked	Steroid	PSAP	9.15698	9.32491	-0.165011	8.45059e-05	0.0143505	0.891922
Brain	YearBlocked	Steroid	INPP5A	4.14565	4.31015	-0.171686	8.38416e-05	0.0143505	0.887804
Brain	YearBlocked	Steroid	SNX30	2.72497	2.96634	-0.27231	8.19574e-05	0.0143505	0.827993
Brain	YearBlocked	Steroid	KRT8	1.46141	1.97487	-0.516743	8.36084e-05	0.0143505	0.698948
Brain	YearBlocked	Steroid	UBAP2	3.64188	3.76504	-0.145869	9.07144e-05	0.0150304	0.903835
Brain	YearBlocked	Steroid	ATE1	4.23313	4.37563	-0.160857	9.05379e-05	0.0150304	0.894494
Brain	YearBlocked	Steroid	HMG20A	4.84487	4.96342	-0.141146	9.45904e-05	0.0153319	0.906799
Brain	YearBlocked	Steroid	ADD2	6.40849	6.62439	-0.257153	9.42027e-05	0.0153319	0.836738
Brain	YearBlocked	Steroid	ENSMMUG00000040689	1.41215	1.14773	0.279531	9.573e-05	0.0153497	1.2138
Brain	YearBlocked	Steroid	METTL14	3.87405	4.07945	-0.239296	9.85571e-05	0.0156349	0.847159
Brain	YearBlocked	Steroid	TMX4	5.17731	5.34707	-0.180897	0.000101675	0.0159598	0.882154
Brain	YearBlocked	Steroid	ANKFY1	4.69634	4.83439	-0.155849	0.000103571	0.016088	0.897604
Brain	YearBlocked	Steroid	SLC45A4	2.37047	2.59903	-0.232073	0.000107571	0.0163033	0.85141
Brain	YearBlocked	Steroid	SMAD3	2.99466	3.28293	-0.308945	0.000106463	0.0163033	0.807232
Brain	YearBlocked	Steroid	CASTOR2	4.12175	4.47428	-0.365043	0.000108237	0.0163033	0.776446
Brain	YearBlocked	Steroid	KIF9	2.63635	2.84637	-0.214208	0.000111375	0.0166082	0.862019
Brain	YearBlocked	Steroid	CSGALNACT1	3.59824	3.88097	-0.309089	0.000114957	0.0169288	0.807151
Brain	YearBlocked	Steroid	PAK6	6.36433	6.70512	-0.359073	0.000115795	0.0169288	0.779665
Brain	YearBlocked	Steroid	PFKFB2	3.67111	3.86412	-0.216322	0.000117448	0.0170037	0.860757
Brain	YearBlocked	Steroid	PEAK1	2.80182	2.97034	-0.197004	0.000119883	0.0170257	0.87236
Brain	YearBlocked	Steroid	RBFOX2	4.9564	5.14589	-0.222207	0.000118961	0.0170257	0.857253
Brain	YearBlocked	Steroid	GPR108	3.29315	3.4636	-0.167274	0.000121721	0.0170586	0.890524
Brain	YearBlocked	Steroid	POLR2B	5.96857	6.14316	-0.182252	0.000122403	0.0170586	0.881326
Brain	YearBlocked	Steroid	TNFSF12	4.35625	4.52651	-0.167509	0.000135103	0.0183484	0.890379
Brain	YearBlocked	Steroid	TCF7	1.49918	1.89938	-0.394504	0.000134272	0.0183484	0.760751
Brain	YearBlocked	Steroid	BMP4	1.24939	1.64101	-0.432049	0.000135349	0.0183484	0.741208
Brain	YearBlocked	Steroid	DCAF5	5.22971	5.33421	-0.121646	0.000144062	0.0185968	0.919138
Brain	YearBlocked	Steroid	ACVR1B	5.02108	5.16055	-0.151921	0.000142031	0.0185968	0.900051
Brain	YearBlocked	Steroid	ZBTB24	2.30703	2.47027	-0.18274	0.000142268	0.0185968	0.881028
Brain	YearBlocked	Steroid	B4GALT6	5.39795	5.55804	-0.191802	0.000144664	0.0185968	0.875511
Brain	YearBlocked	Steroid	NCOA2	4.43424	4.6127	-0.203251	0.000140865	0.0185968	0.868591
Brain	YearBlocked	Steroid	ENPP2	2.82044	3.47404	-0.682703	0.000139246	0.0185968	0.622997
Brain	YearBlocked	Steroid	PUM1	5.64736	5.75118	-0.112211	0.000146296	0.0186458	0.925169
Brain	YearBlocked	Steroid	ADA	2.56273	2.93483	-0.365043	0.000151512	0.019147	0.776446
Brain	YearBlocked	Steroid	ENSMMUG00000041105	5.04024	4.6614	0.417285	0.00015572	0.0193196	1.33541
Brain	YearBlocked	Steroid	ATP8B2	4.84539	4.99177	-0.144604	0.000154182	0.0193196	0.904628
Brain	YearBlocked	Steroid	EIF4B	6.73833	6.86453	-0.151356	0.000159414	0.0193196	0.900404
Brain	YearBlocked	Steroid	ARFGEF2	3.69328	3.88855	-0.227365	0.000160651	0.0193196	0.854193
Brain	YearBlocked	Steroid	CNTN3	1.78824	2.08722	-0.299491	0.000158121	0.0193196	0.812539
Brain	YearBlocked	Steroid	CNTNAP2	4.44882	4.7464	-0.311591	0.000157525	0.0193196	0.805753
Brain	YearBlocked	Steroid	PDZRN3	2.76367	3.09302	-0.355624	0.000162964	0.0194409	0.781532
Brain	YearBlocked	Steroid	UVRAG	3.2987	3.4769	-0.191311	0.000166274	0.0195234	0.87581
Brain	YearBlocked	Steroid	PRKAR2A	3.62538	3.90202	-0.294038	0.000165912	0.0195234	0.815616
Brain	YearBlocked	Steroid	CFAP61	2.96848	3.32495	-0.361788	0.000169009	0.0195369	0.778199
Brain	YearBlocked	Steroid	LANCL1	5.34852	5.77979	-0.468907	0.000168676	0.0195369	0.722512
Brain	YearBlocked	Steroid	OTOF	1.08349	1.59163	-0.505411	0.000177315	0.0203394	0.70446
Brain	YearBlocked	Steroid	COG7	3.55221	3.75231	-0.206158	0.000182407	0.0206518	0.866843
Brain	YearBlocked	Steroid	C1R	2.51532	2.85537	-0.356623	0.000182808	0.0206518	0.780991
Brain	YearBlocked	Steroid	ZNF132	1.90561	2.0659	-0.172799	0.000187065	0.0209192	0.88712
Brain	YearBlocked	Steroid	GPC3	1.58357	2.37211	-0.772985	0.000187981	0.0209192	0.585205
Brain	YearBlocked	Steroid	ENSMMUG00000042887	7.54633	7.32364	0.242601	0.000198555	0.021771	1.18312
Brain	YearBlocked	Steroid	BBS12	2.82464	2.99996	-0.184032	0.000197796	0.021771	0.880239
Brain	YearBlocked	Steroid	VPS39	5.44626	5.54967	-0.114732	0.000220565	0.021824	0.923554
Brain	YearBlocked	Steroid	ERBB2	3.45701	3.58218	-0.125396	0.000207062	0.021824	0.916753
Brain	YearBlocked	Steroid	SIK3	5.03157	5.14842	-0.130398	0.000222455	0.021824	0.913579
Brain	YearBlocked	Steroid	DCAF11	5.09359	5.23046	-0.138622	0.000210857	0.021824	0.908387
Brain	YearBlocked	Steroid	HDLBP	6.4205	6.54918	-0.150035	0.000219347	0.021824	0.901228
Brain	YearBlocked	Steroid	G3BP2	6.80297	6.92985	-0.153296	0.000207818	0.021824	0.899194
Brain	YearBlocked	Steroid	NCOR1	5.01733	5.14597	-0.155114	0.000219527	0.021824	0.898061
Brain	YearBlocked	Steroid	GALNT10	3.39166	3.58905	-0.201205	0.00020612	0.021824	0.869823
Brain	YearBlocked	Steroid	PPM1M	2.79522	2.99395	-0.203919	0.000217521	0.021824	0.868189
Brain	YearBlocked	Steroid	ARID5B	3.64257	3.83211	-0.206618	0.000218139	0.021824	0.866566
Brain	YearBlocked	Steroid	FRY	4.994	5.17843	-0.20938	0.000221763	0.021824	0.864909
Brain	YearBlocked	Steroid	TLN2	4.87634	5.09027	-0.235852	0.000217028	0.021824	0.849183
Brain	YearBlocked	Steroid	TMEM254	4.82856	5.07667	-0.254663	0.000222192	0.021824	0.838183
Brain	YearBlocked	Steroid	PLEKHM3	3.25431	3.49926	-0.292884	0.000201453	0.021824	0.816269
Brain	YearBlocked	Steroid	CYB561	4.82883	5.131	-0.293212	0.000203422	0.021824	0.816083
Brain	YearBlocked	Steroid	ABL2	3.25249	3.49988	-0.309841	0.000208983	0.021824	0.806731
Brain	YearBlocked	Steroid	SETX	3.89704	3.98771	-0.111942	0.000228398	0.0219747	0.925341
Brain	YearBlocked	Steroid	OSBP	4.74842	4.86184	-0.13076	0.000231359	0.0219747	0.91335
Brain	YearBlocked	Steroid	BACE1	6.18943	6.315	-0.138167	0.000226842	0.0219747	0.908673
Brain	YearBlocked	Steroid	FAM161B	4.66228	4.89729	-0.225732	0.000229653	0.0219747	0.855161
Brain	YearBlocked	Steroid	PLTP	5.90886	6.17795	-0.263249	0.000230596	0.0219747	0.83321
Brain	YearBlocked	Steroid	MYO1D	1.57648	1.73188	-0.163025	0.00023355	0.0220032	0.89315
Brain	YearBlocked	Steroid	DNAJC16	3.14025	3.29238	-0.168518	0.000237562	0.0220032	0.889756
Brain	YearBlocked	Steroid	ERGIC3	6.42106	6.6222	-0.198139	0.000235278	0.0220032	0.871674
Brain	YearBlocked	Steroid	GIT2	4.54544	4.74695	-0.234223	0.000237349	0.0220032	0.850143
Brain	YearBlocked	Steroid	PHLDB1	4.70809	4.82214	-0.118768	0.000240678	0.0220184	0.920974
Brain	YearBlocked	Steroid	ROR2	1.43621	1.71538	-0.281917	0.000240035	0.0220184	0.822497
Brain	YearBlocked	Steroid	FAM160B1	5.39153	5.17892	0.21779	0.000248389	0.0220475	1.16295
Brain	YearBlocked	Steroid	EP300	4.57252	4.6949	-0.142079	0.000245848	0.0220475	0.906212
Brain	YearBlocked	Steroid	QARS1	5.65261	5.80604	-0.145936	0.000244226	0.0220475	0.903793
Brain	YearBlocked	Steroid	PKNOX2	3.77123	3.94504	-0.198155	0.0002473	0.0220475	0.871665
Brain	YearBlocked	Steroid	NIPA1	4.58846	4.80811	-0.223168	0.000243749	0.0220475	0.856682
Brain	YearBlocked	Steroid	TRIM44	5.53048	5.67174	-0.173881	0.000250315	0.022087	0.886455
Brain	YearBlocked	Steroid	TERF1	6.41052	6.25434	0.154139	0.000259957	0.0220971	1.11276
Brain	YearBlocked	Steroid	GTF3C4	3.73985	3.8623	-0.149949	0.000260984	0.0220971	0.901282
Brain	YearBlocked	Steroid	ARHGEF7	6.1615	6.28474	-0.15342	0.000262284	0.0220971	0.899117
Brain	YearBlocked	Steroid	SEC61A1	6.12789	6.28128	-0.167923	0.000256942	0.0220971	0.890123
Brain	YearBlocked	Steroid	ADGRL3	4.58393	4.75521	-0.210378	0.00025384	0.0220971	0.864311
Brain	YearBlocked	Steroid	RAMP1	4.75425	5.08157	-0.28693	0.00026145	0.0220971	0.819644
Brain	YearBlocked	Steroid	SAMD12	3.72895	3.98411	-0.30431	0.000262138	0.0220971	0.80983
Brain	YearBlocked	Steroid	NTRK2	4.29409	4.74933	-0.515252	0.000259246	0.0220971	0.699671
Brain	YearBlocked	Steroid	ZNF462	3.35546	3.48326	-0.14914	0.000267692	0.0223425	0.901788
Brain	YearBlocked	Steroid	PPP1R15A	3.72073	3.88999	-0.173623	0.000268194	0.0223425	0.886614
Brain	YearBlocked	Steroid	PRRC2C	5.00756	5.17365	-0.202686	0.000272411	0.0225677	0.868931
Brain	YearBlocked	Steroid	COL21A1	1.42813	1.77826	-0.342346	0.000275921	0.0227322	0.788758
Brain	YearBlocked	Steroid	TMED3	5.23749	5.44308	-0.227086	0.000277781	0.0227597	0.854359
Brain	YearBlocked	Steroid	MAP2K7	3.82909	3.9544	-0.13103	0.00028373	0.0230058	0.913179
Brain	YearBlocked	Steroid	PGAP3	4.03866	4.19828	-0.161847	0.00028387	0.0230058	0.89388
Brain	YearBlocked	Steroid	IL17RC	1.56355	1.7927	-0.214203	0.000294241	0.0237174	0.862022
Brain	YearBlocked	Steroid	PITPNM2	4.58057	4.73008	-0.151863	0.000297176	0.0238252	0.900087
Brain	YearBlocked	Steroid	SEL1L	4.56172	4.73498	-0.194496	0.000301267	0.0238321	0.873878
Brain	YearBlocked	Steroid	FZD8	2.96481	3.19739	-0.246279	0.000300321	0.0238321	0.843068
Brain	YearBlocked	Steroid	TJP3	0.989398	1.28399	-0.297561	0.000302056	0.0238321	0.813627
Brain	YearBlocked	Steroid	ENSMMUG00000041546	3.1774	2.83033	0.365738	0.000310584	0.0239971	1.28854
Brain	YearBlocked	Steroid	TGOLN2	5.64245	5.80869	-0.186825	0.00031001	0.0239971	0.878537
Brain	YearBlocked	Steroid	PBXIP1	4.79883	4.99333	-0.208565	0.0003082	0.0239971	0.865398
Brain	YearBlocked	Steroid	UGGT1	3.4599	3.65038	-0.2263	0.000308724	0.0239971	0.854824
Brain	YearBlocked	Steroid	DCDC2	2.16072	2.7214	-0.589753	0.000312674	0.024034	0.664457
Brain	YearBlocked	Steroid	TOGARAM2	0.996173	1.30158	-0.325042	0.000314995	0.0240882	0.798275
Brain	YearBlocked	Steroid	TATDN2	4.81771	4.93354	-0.140628	0.000319136	0.0242055	0.907124
Brain	YearBlocked	Steroid	RXRB	5.34248	5.47879	-0.14496	0.000319775	0.0242055	0.904405
Brain	YearBlocked	Steroid	EPHA2	1.25588	1.49767	-0.225857	0.000321495	0.0242128	0.855087
Brain	YearBlocked	Steroid	LRRC8B	4.55746	4.7175	-0.185995	0.00032521	0.0243695	0.879043
Brain	YearBlocked	Steroid	GSK3B	5.80095	5.94719	-0.182475	0.000337128	0.0251363	0.88119
Brain	YearBlocked	Steroid	IPO9	5.2717	5.40983	-0.165152	0.000340254	0.0252209	0.891835
Brain	YearBlocked	Steroid	IFT172	3.76615	3.93378	-0.166578	0.000346642	0.0252209	0.890954
Brain	YearBlocked	Steroid	FBN1	2.04479	2.26074	-0.232599	0.000342323	0.0252209	0.8511
Brain	YearBlocked	Steroid	SPACA9	4.50471	4.73963	-0.236215	0.000344354	0.0252209	0.84897
Brain	YearBlocked	Steroid	PTPN14	1.26075	1.50159	-0.265131	0.000347815	0.0252209	0.832123
Brain	YearBlocked	Steroid	FZD6	2.35309	2.63941	-0.285392	0.000348412	0.0252209	0.820518
Brain	YearBlocked	Steroid	ENSMMUG00000044153	4.76789	4.38291	0.399229	0.00036068	0.025251	1.3188
Brain	YearBlocked	Steroid	COX20	6.84514	6.66469	0.194931	0.000357704	0.025251	1.14467
Brain	YearBlocked	Steroid	ADCY9	2.98982	3.14003	-0.147271	0.000356202	0.025251	0.902957
Brain	YearBlocked	Steroid	PTK7	3.33341	3.49114	-0.173417	0.000358907	0.025251	0.88674
Brain	YearBlocked	Steroid	GPLD1	2.31327	2.49	-0.188557	0.000352431	0.025251	0.877483
Brain	YearBlocked	Steroid	ZKSCAN1	4.14404	4.31596	-0.196205	0.000357321	0.025251	0.872844
Brain	YearBlocked	Steroid	PIGA	3.29517	3.59565	-0.311867	0.000360402	0.025251	0.805598
Brain	YearBlocked	Steroid	CRIM1	4.97062	5.27035	-0.307909	0.000364077	0.0253442	0.807812
Brain	YearBlocked	Steroid	LRRC1	2.25318	2.58	-0.326624	0.000365411	0.0253442	0.7974
Brain	YearBlocked	Steroid	MECP2	5.35241	5.49961	-0.172786	0.000380636	0.026278	0.887128
Brain	YearBlocked	Steroid	FAM160A2	4.23154	4.35514	-0.12331	0.000392079	0.0268197	0.918079
Brain	YearBlocked	Steroid	GRAMD1B	5.53245	5.71362	-0.203894	0.000391531	0.0268197	0.868204
Brain	YearBlocked	Steroid	CAD	5.52996	5.6368	-0.112376	0.000394021	0.0268294	0.925064
Brain	YearBlocked	Steroid	PURG	4.77112	4.58728	0.190829	0.000396184	0.0268541	1.14142
Brain	YearBlocked	Steroid	MFN2	5.5188	5.65779	-0.143108	0.000398934	0.0269181	0.905566
Brain	YearBlocked	Steroid	TMED10	6.29517	6.40074	-0.112027	0.000405339	0.026984	0.925287
Brain	YearBlocked	Steroid	ADPRHL2	2.84738	3.0071	-0.16264	0.000402852	0.026984	0.893389
Brain	YearBlocked	Steroid	DCTN5	5.40599	5.66055	-0.280499	0.000403536	0.026984	0.823306
Brain	YearBlocked	Steroid	TMCC1	4.40496	4.5189	-0.129878	0.000415377	0.0274692	0.913908
Brain	YearBlocked	Steroid	MPP5	3.7838	3.90342	-0.139269	0.000419346	0.0274692	0.907979
Brain	YearBlocked	Steroid	KBTBD7	4.17599	4.30818	-0.144288	0.00041823	0.0274692	0.904826
Brain	YearBlocked	Steroid	ATP2B2	4.20622	4.53469	-0.391708	0.000421838	0.0274692	0.762227
Brain	YearBlocked	Steroid	PTHLH	2.33584	2.80969	-0.476919	0.000421667	0.0274692	0.71851
Brain	YearBlocked	Steroid	RPL4	8.32154	8.48051	-0.177628	0.000428073	0.027754	0.884156
Brain	YearBlocked	Steroid	ARHGAP18	2.82631	3.20697	-0.364511	0.000432358	0.0279105	0.776732
Brain	YearBlocked	Steroid	GGCX	5.00669	5.16052	-0.15543	0.000441194	0.0283581	0.897865
Brain	YearBlocked	Steroid	DLGAP1	5.32261	5.54227	-0.247761	0.000444344	0.0283863	0.842203
Brain	YearBlocked	Steroid	MXRA5	2.21469	2.55072	-0.397451	0.00044544	0.0283863	0.759198
Brain	YearBlocked	Steroid	ENSMMUG00000048053	6.09	5.51215	0.619726	0.00045458	0.0286021	1.53658
Brain	YearBlocked	Steroid	KLHDC8B	4.45924	4.62668	-0.162803	0.000454243	0.0286021	0.893288
Brain	YearBlocked	Steroid	SPRYD4	2.93503	3.2069	-0.268332	0.000453066	0.0286021	0.830279
Brain	YearBlocked	Steroid	DNAJC18	4.6892	4.83381	-0.162745	0.000456837	0.0286234	0.893324
Brain	YearBlocked	Steroid	VAT1L	5.51363	5.85248	-0.330331	0.00045924	0.0286535	0.795354
Brain	YearBlocked	Steroid	KIF3B	6.09982	6.27087	-0.20085	0.000465884	0.0289469	0.870038
Brain	YearBlocked	Steroid	SYCP3	2.42681	2.05145	0.383978	0.000489741	0.0289918	1.30494
Brain	YearBlocked	Steroid	SLC38A6	2.88058	2.69612	0.191634	0.000474383	0.0289918	1.14206
Brain	YearBlocked	Steroid	PLEKHF2	3.0401	2.89114	0.155379	0.000473957	0.0289918	1.11371
Brain	YearBlocked	Steroid	ABCB6	5.88745	6.00113	-0.110707	0.000489239	0.0289918	0.926134
Brain	YearBlocked	Steroid	ARNT	4.21805	4.32734	-0.126911	0.000481519	0.0289918	0.91579
Brain	YearBlocked	Steroid	TMED9	4.00272	4.1321	-0.128507	0.000469548	0.0289918	0.914778
Brain	YearBlocked	Steroid	SCAP	6.22937	6.36484	-0.143268	0.000489226	0.0289918	0.905465
Brain	YearBlocked	Steroid	DIP2C	4.5644	4.71394	-0.164258	0.000491326	0.0289918	0.892388
Brain	YearBlocked	Steroid	AGAP1	4.76451	4.94203	-0.195068	0.000479076	0.0289918	0.873531
Brain	YearBlocked	Steroid	SLCO3A1	4.16292	4.3682	-0.205168	0.000476477	0.0289918	0.867437
Brain	YearBlocked	Steroid	ZNF862	4.14821	4.36483	-0.221811	0.000491881	0.0289918	0.857488
Brain	YearBlocked	Steroid	POSTN	1.57758	1.98713	-0.4418	0.000482425	0.0289918	0.736216
Brain	YearBlocked	Steroid	PRR29	2.30265	3.3108	-1.05789	0.000471816	0.0289918	0.480335
Brain	YearBlocked	Steroid	ZCRB1	4.50866	4.37573	0.134587	0.000496034	0.0291206	1.09778
Brain	YearBlocked	Steroid	TPD52L1	3.98485	4.30534	-0.323389	0.000497971	0.0291206	0.79919
Brain	YearBlocked	Steroid	SIPA1L1	5.13536	5.26554	-0.142208	0.000503882	0.0293511	0.906131
Brain	YearBlocked	Steroid	PTPN11	5.91859	6.02637	-0.136238	0.000516062	0.0294647	0.909889
Brain	YearBlocked	Steroid	TNRC6C	4.41133	4.53306	-0.143064	0.000515548	0.0294647	0.905594
Brain	YearBlocked	Steroid	LRPAP1	6.40271	6.55625	-0.143744	0.000508017	0.0294647	0.905167
Brain	YearBlocked	Steroid	DISP1	1.81147	1.96644	-0.156458	0.000514394	0.0294647	0.897225
Brain	YearBlocked	Steroid	FAM122B	3.75405	3.90678	-0.159125	0.000519753	0.0294647	0.895568
Brain	YearBlocked	Steroid	TCP11L2	2.91586	3.07441	-0.165399	0.000523615	0.0294647	0.891682
Brain	YearBlocked	Steroid	ANO6	2.69784	2.85682	-0.166817	0.00052258	0.0294647	0.890806
Brain	YearBlocked	Steroid	SLC5A6	2.98934	3.21751	-0.222284	0.000520967	0.0294647	0.857207
Brain	YearBlocked	Steroid	TAS1R1	2.50551	2.73651	-0.257634	0.000510571	0.0294647	0.836459
Brain	YearBlocked	Steroid	CHST9	1.93382	2.37002	-0.524225	0.000526428	0.0295116	0.695333
Brain	YearBlocked	Steroid	CST1	1.33691	2.14926	-0.817949	0.000530543	0.0296309	0.567248
Brain	YearBlocked	Steroid	STOX2	4.07709	4.27668	-0.23178	0.000537877	0.0297067	0.851584
Brain	YearBlocked	Steroid	ECRG4	4.25183	4.83589	-0.641911	0.000537683	0.0297067	0.640863
Brain	YearBlocked	Steroid	CFB	2.45385	3.0569	-0.643751	0.000537225	0.0297067	0.640046
Brain	YearBlocked	Steroid	GAS7	6.88057	7.06824	-0.228386	0.000542753	0.0298654	0.853589
Brain	YearBlocked	Steroid	AMFR	5.66579	5.81952	-0.158407	0.000546776	0.0299762	0.896014
Brain	YearBlocked	Steroid	ENTPD4	5.21001	5.31203	-0.107579	0.000555438	0.0299905	0.928144
Brain	YearBlocked	Steroid	NUCB1	5.48951	5.62471	-0.129556	0.000554496	0.0299905	0.914113
Brain	YearBlocked	Steroid	MFSD6	4.37108	4.51606	-0.163838	0.000554351	0.0299905	0.892647
Brain	YearBlocked	Steroid	CTSF	5.47784	5.6681	-0.178183	0.000550677	0.0299905	0.883815
Brain	YearBlocked	Steroid	SLC16A6	1.80135	2.13498	-0.339699	0.000557092	0.0299905	0.790206
Brain	YearBlocked	Steroid	NWD1	2.5585	2.90118	-0.368078	0.000559151	0.029993	0.774814
Brain	YearBlocked	Steroid	KCNV1	3.5937	3.87331	-0.322287	0.000567533	0.0303335	0.799801
Brain	YearBlocked	Steroid	IGF1R	3.43031	3.58504	-0.1915	0.000570797	0.030399	0.875695
Brain	YearBlocked	Steroid	CMIP	6.55439	6.67553	-0.13936	0.000584072	0.0309953	0.907922
Brain	YearBlocked	Steroid	LYPLA2	5.55123	5.71987	-0.155973	0.000592235	0.0310093	0.897527
Brain	YearBlocked	Steroid	SDK1	2.25214	2.46147	-0.231352	0.000588951	0.0310093	0.851836
Brain	YearBlocked	Steroid	CTSZ	3.33159	3.55793	-0.249614	0.000589662	0.0310093	0.841122
Brain	YearBlocked	Steroid	CCNO	1.09823	1.41403	-0.315647	0.000592653	0.0310093	0.80349
Brain	YearBlocked	Steroid	ZNF623	3.66165	3.82426	-0.185145	0.000608392	0.0317215	0.87956
Brain	YearBlocked	Steroid	KAT6A	4.24107	4.33881	-0.123993	0.000615433	0.0317768	0.917644
Brain	YearBlocked	Steroid	RHOA	7.11859	7.23328	-0.13866	0.000615845	0.0317768	0.908362
Brain	YearBlocked	Steroid	FSTL1	5.44926	5.63444	-0.192368	0.000612077	0.0317768	0.875168
Brain	YearBlocked	Steroid	MAPKBP1	4.74517	4.86155	-0.137483	0.000620147	0.0318884	0.909104
Brain	YearBlocked	Steroid	ULK2	5.39736	5.51377	-0.132743	0.000631889	0.0321823	0.912095
Brain	YearBlocked	Steroid	UBE3B	4.08442	4.23826	-0.159689	0.000630425	0.0321823	0.895218
Brain	YearBlocked	Steroid	AK1	4.70087	4.86119	-0.16751	0.000632338	0.0321823	0.890378
Brain	YearBlocked	Steroid	SAV1	4.08953	4.21555	-0.135035	0.000641435	0.0322564	0.910648
Brain	YearBlocked	Steroid	PIAS1	4.08483	4.20051	-0.136012	0.000638799	0.0322564	0.910031
Brain	YearBlocked	Steroid	SFMBT1	3.06118	3.20107	-0.159553	0.0006388	0.0322564	0.895302
Brain	YearBlocked	Steroid	RBM28	3.85424	3.99503	-0.161562	0.000643105	0.0322564	0.894056
Brain	YearBlocked	Steroid	IL17RD	3.99223	4.19233	-0.240012	0.00064461	0.0322564	0.846738
Brain	YearBlocked	Steroid	RNF103	5.72769	5.83586	-0.122661	0.000653948	0.0326143	0.918492
Brain	YearBlocked	Steroid	MTMR4	4.8883	5.00089	-0.126363	0.000664152	0.0330128	0.916138
Brain	YearBlocked	Steroid	MYH10	5.98509	6.09552	-0.127403	0.000677101	0.0333941	0.915478
Brain	YearBlocked	Steroid	EEF2K	3.87031	3.99971	-0.144281	0.000678606	0.0333941	0.90483
Brain	YearBlocked	Steroid	CXADR	6.94332	7.10631	-0.199313	0.000680781	0.0333941	0.870965
Brain	YearBlocked	Steroid	EARS2	3.5046	3.67939	-0.201279	0.000677148	0.0333941	0.869779
Brain	YearBlocked	Steroid	ACSL1	4.20993	4.37667	-0.179321	0.000692433	0.0337436	0.883118
Brain	YearBlocked	Steroid	ENSMMUG00000039948	2.88957	3.32041	-0.447427	0.000691734	0.0337436	0.73335
Brain	YearBlocked	Steroid	DIP2B	1.41762	1.92876	-0.581511	0.000699188	0.0339619	0.668263
Brain	YearBlocked	Steroid	GOLGA3	4.18892	4.33028	-0.160118	0.000701555	0.0339662	0.894952
Brain	YearBlocked	Steroid	WDR76	1.81099	1.64021	0.176287	0.000707043	0.0341211	1.12997
Brain	YearBlocked	Steroid	PTPN9	4.6665	4.7682	-0.111126	0.000716104	0.0342482	0.925865
Brain	YearBlocked	Steroid	HIPK3	3.97284	4.08335	-0.1308	0.000718132	0.0342482	0.913325
Brain	YearBlocked	Steroid	TMEM59	6.63106	6.78656	-0.151521	0.000718863	0.0342482	0.900301
Brain	YearBlocked	Steroid	HUWE1	5.63551	5.76801	-0.153535	0.00071852	0.0342482	0.899045
Brain	YearBlocked	Steroid	CSMD1	3.19612	3.33946	-0.172321	0.000722986	0.0343349	0.887414
Brain	YearBlocked	Steroid	STAG2	4.9362	5.0126	-0.099455	0.000735826	0.0347026	0.933386
Brain	YearBlocked	Steroid	MAN2B2	2.87132	3.05002	-0.189268	0.000737709	0.0347026	0.87705
Brain	YearBlocked	Steroid	NOL4	4.76663	4.93953	-0.193759	0.000734363	0.0347026	0.874325
Brain	YearBlocked	Steroid	IPCEF1	3.29904	3.53071	-0.249241	0.000740367	0.0347181	0.841339
Brain	YearBlocked	Steroid	TCAF2	1.561	1.77384	-0.220372	0.000747904	0.0349616	0.858344
Brain	YearBlocked	Steroid	CCDC97	4.25436	4.42356	-0.183776	0.000752817	0.0350813	0.880395
Brain	YearBlocked	Steroid	ENSMMUG00000031952	7.82674	7.59913	0.247445	0.000772692	0.0358953	1.1871
Brain	YearBlocked	Steroid	ENSMMUG00000044222	3.94698	3.37832	0.610105	0.000783363	0.036212	1.52637
Brain	YearBlocked	Steroid	ATRN	5.11137	5.26148	-0.177759	0.000784367	0.036212	0.884075
Brain	YearBlocked	Steroid	ENSMMUG00000046064	9.75591	9.56005	0.216042	0.000791399	0.0362697	1.16154
Brain	YearBlocked	Steroid	ATAD5	1.45565	1.30179	0.148047	0.000792914	0.0362697	1.10807
Brain	YearBlocked	Steroid	TMEM178B	4.82703	5.1132	-0.342164	0.000791597	0.0362697	0.788857
Brain	YearBlocked	Steroid	ENSMMUG00000038434	6.66111	6.49808	0.187213	0.000795786	0.0362898	1.13856
Brain	YearBlocked	Steroid	RABGAP1L	4.70657	4.86394	-0.205082	0.000810743	0.0368591	0.86749
Brain	YearBlocked	Steroid	TM9SF4	5.44826	5.54668	-0.104371	0.000826557	0.0372734	0.93021
Brain	YearBlocked	Steroid	EPG5	2.50813	2.64703	-0.178251	0.000832353	0.0372734	0.883773
Brain	YearBlocked	Steroid	SLC39A1	4.29604	4.47863	-0.190844	0.00082804	0.0372734	0.876093
Brain	YearBlocked	Steroid	GRM1	3.45045	3.62717	-0.20303	0.000829944	0.0372734	0.868724
Brain	YearBlocked	Steroid	HTR2C	2.47475	3.16222	-0.650277	0.000822428	0.0372734	0.637158
Brain	YearBlocked	Steroid	GNL1	5.71116	5.83645	-0.135276	0.000837169	0.037326	0.910496
Brain	YearBlocked	Steroid	GTF2IRD2	4.43348	4.56954	-0.143814	0.000838534	0.037326	0.905123
Brain	YearBlocked	Steroid	DYNC1LI2	6.58263	6.74687	-0.189915	0.000842682	0.037399	0.876657
Brain	YearBlocked	Steroid	UBQLN2	6.17731	6.2992	-0.136045	0.00084946	0.037588	0.91001
Brain	YearBlocked	Steroid	HECTD4	5.21286	5.38236	-0.201311	0.000860052	0.0379441	0.86976
Brain	YearBlocked	Steroid	ENSMMUG00000042563	6.65957	6.12248	0.582803	0.000874772	0.0380729	1.49776
Brain	YearBlocked	Steroid	SEC31A	5.26647	5.37034	-0.12406	0.000869291	0.0380729	0.917602
Brain	YearBlocked	Steroid	ACACA	4.62968	4.74835	-0.136877	0.000875488	0.0380729	0.909486
Brain	YearBlocked	Steroid	AMOTL2	4.0925	4.267	-0.165842	0.000875738	0.0380729	0.891408
Brain	YearBlocked	Steroid	GAS6	5.31119	5.54235	-0.24354	0.000869804	0.0380729	0.84467
Brain	YearBlocked	Steroid	TET3	3.53215	3.72713	-0.237752	0.000881593	0.038216	0.848066
Brain	YearBlocked	Steroid	AMBRA1	4.03016	4.18276	-0.166092	0.00088799	0.0383818	0.891253
Brain	YearBlocked	Steroid	TCF20	4.57817	4.68699	-0.127299	0.000901976	0.0387616	0.915544
Brain	YearBlocked	Steroid	DSG2	1.47974	1.79285	-0.325228	0.000901753	0.0387616	0.798172
Brain	YearBlocked	Steroid	NUP50	4.40528	4.51265	-0.125864	0.000927308	0.0397357	0.916455
Brain	YearBlocked	Steroid	EEF1D	5.50882	5.6116	-0.103087	0.000949141	0.0403976	0.931039
Brain	YearBlocked	Steroid	IFT46	5.26031	5.39294	-0.143152	0.000950882	0.0403976	0.905538
Brain	YearBlocked	Steroid	INPP4A	5.49869	5.6532	-0.184179	0.000950301	0.0403976	0.88015
Brain	YearBlocked	Steroid	CLASP1	5.05946	5.19484	-0.155816	0.000958542	0.0406073	0.897625
Brain	YearBlocked	Steroid	ANXA4	3.02529	3.2657	-0.261119	0.00096233	0.0406523	0.83444
Brain	YearBlocked	Steroid	EP400	3.76338	3.89986	-0.161194	0.000974567	0.0408223	0.894285
Brain	YearBlocked	Steroid	RAD54L2	2.39239	2.5489	-0.183912	0.000974386	0.0408223	0.880312
Brain	YearBlocked	Steroid	TENT5A	1.22137	1.42764	-0.203419	0.000974466	0.0408223	0.86849
Brain	YearBlocked	Steroid	GAPVD1	4.39005	4.48545	-0.115269	0.000980915	0.0409148	0.92321
Brain	YearBlocked	Steroid	MAP3K3	3.66541	3.79011	-0.128888	0.000990494	0.0409148	0.914536
Brain	YearBlocked	Steroid	TP53BP1	5.937	6.05201	-0.133868	0.000988602	0.0409148	0.911385
Brain	YearBlocked	Steroid	PTBP3	3.73513	3.87733	-0.184359	0.000986236	0.0409148	0.88004
Brain	YearBlocked	Steroid	GAS8	4.0657	4.27969	-0.212593	0.000987551	0.0409148	0.862985
Brain	YearBlocked	Steroid	ADAMTS17	1.84666	2.06485	-0.235991	0.00100049	0.0409801	0.849102
Brain	YearBlocked	Steroid	TSC1	1.57695	1.82636	-0.285894	0.00100181	0.0409801	0.820233
Brain	YearBlocked	Steroid	ST6GAL2	4.64924	4.93127	-0.313529	0.00100307	0.0409801	0.804671
Brain	YearBlocked	Steroid	COLEC12	2.90089	3.25265	-0.364206	0.00100009	0.0409801	0.776896
Brain	YearBlocked	Steroid	YAP1	3.86142	4.0152	-0.157507	0.00103733	0.0421489	0.896573
Brain	YearBlocked	Steroid	FBXL13	1.96043	2.11979	-0.168098	0.00103647	0.0421489	0.890015
Brain	YearBlocked	Steroid	EIF3A	5.72361	5.79847	-0.0988517	0.00105205	0.0421636	0.933776
Brain	YearBlocked	Steroid	PRPF8	5.81508	5.91022	-0.115618	0.00105466	0.0421636	0.922987
Brain	YearBlocked	Steroid	PHF8	3.06593	3.19433	-0.13257	0.00104939	0.0421636	0.912205
Brain	YearBlocked	Steroid	CTSB	7.41499	7.54973	-0.15025	0.00104968	0.0421636	0.901094
Brain	YearBlocked	Steroid	TRIM68	3.10292	3.26565	-0.17452	0.00104794	0.0421636	0.886063
Brain	YearBlocked	Steroid	ATXN1	2.31149	2.48636	-0.216381	0.00105077	0.0421636	0.860722
Brain	YearBlocked	Steroid	TMEM30A	6.23106	6.35673	-0.131858	0.00106378	0.042308	0.912655
Brain	YearBlocked	Steroid	MOSPD1	3.76991	4.01391	-0.267317	0.00106394	0.042308	0.830863
Brain	YearBlocked	Steroid	ANKRD54	4.63202	4.84234	-0.209708	0.00106847	0.0423751	0.864712
Brain	YearBlocked	Steroid	PLAAT4	1.31345	1.14619	0.173761	0.00109999	0.0428278	1.128
Brain	YearBlocked	Steroid	HMGXB3	4.15255	4.24896	-0.105525	0.00109554	0.0428278	0.929467
Brain	YearBlocked	Steroid	RAPGEF1	5.60805	5.71883	-0.138161	0.00109985	0.0428278	0.908677
Brain	YearBlocked	Steroid	TEX264	5.01979	5.17812	-0.157474	0.00109501	0.0428278	0.896593
Brain	YearBlocked	Steroid	AGPAT4	4.50651	4.65525	-0.162907	0.00109651	0.0428278	0.893223
Brain	YearBlocked	Steroid	PRRC2B	6.37068	6.51993	-0.174561	0.00109838	0.0428278	0.886037
Brain	YearBlocked	Steroid	TANC2	4.56732	4.76234	-0.246644	0.00108616	0.0428278	0.842855
Brain	YearBlocked	Steroid	ENSMMUG00000046506	2.30986	1.58165	0.806289	0.00111773	0.0431818	1.74871
Brain	YearBlocked	Steroid	INSR	3.49494	3.63975	-0.164464	0.00111777	0.0431818	0.89226
Brain	YearBlocked	Steroid	ENSMMUG00000045065	6.19868	6.47755	-0.318642	0.00111311	0.0431818	0.801824
Brain	YearBlocked	Steroid	ID4	6.5318	6.2836	0.264049	0.00113775	0.043553	1.20084
Brain	YearBlocked	Steroid	NKIRAS2	5.28814	5.40514	-0.132858	0.00113411	0.043553	0.912023
Brain	YearBlocked	Steroid	SYNE1	5.50709	5.65282	-0.146823	0.00114198	0.043553	0.903238
Brain	YearBlocked	Steroid	AGO1	3.97651	4.14097	-0.208875	0.00114004	0.043553	0.865212
Brain	YearBlocked	Steroid	SULF1	2.59346	3.1116	-0.577174	0.001138	0.043553	0.670275
Brain	YearBlocked	Steroid	G0S2	2.24323	2.52446	-0.306338	0.00114649	0.0436133	0.808692
Brain	YearBlocked	Steroid	SLC4A10	5.88383	6.0023	-0.119029	0.00115738	0.0438041	0.920807
Brain	YearBlocked	Steroid	IREB2	2.26434	2.68746	-0.490138	0.00115707	0.0438041	0.711957
Brain	YearBlocked	Steroid	PRDM11	2.4077	2.54523	-0.147307	0.00116218	0.0438301	0.902934
Brain	YearBlocked	Steroid	ZNF236	2.99117	3.11817	-0.152089	0.00116394	0.0438301	0.899946
Brain	YearBlocked	Steroid	SERINC5	4.28685	4.41693	-0.142399	0.00117821	0.0441444	0.906011
Brain	YearBlocked	Steroid	KCNB1	3.84848	4.00071	-0.188381	0.00117641	0.0441444	0.87759
Brain	YearBlocked	Steroid	ENSMMUG00000029627	2.89788	2.6858	0.229761	0.00118592	0.0442692	1.17264
Brain	YearBlocked	Steroid	TACC1	4.53336	4.71032	-0.210453	0.00118748	0.0442692	0.864266
Brain	YearBlocked	Steroid	RWDD4	4.94934	5.12344	-0.191531	0.00119926	0.044597	0.875676
Brain	YearBlocked	Steroid	PIGG	3.77472	3.93453	-0.16178	0.00120807	0.044813	0.893922
Brain	YearBlocked	Steroid	KPNA6	4.81067	4.95667	-0.164019	0.00121919	0.0448901	0.892535
Brain	YearBlocked	Steroid	IER3	2.44677	2.76366	-0.337095	0.00121377	0.0448901	0.791634
Brain	YearBlocked	Steroid	ENSMMUG00000010630	0.959685	1.52758	-0.62485	0.00121728	0.0448901	0.648487
Brain	YearBlocked	Steroid	MED13L	4.32164	4.3985	-0.0993068	0.00124666	0.0450806	0.933481
Brain	YearBlocked	Steroid	AKNA	2.82195	2.95593	-0.13714	0.00124675	0.0450806	0.90932
Brain	YearBlocked	Steroid	SLC39A14	3.13746	3.2896	-0.151597	0.0012422	0.0450806	0.900253
Brain	YearBlocked	Steroid	SLC35E2B	5.88854	6.04235	-0.159257	0.00123585	0.0450806	0.895486
Brain	YearBlocked	Steroid	ARHGAP44	5.13222	5.28007	-0.168661	0.00124064	0.0450806	0.889668
Brain	YearBlocked	Steroid	GBA	4.6231	4.79145	-0.188833	0.00124854	0.0450806	0.877315
Brain	YearBlocked	Steroid	SLC16A10	1.58161	1.8952	-0.331418	0.00122757	0.0450806	0.794755
Brain	YearBlocked	Steroid	TEKT1	3.43424	4.01087	-0.608308	0.00124413	0.0450806	0.655966
Brain	YearBlocked	Steroid	ENSMMUG00000047890	8.18307	7.73062	0.429511	0.00125831	0.0452383	1.34678
Brain	YearBlocked	Steroid	ENSMMUG00000006398	4.85444	5.093	-0.266542	0.00125898	0.0452383	0.83131
Brain	YearBlocked	Steroid	LIG3	3.29501	3.42913	-0.140888	0.00126467	0.0453334	0.906961
Brain	YearBlocked	Steroid	THOC1	4.87296	4.73775	0.137586	0.00127039	0.0454292	1.10006
Brain	YearBlocked	Steroid	PHACTR1	6.2865	6.40735	-0.143608	0.00128028	0.045639	0.905252
Brain	YearBlocked	Steroid	CFAP44	1.94975	2.20966	-0.294883	0.00128237	0.045639	0.815138
Brain	YearBlocked	Steroid	CLPTM1L	5.29162	5.39904	-0.110795	0.00130392	0.0458587	0.926078
Brain	YearBlocked	Steroid	ZNF106	4.38348	4.47707	-0.112519	0.00129707	0.0458587	0.924972
Brain	YearBlocked	Steroid	QRICH1	5.03214	5.14106	-0.123835	0.00130096	0.0458587	0.917745
Brain	YearBlocked	Steroid	CHD6	3.70336	3.82017	-0.144771	0.00130151	0.0458587	0.904523
Brain	YearBlocked	Steroid	CNIH1	5.99599	6.1479	-0.16322	0.00129577	0.0458587	0.89303
Brain	YearBlocked	Steroid	GNRH2	3.20604	2.90847	0.311107	0.00131736	0.04597	1.24066
Brain	YearBlocked	Steroid	TBC1D22B	3.9086	4.02749	-0.11759	0.00131147	0.04597	0.921726
Brain	YearBlocked	Steroid	ADCY3	4.34707	4.48588	-0.142759	0.00131701	0.04597	0.905785
Brain	YearBlocked	Steroid	CAMKK2	5.72211	5.84946	-0.143899	0.0013225	0.04597	0.90507
Brain	YearBlocked	Steroid	DIPK2A	3.75875	3.95581	-0.209832	0.00132036	0.04597	0.864638
Brain	YearBlocked	Steroid	NR2C2	4.475	4.65244	-0.210693	0.00132611	0.0459884	0.864122
Brain	YearBlocked	Steroid	ZNF778	2.88801	3.12313	-0.272996	0.00133076	0.0460426	0.827599
Brain	YearBlocked	Steroid	ENSMMUG00000039832	7.56844	7.25765	0.356493	0.00134188	0.0463196	1.28031
Brain	YearBlocked	Steroid	SEC24C	5.27326	5.35087	-0.0848804	0.00135022	0.0464025	0.942863
Brain	YearBlocked	Steroid	STT3B	5.32449	5.43535	-0.131136	0.00135845	0.0464025	0.913112
Brain	YearBlocked	Steroid	TSACC	2.28076	2.41983	-0.148502	0.00136295	0.0464025	0.902187
Brain	YearBlocked	Steroid	SRGAP1	3.11887	3.24958	-0.165084	0.00136021	0.0464025	0.891877
Brain	YearBlocked	Steroid	MLST8	4.50839	4.67373	-0.168321	0.00135347	0.0464025	0.889878
Brain	YearBlocked	Steroid	ENSMMUG00000046172	2.56287	2.77483	-0.243019	0.00135373	0.0464025	0.844975
Brain	YearBlocked	Steroid	CHPT1	6.24439	6.02423	0.226558	0.00137159	0.0464844	1.17004
Brain	YearBlocked	Steroid	ENPP4	2.31241	2.53856	-0.251904	0.00137146	0.0464844	0.839787
Brain	YearBlocked	Steroid	ENSMMUG00000049022	6.38477	5.85073	0.602393	0.00137659	0.0465482	1.51823
Brain	YearBlocked	Steroid	PABPC1	7.3763	7.49009	-0.134367	0.00137996	0.0465565	0.91107
Brain	YearBlocked	Steroid	ENSMMUG00000047706	8.83596	8.63087	0.220392	0.00138963	0.0466714	1.16505
Brain	YearBlocked	Steroid	WDTC1	4.49508	4.60301	-0.116046	0.00138693	0.0466714	0.922713
Brain	YearBlocked	Steroid	SLC24A4	2.2308	2.50265	-0.282718	0.00139325	0.0466878	0.822041
Brain	YearBlocked	Steroid	ATP11A	3.5163	3.66711	-0.16979	0.00139681	0.0467023	0.888972
Brain	YearBlocked	Steroid	CHD8	4.82995	4.90876	-0.093173	0.00141131	0.0468117	0.937459
Brain	YearBlocked	Steroid	SLC22A23	5.12702	5.22284	-0.111747	0.00141578	0.0468117	0.925467
Brain	YearBlocked	Steroid	ATF6	3.06463	3.19744	-0.160626	0.00141453	0.0468117	0.894637
Brain	YearBlocked	Steroid	FAM227A	2.18605	2.42172	-0.246906	0.00140857	0.0468117	0.842702
Brain	YearBlocked	Steroid	SLC17A8	1.84807	2.21169	-0.399951	0.00141417	0.0468117	0.757884
Brain	YearBlocked	Steroid	NUMA1	5.03989	5.16456	-0.136078	0.00142349	0.0468793	0.909989
Brain	YearBlocked	Steroid	SKAP2	2.83007	3.09734	-0.274966	0.00142411	0.0468793	0.82647
Brain	YearBlocked	Steroid	TRUB1	4.37203	4.50929	-0.163498	0.00143155	0.0470204	0.892858
Brain	YearBlocked	Steroid	GRK4	5.2288	5.00519	0.226351	0.00143622	0.0470702	1.16987
Brain	YearBlocked	Steroid	PIP5K1B	3.35906	3.64736	-0.293236	0.0014429	0.0471853	0.816069
Brain	YearBlocked	Steroid	ENSMMUG00000041977	4.39895	4.04474	0.375825	0.00145523	0.0472872	1.29758
Brain	YearBlocked	Steroid	SPTAN1	8.12587	8.23106	-0.120608	0.00145179	0.0472872	0.9198
Brain	YearBlocked	Steroid	FBXO32	1.68146	1.94742	-0.309255	0.00145553	0.0472872	0.807059
Brain	YearBlocked	Steroid	ENSMMUG00000030920	9.47788	9.252	0.259772	0.00146109	0.0473076	1.19729
Brain	YearBlocked	Steroid	SCAMP1	6.04415	6.16548	-0.141353	0.0014625	0.0473076	0.906669
Brain	YearBlocked	Steroid	C2CD2L	5.32349	5.49168	-0.166193	0.00147598	0.0476403	0.891191
Brain	YearBlocked	Steroid	HEPN1	8.96565	8.7927	0.185829	0.00150081	0.0476833	1.13747
Brain	YearBlocked	Steroid	ADAR	5.76619	5.84677	-0.0911026	0.00148425	0.0476833	0.938805
Brain	YearBlocked	Steroid	RILPL1	4.22174	4.32863	-0.116015	0.00149971	0.0476833	0.922733
Brain	YearBlocked	Steroid	SCARF2	5.29847	5.43065	-0.136139	0.00148116	0.0476833	0.909951
Brain	YearBlocked	Steroid	TMEM132B	4.617	4.80183	-0.212763	0.00150289	0.0476833	0.862883
Brain	YearBlocked	Steroid	MAMDC2	2.18531	2.41584	-0.247037	0.00150146	0.0476833	0.842625
Brain	YearBlocked	Steroid	TANK	4.32562	4.56494	-0.26806	0.00149501	0.0476833	0.830435
Brain	YearBlocked	Steroid	C5orf51	1.76147	2.62598	-0.974335	0.00150173	0.0476833	0.508974
Brain	YearBlocked	Steroid	TAF1	3.86744	3.94099	-0.0893561	0.00152035	0.0479313	0.939942
Brain	YearBlocked	Steroid	TMBIM4	6.10407	6.34463	-0.244805	0.001519	0.0479313	0.84393
Brain	YearBlocked	Steroid	DRC1	5.01068	5.26525	-0.256809	0.00151448	0.0479313	0.836937
Brain	YearBlocked	Steroid	CYRIA	6.96989	7.08506	-0.14736	0.00152677	0.048032	0.902901
Brain	YearBlocked	Steroid	FAM200B	3.55793	3.40075	0.164633	0.00153347	0.04804	1.12088
Brain	YearBlocked	Steroid	DHX8	4.19897	4.32205	-0.137594	0.00153281	0.04804	0.909034
Brain	YearBlocked	Steroid	EXOC7	5.96947	6.06608	-0.0968841	0.00153753	0.0480662	0.93505
Brain	YearBlocked	Steroid	GPR1	1.75437	2.09526	-0.303518	0.00154443	0.0480803	0.810274
Brain	YearBlocked	Steroid	PPP1R1B	4.16806	4.57127	-0.400833	0.00154327	0.0480803	0.757421
Brain	YearBlocked	Steroid	SV2C	1.977	2.23177	-0.269807	0.00156622	0.0485561	0.829431
Brain	YearBlocked	Steroid	HMBOX1	3.32498	3.69167	-0.467042	0.00156549	0.0485561	0.723446
Brain	YearBlocked	Steroid	GLMP	4.6178	4.79895	-0.186343	0.00157288	0.0486613	0.878831
Brain	YearBlocked	Steroid	CLCN6	4.92883	5.01901	-0.100813	0.0015886	0.0488438	0.932507
Brain	YearBlocked	Steroid	RDH5	6.89957	7.0433	-0.149727	0.00158595	0.0488438	0.901421
Brain	YearBlocked	Steroid	USP31	1.68375	2.05499	-0.423562	0.00158758	0.0488438	0.745582
Brain	YearBlocked	Steroid	DNAJC3	4.02676	4.13466	-0.115659	0.00159541	0.0489521	0.92296
Brain	YearBlocked	Steroid	NFX1	4.25952	4.34989	-0.100135	0.0016007	0.0490137	0.932946
Brain	YearBlocked	Steroid	RELA	4.72174	4.87052	-0.154557	0.00161266	0.0492786	0.898408
Brain	YearBlocked	Steroid	ARFGEF1	4.31885	4.39939	-0.101277	0.00162416	0.0493268	0.932208
Brain	YearBlocked	Steroid	PAFAH1B2	6.30182	6.44038	-0.159823	0.00162392	0.0493268	0.895135
Brain	YearBlocked	Steroid	TNR	4.51369	4.75674	-0.308255	0.00161867	0.0493268	0.807618
Brain	YearBlocked	Steroid	SLC35C2	5.17959	5.30289	-0.118692	0.00163273	0.0494862	0.921022
Brain	YearBlocked	Steroid	CCDC60	1.09868	1.40843	-0.330952	0.00163707	0.0495173	0.795012
Brain	YearBlocked	Steroid	KIF1C	4.75845	4.86735	-0.118297	0.00164409	0.0496288	0.921274
Brain	YearBlocked	Steroid	IDH2	6.85118	6.9618	-0.111533	0.00165628	0.0497952	0.925604
Brain	YearBlocked	Steroid	FBXL20	3.34027	3.46758	-0.14012	0.00165585	0.0497952	0.907443
Brain	YearBlocked	Steroid	SWAP70	4.27563	4.37655	-0.115301	0.00166007	0.0498089	0.92319
Brain	YearBlocked	Steroid	GBF1	5.13303	5.22084	-0.0960794	0.00167026	0.0499137	0.935572
Brain	YearBlocked	Steroid	NAGA	2.89898	3.12799	-0.245449	0.00166802	0.0499137	0.843553
Brain	YearBlocked	Steroid	PRKCSH	6.05725	6.16366	-0.112362	0.00168123	0.050141
Brain	YearBlocked	Steroid	SCN8A	4.36489	4.62661	-0.337122	0.00168513	0.050157
Brain	YearBlocked	Steroid	CFL2	3.93945	3.77843	0.168463	0.0017043	0.0506264
Brain	YearBlocked	Steroid	ARHGAP26	4.27119	4.44494	-0.201362	0.00170912	0.0506687
Brain	YearBlocked	Steroid	TLE4	4.41599	4.61024	-0.231442	0.00174358	0.0515877
Brain	YearBlocked	Steroid	C6orf89	5.71611	5.82369	-0.115738	0.00174955	0.051662
Brain	YearBlocked	Steroid	SOD2	5.18167	5.33675	-0.174013	0.0017578	0.0517008
Brain	YearBlocked	Steroid	SSH1	3.39332	3.52589	-0.157321	0.00175509	0.0517008
Brain	YearBlocked	Steroid	KDM2A	5.07767	5.16135	-0.0936284	0.0017618	0.0517165
Brain	YearBlocked	Steroid	MMP2	3.96515	4.20474	-0.218677	0.00177702	0.0520546
Brain	YearBlocked	Steroid	PCYOX1	5.74312	5.87078	-0.151326	0.00178379	0.0520546
Brain	YearBlocked	Steroid	RAPGEF2	5.3901	5.49325	-0.132825	0.00178083	0.0520546
Brain	YearBlocked	Steroid	KLHDC10	4.60645	4.74286	-0.157611	0.00179645	0.0521181
Brain	YearBlocked	Steroid	RNF150	3.96112	4.15917	-0.248634	0.00179158	0.0521181
Brain	YearBlocked	Steroid	SCAMP4	4.51941	4.68861	-0.165097	0.00179476	0.0521181
Brain	YearBlocked	Steroid	PITPNM3	4.36458	4.54192	-0.174684	0.00180926	0.0523026
Brain	YearBlocked	Steroid	SFMBT2	2.3798	2.60164	-0.232772	0.00180983	0.0523026
Brain	YearBlocked	Steroid	ANKHD1	4.33664	4.43611	-0.112118	0.00182129	0.0524306
Brain	YearBlocked	Steroid	TULP4	3.01848	3.1749	-0.19909	0.00182039	0.0524306
Brain	YearBlocked	Steroid	CLCN4	5.77898	5.97191	-0.219183	0.00183747	0.0527945
Brain	YearBlocked	Steroid	ZNF790	3.75018	3.63055	0.114502	0.001843	0.0528516
Brain	YearBlocked	Steroid	NFATC1	1.42695	1.62808	-0.210507	0.001871	0.0535515
Brain	YearBlocked	Steroid	DLG2	6.69638	6.78089	-0.106496	0.00187472	0.0535551
Brain	YearBlocked	Steroid	VTA1	6.06684	6.21094	-0.176387	0.00188398	0.0537167
Brain	YearBlocked	Steroid	AK8	2.78165	3.02745	-0.251431	0.00190935	0.0543363
Brain	YearBlocked	Steroid	C1orf141	0.936373	1.3323	-0.434162	0.00199838	0.0544292
Brain	YearBlocked	Steroid	CA14	1.28055	1.67903	-0.413671	0.00193739	0.0544292
Brain	YearBlocked	Steroid	CDH23	1.01786	1.32822	-0.320499	0.00198808	0.0544292
Brain	YearBlocked	Steroid	CFAP65	2.06183	2.33366	-0.284751	0.00199949	0.0544292
Brain	YearBlocked	Steroid	COL9A1	4.62266	4.86125	-0.231051	0.00199285	0.0544292
Brain	YearBlocked	Steroid	DHX58	2.55542	2.72364	-0.165415	0.00197314	0.0544292
Brain	YearBlocked	Steroid	FBXW2	5.72822	5.82527	-0.111366	0.00199172	0.0544292
Brain	YearBlocked	Steroid	FRMPD4	3.60643	3.76635	-0.199092	0.00197529	0.0544292
Brain	YearBlocked	Steroid	G3BP1	5.37566	5.61965	-0.25695	0.00197026	0.0544292
Brain	YearBlocked	Steroid	MARF1	4.23108	4.2955	-0.0772618	0.00198649	0.0544292
Brain	YearBlocked	Steroid	MEF2D	4.86194	5.04957	-0.221527	0.00192183	0.0544292
Brain	YearBlocked	Steroid	NCOA7	4.60143	4.71551	-0.113613	0.00194388	0.0544292
Brain	YearBlocked	Steroid	NDUFB6	6.10654	6.28388	-0.17862	0.00197229	0.0544292
Brain	YearBlocked	Steroid	NFE2L1	6.48759	6.60013	-0.113805	0.00197069	0.0544292
Brain	YearBlocked	Steroid	NUP58	4.90918	4.97284	-0.0790559	0.00196058	0.0544292
Brain	YearBlocked	Steroid	P4HB	6.27333	6.37639	-0.107908	0.00196829	0.0544292
Brain	YearBlocked	Steroid	PAM	6.0619	6.25862	-0.214012	0.00192924	0.0544292
Brain	YearBlocked	Steroid	RPN2	6.3301	6.43632	-0.112194	0.00199516	0.0544292
Brain	YearBlocked	Steroid	STMND1	1.9517	2.30016	-0.376107	0.00193864	0.0544292
Brain	YearBlocked	Steroid	TUBB1	8.0336	8.21693	-0.173199	0.00199778	0.0544292
Brain	YearBlocked	Steroid	TUBGCP4	4.32624	4.46917	-0.156543	0.00200021	0.0544292
Brain	YearBlocked	Steroid	UPF3B	4.20355	4.08389	0.115729	0.00193486	0.0544292
Brain	YearBlocked	Steroid	XPC	4.08177	4.17136	-0.096648	0.00191802	0.0544292
Brain	YearBlocked	Steroid	ZDHHC7	4.677	4.80212	-0.128119	0.00197237	0.0544292
Brain	YearBlocked	Steroid	CYB5RL	2.37803	2.53958	-0.171988	0.0020206	0.0547839
Brain	YearBlocked	Steroid	PCSK7	3.69139	3.8071	-0.131388	0.00201818	0.0547839
Brain	YearBlocked	Steroid	KAT7	5.09115	5.18069	-0.103212	0.00203555	0.0548899
Brain	YearBlocked	Steroid	RABGEF1	3.70655	3.86189	-0.17129	0.00202941	0.0548899
Brain	YearBlocked	Steroid	SLC36A1	4.47603	4.68133	-0.235376	0.00203254	0.0548899
Brain	YearBlocked	Steroid	COQ8B	4.73502	4.86799	-0.137749	0.0020458	0.0550666
Brain	YearBlocked	Steroid	GABRA3	5.50294	5.69978	-0.200795	0.00206702	0.0555375
Brain	YearBlocked	Steroid	BTD	3.03498	3.14324	-0.129738	0.00207464	0.0556421
Brain	YearBlocked	Steroid	TRAPPC10	4.54408	4.64448	-0.111882	0.00208878	0.0559209
Brain	YearBlocked	Steroid	NOTCH2	3.84419	4.01637	-0.197354	0.0020935	0.0559467
Brain	YearBlocked	Steroid	GRM5	5.67358	5.84337	-0.195715	0.00210968	0.0562782
Brain	YearBlocked	Steroid	ENSMMUG00000004852	11.447	11.6002	-0.168057	0.00211999	0.0564523
Brain	YearBlocked	Steroid	AMER2	5.12037	4.97252	0.133056	0.00213639	0.0567877
Brain	YearBlocked	Steroid	JDP2	4.43108	4.63258	-0.215296	0.00214099	0.0568085
Brain	YearBlocked	Steroid	DNTTIP1	3.61517	3.76528	-0.165879	0.00216424	0.0572654
Brain	YearBlocked	Steroid	MAP2	8.21325	8.33763	-0.166302	0.00216589	0.0572654
Brain	YearBlocked	Steroid	ACSM3	1.62587	1.31383	0.347553	0.00218332	0.0573199
Brain	YearBlocked	Steroid	CFAP52	2.79529	3.14841	-0.380815	0.00217266	0.0573199
Brain	YearBlocked	Steroid	RBM11	2.57544	2.42886	0.150034	0.00217734	0.0573199
Brain	YearBlocked	Steroid	UBXN10	1.49814	1.82721	-0.34379	0.00218067	0.0573199
Brain	YearBlocked	Steroid	COQ9	5.90265	6.01475	-0.104377	0.00218811	0.0573447
Brain	YearBlocked	Steroid	BAIAP2	5.95754	6.1253	-0.191136	0.0022169	0.0578957
Brain	YearBlocked	Steroid	ENSMMUG00000038297	6.34665	6.15418	0.20166	0.00221377	0.0578957
Brain	YearBlocked	Steroid	ANKIB1	5.08266	5.1672	-0.115015	0.00222698	0.0579559
Brain	YearBlocked	Steroid	ENSMMUG00000048341	2.92511	3.40224	-0.525713	0.00222576	0.0579559
Brain	YearBlocked	Steroid	COPS7A	5.62065	5.79736	-0.177182	0.00223623	0.0580952
Brain	YearBlocked	Steroid	EFNB2	4.38828	4.6412	-0.252232	0.00224614	0.0582512
Brain	YearBlocked	Steroid	PIK3R5	1.29743	1.55156	-0.252456	0.00225825	0.0583697
Brain	YearBlocked	Steroid	PPARGC1A	3.49345	3.67538	-0.1807	0.00226245	0.0583697
Brain	YearBlocked	Steroid	ZC3H12B	2.92691	3.06949	-0.172485	0.0022601	0.0583697
Brain	YearBlocked	Steroid	RNF167	4.99456	5.13162	-0.136714	0.0022731	0.0585432
Brain	YearBlocked	Steroid	CREBBP	4.41239	4.52603	-0.139891	0.00230855	0.0593537
Brain	YearBlocked	Steroid	PTPRR	3.8143	3.95332	-0.156897	0.00231957	0.0595342
Brain	YearBlocked	Steroid	JADE1	3.30571	3.40532	-0.122552	0.00233269	0.0597682
Brain	YearBlocked	Steroid	CALU	5.81376	5.93792	-0.136594	0.00234662	0.0600219
Brain	YearBlocked	Steroid	FBXW11	5.7614	5.89445	-0.148438	0.00235228	0.0600637
Brain	YearBlocked	Steroid	KBTBD4	5.21379	5.31339	-0.102327	0.00235954	0.0601462
Brain	YearBlocked	Steroid	POMK	3.30488	3.13284	0.186277	0.00236578	0.0602023
Brain	YearBlocked	Steroid	C2orf88	2.54263	2.36627	0.172648	0.002374	0.0602059
Brain	YearBlocked	Steroid	ENSMMUG00000044194	2.08085	1.58354	0.551374	0.00237316	0.0602059
Brain	YearBlocked	Steroid	LMO7	4.04486	4.21199	-0.190951	0.00237869	0.0602226
Brain	YearBlocked	Steroid	ENSMMUG00000046071	7.05375	6.73174	0.343321	0.00239564	0.0605489
Brain	YearBlocked	Steroid	ACP2	5.35879	5.47787	-0.116624	0.0024267	0.0606473
Brain	YearBlocked	Steroid	AHCYL2	5.16739	5.29608	-0.129701	0.00241295	0.0606473
Brain	YearBlocked	Steroid	DENND5B	3.78935	3.93786	-0.19236	0.00241038	0.0606473
Brain	YearBlocked	Steroid	KCNA3	3.34921	3.21135	0.143304	0.00242195	0.0606473
Brain	YearBlocked	Steroid	MGAT4C	2.75493	2.50739	0.261383	0.00242537	0.0606473
Brain	YearBlocked	Steroid	RASGRF2	3.59896	3.75802	-0.207823	0.00242801	0.0606473
Brain	YearBlocked	Steroid	SPAG9	6.16889	6.25723	-0.119763	0.00242224	0.0606473
Brain	YearBlocked	Steroid	MLLT1	5.7073	5.80596	-0.0978378	0.00243987	0.0608417
Brain	YearBlocked	Steroid	EML1	4.8138	4.97184	-0.172801	0.00245051	0.061005
Brain	YearBlocked	Steroid	JHY	2.06285	2.27487	-0.243555	0.00246591	0.0612861
Brain	YearBlocked	Steroid	FAT1	3.69316	3.8509	-0.194309	0.00247599	0.0614342
Brain	YearBlocked	Steroid	GMFG	5.49293	5.72257	-0.22874	0.00250452	0.0620389
Brain	YearBlocked	Steroid	ERLEC1	5.99388	6.11225	-0.128014	0.00251308	0.0621478
Brain	YearBlocked	Steroid	TRRAP	4.71415	4.82393	-0.12709	0.00252233	0.0622733
Brain	YearBlocked	Steroid	DAAM1	5.20874	5.32994	-0.16324	0.00253405	0.0624591
Brain	YearBlocked	Steroid	TBC1D9B	6.10902	6.24266	-0.139419	0.00254101	0.0625273
Brain	YearBlocked	Steroid	PAK3	5.10902	5.26813	-0.210097	0.00255433	0.0626483
Brain	YearBlocked	Steroid	TMEM209	2.65066	2.78207	-0.144529	0.0025518	0.0626483
Brain	YearBlocked	Steroid	SPAG8	3.2352	3.52846	-0.304021	0.00256016	0.0626882
Brain	YearBlocked	Steroid	CRY2	5.25113	5.45449	-0.217741	0.00257164	0.0628661
Brain	YearBlocked	Steroid	JAM3	4.7944	4.93688	-0.149824	0.00258094	0.0629902
Brain	YearBlocked	Steroid	KIAA2013	4.60117	4.73652	-0.142129	0.0025909	0.06313
Brain	YearBlocked	Steroid	KIAA1549	3.93888	4.07785	-0.178006	0.0026104	0.063208
Brain	YearBlocked	Steroid	UNC79	4.02461	4.10033	-0.0975847	0.00260824	0.063208
Brain	YearBlocked	Steroid	ZC3H7B	5.70857	5.81505	-0.125187	0.00260412	0.063208
Brain	YearBlocked	Steroid	ZNF875	4.03724	4.17997	-0.146264	0.00261106	0.063208
Brain	YearBlocked	Steroid	SENP5	4.40023	4.50797	-0.124972	0.00261918	0.0633019
Brain	YearBlocked	Steroid	EPB41L1	6.84377	6.94101	-0.11128	0.00264137	0.063566
Brain	YearBlocked	Steroid	FLVCR2	2.27642	2.58975	-0.335481	0.00265129	0.063566
Brain	YearBlocked	Steroid	IGIP	7.61001	7.39143	0.24493	0.00265413	0.063566
Brain	YearBlocked	Steroid	LLGL2	1.15306	1.36807	-0.207671	0.00263612	0.063566
Brain	YearBlocked	Steroid	PLCH1	2.59088	2.86307	-0.294096	0.00264954	0.063566
Brain	YearBlocked	Steroid	RHOBTB2	5.11956	5.22736	-0.122842	0.00265995	0.063566
Brain	YearBlocked	Steroid	TGFBR2	2.79049	3.02208	-0.245345	0.00265907	0.063566
Brain	YearBlocked	Steroid	VASN	2.04454	2.18925	-0.168015	0.00271997	0.0648964
Brain	YearBlocked	Steroid	CEP250	6.08256	6.46771	-0.39011	0.00273279	0.0649037
Brain	YearBlocked	Steroid	DSTYK	3.58478	3.7485	-0.187536	0.00272905	0.0649037
Brain	YearBlocked	Steroid	SLC6A9	3.79016	3.9843	-0.198867	0.00273334	0.0649037
Brain	YearBlocked	Steroid	DPYSL2	8.80584	8.959	-0.167219	0.00273819	0.0649156
Brain	YearBlocked	Steroid	SBF2	4.8595	4.93511	-0.0928373	0.00274751	0.0650331
Brain	YearBlocked	Steroid	MED29	5.68489	5.81105	-0.13106	0.00276072	0.0652422
Brain	YearBlocked	Steroid	KIAA1549L	4.43846	4.63176	-0.249742	0.00276729	0.065294
Brain	YearBlocked	Steroid	ACAT1	5.70566	5.89348	-0.201046	0.00278886	0.0653952
Brain	YearBlocked	Steroid	EXOC4	4.91762	5.01844	-0.120644	0.00278912	0.0653952
Brain	YearBlocked	Steroid	TMEM120B	6.06563	6.21165	-0.151389	0.00278111	0.0653952
Brain	YearBlocked	Steroid	TTC17	4.59301	4.69047	-0.110366	0.00278561	0.0653952
Brain	YearBlocked	Steroid	CDYL2	3.03347	3.2002	-0.193784	0.00281646	0.0655429
Brain	YearBlocked	Steroid	ENTPD7	2.41607	2.58511	-0.193078	0.0028174	0.0655429
Brain	YearBlocked	Steroid	HECW1	3.27682	3.41679	-0.167843	0.0028031	0.0655429
Brain	YearBlocked	Steroid	ILDR2	4.70256	4.84637	-0.152769	0.00280647	0.0655429
Brain	YearBlocked	Steroid	LGALS8	4.37968	4.47901	-0.10727	0.0028169	0.0655429
Brain	YearBlocked	Steroid	ANAPC5	6.04595	6.1229	-0.0776667	0.00285338	0.0656664
Brain	YearBlocked	Steroid	CDC37	6.07983	6.18387	-0.113184	0.00284371	0.0656664
Brain	YearBlocked	Steroid	FILIP1	1.96299	2.12142	-0.181056	0.00284909	0.0656664
Brain	YearBlocked	Steroid	INO80D	2.024	1.87564	0.13346	0.00285249	0.0656664
Brain	YearBlocked	Steroid	RBM23	5.28791	5.46563	-0.173343	0.00285254	0.0656664
Brain	YearBlocked	Steroid	SPOCK3	5.94542	6.05876	-0.117128	0.002854	0.0656664
Brain	YearBlocked	Steroid	SUMF1	3.64243	3.77169	-0.127461	0.00285793	0.0656664
Brain	YearBlocked	Steroid	TRAPPC11	4.26381	4.36901	-0.117075	0.00283155	0.0656664
Brain	YearBlocked	Steroid	ATP2B4	5.59216	5.77693	-0.171802	0.00287181	0.0656816
Brain	YearBlocked	Steroid	KLHL12	5.05381	5.15865	-0.10632	0.00287061	0.0656816
Brain	YearBlocked	Steroid	SLC25A38	5.04597	5.17655	-0.135563	0.00287007	0.0656816
Brain	YearBlocked	Steroid	MED25	5.25048	5.40145	-0.151019	0.00287644	0.0656868
Brain	YearBlocked	Steroid	MAPK4	3.2312	3.47229	-0.254405	0.00289485	0.0660062
Brain	YearBlocked	Steroid	ABCC1	2.24883	2.38127	-0.138406	0.0029026	0.0660817
Brain	YearBlocked	Steroid	JOSD1	5.26671	5.3584	-0.101719	0.00291942	0.0662624
Brain	YearBlocked	Steroid	MAP3K20	2.52103	2.67777	-0.180838	0.00291751	0.0662624
Brain	YearBlocked	Steroid	PLBD1	1.9981	2.27038	-0.286544	0.0029465	0.066674
Brain	YearBlocked	Steroid	TXNRD1	5.6048	5.73774	-0.147985	0.0029431	0.066674
Brain	YearBlocked	Steroid	ENSMMUG00000042673	6.32593	5.40315	0.996602	0.00295339	0.0667015
Brain	YearBlocked	Steroid	OSBPL8	4.92118	5.01216	-0.121977	0.00295666	0.0667015
Brain	YearBlocked	Steroid	GNG2	6.36725	6.96582	-0.700823	0.00296512	0.0667913
Brain	YearBlocked	Steroid	CROCC2	1.44706	1.68989	-0.257358	0.00297505	0.0668133
Brain	YearBlocked	Steroid	SELENOK	2.22333	1.69467	0.511174	0.00297258	0.0668133
Brain	YearBlocked	Steroid	ARHGEF9	6.57233	6.6679	-0.117078	0.00299284	0.0669755
Brain	YearBlocked	Steroid	BCLAF1	5.89172	5.97343	-0.108704	0.00299947	0.0669755
Brain	YearBlocked	Steroid	KIF5A	7.65572	7.7593	-0.117334	0.00299506	0.0669755
Brain	YearBlocked	Steroid	ZDHHC5	4.01584	4.11348	-0.10642	0.00300025	0.0669755
Brain	YearBlocked	Steroid	ENSMMUG00000015136	1.52642	1.79854	-0.297727	0.00302253	0.0670713
Brain	YearBlocked	Steroid	FAF2	4.4375	4.51159	-0.0904563	0.00302037	0.0670713
Brain	YearBlocked	Steroid	PIGV	2.15021	2.27738	-0.133105	0.00301681	0.0670713
Brain	YearBlocked	Steroid	ZC3H18	4.0329	4.20235	-0.175728	0.00301229	0.0670713
Brain	YearBlocked	Steroid	ZNF518A	3.47452	3.31099	0.160088	0.00304916	0.0675618
Brain	YearBlocked	Steroid	MAPKAP1	4.7718	4.87813	-0.122514	0.00305779	0.0676524
Brain	YearBlocked	Steroid	DNAJB4	3.88282	3.72702	0.177974	0.00314022	0.0690125
Brain	YearBlocked	Steroid	ENSMMUG00000046130	3.7218	3.51925	0.218719	0.00314067	0.0690125
Brain	YearBlocked	Steroid	MDFIC	3.19629	3.38044	-0.197395	0.0031424	0.0690125
Brain	YearBlocked	Steroid	PRDM15	3.5332	3.70245	-0.181009	0.00312758	0.0690125
Brain	YearBlocked	Steroid	SLC12A8	1.31705	1.51665	-0.201406	0.00313285	0.0690125
Brain	YearBlocked	Steroid	ANKRD50	4.06104	4.17328	-0.147297	0.00315486	0.069149
Brain	YearBlocked	Steroid	LRGUK	1.32221	1.46105	-0.148646	0.00316717	0.069149
Brain	YearBlocked	Steroid	RNF38	5.46421	5.5514	-0.117623	0.00316647	0.069149
Brain	YearBlocked	Steroid	TGFBRAP1	3.78252	3.88008	-0.119165	0.0031609	0.069149
Brain	YearBlocked	Steroid	C7	1.36876	1.72109	-0.382738	0.00317715	0.0692655
Brain	YearBlocked	Steroid	BPTF	4.38603	4.47375	-0.13131	0.00321308	0.0693947
Brain	YearBlocked	Steroid	EPB41L4B	3.03785	3.25804	-0.231704	0.00320017	0.0693947
Brain	YearBlocked	Steroid	ERICH3	5.10925	5.26163	-0.165987	0.0032118	0.0693947
Brain	YearBlocked	Steroid	OS9	6.49542	6.59358	-0.100975	0.00321565	0.0693947
Brain	YearBlocked	Steroid	PLXDC1	4.7512	4.5333	0.241675	0.00320471	0.0693947
Brain	YearBlocked	Steroid	PTPRO	5.58964	5.69966	-0.136664	0.00320624	0.0693947
Brain	YearBlocked	Steroid	SRGAP3	5.69655	5.81812	-0.139214	0.00320339	0.0693947
Brain	YearBlocked	Steroid	LRP10	4.03868	4.20134	-0.158951	0.00322098	0.0694094
Brain	YearBlocked	Steroid	ATP6V1A	7.58151	7.71276	-0.136981	0.00323509	0.0696127
Brain	YearBlocked	Steroid	NEU1	3.78109	3.97453	-0.197838	0.00324942	0.0698205
Brain	YearBlocked	Steroid	CERS4	4.69562	4.83389	-0.144065	0.00325743	0.0698695
Brain	YearBlocked	Steroid	HEXIM2	1.88911	2.02318	-0.126364	0.00326107	0.0698695
Brain	YearBlocked	Steroid	AMPD2	5.88208	6.00973	-0.135366	0.00327925	0.0698809
Brain	YearBlocked	Steroid	CDC42BPB	5.79789	5.89097	-0.111575	0.0032732	0.0698809
Brain	YearBlocked	Steroid	NID2	2.31199	2.50432	-0.206203	0.00328035	0.0698809
Brain	YearBlocked	Steroid	STK33	1.15106	1.35389	-0.211658	0.00326688	0.0698809
Brain	YearBlocked	Steroid	PEBP4	1.91788	2.50796	-0.596505	0.00329576	0.0700838
Brain	YearBlocked	Steroid	UBE2A	5.98255	6.16539	-0.209192	0.00329928	0.0700838
Brain	YearBlocked	Steroid	CCDC136	5.68794	5.82225	-0.14015	0.0033517	0.0704945
Brain	YearBlocked	Steroid	CGNL1	3.02727	3.25336	-0.241984	0.00333652	0.0704945
Brain	YearBlocked	Steroid	DDX23	4.9134	4.99237	-0.0868624	0.00334437	0.0704945
Brain	YearBlocked	Steroid	ENSMMUG00000045576	4.57741	4.24336	0.362643	0.00334354	0.0704945
Brain	YearBlocked	Steroid	NGEF	5.72742	5.89656	-0.206898	0.00332597	0.0704945
Brain	YearBlocked	Steroid	SLC1A1	5.90864	6.0258	-0.142483	0.00334867	0.0704945
Brain	YearBlocked	Steroid	SLC24A5	4.90401	4.72811	0.171902	0.0033509	0.0704945
Brain	YearBlocked	Steroid	C6orf120	3.5942	3.42489	0.191507	0.00337036	0.0707871
Brain	YearBlocked	Steroid	ARHGAP20	4.48983	4.61806	-0.162032	0.00338163	0.0709238
Brain	YearBlocked	Steroid	KIF1B	2.48552	2.87826	-0.469541	0.00339282	0.0709267
Brain	YearBlocked	Steroid	PGM5	2.33582	2.56737	-0.241875	0.00338932	0.0709267
Brain	YearBlocked	Steroid	PSEN1	4.30703	4.42087	-0.120042	0.00339604	0.0709267
Brain	YearBlocked	Steroid	DNAH9	2.89216	3.29793	-0.408763	0.00342723	0.0714781
Brain	YearBlocked	Steroid	KCTD7	4.50539	4.6579	-0.159629	0.00345443	0.0719448
Brain	YearBlocked	Steroid	CDK12	3.25952	3.33981	-0.104919	0.00346875	0.0721422
Brain	YearBlocked	Steroid	SLC39A12	1.97305	2.41782	-0.416544	0.00348071	0.0722902
Brain	YearBlocked	Steroid	PARVG	1.20741	1.66225	-0.455445	0.003487	0.07232
Brain	YearBlocked	Steroid	CCNA2	3.16193	3.02966	0.137037	0.00351235	0.0726438
Brain	YearBlocked	Steroid	MRPL1	5.32686	5.1855	0.138762	0.00351223	0.0726438
Brain	YearBlocked	Steroid	CCBE1	2.99992	3.30363	-0.361717	0.00351801	0.0726601
Brain	YearBlocked	Steroid	ARHGAP35	6.02125	6.12217	-0.122396	0.00354018	0.0727151
Brain	YearBlocked	Steroid	ENSMMUG00000038031	8.05363	7.88559	0.18338	0.00353847	0.0727151
Brain	YearBlocked	Steroid	SND1	5.04477	5.15506	-0.116401	0.00353153	0.0727151
Brain	YearBlocked	Steroid	UBAP2L	5.97415	6.0442	-0.0830012	0.00353537	0.0727151
Brain	YearBlocked	Steroid	AHSG	1.35567	2.22853	-0.832488	0.00355458	0.0728104
Brain	YearBlocked	Steroid	MLXIP	4.47173	4.63106	-0.177825	0.0035498	0.0728104
Brain	YearBlocked	Steroid	AGPAT5	5.31658	5.19349	0.134158	0.0035632	0.0728867
Brain	YearBlocked	Steroid	SLC16A14	4.27026	4.36752	-0.108525	0.00358434	0.0732188
Brain	YearBlocked	Steroid	ENSMMUG00000039469	6.1681	5.91988	0.254911	0.00359499	0.0732356
Brain	YearBlocked	Steroid	ENSMMUG00000041723	6.06125	5.40863	0.747671	0.00359021	0.0732356
Brain	YearBlocked	Steroid	EIF3L	6.6135	6.77103	-0.164965	0.00360159	0.0732699
Brain	YearBlocked	Steroid	PIKFYVE	3.5934	3.71562	-0.162354	0.00361811	0.0735058
Brain	YearBlocked	Steroid	CEMIP	2.39608	2.71317	-0.347969	0.00362604	0.0735666
Brain	YearBlocked	Steroid	CCDC82	4.53936	4.41196	0.12586	0.00363687	0.0736218
Brain	YearBlocked	Steroid	SPON1	5.28223	5.50865	-0.23494	0.00364211	0.0736218
Brain	YearBlocked	Steroid	WNK1	5.63571	5.70666	-0.0911849	0.00364357	0.0736218
Brain	YearBlocked	Steroid	MARK1	5.27353	5.37598	-0.126583	0.00365241	0.0737007
Brain	YearBlocked	Steroid	MTERF2	4.49781	4.26253	0.249441	0.00366914	0.0739369
Brain	YearBlocked	Steroid	ZNFX1	3.4797	3.58361	-0.12923	0.00367404	0.0739369
Brain	YearBlocked	Steroid	HIPK2	3.68219	3.90362	-0.27559	0.00368083	0.0739631
Brain	YearBlocked	Steroid	PCMTD1	4.83813	4.92656	-0.105248	0.00368965	0.0739631
Brain	YearBlocked	Steroid	RBM5	7.14388	7.2346	-0.0972909	0.00369473	0.0739631
Brain	YearBlocked	Steroid	VPS4B	3.66512	3.7782	-0.13383	0.00369518	0.0739631
Brain	YearBlocked	Steroid	CASC3	4.53322	4.65716	-0.134849	0.00370347	0.0740297
Brain	YearBlocked	Steroid	ARL4C	6.24001	6.3977	-0.161456	0.00372022	0.074265
Brain	YearBlocked	Steroid	ENSMMUG00000041243	3.35186	2.6905	0.752089	0.003729	0.0743047
Brain	YearBlocked	Steroid	NR3C1	3.43768	3.56254	-0.142557	0.00373218	0.0743047
Brain	YearBlocked	Steroid	AGTRAP	3.05188	3.26011	-0.207851	0.00374	0.0743611
Brain	YearBlocked	Steroid	ENSMMUG00000045431	5.17862	5.08987	0.0932982	0.00374623	0.0743859
Brain	YearBlocked	Steroid	FGB	0.933999	1.55811	-0.611278	0.00376413	0.0745431
Brain	YearBlocked	Steroid	SEMA4G	5.85629	5.96182	-0.107996	0.00376415	0.0745431
Brain	YearBlocked	Steroid	DEPDC5	3.05972	3.16321	-0.113509	0.00377472	0.0746534
Brain	YearBlocked	Steroid	CAMSAP1	5.30793	5.40751	-0.114414	0.00379438	0.0749187
Brain	YearBlocked	Steroid	PASK	4.16105	4.30118	-0.140094	0.00379818	0.0749187
Brain	YearBlocked	Steroid	FBXO25	4.05483	4.20816	-0.197331	0.00381022	0.0750568
Brain	YearBlocked	Steroid	DNAJB12	4.80073	4.89393	-0.101081	0.00381882	0.075127
Brain	YearBlocked	Steroid	PLEKHM1	2.70822	2.85432	-0.155796	0.00383478	0.0753416
Brain	YearBlocked	Steroid	ENSMMUG00000044857	3.00311	2.13013	0.969348	0.00384293	0.0754023
Brain	YearBlocked	Steroid	ACSF2	3.01276	3.18116	-0.162869	0.0038553	0.075449
Brain	YearBlocked	Steroid	CYB5D1	4.99969	5.16019	-0.158755	0.00385543	0.075449
Brain	YearBlocked	Steroid	PTRH1	4.22369	4.48842	-0.27862	0.0038654	0.0755451
Brain	YearBlocked	Steroid	UTP18	3.55164	3.73955	-0.20191	0.00388846	0.0758963
Brain	YearBlocked	Steroid	DYNC1H1	7.20592	7.32468	-0.134621	0.00390977	0.0761966
Brain	YearBlocked	Steroid	JADE2	2.42787	2.57261	-0.14107	0.00391674	0.0761966
Brain	YearBlocked	Steroid	MARCHF6	6.55808	6.67394	-0.132804	0.00391918	0.0761966
Brain	YearBlocked	Steroid	CCDC93	2.95533	3.05704	-0.102344	0.00394471	0.0765651
Brain	YearBlocked	Steroid	RAD54B	2.09756	1.95384	0.13647	0.0039484	0.0765651
Brain	YearBlocked	Steroid	NUDT10	3.08263	3.38739	-0.264288	0.00397152	0.0768506
Brain	YearBlocked	Steroid	PDHX	5.46348	5.65639	-0.222275	0.00397343	0.0768506
Brain	YearBlocked	Steroid	DOK6	5.22179	5.37859	-0.205137	0.00400447	0.0773507
Brain	YearBlocked	Steroid	ARPP19	6.13105	6.26499	-0.157695	0.00403819	0.0774999
Brain	YearBlocked	Steroid	ENSMMUG00000045791	6.61464	6.24676	0.39848	0.00403785	0.0774999
Brain	YearBlocked	Steroid	FAM131B	5.59351	5.70749	-0.13678	0.00403615	0.0774999
Brain	YearBlocked	Steroid	PTPA	6.84846	6.95944	-0.127262	0.00402838	0.0774999
Brain	YearBlocked	Steroid	RSPH9	5.78162	5.95871	-0.170778	0.00402739	0.0774999
Brain	YearBlocked	Steroid	ENSA	7.52127	7.62817	-0.134013	0.00405604	0.0777425
Brain	YearBlocked	Steroid	PLXNA2	4.75883	4.92702	-0.199367	0.0040856	0.0782086
Brain	YearBlocked	Steroid	PALM2AKAP2	4.66953	4.81661	-0.183399	0.00409845	0.0783377
Brain	YearBlocked	Steroid	PCSK6	3.12761	3.3916	-0.290771	0.00410285	0.0783377
Brain	YearBlocked	Steroid	ENSMMUG00000015465	3.21457	2.88469	0.35463	0.00412731	0.0786204
Brain	YearBlocked	Steroid	MKNK2	4.11871	4.24298	-0.129318	0.0041282	0.0786204
Brain	YearBlocked	Steroid	ZFYVE26	2.81639	2.8932	-0.0863513	0.00415025	0.0789395
Brain	YearBlocked	Steroid	RBM27	3.55833	3.63424	-0.109574	0.00416555	0.0791295
Brain	YearBlocked	Steroid	CDKN1A	3.00912	3.27221	-0.264567	0.00417391	0.0791874
Brain	YearBlocked	Steroid	SOCS7	4.37758	4.49328	-0.140756	0.00420231	0.0796249
Brain	YearBlocked	Steroid	KIF3C	6.95746	7.05837	-0.127677	0.00421143	0.0796966
Brain	YearBlocked	Steroid	GSDMD	1.47294	1.62943	-0.159478	0.00422238	0.0798024
Brain	YearBlocked	Steroid	CBLB	2.77967	2.89075	-0.121797	0.00424398	0.0798167
Brain	YearBlocked	Steroid	CERS2	5.35732	5.44964	-0.0909381	0.00423109	0.0798167
Brain	YearBlocked	Steroid	DIDO1	4.87577	4.95593	-0.0933828	0.00424455	0.0798167
Brain	YearBlocked	Steroid	GABPA	3.99833	4.11258	-0.137974	0.00424141	0.0798167
Brain	YearBlocked	Steroid	ALG6	4.30942	4.13777	0.189264	0.00427426	0.0802743
Brain	YearBlocked	Steroid	CHMP7	5.47662	5.57249	-0.100846	0.00429013	0.0803708
Brain	YearBlocked	Steroid	SRGAP2	5.57508	5.66024	-0.11605	0.00429018	0.0803708
Brain	YearBlocked	Steroid	C4orf50	2.57781	2.76722	-0.251835	0.00429841	0.0804193
Brain	YearBlocked	Steroid	ERCC6	3.23125	3.32918	-0.126333	0.00430355	0.0804193
Brain	YearBlocked	Steroid	LRP2BP	1.73124	2.02074	-0.300049	0.00431503	0.0805329
Brain	YearBlocked	Steroid	SPECC1L	4.37787	4.45815	-0.094645	0.00432695	0.0805537
Brain	YearBlocked	Steroid	VTI1B	5.7826	5.94922	-0.174609	0.00432517	0.0805537
Brain	YearBlocked	Steroid	CSNK1G1	3.55961	3.67245	-0.148257	0.00434157	0.0806245
Brain	YearBlocked	Steroid	SYNRG	4.25324	4.35264	-0.127372	0.00433766	0.0806245
Brain	YearBlocked	Steroid	NPEPL1	3.37871	3.50024	-0.127269	0.00435639	0.0807992
Brain	YearBlocked	Steroid	ANKRD52	4.77782	4.90488	-0.140994	0.00438541	0.0808661
Brain	YearBlocked	Steroid	C5orf15	5.79381	5.93102	-0.137351	0.00438711	0.0808661
Brain	YearBlocked	Steroid	CACNA1E	4.5112	4.71664	-0.285317	0.00438286	0.0808661
Brain	YearBlocked	Steroid	PDS5B	4.81088	4.89818	-0.115968	0.0043687	0.0808661
Brain	YearBlocked	Steroid	PMS2	4.76008	5.06293	-0.331599	0.00438395	0.0808661
Brain	YearBlocked	Steroid	MED1	3.96882	4.07272	-0.122907	0.0043993	0.0809906
Brain	YearBlocked	Steroid	HTT	4.51487	4.64905	-0.156586	0.00440632	0.0810197
Brain	YearBlocked	Steroid	TBC1D22A	3.38551	3.5076	-0.127815	0.00444414	0.0816145
Brain	YearBlocked	Steroid	BSDC1	6.68973	6.77819	-0.0957683	0.00445619	0.0817353
Brain	YearBlocked	Steroid	USP4	5.31675	5.39139	-0.0869583	0.00446319	0.081763
Brain	YearBlocked	Steroid	ENO4	2.09853	2.41761	-0.337755	0.00449248	0.0821986
Brain	YearBlocked	Steroid	BRAF	3.46113	3.55745	-0.148281	0.00451235	0.0824609
Brain	YearBlocked	Steroid	KDSR	4.60316	4.77818	-0.209301	0.00453502	0.0826421
Brain	YearBlocked	Steroid	NECTIN1	4.9631	5.13098	-0.181154	0.0045287	0.0826421
Brain	YearBlocked	Steroid	SPEF2	2.3765	2.52287	-0.161841	0.00453889	0.0826421
Brain	YearBlocked	Steroid	AFAP1L2	3.84429	3.96358	-0.139034	0.00457534	0.0830687
Brain	YearBlocked	Steroid	KLF8	2.86112	2.99198	-0.154973	0.00457889	0.0830687
Brain	YearBlocked	Steroid	TRAF3IP1	3.69955	3.83912	-0.135471	0.00457903	0.0830687
Brain	YearBlocked	Steroid	RBL1	2.00085	1.88355	0.107557	0.00458484	0.0830731
Brain	YearBlocked	Steroid	R3HDM2	5.85181	5.92254	-0.0936192	0.00461446	0.0835083
Brain	YearBlocked	Steroid	ACADSB	5.45226	5.59492	-0.145162	0.00464489	0.0839572
Brain	YearBlocked	Steroid	ENSMMUG00000038201	3.1634	2.99076	0.180416	0.00465206	0.0839849
Brain	YearBlocked	Steroid	AFF4	4.6773	4.81581	-0.197631	0.00466274	0.0840391
Brain	YearBlocked	Steroid	ZDHHC9	5.19106	5.29824	-0.124455	0.00466634	0.0840391
Brain	YearBlocked	Steroid	HCN4	2.56153	2.72529	-0.177781	0.00467395	0.0840748
Brain	YearBlocked	Steroid	WDR59	3.29504	3.41886	-0.130996	0.00468292	0.0841345
Brain	YearBlocked	Steroid	FAM102B	5.21556	5.37371	-0.190294	0.00470443	0.0842308
Brain	YearBlocked	Steroid	KIF23	2.022	2.27312	-0.26546	0.00470522	0.0842308
Brain	YearBlocked	Steroid	PI4KA	4.98024	5.08223	-0.117222	0.00469897	0.0842308
Brain	YearBlocked	Steroid	FOXK1	3.13564	3.3199	-0.215902	0.00471627	0.0842607
Brain	YearBlocked	Steroid	TXNDC17	4.4337	4.68907	-0.22871	0.0047182	0.0842607
Brain	YearBlocked	Steroid	CBX5	5.75106	5.94622	-0.238214	0.00475136	0.0844484
Brain	YearBlocked	Steroid	ENSMMUG00000039119	4.96799	4.29151	0.758292	0.00474826	0.0844484
Brain	YearBlocked	Steroid	KIAA2026	4.26133	4.3504	-0.110895	0.00474961	0.0844484
Brain	YearBlocked	Steroid	RPRD2	4.62745	4.71153	-0.106793	0.00473858	0.0844484
Brain	YearBlocked	Steroid	GOLPH3	5.81708	5.92444	-0.123521	0.00476665	0.0845495
Brain	YearBlocked	Steroid	NPTN	7.99611	8.1033	-0.11827	0.00477438	0.0845495
Brain	YearBlocked	Steroid	P4HA3	2.6589	2.4623	0.205894	0.00477043	0.0845495
Brain	YearBlocked	Steroid	TRAM2	2.01098	2.18733	-0.186171	0.00477972	0.0845495
Brain	YearBlocked	Steroid	UBN1	3.84388	3.92967	-0.100807	0.00478824	0.0845998
Brain	YearBlocked	Steroid	SERPING1	3.94613	4.12996	-0.191257	0.00480364	0.0847714
Brain	YearBlocked	Steroid	GABRB1	6.54405	6.65505	-0.133051	0.00481852	0.0848962
Brain	YearBlocked	Steroid	SYNGAP1	6.88825	7.01148	-0.141637	0.0048221	0.0848962
Brain	YearBlocked	Steroid	DCLK1	7.89715	8.01313	-0.161381	0.0048511	0.0852056
Brain	YearBlocked	Steroid	MIF4GD	5.08463	5.50013	-0.437758	0.00484864	0.0852056
Brain	YearBlocked	Steroid	ADGRL2	4.40186	4.63433	-0.276176	0.0048753	0.0852292
Brain	YearBlocked	Steroid	EDIL3	5.46388	5.6268	-0.197342	0.004871	0.0852292
Brain	YearBlocked	Steroid	FAM126A	4.05848	4.20794	-0.184829	0.00487023	0.0852292
Brain	YearBlocked	Steroid	SFT2D2	2.00679	2.16136	-0.197408	0.0048636	0.0852292
Brain	YearBlocked	Steroid	FAM120A	5.50814	5.57365	-0.073904	0.00489135	0.0852402
Brain	YearBlocked	Steroid	HIP1	4.76896	4.87104	-0.127894	0.0048988	0.0852402
Brain	YearBlocked	Steroid	LRRTM3	4.10138	4.22916	-0.142102	0.00489312	0.0852402
Brain	YearBlocked	Steroid	SUSD1	3.47099	3.59669	-0.163615	0.00488278	0.0852402
Brain	YearBlocked	Steroid	TTC33	4.4351	4.70183	-0.333977	0.00491355	0.0853973
Brain	YearBlocked	Steroid	DCX	6.23476	6.41791	-0.24827	0.00492052	0.0854189
Brain	YearBlocked	Steroid	ENSMMUG00000042290	6.25296	5.48754	0.829477	0.0049491	0.0856566
Brain	YearBlocked	Steroid	SYAP1	4.46092	4.61734	-0.159974	0.00494389	0.0856566
Brain	YearBlocked	Steroid	TMED4	5.43245	5.55312	-0.119719	0.00495145	0.0856566
Brain	YearBlocked	Steroid	DNAH6	1.0196	1.15782	-0.155122	0.00496753	0.0857359
Brain	YearBlocked	Steroid	SLC35C1	4.23662	4.42306	-0.182029	0.00496382	0.0857359
Brain	YearBlocked	Steroid	EIF3J	6.51323	6.34059	0.148789	0.0050377	0.0864879
Brain	YearBlocked	Steroid	ENSMMUG00000044802	5.521	5.63889	-0.148871	0.00505338	0.0864879
Brain	YearBlocked	Steroid	GMPPB	3.2071	3.3633	-0.158434	0.00503299	0.0864879
Brain	YearBlocked	Steroid	KLHDC1	3.21132	2.97206	0.245468	0.00503339	0.0864879
Brain	YearBlocked	Steroid	MAT1A	1.05261	1.31997	-0.27464	0.00505194	0.0864879
Brain	YearBlocked	Steroid	MBLAC2	4.00917	4.19304	-0.187471	0.00505143	0.0864879
Brain	YearBlocked	Steroid	PRDM4	3.92373	4.01119	-0.098486	0.0050575	0.0864879
Brain	YearBlocked	Steroid	STK36	3.42137	3.56255	-0.136094	0.00505517	0.0864879
Brain	YearBlocked	Steroid	HMSD	2.3799	2.68391	-0.295914	0.00508015	0.0867638
Brain	YearBlocked	Steroid	ZNF765	2.74723	2.91713	-0.18289	0.00508527	0.0867638
Brain	YearBlocked	Steroid	C5orf49	5.7536	6.04395	-0.303978	0.00509239	0.086786
Brain	YearBlocked	Steroid	C2orf81	3.36985	3.62579	-0.257967	0.00515486	0.0868418
Brain	YearBlocked	Steroid	CCDC73	1.26018	1.05746	0.214835	0.00515541	0.0868418
Brain	YearBlocked	Steroid	CD59	7.1263	7.3016	-0.182402	0.00512208	0.0868418
Brain	YearBlocked	Steroid	ENSMMUG00000010025	5.21082	5.35306	-0.155877	0.00514434	0.0868418
Brain	YearBlocked	Steroid	ENSMMUG00000041568	0.966377	1.49926	-0.526932	0.00512058	0.0868418
Brain	YearBlocked	Steroid	INPP5K	4.3771	4.49875	-0.133112	0.00513837	0.0868418
Brain	YearBlocked	Steroid	MYO1C	2.87837	3.01958	-0.156281	0.0051094	0.0868418
Brain	YearBlocked	Steroid	NAT10	4.03284	4.20528	-0.173772	0.00515973	0.0868418
Brain	YearBlocked	Steroid	PDCD11	3.3325	3.40983	-0.0859053	0.0051495	0.0868418
Brain	YearBlocked	Steroid	PDPN	3.97005	4.15889	-0.197433	0.00514667	0.0868418
Brain	YearBlocked	Steroid	STRIP1	5.25161	5.34061	-0.0994475	0.00514513	0.0868418
Brain	YearBlocked	Steroid	ZNF407	2.24127	2.46927	-0.253707	0.00517294	0.0869661
Brain	YearBlocked	Steroid	ENSMMUG00000003194	3.22556	3.57232	-0.349803	0.00519261	0.0871985
Brain	YearBlocked	Steroid	XPO6	5.56201	5.64175	-0.0929832	0.0052233	0.0876151
Brain	YearBlocked	Steroid	SERPINA6	1.94151	2.11437	-0.18559	0.00523059	0.0876388
Brain	YearBlocked	Steroid	SUPT6H	4.75482	4.82442	-0.0862924	0.00525096	0.0878814
Brain	YearBlocked	Steroid	CAB39L	4.3647	4.54757	-0.183134	0.00527176	0.0880319
Brain	YearBlocked	Steroid	FNDC3A	5.04023	5.13629	-0.113882	0.00526687	0.0880319
Brain	YearBlocked	Steroid	KLC4	4.37496	4.5214	-0.140881	0.00531628	0.0882685
Brain	YearBlocked	Steroid	MED16	4.98289	5.12284	-0.153456	0.00531646	0.0882685
Brain	YearBlocked	Steroid	NAV1	2.64247	2.98064	-0.400262	0.00532737	0.0882685
Brain	YearBlocked	Steroid	OSBPL10	3.29794	3.46574	-0.180307	0.00532623	0.0882685
Brain	YearBlocked	Steroid	TBC1D14	6.20458	6.30937	-0.11776	0.00531081	0.0882685
Brain	YearBlocked	Steroid	ZNF230	4.54311	4.94918	-0.410434	0.00531087	0.0882685
Brain	YearBlocked	Steroid	ZNF70	2.56447	2.69356	-0.14643	0.00529934	0.0882685
Brain	YearBlocked	Steroid	IDS	8.80138	8.9193	-0.13383	0.00534737	0.0885016
Brain	YearBlocked	Steroid	ZER1	5.55458	5.68113	-0.130776	0.00535491	0.0885283
Brain	YearBlocked	Steroid	ERC1	5.94008	6.09968	-0.196211	0.0053659	0.0886116
Brain	YearBlocked	Steroid	TES	1.79586	1.99276	-0.195215	0.00537679	0.0886932
Brain	YearBlocked	Steroid	ENSMMUG00000031410	7.37541	7.19557	0.166862	0.00539942	0.0888843
Brain	YearBlocked	Steroid	ENSMMUG00000046265	6.79606	6.52636	0.313676	0.00540029	0.0888843
Brain	YearBlocked	Steroid	JSRP1	4.17715	4.41067	-0.251474	0.00540633	0.0888856
Brain	YearBlocked	Steroid	DDX6	4.98524	5.08482	-0.147542	0.0054282	0.0891468
Brain	YearBlocked	Steroid	DCAF8	6.65825	6.73799	-0.0828423	0.00546481	0.0892566
Brain	YearBlocked	Steroid	ENSMMUG00000043040	5.33414	5.0669	0.276757	0.0054498	0.0892566
Brain	YearBlocked	Steroid	ENSMMUG00000043615	6.26973	5.98649	0.297235	0.00545556	0.0892566
Brain	YearBlocked	Steroid	GNPTG	5.4197	5.5499	-0.123093	0.00544196	0.0892566
Brain	YearBlocked	Steroid	MAPK1	7.53141	7.6702	-0.160706	0.00546118	0.0892566
Brain	YearBlocked	Steroid	TCTEX1D4	1.14353	1.32482	-0.172289	0.0054781	0.0893757
Brain	YearBlocked	Steroid	FGG	0.939612	1.55913	-0.598146	0.005491	0.0894105
Brain	YearBlocked	Steroid	MGAT4B	6.42018	6.53696	-0.112076	0.00549222	0.0894105
Brain	YearBlocked	Steroid	SERPINA1	2.45477	3.31812	-0.832837	0.00552208	0.0897986
Brain	YearBlocked	Steroid	AKT1	5.71947	5.81459	-0.113315	0.00554204	0.0900249
Brain	YearBlocked	Steroid	MTX1	4.70548	4.85267	-0.143324	0.00555395	0.0901202
Brain	YearBlocked	Steroid	RNF123	5.08255	5.18034	-0.101317	0.00556801	0.0902501
Brain	YearBlocked	Steroid	MARVELD2	1.53954	1.66409	-0.12137	0.00557614	0.0902838
Brain	YearBlocked	Steroid	SMAD4	4.16901	4.28333	-0.130811	0.00559349	0.0904665
Brain	YearBlocked	Steroid	SPRTN	2.77004	2.93045	-0.16931	0.00560384	0.0905358
Brain	YearBlocked	Steroid	VAMP2	9.24169	9.37506	-0.158262	0.0056346	0.0909342
Brain	YearBlocked	Steroid	KLHL13	4.36208	4.56405	-0.198527	0.00565897	0.0909444
Brain	YearBlocked	Steroid	MAPK14	4.77892	4.88966	-0.122025	0.0056555	0.0909444
Brain	YearBlocked	Steroid	PNMA3	4.62389	4.77496	-0.13632	0.00564194	0.0909444
Brain	YearBlocked	Steroid	RAB40B	5.18149	5.56234	-0.38805	0.00565963	0.0909444
Brain	YearBlocked	Steroid	ATP2B3	4.91593	5.08943	-0.18717	0.00570092	0.0915093
Brain	YearBlocked	Steroid	ZNF318	3.68003	3.75468	-0.0909388	0.00570905	0.0915412
Brain	YearBlocked	Steroid	TBC1D13	5.25796	5.35304	-0.10384	0.00573493	0.0918574
Brain	YearBlocked	Steroid	NMNAT2	6.05237	6.17894	-0.137191	0.00574563	0.0919301
Brain	YearBlocked	Steroid	PCNP	6.2869	6.05692	0.251691	0.00580311	0.0927503
Brain	YearBlocked	Steroid	SENP2	5.01782	5.10786	-0.0959182	0.00581347	0.0928164
Brain	YearBlocked	Steroid	NDUFS1	5.73448	5.83927	-0.123511	0.00582333	0.0928744
Brain	YearBlocked	Steroid	WDPCP	3.08785	3.18699	-0.122301	0.00582966	0.092876
Brain	YearBlocked	Steroid	GULP1	3.43079	3.64477	-0.235287	0.00589252	0.0937771
Brain	YearBlocked	Steroid	APOM	1.97473	2.16288	-0.190601	0.00590585	0.0938892
Brain	YearBlocked	Steroid	MAPKAPK2	4.89736	4.97624	-0.0868245	0.00592864	0.0941511
Brain	YearBlocked	Steroid	CUX1	4.81311	4.90991	-0.118191	0.00594906	0.0943749
Brain	YearBlocked	Steroid	CAMK1D	5.37026	5.50789	-0.177911	0.00597366	0.0946645
Brain	YearBlocked	Steroid	CTIF	4.7468	4.85641	-0.136277	0.00599628	0.094922
Brain	YearBlocked	Steroid	ATG13	4.99106	5.07288	-0.0915153	0.00600874	0.0949437
Brain	YearBlocked	Steroid	PEBP1	8.71465	8.82614	-0.124318	0.00601039	0.0949437
Brain	YearBlocked	Steroid	PDPR	3.60352	3.73805	-0.144812	0.00602497	0.0950733
Brain	YearBlocked	Steroid	ADAM10	7.85295	8.00856	-0.195517	0.00603532	0.0950832
Brain	YearBlocked	Steroid	DCP1B	3.24221	3.35242	-0.114361	0.00604472	0.0950832
Brain	YearBlocked	Steroid	SPOCK1	7.3264	7.47666	-0.159759	0.00604224	0.0950832
Brain	YearBlocked	Steroid	KIF17	7.08646	7.19386	-0.105626	0.00606558	0.0953108
Brain	YearBlocked	Steroid	MED15	4.5163	4.61375	-0.105763	0.00607274	0.0953229
Brain	YearBlocked	Steroid	ARIH1	5.26777	5.36393	-0.115274	0.00611909	0.0955723
Brain	YearBlocked	Steroid	CDH6	2.97721	3.20135	-0.24559	0.00612068	0.0955723
Brain	YearBlocked	Steroid	DIXDC1	5.17339	5.27965	-0.135104	0.00610968	0.0955723
Brain	YearBlocked	Steroid	POLR3C	3.92087	4.05317	-0.140052	0.00611228	0.0955723
Brain	YearBlocked	Steroid	SEMA6A	2.27346	2.81956	-0.595352	0.00611399	0.0955723
Brain	YearBlocked	Steroid	CGN	1.59136	1.79113	-0.192545	0.00612801	0.0955866
Brain	YearBlocked	Steroid	APBB2	4.26178	4.35883	-0.109719	0.0061404	0.0956061
Brain	YearBlocked	Steroid	KCNF1	5.36664	5.515	-0.180657	0.00614207	0.0956061
Brain	YearBlocked	Steroid	STOML2	6.09181	6.19105	-0.0914888	0.0061676	0.0958033
Brain	YearBlocked	Steroid	VEPH1	2.6914	2.91287	-0.252317	0.00616635	0.0958033
Brain	YearBlocked	Steroid	AC068580.4	5.49421	5.61758	-0.125691	0.00620544	0.0959147
Brain	YearBlocked	Steroid	CFAP70	2.77184	3.04818	-0.280096	0.00621273	0.0959147
Brain	YearBlocked	Steroid	DHFR	4.51913	4.36816	0.144753	0.00620023	0.0959147
Brain	YearBlocked	Steroid	ENSMMUG00000046935	7.06558	6.44647	0.719819	0.0061912	0.0959147
Brain	YearBlocked	Steroid	WWC1	5.76821	5.86598	-0.121345	0.00621336	0.0959147
Brain	YearBlocked	Steroid	ZNF365	3.70224	3.82773	-0.134472	0.00619884	0.0959147
Brain	YearBlocked	Steroid	EXO5	2.03723	2.15889	-0.163751	0.00622672	0.0959224
Brain	YearBlocked	Steroid	WDR26	5.55879	5.6327	-0.0950982	0.00622467	0.0959224
Brain	YearBlocked	Steroid	KCNN2	5.27885	5.09341	0.186774	0.00626524	0.0963167
Brain	YearBlocked	Steroid	TMEM181	5.28932	5.38635	-0.114033	0.00626165	0.0963167
Brain	YearBlocked	Steroid	NUDCD1	3.81234	3.90434	-0.105077	0.00629952	0.096744
Brain	YearBlocked	Steroid	ALOX12	1.69445	1.86078	-0.16483	0.00632618	0.0970535
Brain	YearBlocked	Steroid	CSNK2A2	4.78835	4.88829	-0.111888	0.00634036	0.0970714
Brain	YearBlocked	Steroid	UBXN7	3.92834	4.0683	-0.181102	0.00633507	0.0970714
Brain	YearBlocked	Steroid	ELMOD2	3.31372	3.14059	0.161896	0.00635231	0.0971545
Brain	YearBlocked	Steroid	RGS4	5.21015	5.49038	-0.268527	0.00637139	0.0973465
Brain	YearBlocked	Steroid	FYCO1	1.6316	1.76159	-0.141258	0.00638763	0.0974947
Brain	YearBlocked	Steroid	A1BG	0.977395	1.3065	-0.352064	0.006409	0.0975582
Brain	YearBlocked	Steroid	ELAC2	4.02883	4.1085	-0.0865587	0.0064017	0.0975582
Brain	YearBlocked	Steroid	LRIG3	1.63741	1.81278	-0.195732	0.00643316	0.0975582
Brain	YearBlocked	Steroid	MARCKS	7.20937	7.01311	0.216266	0.00644413	0.0975582
Brain	YearBlocked	Steroid	PKD2	3.91703	3.80194	0.119565	0.00643006	0.0975582
Brain	YearBlocked	Steroid	RBM19	2.93637	3.08158	-0.163161	0.00643866	0.0975582
Brain	YearBlocked	Steroid	TPGS2	7.09254	7.20353	-0.118249	0.00641373	0.0975582
Brain	YearBlocked	Steroid	ZC3H13	5.00702	5.07198	-0.0978762	0.0064328	0.0975582
Brain	YearBlocked	Steroid	ENSMMUG00000046823	4.87757	4.65931	0.234976	0.00648027	0.0977086
Brain	YearBlocked	Steroid	KCNMA1	3.05128	3.2087	-0.218974	0.00646876	0.0977086
Brain	YearBlocked	Steroid	PPIG	4.5055	4.70496	-0.264909	0.00646372	0.0977086
Brain	YearBlocked	Steroid	STIM2	4.51105	4.61373	-0.125714	0.00647733	0.0977086
Brain	YearBlocked	Steroid	MLF1	5.28441	5.43963	-0.181342	0.00649747	0.0977858
Brain	YearBlocked	Steroid	SDR42E1	1.75834	2.04036	-0.293867	0.0064985	0.0977858
Brain	YearBlocked	Steroid	AKAP14	2.44707	2.71528	-0.268032	0.00652611	0.0980034
Brain	YearBlocked	Steroid	TROAP	1.13076	0.803302	0.321748	0.00652341	0.0980034
Brain	YearBlocked	Steroid	MAP3K9	3.68142	3.82441	-0.176681	0.00653289	0.0980066
Brain	YearBlocked	Steroid	IGKV1-5	1.05527	0.948326	0.121015	0.00656731	0.0982264
Brain	YearBlocked	Steroid	RALGAPA1	4.82404	4.92695	-0.116033	0.00656392	0.0982264
Brain	YearBlocked	Steroid	ZNF680	1.77465	1.62698	0.143584	0.0065551	0.0982264
Brain	YearBlocked	Steroid	ACBD3	4.89372	4.96416	-0.0934237	0.00660373	0.0984076
Brain	YearBlocked	Steroid	CTBP2	4.79697	4.91532	-0.117004	0.00660582	0.0984076
Brain	YearBlocked	Steroid	GTF2H2	4.16936	3.99194	0.188419	0.00660271	0.0984076
Brain	YearBlocked	Steroid	MOB3A	4.44245	4.18356	0.258692	0.00659974	0.0984076
Brain	YearBlocked	Steroid	KMT2A	3.72628	3.88964	-0.252507	0.00664716	0.0987104
Brain	YearBlocked	Steroid	RBMS1	3.1042	3.23453	-0.140544	0.00666488	0.0987104
Brain	YearBlocked	Steroid	SCAF8	4.33183	4.3978	-0.0842206	0.00665752	0.0987104
Brain	YearBlocked	Steroid	SETD2	4.14612	4.21583	-0.0956331	0.00666587	0.0987104
Brain	YearBlocked	Steroid	TPM1	6.89496	7.03496	-0.137981	0.0066447	0.0987104
Brain	YearBlocked	Steroid	ZFYVE9	5.44541	5.5342	-0.116986	0.00665814	0.0987104
Brain	YearBlocked	Steroid	KCNH2	3.20327	3.43186	-0.216768	0.00672121	0.0989404
Brain	YearBlocked	Steroid	KLHDC3	7.92507	8.00923	-0.0888059	0.00671518	0.0989404
Brain	YearBlocked	Steroid	PEG10	7.07255	7.40767	-0.320703	0.00671324	0.0989404
Brain	YearBlocked	Steroid	SELENOT	6.93831	7.03888	-0.101124	0.00671549	0.0989404
Brain	YearBlocked	Steroid	SOGA1	5.04284	5.16342	-0.143906	0.00670007	0.0989404
Brain	YearBlocked	Steroid	SPTBN1	7.65269	7.75036	-0.127808	0.0067099	0.0989404
Brain	YearBlocked	Steroid	KIDINS220	6.68333	6.76112	-0.104648	0.00676395	0.0994714
Brain	YearBlocked	Steroid	AIDA	5.92578	5.82398	0.0993633	0.00680424	0.0998969
Brain	YearBlocked	Steroid	SLC22A7	1.70082	1.92913	-0.238567	0.00680628	0.0998969
Brain	YearBlocked	Steroid	RRM2	2.82471	2.66225	0.155823	0.00681738	0.0999615
Brain	YearBlocked	Steroid	DISP2	4.92876	5.11369	-0.200385	0.00684416	0.100148
Brain	YearBlocked	Steroid	ENSMMUG00000040221	6.78284	6.89307	-0.127845	0.00685156	0.100148
Brain	YearBlocked	Steroid	SCARF1	2.71113	2.87673	-0.15626	0.00684326	0.100148
Brain	YearBlocked	Steroid	WAPL	4.03145	4.1171	-0.110157	0.00685699	0.100148
Brain	YearBlocked	Steroid	ENSMMUG00000047991	2.0506	2.91576	-1.03782	0.00687322	0.100244
Brain	YearBlocked	Steroid	GRK2	5.99784	6.09083	-0.0935061	0.00687695	0.100244
Brain	YearBlocked	Steroid	ATP9B	3.46512	3.62537	-0.157528	0.00689127	0.100354
Brain	YearBlocked	Steroid	RPN1	5.71211	5.80082	-0.0896218	0.00690267	0.100422
Brain	YearBlocked	Steroid	DCTN1	7.2187	7.32209	-0.113121	0.00692309	0.100621
Brain	YearBlocked	Steroid	CHEK1	4.93662	5.02004	-0.0936902	0.00694204	0.100798
Brain	YearBlocked	Steroid	ENSMMUG00000042153	4.15428	4.23976	-0.0995206	0.00698586	0.100943
Brain	YearBlocked	Steroid	MTUS2	3.24979	3.37192	-0.138107	0.00698121	0.100943
Brain	YearBlocked	Steroid	SLC11A2	4.45667	4.57759	-0.133903	0.00697774	0.100943
Brain	YearBlocked	Steroid	UBE2F	5.83111	5.54509	0.29373	0.0069715	0.100943
Brain	YearBlocked	Steroid	WDR6	6.85755	6.98643	-0.12686	0.00697811	0.100943
Brain	YearBlocked	Steroid	TTR	3.45209	4.92633	-1.56056	0.00699488	0.100975
Brain	YearBlocked	Steroid	ENSMMUG00000014807	5.18251	5.02087	0.169444	0.00705174	0.101014
Brain	YearBlocked	Steroid	ENSMMUG00000048850	1.9023	2.39383	-0.465309	0.00701929	0.101014
Brain	YearBlocked	Steroid	KLHL42	4.94983	5.08987	-0.158097	0.00703939	0.101014
Brain	YearBlocked	Steroid	LDB3	0.982968	1.16359	-0.191795	0.00703376	0.101014
Brain	YearBlocked	Steroid	MTR	3.0408	3.11935	-0.113964	0.00703651	0.101014
Brain	YearBlocked	Steroid	RGS9	2.47463	2.66996	-0.237356	0.00703641	0.101014
Brain	YearBlocked	Steroid	SELENON	4.95648	5.07682	-0.138481	0.00700544	0.101014
Brain	YearBlocked	Steroid	STIM1	4.89183	5.01283	-0.133647	0.00705061	0.101014
Brain	YearBlocked	Steroid	EFCAB8	1.96294	1.78053	0.199681	0.00706392	0.101091
Brain	YearBlocked	Steroid	IGSF9B	2.70587	2.88606	-0.206803	0.00708276	0.101167
Brain	YearBlocked	Steroid	SGCZ	1.09808	1.28367	-0.197571	0.00707648	0.101167
Brain	YearBlocked	Steroid	ENSMMUG00000047884	5.65772	5.43282	0.236377	0.00709098	0.101187
Brain	YearBlocked	Steroid	CBL	4.08762	4.20546	-0.14927	0.00711027	0.101275
Brain	YearBlocked	Steroid	MAP3K19	1.84299	2.24523	-0.382524	0.00711069	0.101275
Brain	YearBlocked	Steroid	LMAN2	5.11908	5.23752	-0.121226	0.00711995	0.10131
Brain	YearBlocked	Steroid	ENSMMUG00000039074	3.06384	2.75718	0.349581	0.00714224	0.101489
Brain	YearBlocked	Steroid	ITGA9	2.19833	2.36923	-0.188632	0.00714615	0.101489
Brain	YearBlocked	Steroid	TSPAN9	3.53212	3.67081	-0.145191	0.00715423	0.101507
Brain	YearBlocked	Steroid	BTBD2	7.23362	7.33575	-0.106205	0.00721363	0.101522
Brain	YearBlocked	Steroid	ENSMMUG00000049195	2.22947	1.92004	0.322371	0.00722114	0.101522
Brain	YearBlocked	Steroid	KRT18	3.26195	3.53585	-0.264796	0.00718812	0.101522
Brain	YearBlocked	Steroid	LAMTOR1	6.23674	6.34812	-0.109538	0.00721864	0.101522
Brain	YearBlocked	Steroid	LRRC6	3.11103	3.35202	-0.262894	0.00719643	0.101522
Brain	YearBlocked	Steroid	MTPAP	4.53944	4.44092	0.105632	0.00719503	0.101522
Brain	YearBlocked	Steroid	PDXDC1	5.19245	5.27809	-0.109118	0.00720598	0.101522
Brain	YearBlocked	Steroid	PIGB	3.85531	3.75	0.111805	0.00722511	0.101522
Brain	YearBlocked	Steroid	PIK3C2B	3.97021	4.05429	-0.0964778	0.00721951	0.101522
Brain	YearBlocked	Steroid	SEC16A	4.40358	4.49861	-0.10972	0.00723018	0.101522
Brain	YearBlocked	Steroid	SH3KBP1	4.56213	4.65776	-0.119078	0.00719937	0.101522
Brain	YearBlocked	Steroid	NEK7	3.07688	3.24922	-0.165186	0.0072394	0.101556
Brain	YearBlocked	Steroid	ENSMMUG00000029859	4.13199	3.80693	0.374079	0.00725246	0.101644
Brain	YearBlocked	Steroid	MBTD1	3.7603	3.84327	-0.108968	0.00727388	0.101752
Brain	YearBlocked	Steroid	SMURF1	4.28703	4.40722	-0.136128	0.00726979	0.101752
Brain	YearBlocked	Steroid	ENSMMUG00000041810	5.16823	4.91528	0.247572	0.00730463	0.102087
Brain	YearBlocked	Steroid	IFT81	4.39933	4.52088	-0.137273	0.00738199	0.103071
Brain	YearBlocked	Steroid	STARD8	1.85752	2.01847	-0.149231	0.00739384	0.10314
Brain	YearBlocked	Steroid	ACY1	5.68875	5.81511	-0.13135	0.0074347	0.103222
Brain	YearBlocked	Steroid	ADIPOR1	5.47926	5.58681	-0.133708	0.00744764	0.103222
Brain	YearBlocked	Steroid	ANTXR1	4.44883	4.589	-0.165992	0.00744578	0.103222
Brain	YearBlocked	Steroid	FOXN3	3.77046	3.87881	-0.138719	0.00744462	0.103222
Brain	YearBlocked	Steroid	GALNS	4.23028	4.40716	-0.187822	0.00744818	0.103222
Brain	YearBlocked	Steroid	MED14	3.9432	4.04413	-0.11876	0.00741198	0.103222
Brain	YearBlocked	Steroid	VPS13D	3.28729	3.4283	-0.192567	0.00742313	0.103222
Brain	YearBlocked	Steroid	REEP1	7.36622	7.48501	-0.145886	0.00746119	0.103232
Brain	YearBlocked	Steroid	SLC9A6	5.88148	5.99341	-0.11902	0.0074627	0.103232
Brain	YearBlocked	Steroid	CCDC51	2.73133	2.86677	-0.136284	0.0074781	0.103349
Brain	YearBlocked	Steroid	ADCY1	6.8565	7.01725	-0.201231	0.0075117	0.103486
Brain	YearBlocked	Steroid	CREBL2	5.02028	5.13142	-0.124125	0.00752564	0.103486
Brain	YearBlocked	Steroid	ENSMMUG00000048099	7.36092	7.17208	0.218596	0.00753657	0.103486
Brain	YearBlocked	Steroid	HERC2	4.489	4.60186	-0.126658	0.00753421	0.103486
Brain	YearBlocked	Steroid	PDP2	3.25426	3.3585	-0.11848	0.00750389	0.103486
Brain	YearBlocked	Steroid	POLR3H	5.8541	5.9868	-0.127483	0.0075354	0.103486
Brain	YearBlocked	Steroid	RNF141	5.6635	5.74444	-0.0955751	0.00752529	0.103486
Brain	YearBlocked	Steroid	NPHP1	3.61134	3.76081	-0.153495	0.00755424	0.103633
Brain	YearBlocked	Steroid	SP1	2.95095	3.05695	-0.124714	0.00756259	0.103652
Brain	YearBlocked	Steroid	PNMA2	7.31134	7.43129	-0.128472	0.00757349	0.103706
Brain	YearBlocked	Steroid	ASPHD2	3.85981	3.97797	-0.133663	0.00761136	0.104024
Brain	YearBlocked	Steroid	ENSMMUG00000042042	2.33846	2.57809	-0.22807	0.00761685	0.104024
Brain	YearBlocked	Steroid	GPM6A	9.93212	10.028	-0.100316	0.00761767	0.104024
Brain	YearBlocked	Steroid	CPT1A	3.19977	3.37496	-0.162865	0.00762759	0.104065
Brain	YearBlocked	Steroid	GLYR1	6.33309	6.43104	-0.114864	0.00764069	0.104148
Brain	YearBlocked	Steroid	DGCR2	5.74939	5.88346	-0.138153	0.00764985	0.104178
Brain	YearBlocked	Steroid	CTSL	5.38954	5.52959	-0.15524	0.0076785	0.104472
Brain	YearBlocked	Steroid	ZNF281	3.92161	3.99202	-0.100133	0.00768804	0.104507
Brain	YearBlocked	Steroid	GOLGA2	5.25094	5.33324	-0.0895145	0.00770197	0.104601
Brain	YearBlocked	Steroid	ENSMMUG00000039083	7.6846	7.44656	0.252381	0.00772185	0.104775
Brain	YearBlocked	Steroid	PDLIM5	3.59693	3.72036	-0.13062	0.00773673	0.104871
Brain	YearBlocked	Steroid	PPT2	4.767	4.95367	-0.17345	0.00774296	0.104871
Brain	YearBlocked	Steroid	UNK	3.72967	3.83227	-0.106624	0.0077535	0.104918
Brain	YearBlocked	Steroid	ATXN1L	3.56169	3.64198	-0.0908257	0.00776993	0.105046
Brain	YearBlocked	Steroid	SFXN3	5.44469	5.55163	-0.100882	0.00777778	0.105056
Brain	YearBlocked	Steroid	APOC4	0.868783	1.78426	-0.859236	0.00780086	0.105178
Brain	YearBlocked	Steroid	PWWP2B	5.47036	5.57289	-0.115762	0.00779403	0.105178
Brain	YearBlocked	Steroid	AKAP13	3.08114	3.29615	-0.237491	0.00781704	0.105206
Brain	YearBlocked	Steroid	LAMB2	4.69279	4.8295	-0.133057	0.00781286	0.105206
Brain	YearBlocked	Steroid	ELAVL3	7.02546	7.11252	-0.113536	0.00783152	0.105305
Brain	YearBlocked	Steroid	DLG4	7.68404	7.76388	-0.0911686	0.00789827	0.105689
Brain	YearBlocked	Steroid	GABRG2	5.94065	6.0548	-0.129985	0.0079026	0.105689
Brain	YearBlocked	Steroid	KCNC4	4.18697	4.31124	-0.123571	0.00788695	0.105689
Brain	YearBlocked	Steroid	PRLR	1.52337	1.83743	-0.394495	0.0078744	0.105689
Brain	YearBlocked	Steroid	RAPGEF5	5.21917	5.35843	-0.161923	0.00789512	0.105689
Brain	YearBlocked	Steroid	TMEM167A	5.30692	5.0836	0.253582	0.00789397	0.105689
Brain	YearBlocked	Steroid	ADTRP	1.15008	1.48517	-0.334282	0.00792632	0.105742
Brain	YearBlocked	Steroid	TXNDC5	4.70935	4.82102	-0.116675	0.00791895	0.105742
Brain	YearBlocked	Steroid	ZSCAN5A	1.30133	1.40546	-0.104067	0.00792784	0.105742
Brain	YearBlocked	Steroid	LSAMP	6.75402	6.88523	-0.166732	0.00795519	0.106012
Brain	YearBlocked	Steroid	TTC28	3.72186	3.85165	-0.164232	0.00796845	0.106094
Brain	YearBlocked	Steroid	SGCD	1.36704	1.52582	-0.179269	0.00804282	0.106989
Brain	YearBlocked	Steroid	ARMT1	2.88564	2.77039	0.122218	0.00805214	0.107017
Brain	YearBlocked	Steroid	C8orf37	4.46	4.56025	-0.108603	0.0080674	0.107125
Brain	YearBlocked	Steroid	EDEM3	4.43326	4.52492	-0.116317	0.00807966	0.107192
Brain	YearBlocked	Steroid	L3MBTL3	3.27131	3.40398	-0.147554	0.00811698	0.107591
Brain	YearBlocked	Steroid	AMOTL1	3.52966	3.68135	-0.17158	0.00813687	0.107645
Brain	YearBlocked	Steroid	C6orf47	3.591	3.72619	-0.149522	0.00817226	0.107645
Brain	YearBlocked	Steroid	CCDC40	3.20953	3.36189	-0.178952	0.00817046	0.107645
Brain	YearBlocked	Steroid	ENSMMUG00000044989	6.04436	5.77414	0.297944	0.00814938	0.107645
Brain	YearBlocked	Steroid	ERI1	2.46322	2.30688	0.147949	0.00814134	0.107645
Brain	YearBlocked	Steroid	LGR6	2.02446	1.79461	0.268826	0.00817876	0.107645
Brain	YearBlocked	Steroid	RANBP10	3.64562	3.75819	-0.112214	0.00815594	0.107645
Brain	YearBlocked	Steroid	SLC38A1	5.45609	5.55901	-0.143908	0.00816528	0.107645
Brain	YearBlocked	Steroid	ABCF2	4.62478	4.70062	-0.0977607	0.00820035	0.107834
Brain	YearBlocked	Steroid	CLCN3	6.13664	6.20724	-0.0856768	0.00823304	0.107978
Brain	YearBlocked	Steroid	ING4	5.9778	6.09329	-0.123333	0.00822439	0.107978
Brain	YearBlocked	Steroid	SLC35F1	6.07174	6.18868	-0.140328	0.00822724	0.107978
Brain	YearBlocked	Steroid	ELAVL4	5.78312	5.88632	-0.114775	0.00829429	0.108621
Brain	YearBlocked	Steroid	GRIP1	3.79054	3.86498	-0.0941642	0.00829661	0.108621
Brain	YearBlocked	Steroid	CD52	4.03494	3.61162	0.390047	0.00833298	0.108959
Brain	YearBlocked	Steroid	CHST14	2.37	2.52335	-0.157289	0.00833708	0.108959
Brain	YearBlocked	Steroid	XPR1	5.24501	5.36039	-0.155015	0.0083667	0.109251
Brain	YearBlocked	Steroid	DET1	2.75319	2.88953	-0.142077	0.0083871	0.109326
Brain	YearBlocked	Steroid	STOX1	1.85668	1.99737	-0.156517	0.00838607	0.109326
Brain	YearBlocked	Steroid	HSD17B7	4.10736	4.21777	-0.109109	0.00841487	0.109365
Brain	YearBlocked	Steroid	MICAL2	5.5907	5.7069	-0.160367	0.00842677	0.109365
Brain	YearBlocked	Steroid	PCDH19	5.06685	5.23142	-0.178658	0.00839835	0.109365
Brain	YearBlocked	Steroid	SPRYD3	7.07029	7.20479	-0.139901	0.00841949	0.109365
Brain	YearBlocked	Steroid	THEM5	3.74575	3.8931	-0.155722	0.00842288	0.109365
Brain	YearBlocked	Steroid	SDHC	6.57112	6.68142	-0.120263	0.00844709	0.109438
Brain	YearBlocked	Steroid	SHANK2	4.98661	5.1084	-0.152093	0.00843983	0.109438
Brain	YearBlocked	Steroid	ENSMMUG00000017868	4.83705	4.60502	0.244964	0.00847878	0.109753
Brain	YearBlocked	Steroid	TRAK1	5.80477	5.90092	-0.106211	0.00848844	0.109783
Brain	YearBlocked	Steroid	BAG6	5.92108	5.99306	-0.0800697	0.0085012	0.109853
Brain	YearBlocked	Steroid	SF3A1	5.46405	5.53606	-0.0980411	0.00851299	0.10986
Brain	YearBlocked	Steroid	SNX12	5.011	5.11203	-0.108328	0.00851653	0.10986
Brain	YearBlocked	Steroid	RDH11	4.91257	5.0323	-0.13052	0.00854205	0.110094
Brain	YearBlocked	Steroid	CHPF2	3.94851	4.09493	-0.143876	0.00861929	0.110263
Brain	YearBlocked	Steroid	ENSMMUG00000040574	2.35231	1.66286	0.699038	0.0085648	0.110263
Brain	YearBlocked	Steroid	FAM189A2	3.17469	3.02602	0.172192	0.00862634	0.110263
Brain	YearBlocked	Steroid	NBR1	5.70225	5.76932	-0.0784925	0.008595	0.110263
Brain	YearBlocked	Steroid	NECTIN2	4.75014	4.8497	-0.0967941	0.00861884	0.110263
Brain	YearBlocked	Steroid	NFRKB	3.45745	3.54679	-0.0947714	0.00859713	0.110263
Brain	YearBlocked	Steroid	PNPO	5.18727	5.31027	-0.131488	0.00862641	0.110263
Brain	YearBlocked	Steroid	PPP6R3	4.82991	4.9158	-0.100549	0.00857516	0.110263
Brain	YearBlocked	Steroid	RYBP	5.78765	5.88975	-0.132364	0.00860266	0.110263
Brain	YearBlocked	Steroid	SNX29	3.58677	3.72181	-0.171625	0.00862908	0.110263
Brain	YearBlocked	Steroid	KAZN	4.894	5.01492	-0.130312	0.00866025	0.110544
Brain	YearBlocked	Steroid	SORCS1	3.68352	3.84363	-0.191711	0.00866591	0.110544
Brain	YearBlocked	Steroid	COQ4	5.78162	6.07755	-0.27632	0.00868553	0.110698
Brain	YearBlocked	Steroid	RIC8A	5.45351	5.53777	-0.0830617	0.0086928	0.110698
Brain	YearBlocked	Steroid	AGBL4	3.11993	3.25349	-0.134254	0.00870366	0.110732
Brain	YearBlocked	Steroid	ENSMMUG00000001460	8.24692	8.3734	-0.152271	0.00871591	0.110732
Brain	YearBlocked	Steroid	PDP1	4.47604	4.59052	-0.113908	0.00871777	0.110732
Brain	YearBlocked	Steroid	FAM13A	3.84382	3.95625	-0.125839	0.00873381	0.110747
Brain	YearBlocked	Steroid	PITPNB	5.7461	5.82864	-0.0971273	0.00873363	0.110747
Brain	YearBlocked	Steroid	FBXO42	4.17914	4.2595	-0.0929697	0.00874919	0.110848
Brain	YearBlocked	Steroid	ENSMMUG00000043121	4.62682	4.48184	0.14523	0.00876996	0.111017
Brain	YearBlocked	Steroid	CCDC160	1.7211	1.847	-0.134609	0.00877944	0.111042
Brain	YearBlocked	Steroid	CREBRF	2.35313	2.46208	-0.13435	0.00880724	0.111205
Brain	YearBlocked	Steroid	GLRX2	4.7436	4.58886	0.172008	0.00880721	0.111205
Brain	YearBlocked	Steroid	ENSMMUG00000040430	1.55064	0.888684	0.671514	0.00881541	0.111214
Brain	YearBlocked	Steroid	APAF1	4.29094	4.17952	0.113238	0.00882968	0.111262
Brain	YearBlocked	Steroid	DCTD	4.33318	4.46787	-0.149259	0.00883414	0.111262
Brain	YearBlocked	Steroid	ENSMMUG00000039538	6.7627	6.62164	0.166721	0.00886571	0.111316
Brain	YearBlocked	Steroid	GABBR2	6.75304	6.84136	-0.111931	0.00888315	0.111316
Brain	YearBlocked	Steroid	GRIA1	7.70298	7.81343	-0.133215	0.00885758	0.111316
Brain	YearBlocked	Steroid	PRPF39	4.47034	4.35186	0.130696	0.00885286	0.111316
Brain	YearBlocked	Steroid	SUPT5H	5.59513	5.68326	-0.0984435	0.00887976	0.111316
Brain	YearBlocked	Steroid	ZNF24	4.74414	4.83637	-0.110642	0.00888269	0.111316
Brain	YearBlocked	Steroid	ADAL	3.72714	3.8246	-0.122156	0.0089205	0.111571
Brain	YearBlocked	Steroid	ADAMTS13	2.2037	2.40663	-0.197585	0.00892598	0.111571
Brain	YearBlocked	Steroid	BAMBI	3.1001	3.21575	-0.113276	0.00891728	0.111571
Brain	YearBlocked	Steroid	KATNBL1	5.51446	5.38359	0.14077	0.00895202	0.111712
Brain	YearBlocked	Steroid	TAMM41	3.1135	2.93207	0.185925	0.00895221	0.111712
Brain	YearBlocked	Steroid	RMDN3	5.43958	5.54197	-0.105305	0.0089667	0.111799
Brain	YearBlocked	Steroid	AC015813.2	7.30568	7.12862	0.195992	0.00900056	0.112008
Brain	YearBlocked	Steroid	MEST	6.61208	6.71391	-0.109911	0.00899547	0.112008
Brain	YearBlocked	Steroid	ZNF618	2.06089	2.21635	-0.151968	0.00900597	0.112008
Brain	YearBlocked	Steroid	TCF21	1.39889	1.60255	-0.210167	0.0090323	0.112241
Brain	YearBlocked	Steroid	AGFG1	5.37274	5.44775	-0.101193	0.00905635	0.112447
Brain	YearBlocked	Steroid	ETFRF1	4.61596	4.43669	0.207828	0.00907065	0.112505
Brain	YearBlocked	Steroid	GCLC	3.66579	3.78978	-0.133652	0.00907617	0.112505
Brain	YearBlocked	Steroid	YIPF7	1.04123	0.821458	0.225046	0.00908652	0.11254
Brain	YearBlocked	Steroid	C2CD3	3.52819	3.67356	-0.15575	0.00911566	0.11262
Brain	YearBlocked	Steroid	ENSMMUG00000042625	1.15883	0.679533	0.498937	0.009109	0.11262
Brain	YearBlocked	Steroid	TMEM63B	5.87981	5.97121	-0.0978046	0.00911297	0.11262
Brain	YearBlocked	Steroid	MYH6	1.26955	1.37753	-0.121371	0.00912458	0.112637
Brain	YearBlocked	Steroid	HSPB8	2.15726	2.34042	-0.21563	0.00915444	0.112819
Brain	YearBlocked	Steroid	PREPL	7.82163	7.92706	-0.119039	0.00914886	0.112819
Brain	YearBlocked	Steroid	DGKD	5.33601	5.47141	-0.159982	0.00920436	0.113341
Brain	YearBlocked	Steroid	TSPYL6	4.29947	4.40201	-0.119185	0.00923071	0.113571
Brain	YearBlocked	Steroid	ENSMMUG00000008879	5.08346	5.16705	-0.0903997	0.00926489	0.113898
Brain	YearBlocked	Steroid	CACNA1F	0.999892	1.34756	-0.343019	0.0092739	0.113915
Brain	YearBlocked	Steroid	AKT3	6.58685	6.68061	-0.138015	0.00928374	0.113942
Brain	YearBlocked	Steroid	SLC25A44	4.90268	4.99577	-0.0959765	0.00930297	0.11399
Brain	YearBlocked	Steroid	VSTM4	2.41184	2.61185	-0.181353	0.00929706	0.11399
Brain	YearBlocked	Steroid	GOLGA8A	4.18507	4.43772	-0.279497	0.00931611	0.114057
Brain	YearBlocked	Steroid	CYB5D2	3.30978	3.55966	-0.258516	0.00936182	0.114187
Brain	YearBlocked	Steroid	ENSMMUG00000031084	1.04962	1.32917	-0.277897	0.00939435	0.114187
Brain	YearBlocked	Steroid	ENSMMUG00000039514	2.12831	1.81163	0.319831	0.00935352	0.114187
Brain	YearBlocked	Steroid	ENSMMUG00000040913	1.84267	1.59055	0.285102	0.00937617	0.114187
Brain	YearBlocked	Steroid	ENSMMUG00000045737	1.84267	1.59055	0.285102	0.00937617	0.114187
Brain	YearBlocked	Steroid	FAM171A1	5.21724	5.31283	-0.105862	0.00935861	0.114187
Brain	YearBlocked	Steroid	HACE1	3.72821	3.80938	-0.0989821	0.00938385	0.114187
Brain	YearBlocked	Steroid	SLC39A10	5.60303	5.69546	-0.107609	0.00939562	0.114187
Brain	YearBlocked	Steroid	SQSTM1	5.57863	5.69737	-0.117211	0.00938286	0.114187
Brain	YearBlocked	Steroid	HIVEP2	5.52154	5.63983	-0.169646	0.00940614	0.114222
Brain	YearBlocked	Steroid	ENSMMUG00000041946	2.38104	2.93423	-0.524715	0.00942369	0.114342
Brain	YearBlocked	Steroid	FOLR1	1.34892	1.92367	-0.604672	0.00945432	0.114608
Brain	YearBlocked	Steroid	MFSD5	4.13026	4.25932	-0.129277	0.00946097	0.114608
Brain	YearBlocked	Steroid	DHX30	5.51767	5.60511	-0.0893985	0.00948656	0.114766
Brain	YearBlocked	Steroid	ENSMMUG00000009157	9.26979	9.38726	-0.118961	0.00949059	0.114766
Brain	YearBlocked	Steroid	SMAP2	6.36765	6.45756	-0.106447	0.00949716	0.114766
Brain	YearBlocked	Steroid	RSPH3	4.13086	4.25454	-0.128032	0.00951588	0.114899
Brain	YearBlocked	Steroid	DCTN3	7.07886	7.18401	-0.107029	0.00953511	0.114945
Brain	YearBlocked	Steroid	IKZF4	3.32582	3.43718	-0.115713	0.00952793	0.114945
Brain	YearBlocked	Steroid	ENSMMUG00000031120	2.32	1.86378	0.479343	0.00954417	0.114962
Brain	YearBlocked	Steroid	PLD3	6.53133	6.6645	-0.128361	0.0095544	0.114992
Brain	YearBlocked	Steroid	LTBP3	4.68666	4.86498	-0.17846	0.0095852	0.11527
Brain	YearBlocked	Steroid	CEP120	3.16349	3.27397	-0.129647	0.00961091	0.115393
Brain	YearBlocked	Steroid	TPT1	10.0723	10.1568	-0.0983035	0.0096038	0.115393
Brain	YearBlocked	Steroid	C2orf69	3.48598	3.32891	0.166218	0.00964953	0.115619
Brain	YearBlocked	Steroid	MTURN	7.41134	7.54419	-0.157001	0.00965305	0.115619
Brain	YearBlocked	Steroid	NAV3	4.61243	4.73247	-0.152501	0.00964643	0.115619
Brain	YearBlocked	Steroid	ODF3B	3.73011	4.1216	-0.394245	0.0096722	0.115756
Brain	YearBlocked	Steroid	CDKL5	4.00539	4.18033	-0.277555	0.00969753	0.115873
Brain	YearBlocked	Steroid	WDR37	4.46116	4.55999	-0.0970991	0.00969611	0.115873
Brain	YearBlocked	Steroid	MAPRE2	8.03823	8.11288	-0.0857389	0.00972838	0.116002
Brain	YearBlocked	Steroid	SRPRA	4.92736	5.0222	-0.0904446	0.00972309	0.116002
Brain	YearBlocked	Steroid	TOM1L1	2.70333	2.85392	-0.142658	0.00973163	0.116002
Brain	YearBlocked	Steroid	CNN2	3.7983	3.90693	-0.122253	0.00976058	0.116254
Brain	YearBlocked	Steroid	DOK1	2.63562	2.77957	-0.173082	0.00977216	0.116299
Brain	YearBlocked	Steroid	PTGES	3.00941	2.90384	0.123614	0.00978176	0.11632
Brain	YearBlocked	Steroid	C1orf43	6.22639	6.3051	-0.0853609	0.00980635	0.116427
Brain	YearBlocked	Steroid	KIAA1522	4.16431	4.33272	-0.164499	0.00980499	0.116427
Brain	YearBlocked	Steroid	CCDC89	2.65735	2.49147	0.19225	0.00982197	0.116427
Brain	YearBlocked	Steroid	DNAH3	0.971364	1.16365	-0.204086	0.00983753	0.116427
Brain	YearBlocked	Steroid	ENSMMUG00000045742	2.22313	1.73755	0.486156	0.00983762	0.116427
Brain	YearBlocked	Steroid	MDN1	2.86375	2.97584	-0.138156	0.00983533	0.116427
Brain	YearBlocked	Steroid	KY	1.05613	1.22063	-0.182306	0.00985508	0.116533
Brain	YearBlocked	Steroid	MAGOHB	4.11958	3.96642	0.155724	0.00986215	0.116533
Brain	YearBlocked	Steroid	KL	1.68656	1.98374	-0.293782	0.00990766	0.116978
Brain	YearBlocked	Steroid	NPLOC4	4.94392	5.03596	-0.100904	0.00999548	0.117828
Brain	YearBlocked	Steroid	SMIM20	4.71848	4.47107	0.282101	0.00999307	0.117828
Brain	YearBlocked	Steroid	ENSMMUG00000004158	0.902653	1.98025	-1.07844	0.0100317	0.118161
Brain	YearBlocked	Steroid	PRICKLE2	4.46109	4.63835	-0.222801	0.010041	0.118178
Brain	YearBlocked	Steroid	C9orf64	3.61591	3.74095	-0.129912	0.0100526	0.118221
Brain	YearBlocked	Steroid	HECW2	3.38384	3.49519	-0.15667	0.0101046	0.118739
Brain	YearBlocked	Steroid	ENSMMUG00000017420	1.54637	1.75495	-0.226505	0.0101363	0.118859
Brain	YearBlocked	Steroid	IPP	3.22015	3.32496	-0.120542	0.0101467	0.118859
Brain	YearBlocked	Steroid	PAH	1.9878	2.09389	-0.134124	0.0101304	0.118859
Brain	YearBlocked	Steroid	ZDHHC1	3.48087	3.62096	-0.128062	0.0101462	0.118859
Brain	YearBlocked	Steroid	HELQ	2.81669	2.94137	-0.136636	0.0101761	0.119017
Brain	YearBlocked	Steroid	SLC35E1	4.67445	4.82767	-0.167583	0.0101698	0.119017
Brain	YearBlocked	Steroid	ENSMMUG00000038353	5.88278	5.74779	0.145664	0.0101958	0.119154
Brain	YearBlocked	Steroid	ATF2	5.63379	5.70058	-0.0827615	0.0102127	0.119257
Brain	YearBlocked	Steroid	ZFAND3	6.45247	6.53584	-0.0880581	0.0102287	0.11935
Brain	YearBlocked	Steroid	LARP1	3.55121	3.85089	-0.364286	0.0102494	0.119499
Brain	YearBlocked	Steroid	KLHL36	4.033	4.16217	-0.142113	0.0102588	0.119515
Brain	YearBlocked	Steroid	ENOSF1	1.52435	1.76202	-0.23388	0.0102848	0.119724
Brain	YearBlocked	Steroid	ZNF12	3.5194	3.59419	-0.100573	0.0103148	0.11998
Brain	YearBlocked	Steroid	NAA40	5.0515	5.17158	-0.117748	0.0103251	0.120006
Brain	YearBlocked	Steroid	PTOV1	7.11391	7.21514	-0.0970538	0.010349	0.120191
Brain	YearBlocked	Steroid	FRRS1L	4.98137	5.11253	-0.166923	0.0103615	0.120241
Brain	YearBlocked	Steroid	KIF21B	7.08299	7.18155	-0.124261	0.0104493	0.120908
Brain	YearBlocked	Steroid	PELI3	3.52641	3.69522	-0.178656	0.0104514	0.120908
Brain	YearBlocked	Steroid	SLC2A13	4.23596	4.40416	-0.207374	0.0104324	0.120908
Brain	YearBlocked	Steroid	TMEM131	4.65411	4.71979	-0.0821153	0.0104487	0.120908
Brain	YearBlocked	Steroid	DPY19L2	2.81855	2.65756	0.176924	0.0104937	0.121022
Brain	YearBlocked	Steroid	ENSMMUG00000042124	4.6464	4.74191	-0.111738	0.0104784	0.121022
Brain	YearBlocked	Steroid	PHF24	5.5675	5.70343	-0.178018	0.0104922	0.121022
Brain	YearBlocked	Steroid	ZNF66	2.24209	2.37064	-0.153381	0.0104892	0.121022
Brain	YearBlocked	Steroid	SPEN	4.4753	4.56057	-0.110009	0.0105322	0.121279
Brain	YearBlocked	Steroid	STARD9	1.83725	1.95785	-0.140229	0.0105256	0.121279
Brain	YearBlocked	Steroid	ASXL1	4.9323	5.04445	-0.124766	0.0105711	0.121352
Brain	YearBlocked	Steroid	CPEB3	3.36318	3.49783	-0.163953	0.0105696	0.121352
Brain	YearBlocked	Steroid	RNF213	2.72908	2.87473	-0.168677	0.0105503	0.121352
Brain	YearBlocked	Steroid	SOS1	4.60981	4.67185	-0.0944312	0.0105603	0.121352
Brain	YearBlocked	Steroid	SECISBP2L	5.44994	5.54274	-0.132329	0.0105821	0.121385
Brain	YearBlocked	Steroid	LPIN2	5.23575	5.32243	-0.0928088	0.0105955	0.121426
Brain	YearBlocked	Steroid	SEC23B	4.57835	4.67517	-0.100571	0.0106101	0.121426
Brain	YearBlocked	Steroid	ZC3H4	3.31932	3.41305	-0.116044	0.0106097	0.121426
Brain	YearBlocked	Steroid	TNFAIP8	1.49863	1.7613	-0.283809	0.0106245	0.121497
Brain	YearBlocked	Steroid	LIPJ	1.17735	1.00479	0.181055	0.0106484	0.121678
Brain	YearBlocked	Steroid	ANAPC1	4.15158	4.26353	-0.137572	0.0106583	0.121697
Brain	YearBlocked	Steroid	MON1B	3.96136	4.06958	-0.10773	0.0106901	0.121966
Brain	YearBlocked	Steroid	EGFR	3.63356	3.78566	-0.181877	0.0107109	0.122111
Brain	YearBlocked	Steroid	LGALSL	4.14236	4.26588	-0.124025	0.0107235	0.122116
Brain	YearBlocked	Steroid	MEMO1	5.45821	5.34625	0.105505	0.0107278	0.122116
Brain	YearBlocked	Steroid	GPD1L	4.90232	5.02096	-0.115668	0.0107609	0.122307
Brain	YearBlocked	Steroid	SETD1B	3.48883	3.59714	-0.133294	0.0107537	0.122307
Brain	YearBlocked	Steroid	CFAP157	3.82321	4.06811	-0.258414	0.0107786	0.122322
Brain	YearBlocked	Steroid	CNR1	6.42949	6.5782	-0.150898	0.0107729	0.122322
Brain	YearBlocked	Steroid	ABCC4	2.41317	2.60698	-0.200187	0.0108158	0.12242
Brain	YearBlocked	Steroid	ENSMMUG00000048987	6.79385	6.43984	0.383925	0.0107955	0.12242
Brain	YearBlocked	Steroid	GABRB2	4.87836	5.04911	-0.236559	0.010818	0.12242
Brain	YearBlocked	Steroid	MVB12B	5.5298	5.61426	-0.111305	0.0108201	0.12242
Brain	YearBlocked	Steroid	KIAA1671	4.1935	4.35297	-0.20415	0.0108444	0.122508
Brain	YearBlocked	Steroid	ZDHHC3	5.00782	5.11587	-0.128205	0.0108416	0.122508
Brain	YearBlocked	Steroid	LRRC23	3.39766	3.72011	-0.342933	0.0108956	0.122994
Brain	YearBlocked	Steroid	LCN12	3.21154	2.95287	0.273037	0.0109102	0.123065
Brain	YearBlocked	Steroid	FITM2	3.67419	3.81283	-0.140899	0.0109468	0.123386
Brain	YearBlocked	Steroid	RILPL2	3.57068	3.68848	-0.134012	0.0109571	0.123408
Brain	YearBlocked	Steroid	STPG4	1.04213	1.22359	-0.20068	0.0109837	0.123614
Brain	YearBlocked	Steroid	CCDC71	3.58997	3.69989	-0.117179	0.0110195	0.123878
Brain	YearBlocked	Steroid	HP1BP3	6.679	6.77096	-0.113314	0.0110321	0.123878
Brain	YearBlocked	Steroid	RAB1B	7.07748	7.17379	-0.0962967	0.0110297	0.123878
Brain	YearBlocked	Steroid	DAB2	3.99755	4.18606	-0.220915	0.011083	0.124184
Brain	YearBlocked	Steroid	ENSMMUG00000039957	1.50634	2.01328	-0.580637	0.0110753	0.124184
Brain	YearBlocked	Steroid	MYO6	4.79534	4.68905	0.100438	0.0110843	0.124184
Brain	YearBlocked	Steroid	OPHN1	4.85643	4.97353	-0.146696	0.0111154	0.12444
Brain	YearBlocked	Steroid	ENSMMUG00000038604	5.25346	4.95221	0.339406	0.0111347	0.124469
Brain	YearBlocked	Steroid	TMEM191B	4.83086	4.64259	0.212506	0.0111312	0.124469
Brain	YearBlocked	Steroid	RPL28	8.27519	8.6963	-0.399047	0.0111633	0.124695
Brain	YearBlocked	Steroid	RPL23	8.26482	8.37254	-0.105345	0.0111773	0.124757
Brain	YearBlocked	Steroid	SLC30A3	4.80025	5.04033	-0.297413	0.0112457	0.125333
Brain	YearBlocked	Steroid	SNRNP48	4.21809	4.11686	0.100485	0.011238	0.125333
Brain	YearBlocked	Steroid	C21orf62	2.01167	2.24198	-0.26436	0.0112787	0.125607
Brain	YearBlocked	Steroid	FAIM	5.27041	5.09384	0.17282	0.0113529	0.126057
Brain	YearBlocked	Steroid	LRP6	2.73957	2.87609	-0.199794	0.0113526	0.126057
Brain	YearBlocked	Steroid	RBM24	3.40414	3.62125	-0.252488	0.0113518	0.126057
Brain	YearBlocked	Steroid	TBC1D20	4.70006	4.77932	-0.0898438	0.0113458	0.126057
Brain	YearBlocked	Steroid	CDYL	3.33843	3.44008	-0.11305	0.011366	0.126108
Brain	YearBlocked	Steroid	MYO5C	1.18413	1.41948	-0.246867	0.0114312	0.126737
Brain	YearBlocked	Steroid	NEK8	2.77887	2.90027	-0.124918	0.0114505	0.126858
Brain	YearBlocked	Steroid	DGKE	3.8612	3.96278	-0.125524	0.0114722	0.126913
Brain	YearBlocked	Steroid	SLC7A6	4.47452	4.56551	-0.0851029	0.0114726	0.126913
Brain	YearBlocked	Steroid	LRP11	5.30493	5.41735	-0.12288	0.0114877	0.126986
Brain	YearBlocked	Steroid	MBTPS1	5.23942	5.33097	-0.10189	0.0115089	0.127126
Brain	YearBlocked	Steroid	AIG1	5.83889	6.03585	-0.20225	0.0115387	0.127205
Brain	YearBlocked	Steroid	GRB7	1.57995	1.67563	-0.0952793	0.0115416	0.127205
Brain	YearBlocked	Steroid	MXD4	5.33521	5.50029	-0.155369	0.0115314	0.127205
Brain	YearBlocked	Steroid	EFCC1	1.74662	2.00582	-0.216633	0.0115588	0.127207
Brain	YearBlocked	Steroid	MPRIP	6.1856	6.25446	-0.0868687	0.0115544	0.127207
Brain	YearBlocked	Steroid	TCP11L1	4.22748	4.30539	-0.0956024	0.0115699	0.127235
Brain	YearBlocked	Steroid	RBPJ	4.60199	4.67979	-0.101639	0.0116072	0.127551
Brain	YearBlocked	Steroid	TRIP10	2.18908	2.32519	-0.133948	0.0116208	0.127606
Brain	YearBlocked	Steroid	LMNTD1	1.11191	1.32422	-0.237481	0.0116791	0.128153
Brain	YearBlocked	Steroid	CFAP46	2.2296	2.46814	-0.251635	0.0116995	0.128188
Brain	YearBlocked	Steroid	EIF6	5.88004	6.00396	-0.124472	0.0116955	0.128188
Brain	YearBlocked	Steroid	FAM151B	3.61013	3.71617	-0.142661	0.0117174	0.128241
Brain	YearBlocked	Steroid	PLCB1	5.71413	5.86159	-0.18116	0.0117216	0.128241
Brain	YearBlocked	Steroid	PAIP2B	2.92559	3.05046	-0.140597	0.0117742	0.128722
Brain	YearBlocked	Steroid	MFHAS1	3.62948	3.72745	-0.104367	0.0118137	0.129059
Brain	YearBlocked	Steroid	IL20RA	1.26914	1.4791	-0.219962	0.011836	0.129208
Brain	YearBlocked	Steroid	ATP8A2	4.91135	5.15156	-0.272402	0.0118777	0.129474
Brain	YearBlocked	Steroid	TNKS2	4.93031	5.0297	-0.136722	0.0118697	0.129474
Brain	YearBlocked	Steroid	DYRK2	4.92291	5.00755	-0.125446	0.0118948	0.129565
Brain	YearBlocked	Steroid	GRM8	2.40515	2.60832	-0.194663	0.0119107	0.129644
Brain	YearBlocked	Steroid	EXT2	4.93377	5.02561	-0.0934945	0.0119264	0.12972
Brain	YearBlocked	Steroid	P3H1	4.25742	4.37929	-0.106868	0.0119727	0.129773
Brain	YearBlocked	Steroid	RGS8	4.72158	4.8923	-0.168188	0.011959	0.129773
Brain	YearBlocked	Steroid	UNKL	2.73818	2.89007	-0.153717	0.0119748	0.129773
Brain	YearBlocked	Steroid	ZBTB4	5.15629	5.24344	-0.100283	0.0119494	0.129773
Brain	YearBlocked	Steroid	ZRANB1	4.89671	4.97358	-0.0970542	0.0119478	0.129773
Brain	YearBlocked	Steroid	ARMH3	3.53857	3.65333	-0.130943	0.011988	0.129823
Brain	YearBlocked	Steroid	ANK2	6.97988	7.06584	-0.140644	0.012032	0.129909
Brain	YearBlocked	Steroid	ARFGAP3	4.83686	4.95874	-0.127982	0.0120969	0.129909
Brain	YearBlocked	Steroid	CACNB1	5.44876	5.54529	-0.115886	0.0120891	0.129909
Brain	YearBlocked	Steroid	CRYBG3	4.14969	4.25432	-0.111472	0.0120829	0.129909
Brain	YearBlocked	Steroid	DCAF12	4.26267	4.32593	-0.0684703	0.0120477	0.129909
Brain	YearBlocked	Steroid	ENSMMUG00000030057	6.36883	6.22151	0.171235	0.012027	0.129909
Brain	YearBlocked	Steroid	ENSMMUG00000037696	4.85919	4.99813	-0.18245	0.0120607	0.129909
Brain	YearBlocked	Steroid	RAB36	3.65252	3.87752	-0.225004	0.0120704	0.129909
Brain	YearBlocked	Steroid	SRRM2	6.36155	6.53653	-0.205254	0.012095	0.129909
Brain	YearBlocked	Steroid	STUM	5.98963	6.18588	-0.224225	0.0120799	0.129909
Brain	YearBlocked	Steroid	UBE4A	4.94667	5.00552	-0.0760066	0.0121005	0.129909
Brain	YearBlocked	Steroid	VPS11	4.76287	4.85365	-0.0937969	0.0120453	0.129909
Brain	YearBlocked	Steroid	MDM2	4.7714	4.86332	-0.124204	0.0121196	0.13002
Brain	YearBlocked	Steroid	OVCH1	1.31068	0.93794	0.408549	0.0121537	0.130292
Brain	YearBlocked	Steroid	HPGDS	1.24305	0.979212	0.235379	0.0121825	0.130506
Brain	YearBlocked	Steroid	TPK1	2.05823	2.21581	-0.149343	0.0122331	0.130955
Brain	YearBlocked	Steroid	SLIT1	5.50831	5.64448	-0.147956	0.012253	0.131074
Brain	YearBlocked	Steroid	CPEB2	4.50903	4.66536	-0.151994	0.0122971	0.131219
Brain	YearBlocked	Steroid	ENSMMUG00000046429	8.59002	8.49426	0.0971573	0.0123017	0.131219
Brain	YearBlocked	Steroid	GLB1	4.7448	4.88183	-0.13175	0.0122896	0.131219
Brain	YearBlocked	Steroid	TRMT10C	3.85872	3.72333	0.139971	0.0122902	0.131219
Brain	YearBlocked	Steroid	SPAG6	2.65823	2.97629	-0.351687	0.0123193	0.131312
Brain	YearBlocked	Steroid	DPP3	5.36219	5.44825	-0.0875253	0.0123285	0.131316
Brain	YearBlocked	Steroid	BCAS3	4.76699	4.99819	-0.253099	0.0123728	0.131495
Brain	YearBlocked	Steroid	HNMT	6.19688	6.38668	-0.195351	0.0123894	0.131495
Brain	YearBlocked	Steroid	NOP53	5.97043	6.08461	-0.124851	0.0123872	0.131495
Brain	YearBlocked	Steroid	PEMT	4.42858	4.57013	-0.128691	0.0123683	0.131495
Brain	YearBlocked	Steroid	ZNF549	3.44071	3.54818	-0.120089	0.0123569	0.131495
Brain	YearBlocked	Steroid	CFAP126	5.26004	5.42945	-0.188709	0.012406	0.131578
Brain	YearBlocked	Steroid	FGFR1OP2	4.13866	3.9914	0.168424	0.0124378	0.131727
Brain	YearBlocked	Steroid	LAMC1	3.90666	4.01352	-0.122419	0.0124309	0.131727
Brain	YearBlocked	Steroid	COQ8A	4.13969	4.2735	-0.126855	0.0124663	0.131935
Brain	YearBlocked	Steroid	CS	7.53029	7.62399	-0.0928522	0.0124914	0.132014
Brain	YearBlocked	Steroid	EIF4G3	5.94488	6.01251	-0.0819649	0.0124905	0.132014
Brain	YearBlocked	Steroid	HOMER2	4.73287	4.87435	-0.190069	0.0125173	0.132194
Brain	YearBlocked	Steroid	ENSMMUG00000043897	3.30731	3.12291	0.194762	0.0125341	0.132278
Brain	YearBlocked	Steroid	ALG3	4.07107	4.21612	-0.144364	0.0125797	0.132666
Brain	YearBlocked	Steroid	MTM1	3.32256	3.23084	0.104436	0.0126364	0.132887
Brain	YearBlocked	Steroid	RNF145	6.1775	6.26621	-0.0900584	0.0126347	0.132887
Brain	YearBlocked	Steroid	SYVN1	4.66843	4.76184	-0.0933296	0.0126289	0.132887
Brain	YearBlocked	Steroid	USP42	3.80414	3.90045	-0.112318	0.0126307	0.132887
Brain	YearBlocked	Steroid	MAATS1	2.98375	3.15253	-0.189539	0.0126527	0.132965
Brain	YearBlocked	Steroid	CYB5B	5.7259	5.83024	-0.116744	0.0126798	0.133076
Brain	YearBlocked	Steroid	USP51	1.83246	1.92505	-0.0984308	0.0126812	0.133076
Brain	YearBlocked	Steroid	ASH1L	4.74162	4.80328	-0.107002	0.0127627	0.133369
Brain	YearBlocked	Steroid	CREB3L2	1.77875	1.938	-0.179702	0.0127219	0.133369
Brain	YearBlocked	Steroid	MPDU1	5.63109	5.73914	-0.0921613	0.0127436	0.133369
Brain	YearBlocked	Steroid	OCRL	5.10881	5.20726	-0.119279	0.0127575	0.133369
Brain	YearBlocked	Steroid	PRKAR1A	7.98672	8.07041	-0.103196	0.0127577	0.133369
Brain	YearBlocked	Steroid	TIMP2	8.48698	8.60436	-0.102567	0.0127604	0.133369
Brain	YearBlocked	Steroid	POLR3G	4.03448	3.8543	0.183927	0.01278	0.133457
Brain	YearBlocked	Steroid	TRMT12	4.22379	4.32155	-0.102221	0.0127923	0.133491
Brain	YearBlocked	Steroid	SMOC1	4.14988	4.30731	-0.165439	0.0128119	0.133602
Brain	YearBlocked	Steroid	GNB1	8.82272	8.91916	-0.11707	0.0128293	0.13369
Brain	YearBlocked	Steroid	NME7	6.96264	6.78451	0.220128	0.0128549	0.133863
Brain	YearBlocked	Steroid	AP1G1	5.24116	5.31358	-0.0901331	0.0129695	0.134955
Brain	YearBlocked	Steroid	ICAM2	3.48843	3.71378	-0.212738	0.0129778	0.134955
Brain	YearBlocked	Steroid	TRPV1	1.01947	1.17561	-0.157598	0.0129996	0.135087
Brain	YearBlocked	Steroid	FURIN	4.41504	4.53714	-0.127066	0.0130116	0.135118
Brain	YearBlocked	Steroid	PAXBP1	4.55368	4.45125	0.0998335	0.0130284	0.135126
Brain	YearBlocked	Steroid	RAB21	4.35142	4.24097	0.116119	0.0130305	0.135126
Brain	YearBlocked	Steroid	CCSAP	6.1691	6.29887	-0.184215	0.0131639	0.135569
Brain	YearBlocked	Steroid	CMTR1	5.06984	5.14126	-0.0748297	0.013111	0.135569
Brain	YearBlocked	Steroid	CYP2C8	1.42133	1.91811	-0.468216	0.013167	0.135569
Brain	YearBlocked	Steroid	FGD6	2.31539	2.40957	-0.120822	0.0131024	0.135569
Brain	YearBlocked	Steroid	GSAP	4.01729	3.85152	0.141495	0.0131306	0.135569
Brain	YearBlocked	Steroid	KANSL3	4.68714	4.79894	-0.115978	0.0131326	0.135569
Brain	YearBlocked	Steroid	L3MBTL4	2.54896	2.68452	-0.131023	0.0131377	0.135569
Brain	YearBlocked	Steroid	RRP1	4.39796	4.4818	-0.0781423	0.0131027	0.135569
Brain	YearBlocked	Steroid	SLC38A10	4.29554	4.41821	-0.134481	0.0131523	0.135569
Brain	YearBlocked	Steroid	SMYD4	3.55106	3.68739	-0.139449	0.0131732	0.135569
Brain	YearBlocked	Steroid	ZNF550	2.90604	3.07309	-0.174843	0.0131296	0.135569
Brain	YearBlocked	Steroid	MTMR14	3.86294	3.97356	-0.109533	0.0131824	0.13557
Brain	YearBlocked	Steroid	CNTN4	2.49817	2.6876	-0.211836	0.0132078	0.135644
Brain	YearBlocked	Steroid	MAPK8	4.80427	5.00669	-0.256975	0.0132012	0.135644
Brain	YearBlocked	Steroid	RPRD1B	4.0582	4.19841	-0.130103	0.0132201	0.135677
Brain	YearBlocked	Steroid	CFAP97	5.22858	5.31008	-0.10501	0.0132535	0.135926
Brain	YearBlocked	Steroid	BCDIN3D	4.03094	4.18291	-0.157926	0.0132801	0.135938
Brain	YearBlocked	Steroid	KRT222	3.99316	3.85463	0.137347	0.0133002	0.135938
Brain	YearBlocked	Steroid	SIPA1L2	3.92621	4.04367	-0.114694	0.0132651	0.135938
Brain	YearBlocked	Steroid	SLC36A4	3.38881	3.60955	-0.234941	0.013294	0.135938
Brain	YearBlocked	Steroid	ZNF639	4.26941	4.14724	0.113955	0.0132826	0.135938
Brain	YearBlocked	Steroid	ASXL2	2.51054	2.61149	-0.153648	0.0133297	0.135959
Brain	YearBlocked	Steroid	CSNK1D	5.8644	5.95602	-0.104902	0.0133159	0.135959
Brain	YearBlocked	Steroid	MCF2	3.69866	3.58663	0.123184	0.0133221	0.135959
Brain	YearBlocked	Steroid	CYFIP1	4.77028	4.87571	-0.11649	0.0133951	0.136281
Brain	YearBlocked	Steroid	DEDD	4.23141	4.31292	-0.0908958	0.013407	0.136281
Brain	YearBlocked	Steroid	IFT27	4.67558	4.87374	-0.193083	0.013382	0.136281
Brain	YearBlocked	Steroid	MOK	3.8087	3.9638	-0.158662	0.0133829	0.136281
Brain	YearBlocked	Steroid	WASF3	5.43198	5.533	-0.112269	0.0134019	0.136281
Brain	YearBlocked	Steroid	BCAM	3.46586	3.65426	-0.16292	0.0134163	0.136283
Brain	YearBlocked	Steroid	MARCHF5	4.65683	4.54941	0.123541	0.0134385	0.136416
Brain	YearBlocked	Steroid	DLEC1	1.47037	1.72018	-0.287747	0.0135033	0.136887
Brain	YearBlocked	Steroid	PTP4A1	5.54016	5.7317	-0.197265	0.0135033	0.136887
Brain	YearBlocked	Steroid	STXBP4	2.71307	2.84436	-0.166378	0.0135717	0.137487
Brain	YearBlocked	Steroid	TEAD1	2.33984	2.48848	-0.223188	0.0136127	0.137809
Brain	YearBlocked	Steroid	CDH2	6.03423	6.14075	-0.119817	0.0136357	0.137948
Brain	YearBlocked	Steroid	CTNS	3.57577	3.69744	-0.125175	0.0137188	0.138226
Brain	YearBlocked	Steroid	DENND3	3.30763	3.00099	0.310555	0.0136824	0.138226
Brain	YearBlocked	Steroid	GPAT4	5.07261	5.18578	-0.128187	0.013705	0.138226
Brain	YearBlocked	Steroid	HNRNPD	8.79075	8.66886	0.117998	0.0137035	0.138226
Brain	YearBlocked	Steroid	PI4KB	5.11065	5.18862	-0.0803631	0.0136917	0.138226
Brain	YearBlocked	Steroid	PPM1E	6.2739	6.40695	-0.164044	0.0137126	0.138226
Brain	YearBlocked	Steroid	BRI3	5.72967	5.87518	-0.132705	0.0137299	0.138244
Brain	YearBlocked	Steroid	IFT22	5.76336	5.8961	-0.131167	0.0137435	0.138289
Brain	YearBlocked	Steroid	LSM10	5.63445	5.73642	-0.102068	0.0138155	0.138825
Brain	YearBlocked	Steroid	SAMD8	4.85427	4.94943	-0.115805	0.0138069	0.138825
Brain	YearBlocked	Steroid	CAMLG	7.51999	7.37074	0.189212	0.0138327	0.138829
Brain	YearBlocked	Steroid	IP6K1	5.5511	5.64252	-0.0926595	0.0138438	0.138829
Brain	YearBlocked	Steroid	PDE1C	1.12652	1.33869	-0.242542	0.013839	0.138829
Brain	YearBlocked	Steroid	DENND4B	4.47294	4.57134	-0.0970633	0.0138749	0.13899
Brain	YearBlocked	Steroid	GDI1	9.33528	9.43857	-0.114055	0.0138785	0.13899
Brain	YearBlocked	Steroid	SFPQ	6.28936	6.20207	0.0835994	0.013891	0.139022
Brain	YearBlocked	Steroid	ECHDC3	2.62318	2.79533	-0.16018	0.0139095	0.139114
Brain	YearBlocked	Steroid	NAA25	4.33487	4.4535	-0.135267	0.013949	0.139415
Brain	YearBlocked	Steroid	FUT8	5.30345	5.39388	-0.114051	0.0139761	0.139593
Brain	YearBlocked	Steroid	SMIM15	4.77326	4.63189	0.147846	0.0140384	0.140121
Brain	YearBlocked	Steroid	SMC1A	4.55216	4.60702	-0.0835093	0.0140801	0.140443
Brain	YearBlocked	Steroid	ENSMMUG00000044392	3.85833	3.93813	-0.0922344	0.0140977	0.140525
Brain	YearBlocked	Steroid	PDE4DIP	6.03703	6.12713	-0.110988	0.0141258	0.14071
Brain	YearBlocked	Steroid	MINOS1	8.38959	8.26192	0.147297	0.0141542	0.1409
Brain	YearBlocked	Steroid	ENSMMUG00000047252	5.80931	5.51531	0.284075	0.0141712	0.140914
Brain	YearBlocked	Steroid	MINDY4	2.81222	2.92497	-0.121435	0.0141746	0.140914
Brain	YearBlocked	Steroid	ABR	7.30132	7.3752	-0.0958651	0.0142129	0.140929
Brain	YearBlocked	Steroid	COX17	6.17562	6.036	0.141942	0.0142233	0.140929
Brain	YearBlocked	Steroid	PCNX2	3.94892	4.064	-0.122905	0.0142185	0.140929
Brain	YearBlocked	Steroid	RPF2	2.32288	2.16885	0.136286	0.0141979	0.140929
Brain	YearBlocked	Steroid	SLC7A14	3.63247	3.80952	-0.192358	0.0141883	0.140929
Brain	YearBlocked	Steroid	RAB3GAP1	4.60873	4.71133	-0.102246	0.0142584	0.141183
Brain	YearBlocked	Steroid	LDB1	6.37469	6.45938	-0.0945843	0.0143006	0.141359
Brain	YearBlocked	Steroid	ZMYND11	7.18523	7.24145	-0.0785975	0.0143046	0.141359
Brain	YearBlocked	Steroid	ZNF2	2.52285	2.63008	-0.124497	0.0142885	0.141359
Brain	YearBlocked	Steroid	CLSTN2	4.60289	4.82835	-0.332396	0.0143688	0.141819
Brain	YearBlocked	Steroid	SRCAP	4.44533	4.5325	-0.112314	0.0143702	0.141819
Brain	YearBlocked	Steroid	PRR14L	3.36027	3.4455	-0.115084	0.0143876	0.141897
Brain	YearBlocked	Steroid	CBY1	5.02539	5.15351	-0.129892	0.0144184	0.142107
Brain	YearBlocked	Steroid	EXT1	4.31293	4.39133	-0.0914891	0.0144863	0.142305
Brain	YearBlocked	Steroid	IQCE	4.84769	4.92149	-0.0929836	0.0144523	0.142305
Brain	YearBlocked	Steroid	ORC4	4.56083	4.45755	0.104063	0.0144646	0.142305
Brain	YearBlocked	Steroid	SOCS5	4.5491	4.62307	-0.098341	0.0144771	0.142305
Brain	YearBlocked	Steroid	VEZF1	4.97643	5.05541	-0.108716	0.0144806	0.142305
Brain	YearBlocked	Steroid	ELP2	4.12733	4.20241	-0.0945547	0.0145394	0.142525
Brain	YearBlocked	Steroid	ENSMMUG00000043069	1.18464	0.574687	0.649035	0.0145565	0.142525
Brain	YearBlocked	Steroid	ENSMMUG00000048974	0.990604	1.12964	-0.139657	0.0145558	0.142525
Brain	YearBlocked	Steroid	SLC22A17	8.59167	8.72828	-0.12162	0.0145392	0.142525
Brain	YearBlocked	Steroid	SYNM	4.04503	4.23789	-0.20626	0.0145202	0.142525
Brain	YearBlocked	Steroid	AACS	5.27735	5.38888	-0.106503	0.0145921	0.142617
Brain	YearBlocked	Steroid	ARL1	5.87156	5.97139	-0.109296	0.0145898	0.142617
Brain	YearBlocked	Steroid	PRODH	4.11904	4.40144	-0.268119	0.0145946	0.142617
Brain	YearBlocked	Steroid	MCOLN1	4.2212	4.32979	-0.106383	0.0146306	0.142876
Brain	YearBlocked	Steroid	ACVR2B	2.2301	2.40866	-0.216997	0.0146707	0.142977
Brain	YearBlocked	Steroid	EFCAB12	2.93065	3.20844	-0.283776	0.0146913	0.142977
Brain	YearBlocked	Steroid	MBOAT2	5.98494	5.71978	0.282887	0.0146626	0.142977
Brain	YearBlocked	Steroid	SORCS3	2.88801	3.08905	-0.192329	0.0146972	0.142977
Brain	YearBlocked	Steroid	STAT2	4.71171	4.80203	-0.0968865	0.0146985	0.142977
Brain	YearBlocked	Steroid	TTLL5	2.83456	2.93363	-0.109891	0.0146892	0.142977
Brain	YearBlocked	Steroid	TNN	1.23872	1.43022	-0.198268	0.0147268	0.143159
Brain	YearBlocked	Steroid	ABCA3	5.57003	5.66136	-0.100256	0.0147784	0.143338
Brain	YearBlocked	Steroid	HDAC9	3.91646	4.0217	-0.115483	0.0147837	0.143338
Brain	YearBlocked	Steroid	NMI	2.17896	1.98282	0.18748	0.0147613	0.143338
Brain	YearBlocked	Steroid	ZBTB40	3.13136	3.23655	-0.131488	0.0147751	0.143338
Brain	YearBlocked	Steroid	CHKA	5.90241	5.82477	0.0903948	0.0148098	0.143498
Brain	YearBlocked	Steroid	NCSTN	5.46105	5.55664	-0.100253	0.0148238	0.14354
Brain	YearBlocked	Steroid	ASAP1	4.09867	4.16601	-0.0940677	0.0148471	0.143593
Brain	YearBlocked	Steroid	GALNT17	5.91012	6.12225	-0.258762	0.0148484	0.143593
Brain	YearBlocked	Steroid	ZNF384	4.9506	5.04194	-0.0966173	0.0148838	0.143841
Brain	YearBlocked	Steroid	CYFIP2	6.74091	6.82437	-0.103424	0.0149347	0.143862
Brain	YearBlocked	Steroid	EMD	5.53108	5.63311	-0.107758	0.0149438	0.143862
Brain	YearBlocked	Steroid	NPFFR2	2.06163	2.34655	-0.332108	0.0149164	0.143862
Brain	YearBlocked	Steroid	VTN	2.02825	2.54021	-0.487052	0.0149408	0.143862
Brain	YearBlocked	Steroid	ZNF181	5.36816	5.27596	0.0861094	0.0149126	0.143862
Brain	YearBlocked	Steroid	ZNF263	3.98386	4.10382	-0.118644	0.0149102	0.143862
Brain	YearBlocked	Steroid	ME3	5.01666	5.15818	-0.153908	0.0149634	0.143957
Brain	YearBlocked	Steroid	ENSMMUG00000015967	2.3803	2.71608	-0.369485	0.0149809	0.144033
Brain	YearBlocked	Steroid	PHYHIPL	5.76591	5.67129	0.0956635	0.0149945	0.144071
Brain	YearBlocked	Steroid	PDPK1	5.22817	5.31467	-0.0987208	0.015019	0.144213
Brain	YearBlocked	Steroid	CABIN1	4.6588	4.76437	-0.128193	0.01504	0.144239
Brain	YearBlocked	Steroid	PLCXD3	3.44232	3.5891	-0.161361	0.0150411	0.144239
Brain	YearBlocked	Steroid	RMDN2	3.00715	2.82985	0.160925	0.0150912	0.144627
Brain	YearBlocked	Steroid	PRELP	2.25921	2.39535	-0.159904	0.0151082	0.144697
Brain	YearBlocked	Steroid	UPF1	4.865	4.95045	-0.090468	0.0151195	0.144712
Brain	YearBlocked	Steroid	PRSS45P	1.43839	1.06732	0.397631	0.0151334	0.144752
Brain	YearBlocked	Steroid	SPINT2	7.32359	7.45166	-0.116507	0.0151475	0.144794
Brain	YearBlocked	Steroid	BORCS7	4.96738	5.17799	-0.199517	0.0152279	0.145391
Brain	YearBlocked	Steroid	PJA2	7.63605	7.72104	-0.118963	0.0152293	0.145391
Brain	YearBlocked	Steroid	ENAH	5.45888	5.52138	-0.101739	0.0152835	0.145628
Brain	YearBlocked	Steroid	TMEM135	3.73665	3.87592	-0.149791	0.0152738	0.145628
Brain	YearBlocked	Steroid	VPS26C	4.31031	4.45632	-0.154287	0.0152667	0.145628
Brain	YearBlocked	Steroid	ARHGEF17	3.61409	3.73312	-0.104571	0.0153483	0.146152
Brain	YearBlocked	Steroid	REV3L	5.07468	5.16782	-0.111586	0.0153731	0.146295
Brain	YearBlocked	Steroid	AP1S3	1.42207	1.63183	-0.206209	0.0154336	0.14647
Brain	YearBlocked	Steroid	CD36	3.75612	4.15963	-0.374365	0.0154407	0.14647
Brain	YearBlocked	Steroid	CELF5	6.88531	6.99242	-0.127265	0.015426	0.14647
Brain	YearBlocked	Steroid	HEY2	2.20129	2.07447	0.140571	0.0154366	0.14647
Brain	YearBlocked	Steroid	TTC37	4.84247	4.90799	-0.0923129	0.0154074	0.14647
Brain	YearBlocked	Steroid	ACO1	4.63073	4.71248	-0.0912735	0.0154625	0.146491
Brain	YearBlocked	Steroid	RAB11FIP3	5.00304	5.08595	-0.0857602	0.0154604	0.146491
Brain	YearBlocked	Steroid	ITIH4	1.15059	1.50901	-0.359186	0.0154826	0.146496
Brain	YearBlocked	Steroid	SYT11	7.47675	7.5668	-0.111767	0.0154827	0.146496
Brain	YearBlocked	Steroid	STK4	3.4676	3.57806	-0.145669	0.015495	0.146519
Brain	YearBlocked	Steroid	OSCP1	4.71223	4.84487	-0.141233	0.0155059	0.14653
Brain	YearBlocked	Steroid	ENSMMUG00000043386	3.36747	3.48941	-0.133372	0.015518	0.146552
Brain	YearBlocked	Steroid	HIST2H2BE	4.70852	4.4926	0.215046	0.015543	0.146695
Brain	YearBlocked	Steroid	PIK3R4	3.73761	3.79677	-0.0719501	0.015585	0.146998
Brain	YearBlocked	Steroid	CEP295	4.18181	4.05755	0.131509	0.0156548	0.147563
Brain	YearBlocked	Steroid	APLP2	8.24369	8.34702	-0.107211	0.0156828	0.147733
Brain	YearBlocked	Steroid	CHST11	4.70737	4.86157	-0.164698	0.015716	0.147859
Brain	YearBlocked	Steroid	CYLD	3.43822	3.557	-0.137628	0.0157083	0.147859
Brain	YearBlocked	Steroid	ELN	3.14485	3.52963	-0.435297	0.0157322	0.147919
Brain	YearBlocked	Steroid	CRB1	4.07483	4.33871	-0.281249	0.0157765	0.147931
Brain	YearBlocked	Steroid	FAM217B	3.31969	3.21746	0.0987771	0.0157705	0.147931
Brain	YearBlocked	Steroid	SAMD4B	4.67797	4.77373	-0.104623	0.0157831	0.147931
Brain	YearBlocked	Steroid	SH3BP4	3.18191	3.28687	-0.100143	0.0157655	0.147931
Brain	YearBlocked	Steroid	STS	1.99409	2.14922	-0.17543	0.0157535	0.147931
Brain	YearBlocked	Steroid	CNNM1	3.61546	3.71626	-0.112904	0.0158098	0.14798
Brain	YearBlocked	Steroid	DSCAM	3.30645	3.38933	-0.114077	0.0158486	0.14798
Brain	YearBlocked	Steroid	RAPH1	4.1388	4.23963	-0.136746	0.0158419	0.14798
Brain	YearBlocked	Steroid	RCN1	5.69052	5.79766	-0.106452	0.0158269	0.14798
Brain	YearBlocked	Steroid	RNF40	5.53411	5.61949	-0.0888432	0.0158579	0.14798
Brain	YearBlocked	Steroid	SLC29A3	1.87693	2.00681	-0.128478	0.0158571	0.14798
Brain	YearBlocked	Steroid	UNC13B	4.52161	4.61573	-0.10577	0.0158065	0.14798
Brain	YearBlocked	Steroid	TBC1D9	5.7012	5.80644	-0.113996	0.015873	0.148029
Brain	YearBlocked	Steroid	ELP1	4.75386	4.84142	-0.105062	0.0158914	0.148108
Brain	YearBlocked	Steroid	IDH1	5.68021	5.80102	-0.120146	0.0159199	0.148211
Brain	YearBlocked	Steroid	PHLDA1	3.72672	3.60627	0.120405	0.0159224	0.148211
Brain	YearBlocked	Steroid	RSC1A1	3.09174	3.19408	-0.155866	0.0159389	0.148273
Brain	YearBlocked	Steroid	RIMS1	4.68245	4.78733	-0.138585	0.0160122	0.148862
Brain	YearBlocked	Steroid	CASK	5.06626	5.15408	-0.112955	0.0160389	0.149017
Brain	YearBlocked	Steroid	ARF3	2.98441	3.22299	-0.228405	0.0161314	0.149133
Brain	YearBlocked	Steroid	ARID1B	4.80598	4.88333	-0.0923782	0.0160758	0.149133
Brain	YearBlocked	Steroid	BCL9L	4.43042	4.51128	-0.0973692	0.0161107	0.149133
Brain	YearBlocked	Steroid	CGAS	1.07255	0.975697	0.105345	0.0161246	0.149133
Brain	YearBlocked	Steroid	CTTNBP2NL	2.76673	2.89075	-0.152339	0.0160922	0.149133
Brain	YearBlocked	Steroid	GSKIP	3.60883	3.44229	0.186422	0.0160966	0.149133
Brain	YearBlocked	Steroid	KATNAL2	2.09905	2.32716	-0.239705	0.016087	0.149133
Brain	YearBlocked	Steroid	RNF216	4.39553	4.46248	-0.0826107	0.0161244	0.149133
Brain	YearBlocked	Steroid	AMMECR1L	3.86073	3.96503	-0.11451	0.0161828	0.149198
Brain	YearBlocked	Steroid	EHD3	5.12084	5.23235	-0.114749	0.0161707	0.149198
Brain	YearBlocked	Steroid	HECA	4.28618	4.38013	-0.111419	0.0161985	0.149198
Brain	YearBlocked	Steroid	PDGFRB	4.38681	4.56292	-0.152008	0.01615	0.149198
Brain	YearBlocked	Steroid	TRIM2	6.94236	7.00166	-0.0799232	0.0161594	0.149198
Brain	YearBlocked	Steroid	YIPF6	4.70684	4.82793	-0.131288	0.016191	0.149198
Brain	YearBlocked	Steroid	ENSMMUG00000040867	6.84204	6.93495	-0.0974881	0.0162124	0.149209
Brain	YearBlocked	Steroid	LONP2	4.78183	4.83593	-0.07968	0.0162196	0.149209
Brain	YearBlocked	Steroid	RSBN1	3.68174	3.74613	-0.088352	0.0162526	0.14942
Brain	YearBlocked	Steroid	THRB	3.83619	4.0141	-0.18797	0.0162865	0.149639
Brain	YearBlocked	Steroid	GNA11	5.4848	5.56828	-0.110964	0.0163208	0.14977
Brain	YearBlocked	Steroid	TRO	5.63636	5.73679	-0.093197	0.016313	0.14977
Brain	YearBlocked	Steroid	EIPR1	5.61428	5.72124	-0.117316	0.0163379	0.149834
Brain	YearBlocked	Steroid	ARHGAP11A	1.75925	1.63717	0.113812	0.0163697	0.149941
Brain	YearBlocked	Steroid	COBLL1	2.11145	2.26437	-0.16862	0.0163668	0.149941
Brain	YearBlocked	Steroid	PIK3IP1	4.12635	4.29854	-0.16521	0.0163811	0.149954
Brain	YearBlocked	Steroid	DDX46	5.02951	5.08594	-0.0799562	0.0164971	0.150923
Brain	YearBlocked	Steroid	NDST2	4.05378	4.13209	-0.0772632	0.016561	0.151415
Brain	YearBlocked	Steroid	AL109653.1	4.63625	4.42656	0.267086	0.0166063	0.151736
Brain	YearBlocked	Steroid	CCDC121	1.76686	1.88802	-0.129649	0.0167012	0.152036
Brain	YearBlocked	Steroid	CLBA1	4.42334	4.53237	-0.10419	0.0166925	0.152036
Brain	YearBlocked	Steroid	FNDC9	2.24382	2.43285	-0.171163	0.0167105	0.152036
Brain	YearBlocked	Steroid	GPR137C	3.83914	3.72143	0.119387	0.0166557	0.152036
Brain	YearBlocked	Steroid	NFASC	4.94639	5.05213	-0.127864	0.016693	0.152036
Brain	YearBlocked	Steroid	PGA3	1.28414	1.47311	-0.181054	0.0166787	0.152036
Brain	YearBlocked	Steroid	TRAV30	1.24117	1.13086	0.112304	0.0166759	0.152036
Brain	YearBlocked	Steroid	SETD5	5.52315	5.58151	-0.0726037	0.016724	0.152066
Brain	YearBlocked	Steroid	APEH	4.77578	4.86654	-0.0882059	0.0168247	0.152119
Brain	YearBlocked	Steroid	ATAT1	6.94918	7.04217	-0.110321	0.0167959	0.152119
Brain	YearBlocked	Steroid	BOD1L1	3.82465	3.88715	-0.109852	0.016857	0.152119
Brain	YearBlocked	Steroid	DHCR24	5.60682	5.7235	-0.120574	0.0168558	0.152119
Brain	YearBlocked	Steroid	DHRS3	2.0143	2.26052	-0.237989	0.0169073	0.152119
Brain	YearBlocked	Steroid	ENSMMUG00000032497	7.05583	6.92335	0.133676	0.0168807	0.152119
Brain	YearBlocked	Steroid	FOXP4	2.50321	2.64063	-0.131623	0.0169038	0.152119
Brain	YearBlocked	Steroid	ITPRIP	1.92481	2.08816	-0.165465	0.0167633	0.152119
Brain	YearBlocked	Steroid	KCTD18	3.7447	3.86561	-0.12038	0.0168665	0.152119
Brain	YearBlocked	Steroid	KIF16B	2.32536	2.41797	-0.112462	0.0168014	0.152119
Brain	YearBlocked	Steroid	KPNA5	3.61347	3.46536	0.160515	0.0168903	0.152119
Brain	YearBlocked	Steroid	OSTF1	4.01515	4.18612	-0.165224	0.0169135	0.152119
Brain	YearBlocked	Steroid	PGM2	3.581	3.45975	0.127605	0.016887	0.152119
Brain	YearBlocked	Steroid	RAP1GAP2	3.64271	3.8716	-0.276724	0.0169026	0.152119
Brain	YearBlocked	Steroid	SATB1	5.14281	5.36213	-0.256423	0.0169033	0.152119
Brain	YearBlocked	Steroid	STX16	5.24085	5.33957	-0.0942769	0.0167926	0.152119
Brain	YearBlocked	Steroid	WDR82	7.14944	7.2262	-0.0865434	0.0167645	0.152119
Brain	YearBlocked	Steroid	XRN1	2.76623	2.63903	0.110435	0.0168807	0.152119
Brain	YearBlocked	Steroid	GATM	5.8937	5.77286	0.12867	0.0169737	0.152569
Brain	YearBlocked	Steroid	ENSMMUG00000039895	4.55421	4.63841	-0.0906205	0.0170672	0.153133
Brain	YearBlocked	Steroid	KDM2B	4.39111	4.50908	-0.135531	0.017066	0.153133
Brain	YearBlocked	Steroid	RGS7BP	4.49834	4.60133	-0.138607	0.0170561	0.153133
Brain	YearBlocked	Steroid	ENSMMUG00000042676	8.36433	8.51459	-0.144131	0.0171321	0.153468
Brain	YearBlocked	Steroid	MNT	4.09399	4.20183	-0.122578	0.0171444	0.153468
Brain	YearBlocked	Steroid	SMPD4	4.55364	4.6374	-0.0898373	0.0171457	0.153468
Brain	YearBlocked	Steroid	USP7	4.69263	4.84655	-0.21605	0.017143	0.153468
Brain	YearBlocked	Steroid	ARID1A	5.32048	5.39949	-0.0978489	0.0171579	0.153484
Brain	YearBlocked	Steroid	EML4	4.21286	4.29159	-0.0980713	0.0171957	0.153662
Brain	YearBlocked	Steroid	FBXO21	5.70406	5.78801	-0.0819613	0.0171984	0.153662
Brain	YearBlocked	Steroid	COPA	6.85096	6.90886	-0.0716623	0.0172208	0.15377
Brain	YearBlocked	Steroid	CRABP1	4.20183	4.62142	-0.481834	0.0172391	0.153842
Brain	YearBlocked	Steroid	ADPGK	4.16683	4.28743	-0.113933	0.0172562	0.153902
Brain	YearBlocked	Steroid	SUPT7L	4.6685	4.73531	-0.0676557	0.017294	0.154147
Brain	YearBlocked	Steroid	CLEC4A	2.29652	2.02662	0.275898	0.0173314	0.154257
Brain	YearBlocked	Steroid	ENSMMUG00000023474	4.68133	4.59304	0.0866969	0.0173836	0.154257
Brain	YearBlocked	Steroid	IQCC	4.03433	4.15953	-0.126136	0.0173247	0.154257
Brain	YearBlocked	Steroid	PCNA	3.77268	3.67546	0.103276	0.017376	0.154257
Brain	YearBlocked	Steroid	PROS1	3.31119	3.47982	-0.166397	0.0173608	0.154257
Brain	YearBlocked	Steroid	PRUNE1	4.13272	4.25441	-0.132496	0.017351	0.154257
Brain	YearBlocked	Steroid	SUMO4	1.1566	0.716571	0.480557	0.0173891	0.154257
Brain	YearBlocked	Steroid	TAB1	4.58478	4.68623	-0.10559	0.0173776	0.154257
Brain	YearBlocked	Steroid	OCA2	2.21105	2.43004	-0.225342	0.017403	0.154289
Brain	YearBlocked	Steroid	RILP	1.17294	1.38404	-0.210189	0.0174227	0.154372
Brain	YearBlocked	Steroid	BRPF3	4.26629	4.34408	-0.0907452	0.0174625	0.154632
Brain	YearBlocked	Steroid	ENSMMUG00000032622	2.03014	3.85149	-1.8381	0.0174926	0.154806
Brain	YearBlocked	Steroid	ENSMMUG00000014448	2.4031	2.08038	0.336236	0.0175231	0.154946
Brain	YearBlocked	Steroid	RAB11FIP2	4.92858	5.00714	-0.118895	0.0175291	0.154946
Brain	YearBlocked	Steroid	KDM3B	4.55796	4.62136	-0.0775205	0.0175921	0.155227
Brain	YearBlocked	Steroid	SLC25A19	2.87624	2.9917	-0.133156	0.0175864	0.155227
Brain	YearBlocked	Steroid	TOP1	5.67043	5.73667	-0.0890119	0.0175729	0.155227
Brain	YearBlocked	Steroid	ARMC2	3.04678	3.14919	-0.11529	0.0176141	0.155329
Brain	YearBlocked	Steroid	RPUSD4	3.06967	3.25784	-0.200486	0.0176388	0.155363
Brain	YearBlocked	Steroid	SINHCAF	3.40012	3.61098	-0.235772	0.0176351	0.155363
Brain	YearBlocked	Steroid	KIRREL1	2.72873	2.89521	-0.165772	0.0176943	0.155485
Brain	YearBlocked	Steroid	RAB8B	4.77495	4.89022	-0.136663	0.0176932	0.155485
Brain	YearBlocked	Steroid	SPIN1	7.38646	7.44836	-0.0849468	0.0176751	0.155485
Brain	YearBlocked	Steroid	VPS41	5.14903	5.25596	-0.134362	0.0176937	0.155485
Brain	YearBlocked	Steroid	SLC4A8	3.87212	4.00201	-0.159616	0.0177341	0.155743
Brain	YearBlocked	Steroid	SETD1A	3.53231	3.60994	-0.087516	0.0177815	0.156052
Brain	YearBlocked	Steroid	SUZ12	3.69592	3.60559	0.0951393	0.0177902	0.156052
Brain	YearBlocked	Steroid	GCLM	3.55419	3.67154	-0.133756	0.0178127	0.156157
Brain	YearBlocked	Steroid	FGD5	1.99943	2.13646	-0.15509	0.0178537	0.15624
Brain	YearBlocked	Steroid	GTPBP1	5.12891	5.22447	-0.105351	0.0178421	0.15624
Brain	YearBlocked	Steroid	TYMP	2.4054	2.68156	-0.273602	0.0178462	0.15624
Brain	YearBlocked	Steroid	PLEKHA7	3.4119	3.53244	-0.123652	0.017871	0.156301
Brain	YearBlocked	Steroid	ENSMMUG00000041354	3.9169	4.10935	-0.232876	0.0178876	0.156354
Brain	YearBlocked	Steroid	ENSMMUG00000039132	2.89305	2.52686	0.371965	0.0179481	0.156699
Brain	YearBlocked	Steroid	UBE2O	5.07449	5.13691	-0.0700372	0.0179419	0.156699
Brain	YearBlocked	Steroid	STARD13	1.77422	1.88171	-0.1177	0.0179642	0.156748
Brain	YearBlocked	Steroid	ENSMMUG00000001819	2.07868	1.91881	0.154475	0.0179756	0.156756
Brain	YearBlocked	Steroid	RTL6	5.34011	5.41518	-0.0874535	0.0180238	0.157084
Brain	YearBlocked	Steroid	ZSCAN31	1.23395	1.52152	-0.283949	0.0181255	0.157878
Brain	YearBlocked	Steroid	ADGRE5	2.37714	2.5247	-0.14733	0.0182096	0.158201
Brain	YearBlocked	Steroid	EAF2	1.05114	0.840586	0.202731	0.0182262	0.158201
Brain	YearBlocked	Steroid	ENSMMUG00000039411	1.65522	1.43018	0.226951	0.0181922	0.158201
Brain	YearBlocked	Steroid	ENSMMUG00000042331	1.91008	1.75344	0.167992	0.0182083	0.158201
Brain	YearBlocked	Steroid	SPRED1	4.76306	4.63835	0.133091	0.0182257	0.158201
Brain	YearBlocked	Steroid	ZNF609	4.46256	4.53131	-0.0915506	0.0181931	0.158201
Brain	YearBlocked	Steroid	NEK5	1.71223	1.84044	-0.14245	0.0182529	0.15834
Brain	YearBlocked	Steroid	ZNF568	2.65493	2.56314	0.0916525	0.0182649	0.158353
Brain	YearBlocked	Steroid	LRRC41	5.54992	5.63671	-0.0892553	0.0183204	0.158505
Brain	YearBlocked	Steroid	NPFFR1	1.741	1.91442	-0.195767	0.018325	0.158505
Brain	YearBlocked	Steroid	PPP4R3B	5.68888	5.57704	0.120562	0.0182998	0.158505
Brain	YearBlocked	Steroid	SLC7A8	4.74859	4.91066	-0.14507	0.0183215	0.158505
Brain	YearBlocked	Steroid	CNOT6	4.54889	4.59534	-0.0783593	0.0183728	0.158826
Brain	YearBlocked	Steroid	ELOVL6	3.93094	4.03793	-0.103964	0.0184438	0.159348
Brain	YearBlocked	Steroid	NCBP1	5.88932	5.99755	-0.129032	0.0184655	0.159351
Brain	YearBlocked	Steroid	TRAFD1	5.13953	5.20586	-0.0734524	0.0184595	0.159351
Brain	YearBlocked	Steroid	QPCT	3.80589	3.7256	0.0883773	0.01857	0.16016
Brain	YearBlocked	Steroid	TBC1D5	4.8306	4.88869	-0.0705546	0.0185971	0.160301
Brain	YearBlocked	Steroid	PROM1	3.91069	4.05563	-0.154942	0.0186739	0.160869
Brain	YearBlocked	Steroid	ARHGAP25	1.50168	1.66833	-0.17894	0.0187404	0.161256
Brain	YearBlocked	Steroid	LHFPL3	5.49889	5.6206	-0.130596	0.0187296	0.161256
Brain	YearBlocked	Steroid	WDR73	3.48196	3.6444	-0.169328	0.01879	0.16159
Brain	YearBlocked	Steroid	AFF2	3.30858	3.48574	-0.27114	0.0188486	0.161814
Brain	YearBlocked	Steroid	ARHGEF2	5.29405	5.375	-0.0934123	0.0188291	0.161814
Brain	YearBlocked	Steroid	GDNF	1.4989	1.39217	0.105966	0.0188551	0.161814
Brain	YearBlocked	Steroid	UHRF1BP1	2.64678	2.78899	-0.159565	0.0188595	0.161814
Brain	YearBlocked	Steroid	CLDN24	3.01713	3.21501	-0.205025	0.018896	0.161848
Brain	YearBlocked	Steroid	EPAS1	4.93791	5.10293	-0.15528	0.0188959	0.161848
Brain	YearBlocked	Steroid	RECQL	3.41869	3.2417	0.1675	0.0188861	0.161848
Brain	YearBlocked	Steroid	CHRNA1	1.18399	1.53118	-0.355153	0.0189277	0.161921
Brain	YearBlocked	Steroid	COPG2	5.0215	5.11077	-0.104756	0.0189479	0.161921
Brain	YearBlocked	Steroid	LRRC58	3.47026	3.56625	-0.129707	0.0189479	0.161921
Brain	YearBlocked	Steroid	OPCML	5.90014	6.07904	-0.220471	0.018947	0.161921
Brain	YearBlocked	Steroid	NPR3	2.81788	3.06081	-0.265795	0.0189611	0.16194
Brain	YearBlocked	Steroid	CYTH2	4.52101	4.60036	-0.0864875	0.0190318	0.162358
Brain	YearBlocked	Steroid	DRD5	1.02971	1.21257	-0.172203	0.0190237	0.162358
Brain	YearBlocked	Steroid	ZFP91	5.26299	5.31546	-0.0844423	0.019078	0.16266
Brain	YearBlocked	Steroid	BRPF1	3.16994	3.26392	-0.111591	0.019136	0.162668
Brain	YearBlocked	Steroid	ENPEP	1.97691	2.168	-0.224889	0.0191345	0.162668
Brain	YearBlocked	Steroid	KAT6B	4.44709	4.51301	-0.096289	0.0191323	0.162668
Brain	YearBlocked	Steroid	OTUB2	2.95753	3.14223	-0.177552	0.0191445	0.162668
Brain	YearBlocked	Steroid	PZP	5.57704	5.7606	-0.227461	0.0191113	0.162668
Brain	YearBlocked	Steroid	TMEM248	5.22588	5.32165	-0.10141	0.0191274	0.162668
Brain	YearBlocked	Steroid	LRRC4	5.52976	5.60017	-0.0876745	0.0191571	0.162683
Brain	YearBlocked	Steroid	AGO2	2.18587	2.32213	-0.240352	0.0192347	0.163249
Brain	YearBlocked	Steroid	APOC1	5.05076	5.39398	-0.368172	0.0192665	0.163332
Brain	YearBlocked	Steroid	HLA-DRA	1.15662	1.29568	-0.145568	0.0192621	0.163332
Brain	YearBlocked	Steroid	MAP3K4	3.69773	3.76168	-0.0742786	0.0192812	0.163365
Brain	YearBlocked	Steroid	GABRA1	6.1641	6.30388	-0.179511	0.0193326	0.163438
Brain	YearBlocked	Steroid	METTL7A	3.23984	3.40083	-0.14692	0.0193181	0.163438
Brain	YearBlocked	Steroid	PCP2	2.48448	2.3824	0.120542	0.0193322	0.163438
Brain	YearBlocked	Steroid	TFE3	4.36735	4.45479	-0.0971172	0.0193338	0.163438
Brain	YearBlocked	Steroid	ENSMMUG00000045385	2.73607	2.61208	0.133296	0.0193715	0.163572
Brain	YearBlocked	Steroid	SRSF12	5.18912	5.1068	0.0864573	0.0193657	0.163572
Brain	YearBlocked	Steroid	ENSMMUG00000041126	3.97882	3.69828	0.284829	0.019397	0.163672
Brain	YearBlocked	Steroid	FAM168A	7.33417	7.44445	-0.122224	0.0194308	0.163672
Brain	YearBlocked	Steroid	FBXO46	2.68605	2.79749	-0.125863	0.019406	0.163672
Brain	YearBlocked	Steroid	GMEB1	3.20248	3.28667	-0.110824	0.0194278	0.163672
Brain	YearBlocked	Steroid	ORMDL3	5.21365	5.2987	-0.0881949	0.0194382	0.163672
Brain	YearBlocked	Steroid	ABCB9	3.93466	4.04976	-0.110636	0.0194796	0.163786
Brain	YearBlocked	Steroid	ENC1	8.82212	8.96147	-0.176651	0.0194848	0.163786
Brain	YearBlocked	Steroid	TMEM86A	2.40422	2.52305	-0.122323	0.0194695	0.163786
Brain	YearBlocked	Steroid	RBAK	4.15035	4.00359	0.14298	0.0195153	0.163951
Brain	YearBlocked	Steroid	FOXP3	1.51702	1.64794	-0.136057	0.0195627	0.16398
Brain	YearBlocked	Steroid	GZF1	3.84629	3.92123	-0.0797486	0.0195625	0.16398
Brain	YearBlocked	Steroid	RALBP1	3.57268	3.65695	-0.105412	0.0195499	0.16398
Brain	YearBlocked	Steroid	SLC9B2	4.33351	4.52447	-0.18713	0.0195404	0.16398
Brain	YearBlocked	Steroid	FBXO44	5.81383	5.91836	-0.108128	0.0195763	0.164001
Brain	YearBlocked	Steroid	MYCBPAP	3.81205	3.93183	-0.133773	0.0195901	0.164025
Brain	YearBlocked	Steroid	PMVK	3.84104	3.94682	-0.0941361	0.019611	0.164107
Brain	YearBlocked	Steroid	MANEA	3.03488	2.89206	0.145349	0.0196853	0.164544
Brain	YearBlocked	Steroid	TAB3	3.99544	4.05348	-0.0799567	0.0196793	0.164544
Brain	YearBlocked	Steroid	COQ3	5.56176	5.40725	0.166505	0.0197003	0.164578
Brain	YearBlocked	Steroid	CORO1C	5.58782	5.6746	-0.110591	0.0197139	0.164599
Brain	YearBlocked	Steroid	SURF4	5.79351	5.89396	-0.0966426	0.019734	0.164675
Brain	YearBlocked	Steroid	AL096711.2	4.88306	4.97956	-0.142402	0.0197708	0.164705
Brain	YearBlocked	Steroid	EFTUD2	5.42469	5.50183	-0.0835422	0.01975	0.164705
Brain	YearBlocked	Steroid	ZNF445	4.80235	4.88797	-0.0899703	0.0197644	0.164705
Brain	YearBlocked	Steroid	ACTR2	7.05862	7.13955	-0.107017	0.0198555	0.165278
Brain	YearBlocked	Steroid	JARID2	3.57936	3.65283	-0.0831034	0.0198617	0.165278
Brain	YearBlocked	Steroid	ICAM3	2.15579	2.35881	-0.197221	0.019874	0.165288
Brain	YearBlocked	Steroid	EIF2D	4.33217	4.40702	-0.0785264	0.0198878	0.16531
Brain	YearBlocked	Steroid	AC023055.1	4.35128	4.41223	-0.0715983	0.0199172	0.165371
Brain	YearBlocked	Steroid	GLG1	5.24198	5.36824	-0.157102	0.019914	0.165371
Brain	YearBlocked	Steroid	PSPC1	6.06982	6.14905	-0.0814257	0.0199383	0.165454
Brain	YearBlocked	Steroid	PRMT8	3.24259	3.36378	-0.129981	0.0199999	0.165872
Brain	YearBlocked	Steroid	INPPL1	4.9999	5.10383	-0.105982	0.0200355	0.166076
Brain	YearBlocked	Steroid	ACAA2	4.03842	4.16678	-0.131446	0.0201595	0.166988
Brain	YearBlocked	Steroid	DUSP14	3.58482	3.6834	-0.111852	0.0201792	0.166988
Brain	YearBlocked	Steroid	RAP1GDS1	6.69829	6.81494	-0.147882	0.0201744	0.166988
Brain	YearBlocked	Steroid	H2AJ	4.47345	4.67312	-0.19199	0.0202023	0.167087
Brain	YearBlocked	Steroid	KBTBD6	5.35266	5.4463	-0.10932	0.0202212	0.16715
Brain	YearBlocked	Steroid	FBXL17	4.86042	4.95203	-0.106863	0.0202572	0.167262
Brain	YearBlocked	Steroid	PPARA	2.15758	2.23846	-0.0803772	0.0202538	0.167262
Brain	YearBlocked	Steroid	MIXL1	1.67546	1.84725	-0.160997	0.0203377	0.167834
Brain	YearBlocked	Steroid	CNOT10	4.24462	4.35156	-0.109337	0.020391	0.168046
Brain	YearBlocked	Steroid	RPS6KA5	2.68773	2.82117	-0.146895	0.0203944	0.168046
Brain	YearBlocked	Steroid	STAT5B	3.48068	3.57731	-0.0980892	0.0203972	0.168046
Brain	YearBlocked	Steroid	ARL10	5.16688	5.26801	-0.13614	0.0204224	0.16816
Brain	YearBlocked	Steroid	CAP1	6.23251	6.30038	-0.0763313	0.0205075	0.168768
Brain	YearBlocked	Steroid	GTF3C1	4.89345	4.98034	-0.0961961	0.020524	0.168811
Brain	YearBlocked	Steroid	APLF	1.7845	1.65744	0.132571	0.0205539	0.16893
Brain	YearBlocked	Steroid	BLVRB	3.18123	3.36679	-0.189269	0.0205868	0.16893
Brain	YearBlocked	Steroid	DDX17	8.40078	8.46472	-0.0695454	0.0205951	0.16893
Brain	YearBlocked	Steroid	EIF4EBP1	3.49881	3.2719	0.213327	0.0205875	0.16893
Brain	YearBlocked	Steroid	POLR3A	4.5903	4.74431	-0.159675	0.0205907	0.16893
Brain	YearBlocked	Steroid	ENSMMUG00000029992	6.2507	6.12339	0.140433	0.0206743	0.169303
Brain	YearBlocked	Steroid	SAP30	3.89736	3.80277	0.108731	0.0206678	0.169303
Brain	YearBlocked	Steroid	SPEM1	1.97913	1.86117	0.117455	0.0206747	0.169303
Brain	YearBlocked	Steroid	GPR161	3.78257	3.87918	-0.139819	0.0207195	0.169391
Brain	YearBlocked	Steroid	UNC119	5.49513	5.61481	-0.114841	0.0207155	0.169391
Brain	YearBlocked	Steroid	VGLL4	5.27456	5.39147	-0.123304	0.020718	0.169391
Brain	YearBlocked	Steroid	PAK2	6.03329	6.10226	-0.105196	0.0207541	0.169395
Brain	YearBlocked	Steroid	STX5	3.80965	3.89631	-0.0872864	0.0207458	0.169395
Brain	YearBlocked	Steroid	TSPAN14	6.02783	6.16474	-0.155889	0.020736	0.169395
Brain	YearBlocked	Steroid	CCDC159	3.6612	3.79815	-0.132497	0.0208034	0.169449
Brain	YearBlocked	Steroid	SEPTIN7	8.83306	8.89999	-0.0771386	0.0208062	0.169449
Brain	YearBlocked	Steroid	STK39	4.63046	4.73568	-0.122322	0.0207783	0.169449
Brain	YearBlocked	Steroid	TTLL1	5.23474	5.38867	-0.163897	0.0207891	0.169449
Brain	YearBlocked	Steroid	CDKL3	1.35318	0.957109	0.416248	0.0208769	0.169481
Brain	YearBlocked	Steroid	ENSMMUG00000038507	2.89654	2.74799	0.156079	0.0208945	0.169481
Brain	YearBlocked	Steroid	ENSMMUG00000042212	2.89654	2.74799	0.156079	0.0208945	0.169481
Brain	YearBlocked	Steroid	ENSMMUG00000047531	2.89654	2.74799	0.156079	0.0208945	0.169481
Brain	YearBlocked	Steroid	NCDN	8.20222	8.31241	-0.120686	0.0208817	0.169481
Brain	YearBlocked	Steroid	NDFIP2	4.80069	4.63284	0.169709	0.0208286	0.169481
Brain	YearBlocked	Steroid	RELCH	4.71208	4.77451	-0.0759925	0.020901	0.169481
Brain	YearBlocked	Steroid	SNTB1	2.20244	2.34254	-0.147872	0.0208782	0.169481
Brain	YearBlocked	Steroid	SLITRK2	5.69437	5.60337	0.108572	0.020929	0.169616
Brain	YearBlocked	Steroid	YTHDF2	5.14532	5.20641	-0.0715209	0.0209509	0.169701
Brain	YearBlocked	Steroid	CACUL1	3.55935	3.6588	-0.120746	0.0211388	0.169888
Brain	YearBlocked	Steroid	CDH13	5.31391	5.50648	-0.180775	0.0211563	0.169888
Brain	YearBlocked	Steroid	DDX56	5.24411	5.33697	-0.0885498	0.0211403	0.169888
Brain	YearBlocked	Steroid	ENSMMUG00000021916	6.52333	6.57343	-0.0801868	0.0211395	0.169888
Brain	YearBlocked	Steroid	ENSMMUG00000048733	7.60328	7.4974	0.104035	0.0211043	0.169888
Brain	YearBlocked	Steroid	ERP29	7.34273	7.43849	-0.0943498	0.0211255	0.169888
Brain	YearBlocked	Steroid	FRK	1.18821	1.42813	-0.315752	0.0211541	0.169888
Brain	YearBlocked	Steroid	GANAB	6.482	6.55235	-0.0761172	0.0211462	0.169888
Brain	YearBlocked	Steroid	MTSS1	5.7958	5.87451	-0.0939759	0.0210858	0.169888
Brain	YearBlocked	Steroid	NOXO1	1.99294	1.83391	0.164652	0.0210945	0.169888
Brain	YearBlocked	Steroid	PPP2R5D	6.0988	6.17031	-0.0811464	0.0210809	0.169888
Brain	YearBlocked	Steroid	SLC39A7	5.33821	5.40888	-0.0746172	0.0210825	0.169888
Brain	YearBlocked	Steroid	SREBF2	7.02038	7.11578	-0.103498	0.021002	0.169888
Brain	YearBlocked	Steroid	TMTC4	4.57825	4.73429	-0.170955	0.0210447	0.169888
Brain	YearBlocked	Steroid	TOP3B	2.60211	2.68075	-0.0880055	0.0209956	0.169888
Brain	YearBlocked	Steroid	YY1	6.40057	6.46873	-0.0823911	0.0210169	0.169888
Brain	YearBlocked	Steroid	KXD1	8.00289	8.1063	-0.103223	0.0212609	0.17027
Brain	YearBlocked	Steroid	LMTK2	5.44038	5.52843	-0.11077	0.0212357	0.17027
Brain	YearBlocked	Steroid	PCDH10	4.68191	4.7923	-0.111283	0.0212507	0.17027
Brain	YearBlocked	Steroid	PPP1R8	7.30553	7.37562	-0.0820427	0.0212462	0.17027
Brain	YearBlocked	Steroid	ZFR	5.98114	6.03903	-0.0787642	0.0212397	0.17027
Brain	YearBlocked	Steroid	FMN2	5.78135	5.67677	0.0975505	0.0213849	0.170361
Brain	YearBlocked	Steroid	GALM	2.50032	2.64964	-0.155551	0.0214094	0.170361
Brain	YearBlocked	Steroid	HDX	2.46881	2.36233	0.0915564	0.0213157	0.170361
Brain	YearBlocked	Steroid	IGLV2-14	1.0205	1.13379	-0.119798	0.0213525	0.170361
Brain	YearBlocked	Steroid	KMT2D	5.09565	5.17016	-0.0983091	0.0214041	0.170361
Brain	YearBlocked	Steroid	MAN1B1	5.24921	5.35225	-0.103513	0.0214074	0.170361
Brain	YearBlocked	Steroid	PGAP4	6.30988	6.43047	-0.129337	0.0212886	0.170361
Brain	YearBlocked	Steroid	PLEKHG3	3.46963	3.59649	-0.128308	0.0213639	0.170361
Brain	YearBlocked	Steroid	PRPS2	4.25392	4.42123	-0.195767	0.0213745	0.170361
Brain	YearBlocked	Steroid	SOX2	5.12665	4.99716	0.144711	0.0213788	0.170361
Brain	YearBlocked	Steroid	TNFSF10	2.43963	2.63844	-0.215957	0.0213032	0.170361
Brain	YearBlocked	Steroid	VWA8	2.73894	2.87236	-0.156651	0.0213191	0.170361
Brain	YearBlocked	Steroid	HECTD2	5.36416	5.23892	0.119988	0.0214387	0.170504
Brain	YearBlocked	Steroid	DERPC	4.79798	4.87129	-0.0752277	0.0214641	0.170615
Brain	YearBlocked	Steroid	IFNGR2	5.59595	5.67754	-0.0855301	0.0214788	0.17064
Brain	YearBlocked	Steroid	RASAL2	2.74896	2.90467	-0.226696	0.0215228	0.170899
Brain	YearBlocked	Steroid	BTBD11	2.50484	2.68461	-0.173567	0.0215633	0.171129
Brain	YearBlocked	Steroid	MEAF6	6.01302	6.07949	-0.0796706	0.021575	0.171131
Brain	YearBlocked	Steroid	ABHD17B	5.1226	5.23477	-0.126505	0.0216911	0.171159
Brain	YearBlocked	Steroid	CAVIN4	2.23887	2.10307	0.115544	0.0216363	0.171159
Brain	YearBlocked	Steroid	DNAH11	1.40236	1.55589	-0.182054	0.02168	0.171159
Brain	YearBlocked	Steroid	ENSMMUG00000039851	4.05997	3.4303	0.67879	0.0216933	0.171159
Brain	YearBlocked	Steroid	MAP3K21	1.82231	1.92169	-0.10002	0.0216159	0.171159
Brain	YearBlocked	Steroid	PLK1	4.02027	4.14445	-0.145084	0.0216707	0.171159
Brain	YearBlocked	Steroid	PRX	1.49065	1.61556	-0.123467	0.0216739	0.171159
Brain	YearBlocked	Steroid	RCOR3	4.56511	4.63557	-0.0853555	0.0216112	0.171159
Brain	YearBlocked	Steroid	TAF10	5.76989	5.87749	-0.102504	0.0216926	0.171159
Brain	YearBlocked	Steroid	TAF6	4.70148	4.78603	-0.0932958	0.0216097	0.171159
Brain	YearBlocked	Steroid	GET3	6.40288	6.55903	-0.149012	0.021754	0.171547
Brain	YearBlocked	Steroid	RAB9A	3.65601	3.54773	0.107458	0.0217749	0.171621
Brain	YearBlocked	Steroid	AC073610.3	7.55919	7.65565	-0.0932165	0.0219532	0.172207
Brain	YearBlocked	Steroid	ACTR6	5.06487	4.97097	0.0908006	0.0219194	0.172207
Brain	YearBlocked	Steroid	ENSMMUG00000006583	5.45612	5.16306	0.31472	0.0219313	0.172207
Brain	YearBlocked	Steroid	ENSMMUG00000039703	0.861079	2.43308	-1.60224	0.0219122	0.172207
Brain	YearBlocked	Steroid	FAM166C	1.51985	1.7378	-0.232105	0.021902	0.172207
Brain	YearBlocked	Steroid	LARP6	4.18678	4.31649	-0.143367	0.0219525	0.172207
Brain	YearBlocked	Steroid	LEMD3	4.51683	4.57166	-0.0710149	0.0218702	0.172207
Brain	YearBlocked	Steroid	RLIM	4.26634	4.36045	-0.132969	0.0219392	0.172207
Brain	YearBlocked	Steroid	TMF1	3.91755	3.98999	-0.101813	0.0218952	0.172207
Brain	YearBlocked	Steroid	RTKN	3.08627	3.2082	-0.128113	0.0219809	0.172334
Brain	YearBlocked	Steroid	PSMB5	6.7041	6.8015	-0.0970658	0.022047	0.172761
Brain	YearBlocked	Steroid	RASGEF1B	3.30764	3.50926	-0.214387	0.0220931	0.173032
Brain	YearBlocked	Steroid	SIRT1	3.76426	3.66876	0.0921523	0.0221056	0.173039
Brain	YearBlocked	Steroid	KIAA1841	4.06011	3.93402	0.115154	0.022144	0.173162
Brain	YearBlocked	Steroid	MAK	2.63256	2.72608	-0.093642	0.0221457	0.173162
Brain	YearBlocked	Steroid	NCOA1	5.41602	5.48499	-0.0966517	0.0221678	0.173162
Brain	YearBlocked	Steroid	TMEM164	3.3587	3.44302	-0.0878672	0.0221563	0.173162
Brain	YearBlocked	Steroid	TNS2	4.44324	4.57069	-0.121703	0.0222327	0.173526
Brain	YearBlocked	Steroid	TRIM33	4.01043	4.09304	-0.127667	0.0222376	0.173526
Brain	YearBlocked	Steroid	SLC25A12	5.83495	5.92795	-0.100551	0.0222678	0.17367
Brain	YearBlocked	Steroid	DHX16	3.54021	3.62716	-0.0928497	0.0223163	0.173776
Brain	YearBlocked	Steroid	PSMD10	5.25182	5.36709	-0.126638	0.0223141	0.173776
Brain	YearBlocked	Steroid	ZMYM1	2.77603	2.58901	0.211747	0.0223038	0.173776
Brain	YearBlocked	Steroid	ENSMMUG00000048542	6.17329	5.9717	0.210134	0.0223458	0.173915
Brain	YearBlocked	Steroid	OGDH	5.32191	5.39844	-0.0816795	0.0223927	0.174189
Brain	YearBlocked	Steroid	LPIN3	2.07031	1.94588	0.111454	0.0224056	0.174198
Brain	YearBlocked	Steroid	FANCL	4.62768	4.48034	0.157894	0.0224229	0.174242
Brain	YearBlocked	Steroid	BCAS1	4.90872	5.25325	-0.392975	0.0224719	0.174496
Brain	YearBlocked	Steroid	HPF1	5.38559	5.28949	0.0901928	0.022479	0.174496
Brain	YearBlocked	Steroid	LRRTM4	3.56495	3.6868	-0.147103	0.0225238	0.174662
Brain	YearBlocked	Steroid	PNPLA6	5.06655	5.17175	-0.102177	0.0225153	0.174662
Brain	YearBlocked	Steroid	SCML2	1.63974	1.54421	0.104124	0.0225496	0.17468
Brain	YearBlocked	Steroid	WDR75	3.73996	3.94166	-0.211337	0.0225386	0.17468
Brain	YearBlocked	Steroid	SEPTIN3	8.77469	8.83592	-0.0874295	0.0225903	0.17487
Brain	YearBlocked	Steroid	TXNDC11	4.49259	4.57886	-0.0874669	0.0225976	0.17487
Brain	YearBlocked	Steroid	DNAJC13	3.79371	3.85462	-0.0805133	0.0226598	0.174993
Brain	YearBlocked	Steroid	ENSMMUG00000043191	7.70791	7.59362	0.106816	0.0226558	0.174993
Brain	YearBlocked	Steroid	KIAA1191	6.32026	6.40953	-0.0976288	0.0226604	0.174993
Brain	YearBlocked	Steroid	PAQR8	5.27403	5.1253	0.16365	0.0226383	0.174993
Brain	YearBlocked	Steroid	ZNF417	4.79953	4.8582	-0.0752469	0.0226804	0.175057
Brain	YearBlocked	Steroid	DOCK9	5.62097	5.70639	-0.101428	0.0227122	0.175212
Brain	YearBlocked	Steroid	CLDN5	3.96061	4.1964	-0.218696	0.0227595	0.175296
Brain	YearBlocked	Steroid	PPFIBP2	3.28939	3.44487	-0.177039	0.0227414	0.175296
Brain	YearBlocked	Steroid	RBM33	4.00204	4.08825	-0.10623	0.0227511	0.175296
Brain	YearBlocked	Steroid	WWP2	4.0211	4.11987	-0.114787	0.0227701	0.175296
Brain	YearBlocked	Steroid	SGTB	5.12092	5.20983	-0.113336	0.022848	0.175804
Brain	YearBlocked	Steroid	PCDH17	4.43107	4.60323	-0.170842	0.0228786	0.175859
Brain	YearBlocked	Steroid	RUNDC3B	4.41854	4.49034	-0.0849236	0.0228749	0.175859
Brain	YearBlocked	Steroid	ATAD2B	2.78504	2.66884	0.101946	0.0229276	0.176068
Brain	YearBlocked	Steroid	FAM122C	1.32987	1.6027	-0.307586	0.0229295	0.176068
Brain	YearBlocked	Steroid	DCAF15	4.19428	4.29381	-0.0982083	0.0229814	0.176339
Brain	YearBlocked	Steroid	OVGP1	1.81638	1.20171	0.738498	0.0230074	0.176339
Brain	YearBlocked	Steroid	PER3	3.50115	3.64462	-0.158118	0.0229985	0.176339
Brain	YearBlocked	Steroid	PSTPIP2	2.01622	1.87116	0.139208	0.0230121	0.176339
Brain	YearBlocked	Steroid	C1orf198	4.67165	4.5492	0.118205	0.0230461	0.176509
Brain	YearBlocked	Steroid	CAT	4.62662	4.75132	-0.116704	0.0231714	0.176924
Brain	YearBlocked	Steroid	ENSMMUG00000041975	3.90089	3.52901	0.427238	0.0231663	0.176924
Brain	YearBlocked	Steroid	ENSMMUG00000049118	2.34345	1.86663	0.454813	0.0231607	0.176924
Brain	YearBlocked	Steroid	PGLS	5.4524	5.62364	-0.171217	0.0231714	0.176924
Brain	YearBlocked	Steroid	RPL5	8.70077	8.78767	-0.0983624	0.0231576	0.176924
Brain	YearBlocked	Steroid	THBD	1.26057	1.388	-0.138972	0.0231664	0.176924
Brain	YearBlocked	Steroid	HIST1H2AC	4.21966	3.99674	0.20883	0.0232312	0.176957
Brain	YearBlocked	Steroid	KIAA1586	2.7483	2.56427	0.178755	0.0232351	0.176957
Brain	YearBlocked	Steroid	NRAS	4.91991	4.99631	-0.11024	0.0232171	0.176957
Brain	YearBlocked	Steroid	SLC29A4	5.06642	5.18952	-0.124576	0.0232183	0.176957
Brain	YearBlocked	Steroid	YES1	4.63837	4.75496	-0.121732	0.0231923	0.176957
Brain	YearBlocked	Steroid	BTBD7	3.18127	3.2605	-0.103129	0.0232715	0.177111
Brain	YearBlocked	Steroid	MTF1	2.9011	2.98519	-0.0913553	0.0232791	0.177111
Brain	YearBlocked	Steroid	ACBD5	5.37767	5.44016	-0.0737993	0.0233049	0.177127
Brain	YearBlocked	Steroid	XYLT1	3.79125	3.91713	-0.146812	0.0233014	0.177127
Brain	YearBlocked	Steroid	AMMECR1	1.59877	1.76056	-0.169509	0.0233235	0.177168
Brain	YearBlocked	Steroid	TRAF3	4.38698	4.48975	-0.111243	0.0233341	0.177168
Brain	YearBlocked	Steroid	PUS10	3.95457	3.74481	0.210309	0.023363	0.177291
Brain	YearBlocked	Steroid	WDR7	5.24149	5.32486	-0.106973	0.023374	0.177291
Brain	YearBlocked	Steroid	USP20	4.19422	4.28682	-0.094535	0.0234572	0.177831
Brain	YearBlocked	Steroid	ITPKC	3.17407	3.266	-0.0958532	0.0235178	0.178038
Brain	YearBlocked	Steroid	MED27	4.17247	4.31727	-0.14926	0.0235121	0.178038
Brain	YearBlocked	Steroid	SGPP1	4.09947	3.93133	0.190482	0.0235256	0.178038
Brain	YearBlocked	Steroid	TIGD6	1.2349	1.34619	-0.11769	0.0235322	0.178038
Brain	YearBlocked	Steroid	AQR	4.02823	4.10055	-0.0990399	0.0235747	0.178062
Brain	YearBlocked	Steroid	ENSMMUG00000032289	3.83917	3.52939	0.360605	0.0236428	0.178062
Brain	YearBlocked	Steroid	ENSMMUG00000043299	5.57702	5.3739	0.227957	0.0236358	0.178062
Brain	YearBlocked	Steroid	GPRIN2	2.54105	2.67925	-0.142225	0.0235674	0.178062
Brain	YearBlocked	Steroid	IRS4	1.34474	1.58547	-0.239089	0.0236223	0.178062
Brain	YearBlocked	Steroid	XPO5	4.33644	4.40447	-0.0775455	0.023638	0.178062
Brain	YearBlocked	Steroid	ZNF507	3.21424	3.26845	-0.0818225	0.0236123	0.178062
Brain	YearBlocked	Steroid	ZNF738	5.39705	5.18698	0.20749	0.023626	0.178062
Brain	YearBlocked	Steroid	ZNF81	1.52087	1.60355	-0.144671	0.0235919	0.178062
Brain	YearBlocked	Steroid	GTF2H3	4.32285	4.4015	-0.0901904	0.0237408	0.178453
Brain	YearBlocked	Steroid	MMD	7.84977	7.95109	-0.109044	0.0237178	0.178453
Brain	YearBlocked	Steroid	RFX2	2.69955	2.85987	-0.173459	0.0237251	0.178453
Brain	YearBlocked	Steroid	UBE2B	7.79652	7.68623	0.118301	0.0237427	0.178453
Brain	YearBlocked	Steroid	CADPS2	3.96684	4.17013	-0.228572	0.0238461	0.17914
Brain	YearBlocked	Steroid	HHIPL1	1.60519	1.7614	-0.167709	0.0239161	0.179457
Brain	YearBlocked	Steroid	NTHL1	4.22776	4.35028	-0.114444	0.0239244	0.179457
Brain	YearBlocked	Steroid	VAMP8	1.9945	2.27088	-0.278026	0.023919	0.179457
Brain	YearBlocked	Steroid	B9D2	3.58331	3.75041	-0.166829	0.0239581	0.179619
Brain	YearBlocked	Steroid	NRXN1	7.50373	7.55242	-0.0701032	0.0239722	0.179635
Brain	YearBlocked	Steroid	CLIP4	3.95925	4.02778	-0.0892505	0.0240055	0.17974
Brain	YearBlocked	Steroid	GSTO1	4.13864	4.28019	-0.14848	0.0240104	0.17974
Brain	YearBlocked	Steroid	RPS23	8.66735	8.77981	-0.114663	0.0240402	0.179874
Brain	YearBlocked	Steroid	JAKMIP3	2.90778	3.01576	-0.116625	0.0240617	0.179944
Brain	YearBlocked	Steroid	ENSMMUG00000037768	2.96485	2.69689	0.261502	0.0240964	0.180113
Brain	YearBlocked	Steroid	CELF4	6.54125	6.6428	-0.107879	0.0241319	0.180288
Brain	YearBlocked	Steroid	ANO1	1.06034	1.22314	-0.158055	0.0241464	0.180306
Brain	YearBlocked	Steroid	FOXH1	4.24905	4.14558	0.116978	0.024159	0.18031
[truncated: 12,914 more rows]

## Sheet: Amniotic Fluid
#Amniotic Fluid Differential Gene Expression in Antenatal Corticosteroid (all combined treatments) versus Preterm Controls
Tissue	Model	Comp	gene	mean_log2CPTT_Steroid	mean_log2CPTT_PTC	logFC	P.Value	adj.P.Val	FC
AF	YearBlocked	Steroid	NAA10	3.85286	3.03685	0.982393	7.46693e-05	0.205721	1.97574
AF	YearBlocked	Steroid	HERPUD2	4.13794	3.52324	0.74461	7.87457e-05	0.205721	1.67552
AF	YearBlocked	Steroid	NR1D2	2.72366	2.2769	0.719733	0.000144747	0.205721	1.64688
AF	YearBlocked	Steroid	PHB2	2.99828	2.52412	0.685975	0.000146201	0.205721	1.60879
AF	YearBlocked	Steroid	DNM2	3.07849	2.41831	0.77923	0.000150973	0.205721	1.71621
AF	YearBlocked	Steroid	MCCC1	2.15361	1.45024	0.893601	0.000212742	0.205721	1.85781
AF	YearBlocked	Steroid	EYA3	3.22418	2.65789	0.658447	0.00023985	0.205721	1.57838
AF	YearBlocked	Steroid	POC1B	2.91181	2.52764	0.764021	0.000279123	0.205721	1.69822
AF	YearBlocked	Steroid	MAP3K7	1.33561	0.8722	0.686888	0.000334764	0.205721	1.60981
AF	YearBlocked	Steroid	TMEM189	6.00791	5.4621	0.583358	0.000342429	0.205721	1.49833
AF	YearBlocked	Steroid	CALB1	1.92056	1.26864	0.881447	0.000343723	0.205721	1.84222
AF	YearBlocked	Steroid	ZNF226	2.29667	1.17856	1.13428	0.000361812	0.205721	2.19509
AF	YearBlocked	Steroid	ENSMMUG00000039732	1.13774	0.641575	0.72053	0.000368262	0.205721	1.64779
AF	YearBlocked	Steroid	FGFR2	3.2767	2.79202	0.765802	0.000375746	0.205721	1.70032
AF	YearBlocked	Steroid	MAF1	3.43227	2.74624	0.764728	0.000414997	0.212064	1.69905
AF	YearBlocked	Steroid	EWSR1	4.72641	4.32876	0.630075	0.000540251	0.230706	1.54765
AF	YearBlocked	Steroid	CHMP7	1.59558	0.98412	0.798029	0.00056192	0.230706	1.73872
AF	YearBlocked	Steroid	HCCS	1.51444	0.903378	0.761581	0.000569214	0.230706	1.69535
AF	YearBlocked	Steroid	WASHC5	1.37937	1.07457	0.479918	0.000636556	0.230706	1.39466
AF	YearBlocked	Steroid	EEF1A1	1.08564	0.790655	0.515749	0.000651872	0.230706	1.42974
AF	YearBlocked	Steroid	ICAM4	2.30373	1.39622	1.10289	0.000684124	0.230706	2.14784
AF	YearBlocked	Steroid	CSNK1G1	3.24371	2.77102	0.617464	0.000710563	0.230706	1.53418
AF	YearBlocked	Steroid	TOMM22	2.97056	2.48044	0.681484	0.000745022	0.230706	1.60379
AF	YearBlocked	Steroid	F11R	2.33038	1.7048	0.88382	0.000763676	0.230706	1.84526
AF	YearBlocked	Steroid	TOR1AIP2	1.18663	0.7601	0.579734	0.000767801	0.230706	1.49457
AF	YearBlocked	Steroid	ZNF490	1.33908	0.764738	0.714965	0.000824622	0.230706	1.64144
AF	YearBlocked	Steroid	TRMT112	6.3381	5.95449	0.568952	0.000829851	0.230706	1.48345
AF	YearBlocked	Steroid	ENSMMUG00000047236	1.22728	2.34568	-1.17706	0.000900009	0.230706	0.44225
AF	YearBlocked	Steroid	SNX27	2.64044	2.19741	0.524637	0.000940835	0.230706	1.43857
AF	YearBlocked	Steroid	MKLN1	2.47706	1.95912	0.640463	0.000942937	0.230706	1.55883
AF	YearBlocked	Steroid	CALM3	5.28148	4.83368	0.517489	0.000947305	0.230706	1.43146
AF	YearBlocked	Steroid	RBM42	1.21869	1.76531	-0.612682	0.000963157	0.230706	0.65398
AF	YearBlocked	Steroid	DCXR	5.21621	4.73963	0.59246	0.00101451	0.233041	1.50782
AF	YearBlocked	Steroid	ARRDC3	3.4979	3.18981	0.534174	0.00103936	0.233041	1.44811
AF	YearBlocked	Steroid	ENSMMUG00000040728	2.04669	1.33781	0.91702	0.0010926	0.233041	1.88821
AF	YearBlocked	Steroid	EIF3F	5.4507	5.04633	0.4926	0.00113518	0.233041	1.40698
AF	YearBlocked	Steroid	PKM	3.35214	1.5785	1.75641	0.0011374	0.233041	3.37856
AF	YearBlocked	Steroid	TUBE1	1.28683	2.02943	-0.75245	0.00115533	0.233041	0.593595
AF	YearBlocked	Steroid	DPY19L4	1.17792	0.657554	0.628526	0.00121362	0.238522	1.54598
AF	YearBlocked	Steroid	IFTAP	2.29708	1.6655	0.742926	0.00132773	0.240188	1.67357
AF	YearBlocked	Steroid	FAXDC2	2.63644	2.19535	0.578985	0.00133107	0.240188	1.4938
AF	YearBlocked	Steroid	MRPL24	3.30737	2.71117	0.727764	0.00134547	0.240188	1.65607
AF	YearBlocked	Steroid	NHSL1	4.45807	3.83279	0.760801	0.00138362	0.240188	1.69443
AF	YearBlocked	Steroid	CAD	1.74278	1.20399	0.738294	0.00139862	0.240188	1.6682
AF	YearBlocked	Steroid	ATPAF2	1.22088	0.672504	0.700112	0.00141557	0.240188	1.62463
AF	YearBlocked	Steroid	EIF3D	3.83381	3.40031	0.560124	0.00144831	0.240188	1.4744
AF	YearBlocked	Steroid	ARHGEF9	2.84649	2.36955	0.629972	0.00153293	0.240188	1.54754
AF	YearBlocked	Steroid	AGO4	1.88127	1.39286	0.66925	0.00153302	0.240188	1.59025
AF	YearBlocked	Steroid	BCAS3	1.5745	2.32139	-0.740409	0.00154576	0.240188	0.59857
AF	YearBlocked	Steroid	SAV1	2.02504	1.57086	0.70268	0.00157712	0.240188	1.62753
AF	YearBlocked	Steroid	ENSMMUG00000044284	1.07567	0.732675	0.499715	0.00159812	0.240188	1.41393
AF	YearBlocked	Steroid	MAL2	5.25406	4.87452	0.562491	0.00163284	0.240687	1.47682
AF	YearBlocked	Steroid	NR3C1	2.44308	2.05744	0.493084	0.00174038	0.251699
AF	YearBlocked	Steroid	EBAG9	3.15647	2.47215	0.82973	0.00206708	0.285566
AF	YearBlocked	Steroid	ARFGEF2	1.64115	1.3156	0.434537	0.00206927	0.285566
AF	YearBlocked	Steroid	ENSMMUG00000039469	1.3556	2.29194	-1.0356	0.00208632	0.285566
AF	YearBlocked	Steroid	SECISBP2L	2.77998	2.46512	0.418032	0.00219184	0.294745
AF	YearBlocked	Steroid	DMBT1	2.50899	1.86911	0.740108	0.00224267	0.296381
AF	YearBlocked	Steroid	MAU2	1.60424	2.21172	-0.642509	0.00231072	0.300197
AF	YearBlocked	Steroid	NACC1	1.73809	0.927281	1.21309	0.00239268	0.305665
AF	YearBlocked	Steroid	SHISA5	4.72503	4.10424	0.772362	0.00252078	0.308391
AF	YearBlocked	Steroid	RALBP1	2.54067	2.14627	0.472326	0.00255227	0.308391
AF	YearBlocked	Steroid	PGAM1	3.86075	3.33801	0.569056	0.00255761	0.308391
AF	YearBlocked	Steroid	PLEKHB2	2.10134	1.58323	0.668358	0.00257495	0.308391
AF	YearBlocked	Steroid	GAPDH	7.07128	6.51208	0.600511	0.00263349	0.31055
AF	YearBlocked	Steroid	DALRD3	1.86759	1.47619	0.514987	0.00267862	0.311085
AF	YearBlocked	Steroid	CA2	1.56413	0.76626	0.930563	0.00276849	0.316723
AF	YearBlocked	Steroid	TTLL1	2.23934	1.6275	0.775821	0.00289093	0.325858
AF	YearBlocked	Steroid	TMED3	4.12681	3.53899	0.610164	0.00293336	0.325858
AF	YearBlocked	Steroid	ENSMMUG00000041934	1.99363	3.11485	-1.30097	0.00306315	0.33095
AF	YearBlocked	Steroid	TFDP2	3.19369	2.72641	0.557244	0.00307799	0.33095
AF	YearBlocked	Steroid	FAM92B	3.04605	2.24638	0.895981	0.00310873	0.33095
AF	YearBlocked	Steroid	UHRF1BP1L	2.10971	1.76108	0.513859	0.00318565	0.331687
AF	YearBlocked	Steroid	SLA	1.94661	1.07629	1.00893	0.00320219	0.331687
AF	YearBlocked	Steroid	ASPRV1	2.64339	1.95007	0.805374	0.00337919	0.33805
AF	YearBlocked	Steroid	TOMM7	5.48921	5.07312	0.637364	0.00340524	0.33805
AF	YearBlocked	Steroid	ARL5B	0.92505	1.68734	-0.701698	0.00340856	0.33805
AF	YearBlocked	Steroid	MAPKAPK2	4.16044	3.64396	0.583923	0.00344004	0.33805
AF	YearBlocked	Steroid	TTLL3	4.3989	4.09602	0.401382	0.00362229	0.351454
AF	YearBlocked	Steroid	PXDN	1.34895	0.84925	0.560491	0.00388853	0.372569
AF	YearBlocked	Steroid	FKBP5	1.34091	0.742318	0.716206	0.00401113	0.378381
AF	YearBlocked	Steroid	PRELID3B	4.23048	3.90985	0.553374	0.00407526	0.378381
AF	YearBlocked	Steroid	BCAT1	3.35609	3.01059	0.569044	0.00415655	0.378381
AF	YearBlocked	Steroid	GDAP2	2.13758	1.70475	0.598274	0.00422226	0.378381
AF	YearBlocked	Steroid	TMEM184C	3.13345	2.66718	0.612149	0.00427042	0.378381
AF	YearBlocked	Steroid	NUDC	3.69672	3.19857	0.566904	0.00429059	0.378381
AF	YearBlocked	Steroid	RIIAD1	1.96047	1.03378	1.01105	0.00429474	0.378381
AF	YearBlocked	Steroid	HDAC2	3.11039	2.84013	0.507529	0.00439876	0.38214
AF	YearBlocked	Steroid	ENSMMUG00000046574	1.35796	0.597022	1.22479	0.00447616	0.38214
AF	YearBlocked	Steroid	PITPNA	3.30182	2.71031	0.713207	0.00452425	0.38214
AF	YearBlocked	Steroid	ENSMMUG00000045727	0.99349	1.95472	-1.02558	0.00463097	0.38214
AF	YearBlocked	Steroid	XPNPEP1	1.84287	1.40861	0.462589	0.00466498	0.38214
AF	YearBlocked	Steroid	STK38	3.61111	3.2024	0.478949	0.004816	0.38214
AF	YearBlocked	Steroid	ENSMMUG00000030346	2.2205	1.71941	0.621728	0.00491224	0.38214
AF	YearBlocked	Steroid	ARPC5L	2.53513	1.83924	0.992646	0.00492319	0.38214
AF	YearBlocked	Steroid	ZNHIT3	1.71566	0.706529	1.00581	0.00495473	0.38214
AF	YearBlocked	Steroid	ENSMMUG00000043871	1.66323	1.14056	0.684233	0.00504489	0.38214
AF	YearBlocked	Steroid	MED1	2.86729	2.37911	0.585073	0.00507977	0.38214
AF	YearBlocked	Steroid	RNF2	2.40061	1.87422	0.558768	0.00510464	0.38214
AF	YearBlocked	Steroid	MUC22	1.94117	3.03267	-1.02051	0.0051499	0.38214
AF	YearBlocked	Steroid	CDKL5	2.22639	1.79945	0.502336	0.00516749	0.38214
AF	YearBlocked	Steroid	C2CD5	1.82031	1.5393	0.439095	0.00517033	0.38214
AF	YearBlocked	Steroid	UBE2F	2.63521	1.86704	0.8606	0.00519174	0.38214
AF	YearBlocked	Steroid	MON1A	1.97702	1.39515	0.622321	0.00519405	0.38214
AF	YearBlocked	Steroid	NPAT	1.48867	1.18177	0.418781	0.00523761	0.38214
AF	YearBlocked	Steroid	ARL4C	2.76389	1.95759	0.940008	0.00544439	0.38214
AF	YearBlocked	Steroid	SMAD1	3.28466	2.89142	0.613532	0.00548761	0.38214
AF	YearBlocked	Steroid	RAPGEF5	2.05815	1.73072	0.553842	0.00551896	0.38214
AF	YearBlocked	Steroid	NEDD9	2.35809	2.03665	0.515903	0.0055285	0.38214
AF	YearBlocked	Steroid	PPP4R3A	3.29288	2.98128	0.36841	0.00553061	0.38214
AF	YearBlocked	Steroid	TIMM23	3.70985	3.2256	0.689518	0.00553393	0.38214
AF	YearBlocked	Steroid	ENSMMUG00000031524	1.94	1.37245	0.670819	0.00565498	0.387012
AF	YearBlocked	Steroid	LIFR	1.85193	1.52525	0.541612	0.00578387	0.392331
AF	YearBlocked	Steroid	NDUFB9	4.50939	4.13384	0.593622	0.00590921	0.395077
AF	YearBlocked	Steroid	RFX3	2.6463	1.79125	0.995546	0.00595556	0.395077
AF	YearBlocked	Steroid	ENSMMUG00000039464	1.43341	2.91314	-1.39765	0.00597898	0.395077
AF	YearBlocked	Steroid	NACA	7.80328	7.48018	0.475745	0.00618022	0.404884
AF	YearBlocked	Steroid	TBCE	2.71847	2.43443	0.434806	0.00630195	0.40936
AF	YearBlocked	Steroid	NEK4	2.19609	1.89718	0.551282	0.00663235	0.420882
AF	YearBlocked	Steroid	RABGEF1	2.41733	3.2643	-0.88259	0.00664712	0.420882
AF	YearBlocked	Steroid	THAP1	1.86049	1.08637	1.10102	0.00668335	0.420882
AF	YearBlocked	Steroid	SF3B6	3.22929	2.86366	0.512516	0.00673302	0.420882
AF	YearBlocked	Steroid	ELF2	2.55928	2.27572	0.429715	0.00675388	0.420882
AF	YearBlocked	Steroid	HINT2	4.72307	4.42843	0.422473	0.00684314	0.423005
AF	YearBlocked	Steroid	ABI2	2.29483	1.9395	0.549438	0.00703449	0.427629
AF	YearBlocked	Steroid	XPNPEP3	2.59674	2.04853	0.836245	0.00715756	0.427629
AF	YearBlocked	Steroid	ENSMMUG00000022965	6.93242	6.43005	0.546167	0.00722077	0.427629
AF	YearBlocked	Steroid	DLX3	1.73461	2.22959	-0.614867	0.00723178	0.427629
AF	YearBlocked	Steroid	GASK1B	1.52674	0.997226	0.528286	0.00728078	0.427629
AF	YearBlocked	Steroid	CRLF3	1.91497	1.34763	0.726544	0.00731368	0.427629
AF	YearBlocked	Steroid	TMEM232	2.41809	1.90762	0.690005	0.00737867	0.427629
AF	YearBlocked	Steroid	IQGAP1	2.79268	2.55613	0.347695	0.00738585	0.427629
AF	YearBlocked	Steroid	ATF7	2.59027	2.11413	0.634984	0.00742005	0.427629
AF	YearBlocked	Steroid	SCMH1	4.00626	3.62559	0.437177	0.00756931	0.432825
AF	YearBlocked	Steroid	ENSMMUG00000040356	1.73541	2.36346	-0.640428	0.00762314	0.432825
AF	YearBlocked	Steroid	GINM1	1.8546	1.52709	0.487586	0.00780657	0.433238
AF	YearBlocked	Steroid	SCYL3	1.06951	0.727767	0.387175	0.00785561	0.433238
AF	YearBlocked	Steroid	PKIB	4.64008	3.91278	0.870442	0.00792109	0.433238
AF	YearBlocked	Steroid	MINDY3	3.10316	2.58249	0.521552	0.0079387	0.433238
AF	YearBlocked	Steroid	ARV1	3.59295	2.99018	0.791292	0.00796817	0.433238
AF	YearBlocked	Steroid	INO80	1.66871	1.37732	0.399741	0.00799652	0.433238
AF	YearBlocked	Steroid	SLC25A52	1.42542	0.909213	0.557708	0.00802607	0.433238
AF	YearBlocked	Steroid	CIDEC	0.848289	1.63094	-1.05106	0.00816234	0.437513
AF	YearBlocked	Steroid	SETD3	3.56079	3.15908	0.55785	0.00824873	0.439073
AF	YearBlocked	Steroid	FAM117B	2.97113	2.18819	0.727987	0.00845695	0.446131
AF	YearBlocked	Steroid	RNF187	1.24166	0.86535	0.50436	0.0085161	0.446131
AF	YearBlocked	Steroid	BCOR	3.01242	2.6035	0.582465	0.00861132	0.446131
AF	YearBlocked	Steroid	NUMB	4.42578	4.01674	0.456139	0.00861414	0.446131
AF	YearBlocked	Steroid	ARGLU1	2.46646	1.97592	0.735457	0.00868781	0.446927
AF	YearBlocked	Steroid	EIF4A1	3.3928	3.03828	0.453672	0.00877895	0.448605
AF	YearBlocked	Steroid	DIABLO	2.97347	2.60222	0.543515	0.00899236	0.456114
AF	YearBlocked	Steroid	PTPN13	3.26065	2.93759	0.461155	0.00909804	0.456114
AF	YearBlocked	Steroid	FAF1	1.4926	1.08297	0.528766	0.00928481	0.456114
AF	YearBlocked	Steroid	DHRS3	2.22166	1.70382	0.530191	0.00929466	0.456114
AF	YearBlocked	Steroid	ENSMMUG00000017625	2.31092	1.87466	0.60497	0.00934082	0.456114
AF	YearBlocked	Steroid	C1QBP	3.85254	3.64244	0.452485	0.00934846	0.456114
AF	YearBlocked	Steroid	NFKBIA	4.03182	3.58537	0.527745	0.00937369	0.456114
AF	YearBlocked	Steroid	RYBP	3.48439	3.04833	0.554295	0.00945877	0.456114
AF	YearBlocked	Steroid	ST7L	3.65476	3.23469	0.526428	0.00952064	0.456114
AF	YearBlocked	Steroid	TNFAIP1	3.22795	2.5972	0.696274	0.00952097	0.456114
AF	YearBlocked	Steroid	CALCOCO2	2.64319	2.23705	0.534153	0.00962814	0.458383
AF	YearBlocked	Steroid	PDIA3	2.01895	1.59224	0.675812	0.00970073	0.458988
AF	YearBlocked	Steroid	SLC25A43	2.77114	2.41996	0.390021	0.00981108	0.46074
AF	YearBlocked	Steroid	KDM4B	1.38923	0.95635	0.490046	0.00991613	0.46074
AF	YearBlocked	Steroid	HSD17B7	1.13315	0.711961	0.619515	0.0100359	0.46074
AF	YearBlocked	Steroid	RAF1	3.30792	2.98595	0.45826	0.0101155	0.46074
AF	YearBlocked	Steroid	NACA2	2.86004	2.50711	0.390905	0.0101626	0.46074
AF	YearBlocked	Steroid	ARHGEF10	1.20561	1.81553	-0.620239	0.0101802	0.46074
AF	YearBlocked	Steroid	PTEN	3.81293	3.52612	0.358663	0.0102191	0.46074
AF	YearBlocked	Steroid	AC243547.3	1.90679	1.54553	0.499342	0.010237	0.46074
AF	YearBlocked	Steroid	SND1	2.40702	2.02342	0.479673	0.0102787	0.46074
AF	YearBlocked	Steroid	RRAS2	3.51973	2.81875	0.675944	0.0103925	0.463101
AF	YearBlocked	Steroid	HIST1H2AJ	2.74227	2.23366	0.835116	0.0104522	0.463101
AF	YearBlocked	Steroid	CSNK2A2	3.63869	3.29452	0.569855	0.0107131	0.465034
AF	YearBlocked	Steroid	TBCA	3.36148	2.79405	0.639753	0.010734	0.465034
AF	YearBlocked	Steroid	SLC44A3	1.54028	1.1411	0.589675	0.0107782	0.465034
AF	YearBlocked	Steroid	MAPK1	5.22003	4.91825	0.423132	0.0107914	0.465034
AF	YearBlocked	Steroid	CORO7	2.43092	1.78208	0.890885	0.0108525	0.465034
AF	YearBlocked	Steroid	NME5	2.70309	2.19642	0.836344	0.0109033	0.465034
AF	YearBlocked	Steroid	GNAI1	3.35704	2.90913	0.618233	0.0109206	0.465034
AF	YearBlocked	Steroid	MRPL41	1.42002	0.783454	0.574603	0.0112187	0.466882
AF	YearBlocked	Steroid	CHD8	2.41564	2.21201	0.283869	0.0113076	0.466882
AF	YearBlocked	Steroid	ZDHHC12	1.20213	1.82206	-0.658791	0.0114318	0.466882
AF	YearBlocked	Steroid	C19orf33	6.346	5.66596	0.640571	0.0114664	0.466882
AF	YearBlocked	Steroid	FLG2	6.77257	7.74413	-1.25516	0.0115174	0.466882
AF	YearBlocked	Steroid	CDC37L1	1.62573	2.16546	-0.516486	0.0115457	0.466882
AF	YearBlocked	Steroid	NUP58	2.78746	2.31524	0.549503	0.0116005	0.466882
AF	YearBlocked	Steroid	HEXB	1.44146	0.94515	0.527886	0.0116655	0.466882
AF	YearBlocked	Steroid	ACACA	1.11402	0.879035	0.318651	0.0116694	0.466882
AF	YearBlocked	Steroid	CCN4	1.15658	0.465439	0.732232	0.011791	0.466882
AF	YearBlocked	Steroid	DRAM2	1.78735	1.15454	0.662922	0.011797	0.466882
AF	YearBlocked	Steroid	ENSMMUG00000031952	2.55201	1.9248	1.09964	0.0118228	0.466882
AF	YearBlocked	Steroid	SIAH2	2.32478	1.94808	0.501326	0.011846	0.466882
AF	YearBlocked	Steroid	H2AC20	6.02404	5.71229	0.470863	0.0118958	0.466882
AF	YearBlocked	Steroid	SH3BGRL	3.95399	3.28152	0.625471	0.0119117	0.466882
AF	YearBlocked	Steroid	GNPTAB	2.01769	1.77734	0.420693	0.0119385	0.466882
AF	YearBlocked	Steroid	VEPH1	2.37474	2.00224	0.635485	0.0120919	0.468531
AF	YearBlocked	Steroid	LGALS2	2.29114	1.291	0.985281	0.0121281	0.468531
AF	YearBlocked	Steroid	FGF12	2.23802	1.2501	1.07119	0.0121641	0.468531
AF	YearBlocked	Steroid	FAR1	1.05328	0.734603	0.430379	0.0122612	0.46991
AF	YearBlocked	Steroid	ELP5	1.428	1.10941	0.490297	0.0123638	0.47111
AF	YearBlocked	Steroid	ULK4	3.07737	2.48318	0.787044	0.012507	0.47111
AF	YearBlocked	Steroid	FDFT1	4.16743	3.7967	0.500293	0.0126167	0.47111
AF	YearBlocked	Steroid	ETFA	2.16295	2.62637	-0.50487	0.0126869	0.47111
AF	YearBlocked	Steroid	MPZL3	4.73771	4.33412	0.487129	0.0128051	0.47111
AF	YearBlocked	Steroid	ENSMMUG00000043313	1.57061	1.26442	0.468454	0.0128848	0.47111
AF	YearBlocked	Steroid	DNAJC17	1.26623	0.525166	0.666786	0.0128961	0.47111
AF	YearBlocked	Steroid	CLUAP1	1.42871	0.967769	0.551066	0.0129495	0.47111
AF	YearBlocked	Steroid	TPM1	4.68619	4.36879	0.44859	0.0129755	0.47111
AF	YearBlocked	Steroid	TIMP1	3.29888	2.46732	0.826654	0.0129906	0.47111
AF	YearBlocked	Steroid	SUPT20H	2.93871	2.60658	0.481246	0.0130578	0.47111
AF	YearBlocked	Steroid	GNPNAT1	1.55958	2.08578	-0.650942	0.0131402	0.47111
AF	YearBlocked	Steroid	GON4L	2.87038	2.65681	0.356097	0.0131458	0.47111
AF	YearBlocked	Steroid	AP2B1	3.64247	3.20851	0.570827	0.0132112	0.47111
AF	YearBlocked	Steroid	SNRNP40	1.39613	0.790978	0.686898	0.0132144	0.47111
AF	YearBlocked	Steroid	TADA2A	1.90484	1.34064	0.716468	0.013299	0.47128
AF	YearBlocked	Steroid	PDK4	1.13719	0.693194	0.546849	0.0133422	0.47128
AF	YearBlocked	Steroid	WWTR1	3.89798	3.30648	0.640054	0.0136795	0.478094
AF	YearBlocked	Steroid	ARL15	1.47057	1.23606	0.517466	0.0137412	0.478094
AF	YearBlocked	Steroid	ENSMMUG00000044913	1.3048	2.60485	-1.26814	0.0138043	0.478094
AF	YearBlocked	Steroid	SNX25	1.07088	0.797043	0.405766	0.0138455	0.478094
AF	YearBlocked	Steroid	PTTG1	2.74313	2.09757	0.674116	0.0139072	0.478094
AF	YearBlocked	Steroid	TGFBR2	1.83905	1.48302	0.455707	0.0139625	0.478094
AF	YearBlocked	Steroid	GTF2A2	1.42744	1.91425	-0.578089	0.0139717	0.478094
AF	YearBlocked	Steroid	COX6B1	3.9192	3.51467	0.589251	0.0141355	0.481548
AF	YearBlocked	Steroid	NMRK1	2.58059	2.01034	0.7056	0.0143095	0.483724
AF	YearBlocked	Steroid	FBXL5	2.06201	1.70563	0.407035	0.0143255	0.483724
AF	YearBlocked	Steroid	NSMCE3	1.4246	0.712873	0.80756	0.014452	0.484438
AF	YearBlocked	Steroid	SCAF8	3.02131	2.72943	0.440006	0.0144731	0.484438
AF	YearBlocked	Steroid	TUBA1C	5.9758	5.7116	0.474197	0.0148251	0.494062
AF	YearBlocked	Steroid	AP2M1	4.71431	4.23832	0.570765	0.0149487	0.49492
AF	YearBlocked	Steroid	POP5	1.62313	1.28895	0.400349	0.0151845	0.49492
AF	YearBlocked	Steroid	RNF139	2.37305	2.00143	0.465448	0.0152027	0.49492
AF	YearBlocked	Steroid	KLHL9	0.954974	1.4632	-0.478989	0.0152883	0.49492
AF	YearBlocked	Steroid	SNX24	2.39532	1.91656	0.524891	0.0153842	0.49492
AF	YearBlocked	Steroid	TTC39C	1.1664	1.60924	-0.536531	0.015431	0.49492
AF	YearBlocked	Steroid	NT5DC2	2.90556	2.51942	0.451611	0.0154356	0.49492
AF	YearBlocked	Steroid	SLC35F5	1.55376	1.18826	0.500988	0.0154366	0.49492
AF	YearBlocked	Steroid	LSM1	6.51491	5.71323	1.1621	0.0155659	0.49492
AF	YearBlocked	Steroid	CDC42BPA	2.0239	1.76449	0.3909	0.0156706	0.49492
AF	YearBlocked	Steroid	ARHGAP24	2.70244	2.39178	0.602769	0.015689	0.49492
AF	YearBlocked	Steroid	ETV1	2.29831	3.03716	-0.731698	0.0156899	0.49492
AF	YearBlocked	Steroid	ENSMMUG00000042779	6.53707	6.02314	0.522556	0.0157771	0.49492
AF	YearBlocked	Steroid	PCGF5	1.59676	2.20797	-0.611462	0.0158006	0.49492
AF	YearBlocked	Steroid	NT5C3B	3.5941	3.10907	0.658516	0.0159002	0.49492
AF	YearBlocked	Steroid	WASHC4	1.84565	1.62377	0.410411	0.0159074	0.49492
AF	YearBlocked	Steroid	FAM227B	2.31307	1.91471	0.504115	0.01603	0.49492
AF	YearBlocked	Steroid	SETDB2	1.73616	1.41873	0.343161	0.0160945	0.49492
AF	YearBlocked	Steroid	S100A2	1.43215	0.596824	0.945096	0.0161376	0.49492
AF	YearBlocked	Steroid	UNC50	0.903373	1.45611	-0.622696	0.0161514	0.49492
AF	YearBlocked	Steroid	ENSMMUG00000038522	1.42743	2.55181	-1.23613	0.0163444	0.49492
AF	YearBlocked	Steroid	COPS7B	2.68838	2.13917	0.516132	0.016397	0.49492
AF	YearBlocked	Steroid	MME	1.43911	1.75984	-0.488906	0.016403	0.49492
AF	YearBlocked	Steroid	PI4KB	2.18997	1.75683	0.529195	0.0164212	0.49492
AF	YearBlocked	Steroid	SOD1	5.63926	5.43463	0.407211	0.016465	0.49492
AF	YearBlocked	Steroid	GLRX3	1.78013	1.42357	0.472207	0.0167357	0.498367
AF	YearBlocked	Steroid	AASDHPPT	1.78314	1.47142	0.455371	0.0168364	0.498367
AF	YearBlocked	Steroid	ZNF706	5.74596	5.3317	0.456288	0.0168389	0.498367
AF	YearBlocked	Steroid	CDC5L	2.88939	2.67995	0.405254	0.0169621	0.498367
AF	YearBlocked	Steroid	NCOA4	4.67068	4.5216	0.346719	0.0169658	0.498367
AF	YearBlocked	Steroid	ENSMMUG00000037523	1.3061	0.932212	0.459597	0.0169698	0.498367
AF	YearBlocked	Steroid	PLS3	3.73564	3.52323	0.393588	0.0170589	0.499071
AF	YearBlocked	Steroid	ENSMMUG00000031336	1.51453	1.30135	0.464016	0.0172547	0.499871
AF	YearBlocked	Steroid	TRAPPC6B	2.26941	1.89588	0.530919	0.0172582	0.499871
AF	YearBlocked	Steroid	SNX17	1.19547	0.790706	0.510649	0.0172819	0.499871
AF	YearBlocked	Steroid	PLRG1	2.33925	2.01686	0.485759	0.0177346	0.507076
AF	YearBlocked	Steroid	ENSMMUG00000043877	4.97849	4.8246	0.536571	0.0178167	0.507076
AF	YearBlocked	Steroid	ENSMMUG00000010322	6.54122	6.03493	0.514507	0.0178241	0.507076
AF	YearBlocked	Steroid	ENSMMUG00000038213	5.63217	5.17599	0.521598	0.0179578	0.507076
AF	YearBlocked	Steroid	TRAPPC11	1.83497	1.59147	0.354003	0.0180493	0.507076
AF	YearBlocked	Steroid	FBXO8	1.72406	1.22336	0.642362	0.0180561	0.507076
AF	YearBlocked	Steroid	UTP14A	1.88289	2.37596	-0.446053	0.0180737	0.507076
AF	YearBlocked	Steroid	USP24	1.80888	1.31982	0.563173	0.0181642	0.507076
AF	YearBlocked	Steroid	CFAP221	1.22516	0.723974	0.689626	0.018183	0.507076
AF	YearBlocked	Steroid	DHRS2	1.43163	0.91597	0.809409	0.0181925	0.507076
AF	YearBlocked	Steroid	CNN3	4.80774	4.59289	0.449276	0.0183191	0.508752
AF	YearBlocked	Steroid	FABP9	2.87066	3.89458	-0.959193	0.0184453	0.509105
AF	YearBlocked	Steroid	ZNF638	3.54131	3.25894	0.441267	0.0187016	0.509105
AF	YearBlocked	Steroid	KANSL1L	3.00521	2.83667	0.356915	0.0187021	0.509105
AF	YearBlocked	Steroid	PPP2R5A	1.96472	2.38377	-0.365938	0.0187929	0.509105
AF	YearBlocked	Steroid	KDM1A	2.76679	2.50402	0.326046	0.0188445	0.509105
AF	YearBlocked	Steroid	GOLGA4	4.56767	5.04131	-0.447912	0.0188586	0.509105
AF	YearBlocked	Steroid	IMMT	2.19496	1.91146	0.44449	0.0188749	0.509105
AF	YearBlocked	Steroid	C16orf72	6.04972	5.75602	0.401577	0.0189396	0.509105
AF	YearBlocked	Steroid	OTUD6B	1.26427	0.921955	0.425715	0.0189453	0.509105
AF	YearBlocked	Steroid	CFAP36	5.33615	5.11631	0.482447	0.0191508	0.509105
AF	YearBlocked	Steroid	MAML1	2.71652	2.36523	0.477715	0.0191592	0.509105
AF	YearBlocked	Steroid	MRPS22	2.03773	1.73188	0.532966	0.0192322	0.509105
AF	YearBlocked	Steroid	H2BC18	2.5766	1.83269	0.838585	0.0192416	0.509105
AF	YearBlocked	Steroid	GAMT	1.64578	3.27151	-1.45704	0.0192617	0.509105
AF	YearBlocked	Steroid	ENSMMUG00000043710	3.62413	1.64176	2.98062	0.0193674	0.510027
AF	YearBlocked	Steroid	LMO4	2.57874	3.38183	-0.759827	0.0194296	0.510027
AF	YearBlocked	Steroid	DYRK1A	3.29548	3.03823	0.367418	0.0195576	0.511636
AF	YearBlocked	Steroid	ZNF621	1.07181	0.751174	0.502206	0.0196837	0.512602
AF	YearBlocked	Steroid	GSK3B	3.84287	3.48424	0.403926	0.019831	0.512602
AF	YearBlocked	Steroid	CDC42SE1	3.41431	3.24414	0.358335	0.019854	0.512602
AF	YearBlocked	Steroid	CHCHD6	1.10213	0.524801	0.634751	0.0198802	0.512602
AF	YearBlocked	Steroid	ZNF76	1.21737	0.748675	0.534023	0.0199794	0.512602
AF	YearBlocked	Steroid	ENSMMUG00000014412	2.03421	1.66437	0.414413	0.0199972	0.512602
AF	YearBlocked	Steroid	BUD13	3.20592	2.92513	0.334525	0.0203409	0.512602
AF	YearBlocked	Steroid	ANKRD54	1.94281	1.09707	0.976608	0.0203979	0.512602
AF	YearBlocked	Steroid	ENSMMUG00000020211	2.57142	2.20941	0.465143	0.0204351	0.512602
AF	YearBlocked	Steroid	VAMP7	2.01809	2.45026	-0.387607	0.0204696	0.512602
AF	YearBlocked	Steroid	FAM167A	2.17435	1.84725	0.536885	0.0204823	0.512602
AF	YearBlocked	Steroid	RRAGD	1.73727	1.51752	0.49349	0.0205527	0.512602
AF	YearBlocked	Steroid	STRADB	2.22447	1.67412	0.662578	0.0205813	0.512602
AF	YearBlocked	Steroid	ACSF2	1.16859	0.750988	0.519214	0.0205943	0.512602
AF	YearBlocked	Steroid	ENSMMUG00000030745	1.39591	2.15122	-0.846908	0.0206412	0.512602
AF	YearBlocked	Steroid	MAGEH1	1.16683	0.555345	0.575617	0.0206646	0.512602
AF	YearBlocked	Steroid	UGT1A1	1.4138	1.05451	0.522839	0.0209064	0.516928
AF	YearBlocked	Steroid	RNF141	3.91775	3.66027	0.423609	0.0210599	0.517049
AF	YearBlocked	Steroid	NTPCR	1.37792	0.79097	0.675285	0.0210666	0.517049
AF	YearBlocked	Steroid	RBM4B	1.36624	0.89073	0.667495	0.0211137	0.517049
AF	YearBlocked	Steroid	NDUFA2	4.81427	4.43648	0.48556	0.0212303	0.51707
AF	YearBlocked	Steroid	DCUN1D4	4.22334	3.75303	0.582628	0.0212495	0.51707
AF	YearBlocked	Steroid	ACTR8	1.65126	1.47353	0.342336	0.021427	0.519271
AF	YearBlocked	Steroid	PPP5C	1.2741	1.86997	-0.573066	0.0214754	0.519271
AF	YearBlocked	Steroid	FAM206A	2.57684	2.19423	0.542695	0.0216265	0.520075
AF	YearBlocked	Steroid	ADSS2	3.06541	2.78316	0.435451	0.0216443	0.520075
AF	YearBlocked	Steroid	FLAD1	1.08026	0.659591	0.530536	0.021847	0.520423
AF	YearBlocked	Steroid	MAP3K20	3.45672	3.16871	0.359633	0.0219117	0.520423
AF	YearBlocked	Steroid	STK4	2.54761	2.19928	0.400217	0.0220123	0.520423
AF	YearBlocked	Steroid	LEMD1	1.35282	2.20998	-1.04555	0.0220246	0.520423
AF	YearBlocked	Steroid	FBXL13	1.45046	0.904525	0.532113	0.0221106	0.520423
AF	YearBlocked	Steroid	PSMG3	1.30692	0.824594	0.510077	0.0221219	0.520423
AF	YearBlocked	Steroid	TNPO3	1.71638	1.47383	0.328814	0.0221341	0.520423
AF	YearBlocked	Steroid	PTPRJ	1.30342	0.977137	0.46658	0.0222839	0.521819
AF	YearBlocked	Steroid	VPS26C	2.22089	1.68888	0.608397	0.0223296	0.521819
AF	YearBlocked	Steroid	LYPLA1	2.94071	2.62488	0.532372	0.0224673	0.521993
AF	YearBlocked	Steroid	OST4	8.9669	8.76549	0.351623	0.0224733	0.521993
AF	YearBlocked	Steroid	MAPKAPK5	1.91835	1.53207	0.481372	0.0225693	0.522177
AF	YearBlocked	Steroid	ENSMMUG00000004852	11.3124	11.082	0.362507	0.0226174	0.522177
AF	YearBlocked	Steroid	HADH	2.25445	1.76974	0.485807	0.0227117	0.522779
AF	YearBlocked	Steroid	TTC7A	1.013	1.43978	-0.531461	0.0231504	0.527038
AF	YearBlocked	Steroid	TST	1.88784	1.51204	0.522954	0.0232666	0.527038
AF	YearBlocked	Steroid	MED15	2.70037	2.21068	0.41742	0.0232803	0.527038
AF	YearBlocked	Steroid	SAP18	5.15479	4.7859	0.476585	0.023397	0.527038
AF	YearBlocked	Steroid	MLEC	1.19718	0.824975	0.419923	0.0234589	0.527038
AF	YearBlocked	Steroid	TBC1D14	2.4455	2.15398	0.532616	0.0235241	0.527038
AF	YearBlocked	Steroid	GSTO1	1.05251	0.61165	0.475479	0.0235344	0.527038
AF	YearBlocked	Steroid	RALB	2.75057	2.26981	0.507929	0.0236156	0.527038
AF	YearBlocked	Steroid	OGFOD1	1.42595	0.976201	0.557857	0.0236204	0.527038
AF	YearBlocked	Steroid	AGTPBP1	1.53477	1.26852	0.373633	0.0236837	0.527038
AF	YearBlocked	Steroid	REEP3	3.82753	3.42263	0.441052	0.0237781	0.527038
AF	YearBlocked	Steroid	HNRNPU	4.23211	4.02487	0.289858	0.0238583	0.527038
AF	YearBlocked	Steroid	KLHL12	1.43758	0.984402	0.621082	0.0238645	0.527038
AF	YearBlocked	Steroid	CKAP5	2.29963	1.93189	0.391363	0.023878	0.527038
AF	YearBlocked	Steroid	ACAA2	3.56238	3.1942	0.479158	0.0239282	0.527038
AF	YearBlocked	Steroid	CCL28	0.86324	1.67697	-0.920013	0.0243983	0.532768
AF	YearBlocked	Steroid	ENSMMUG00000045542	5.11791	4.53411	0.610624	0.0244101	0.532768
AF	YearBlocked	Steroid	RPRD2	3.1462	2.89483	0.330626	0.0244572	0.532768
AF	YearBlocked	Steroid	ENSMMUG00000038823	7.71008	7.54518	0.327785	0.0244698	0.532768
AF	YearBlocked	Steroid	PIH1D2	2.18509	1.70048	0.602924	0.0246316	0.532768
AF	YearBlocked	Steroid	VPS33A	1.54108	1.22413	0.3493	0.0247098	0.532768
AF	YearBlocked	Steroid	ENSMMUG00000038297	0.957153	1.59239	-0.667023	0.0247286	0.532768
AF	YearBlocked	Steroid	PPP1R21	1.63656	1.33949	0.345399	0.0247555	0.532768
AF	YearBlocked	Steroid	PDHX	2.10266	1.61911	0.582406	0.0248138	0.532768
AF	YearBlocked	Steroid	ENSMMUG00000031592	5.08539	4.7348	0.449498	0.0249028	0.533184
AF	YearBlocked	Steroid	YIF1A	1.13475	0.458836	0.779125	0.0252887	0.53888
AF	YearBlocked	Steroid	CD59	4.05429	3.7196	0.539222	0.025396	0.53888
AF	YearBlocked	Steroid	LRRC58	2.18158	1.83028	0.424434	0.0254284	0.53888
AF	YearBlocked	Steroid	STMN1	2.56474	2.20394	0.496317	0.02545	0.53888
AF	YearBlocked	Steroid	ICMT	1.31724	0.984122	0.545921	0.0256113	0.539044
AF	YearBlocked	Steroid	RFX7	2.88671	2.48247	0.510476	0.025648	0.539044
AF	YearBlocked	Steroid	TMEM167A	1.22826	1.69649	-0.37679	0.0257362	0.539044
AF	YearBlocked	Steroid	GPR87	2.55313	2.3004	0.495605	0.0257391	0.539044
AF	YearBlocked	Steroid	MCTP2	1.82854	1.40685	0.501597	0.0258447	0.539324
AF	YearBlocked	Steroid	ATP5L	1.10048	0.43265	0.983885	0.0258932	0.539324
AF	YearBlocked	Steroid	GTF3C5	1.39274	0.933496	0.553964	0.0259737	0.539534
AF	YearBlocked	Steroid	XRCC6	2.79821	2.49889	0.435624	0.0260524	0.539679
AF	YearBlocked	Steroid	FBXL7	2.37241	1.75655	0.63633	0.0262189	0.539679
AF	YearBlocked	Steroid	TMPRSS13	1.81184	1.46432	0.579021	0.0263238	0.539679
AF	YearBlocked	Steroid	GOLPH3	3.3129	3.71223	-0.31634	0.0264061	0.539679
AF	YearBlocked	Steroid	HABP4	2.22106	1.86871	0.480572	0.0265832	0.539679
AF	YearBlocked	Steroid	SEC22B	3.21775	3.62959	-0.404529	0.0266245	0.539679
AF	YearBlocked	Steroid	SPAG9	4.36251	3.9941	0.425328	0.0266636	0.539679
AF	YearBlocked	Steroid	SPINT1	3.5924	3.12304	0.643408	0.0268687	0.539679
AF	YearBlocked	Steroid	ENSMMUG00000045846	2.6354	2.15817	0.597621	0.0269091	0.539679
AF	YearBlocked	Steroid	SVBP	2.18462	1.24035	0.851198	0.0269631	0.539679
AF	YearBlocked	Steroid	TCF4	1.37234	0.919199	0.526527	0.0270233	0.539679
AF	YearBlocked	Steroid	ZC3H14	3.1842	3.0401	0.3341	0.0270669	0.539679
AF	YearBlocked	Steroid	SUPT7L	1.52246	1.14812	0.501936	0.0270867	0.539679
AF	YearBlocked	Steroid	DENND1B	3.62354	3.30765	0.407757	0.0270934	0.539679
AF	YearBlocked	Steroid	ODC1	3.78641	3.55377	0.446735	0.0271145	0.539679
AF	YearBlocked	Steroid	ZSWIM1	3.49137	3.07195	0.421692	0.0271651	0.539679
AF	YearBlocked	Steroid	TXNDC9	2.03021	1.5411	0.623866	0.0272023	0.539679
AF	YearBlocked	Steroid	THUMPD1	2.3895	1.61546	0.705598	0.027248	0.539679
AF	YearBlocked	Steroid	MTF2	1.69968	1.54264	0.372036	0.0273645	0.54059
AF	YearBlocked	Steroid	CCT4	2.13686	1.72417	0.501817	0.0274616	0.541114
AF	YearBlocked	Steroid	ADD1	2.06613	1.73804	0.399057	0.0276249	0.542935
AF	YearBlocked	Steroid	OSTF1	3.62265	3.33015	0.49713	0.0279707	0.547704
AF	YearBlocked	Steroid	TCEAL9	3.22664	2.91874	0.391301	0.0281808	0.547704
AF	YearBlocked	Steroid	ENSMMUG00000005822	1.62622	1.1971	0.537798	0.028236	0.547704
AF	YearBlocked	Steroid	RACGAP1	2.06347	1.20822	0.962001	0.0282599	0.547704
AF	YearBlocked	Steroid	MUC15	1.89853	1.40073	0.662923	0.0282763	0.547704
AF	YearBlocked	Steroid	IL1A	1.50068	1.33812	0.498302	0.0282962	0.547704
AF	YearBlocked	Steroid	ADAR	2.85642	2.70181	0.271745	0.0285013	0.549115
AF	YearBlocked	Steroid	MAPRE2	1.89002	1.55656	0.411633	0.0285198	0.549115
AF	YearBlocked	Steroid	PTCD1	5.49877	4.82475	0.740563	0.028584	0.549115
AF	YearBlocked	Steroid	SLC66A3	1.30607	0.680181	0.775181	0.0287055	0.55007
AF	YearBlocked	Steroid	PATJ	2.59681	2.42765	0.314163	0.0288749	0.551374
AF	YearBlocked	Steroid	SEC24A	2.09852	1.92723	0.286424	0.02894	0.551374
AF	YearBlocked	Steroid	TERF2	2.9079	2.51027	0.488111	0.0290869	0.551374
AF	YearBlocked	Steroid	RPN1	1.51073	1.18819	0.349201	0.0291301	0.551374
AF	YearBlocked	Steroid	HMSD	1.60617	1.30617	0.536741	0.0291333	0.551374
AF	YearBlocked	Steroid	DDX21	2.21229	2.14664	0.295526	0.0293347	0.551911
AF	YearBlocked	Steroid	RNF111	2.01635	1.85447	0.262174	0.0293824	0.551911
AF	YearBlocked	Steroid	TTC26	1.30678	0.906623	0.418376	0.0293964	0.551911
AF	YearBlocked	Steroid	QSER1	2.85853	2.62307	0.308434	0.0294496	0.551911
AF	YearBlocked	Steroid	C1orf43	5.62015	5.31776	0.482703	0.0297691	0.555868
AF	YearBlocked	Steroid	NSF	1.78142	1.49756	0.380768	0.0298058	0.555868
AF	YearBlocked	Steroid	SKIL	1.27618	1.49957	-0.242226	0.0300612	0.558445
AF	YearBlocked	Steroid	SPDL1	1.46294	2.25479	-0.758914	0.0300898	0.558445
AF	YearBlocked	Steroid	ENSMMUG00000042740	4.34649	3.62608	0.975143	0.0302347	0.55946
AF	YearBlocked	Steroid	GPS2	3.99927	3.70457	0.387744	0.0303962	0.55946
AF	YearBlocked	Steroid	KCMF1	4.20874	3.88634	0.320441	0.0304374	0.55946
AF	YearBlocked	Steroid	PAF1	2.11381	1.86802	0.397397	0.0305593	0.55946
AF	YearBlocked	Steroid	FOPNL	3.10527	2.60947	0.996776	0.0305713	0.55946
AF	YearBlocked	Steroid	SELENBP1	3.11658	2.76027	0.4488	0.0305823	0.55946
AF	YearBlocked	Steroid	FXYD3	4.17918	3.62094	0.641958	0.0307212	0.560663
AF	YearBlocked	Steroid	AMZ2	4.38861	3.85478	0.555257	0.0308803	0.562228
AF	YearBlocked	Steroid	C6orf136	1.59246	1.18157	0.608567	0.030975	0.562559
AF	YearBlocked	Steroid	ZNF440	2.12351	1.79343	0.381018	0.0310453	0.562559
AF	YearBlocked	Steroid	ENSMMUG00000045913	1.01088	2.01885	-1.2487	0.0312495	0.563253
AF	YearBlocked	Steroid	TBC1D8	1.08904	0.810283	0.333149	0.0312802	0.563253
AF	YearBlocked	Steroid	NKIRAS2	3.01815	2.77574	0.266403	0.0313368	0.563253
AF	YearBlocked	Steroid	RBMXL1	1.7163	1.55306	0.313327	0.0313832	0.563253
AF	YearBlocked	Steroid	ZBTB33	1.26963	1.09188	0.381898	0.0316199	0.563253
AF	YearBlocked	Steroid	RAB11FIP2	2.00915	1.66917	0.406573	0.0317066	0.563253
AF	YearBlocked	Steroid	HIRIP3	1.58984	1.37962	0.4179	0.0317203	0.563253
AF	YearBlocked	Steroid	EML4	3.37276	3.15297	0.338599	0.0317785	0.563253
AF	YearBlocked	Steroid	ASB7	1.76556	2.55938	-0.686306	0.0318058	0.563253
AF	YearBlocked	Steroid	ENSMMUG00000023474	2.08252	1.87233	0.299802	0.0318185	0.563253
AF	YearBlocked	Steroid	SPRYD7	1.90076	1.39945	0.610038	0.032246	0.566301
AF	YearBlocked	Steroid	PACRG	1.39738	1.11059	0.618689	0.0322972	0.566301
AF	YearBlocked	Steroid	ENSMMUG00000032012	1.93153	1.70621	0.376771	0.032339	0.566301
AF	YearBlocked	Steroid	ENSMMUG00000043711	1.10285	0.694857	0.91642	0.0323777	0.566301
AF	YearBlocked	Steroid	TATDN2	1.45713	1.1735	0.381646	0.0326017	0.566301
AF	YearBlocked	Steroid	NR2C2	1.90439	1.65234	0.320084	0.0326111	0.566301
AF	YearBlocked	Steroid	MBD4	2.00514	1.67293	0.392309	0.0326255	0.566301
AF	YearBlocked	Steroid	AGL	1.18972	0.990116	0.319746	0.0326316	0.566301
AF	YearBlocked	Steroid	SDHD	2.79491	2.20156	0.631988	0.0326556	0.566301
AF	YearBlocked	Steroid	MBTPS1	1.11942	0.855331	0.35403	0.0327656	0.566927
AF	YearBlocked	Steroid	MICAL2	1.16191	0.781026	0.350209	0.0329288	0.568103
AF	YearBlocked	Steroid	CEACAM1	3.62051	3.32098	0.495406	0.0329818	0.568103
AF	YearBlocked	Steroid	ISOC2	2.53282	3.28782	-0.733586	0.0332248	0.569965
AF	YearBlocked	Steroid	MORC4	1.3005	1.13682	0.342686	0.033291	0.569965
AF	YearBlocked	Steroid	RTP4	1.21133	2.06519	-0.808097	0.0333479	0.569965
AF	YearBlocked	Steroid	ENSMMUG00000041317	7.61785	7.3867	0.341621	0.0334104	0.569965
AF	YearBlocked	Steroid	ENSMMUG00000041402	0.999886	1.70749	-0.843527	0.0335119	0.569965
AF	YearBlocked	Steroid	ZNF331	1.5556	1.28327	0.566053	0.0335361	0.569965
AF	YearBlocked	Steroid	AMN1	1.64012	1.34716	0.525682	0.0338266	0.573631
AF	YearBlocked	Steroid	SMIM10	2.22618	2.98563	-0.859966	0.0339798	0.57396
AF	YearBlocked	Steroid	MEF2D	2.47057	2.71487	-0.314578	0.0341764	0.57396
AF	YearBlocked	Steroid	BCL9	1.77975	1.46089	0.317646	0.034272	0.57396
AF	YearBlocked	Steroid	ZNF577	1.75582	1.4726	0.460913	0.034358	0.57396
AF	YearBlocked	Steroid	UBE4A	1.88636	1.62562	0.328267	0.03453	0.57396
AF	YearBlocked	Steroid	CDK13	2.11129	1.82584	0.381984	0.0346007	0.57396
AF	YearBlocked	Steroid	NDUFB11	1.7208	1.45374	0.333741	0.034669	0.57396
AF	YearBlocked	Steroid	AHI1	1.78007	1.54629	0.351	0.0346696	0.57396
AF	YearBlocked	Steroid	EML1	2.01714	1.49526	0.55084	0.0346791	0.57396
AF	YearBlocked	Steroid	VIPAS39	2.7585	2.60632	0.342421	0.034733	0.57396
AF	YearBlocked	Steroid	ENSMMUG00000043218	0.838605	1.36478	-0.69332	0.0347779	0.57396
AF	YearBlocked	Steroid	PUF60	1.56594	1.99729	-0.43682	0.0349986	0.57396
AF	YearBlocked	Steroid	DRAM1	1.01025	0.6788	0.60895	0.0350133	0.57396
AF	YearBlocked	Steroid	DIAPH1	4.21187	3.86021	0.419358	0.0350324	0.57396
AF	YearBlocked	Steroid	EIF1	6.78982	6.50156	0.367459	0.0350384	0.57396
AF	YearBlocked	Steroid	SMARCE1	3.71873	3.59332	0.232031	0.0350713	0.57396
AF	YearBlocked	Steroid	STAT6	1.77306	1.48102	0.345468	0.035119	0.57396
AF	YearBlocked	Steroid	ZSCAN29	1.13683	0.815252	0.386462	0.035341	0.576359
AF	YearBlocked	Steroid	VCL	1.9756	1.75556	0.338593	0.0354857	0.57747
AF	YearBlocked	Steroid	TXNIP	4.15578	3.82341	0.420443	0.0356428	0.57747
AF	YearBlocked	Steroid	ZMYND8	2.49841	2.22465	0.308337	0.035732	0.57747
AF	YearBlocked	Steroid	CRYL1	1.16966	0.900695	0.394978	0.0357408	0.57747
AF	YearBlocked	Steroid	RAB2B	1.80681	1.07567	0.741849	0.0359254	0.57747
AF	YearBlocked	Steroid	CIB1	1.77434	1.20912	0.488139	0.0359378	0.57747
AF	YearBlocked	Steroid	NCOA2	3.49986	3.21957	0.42019	0.036344	0.57747
AF	YearBlocked	Steroid	UBE2L3	4.46152	4.23038	0.348923	0.0364259	0.57747
AF	YearBlocked	Steroid	DAB2IP	1.48562	1.15124	0.368494	0.0364967	0.57747
AF	YearBlocked	Steroid	ATP5PD	4.89623	4.68388	0.326416	0.036533	0.57747
AF	YearBlocked	Steroid	ENSMMUG00000037949	2.2552	1.36663	0.970291	0.0365531	0.57747
AF	YearBlocked	Steroid	ENSMMUG00000009157	7.60888	7.30808	0.363148	0.0365642	0.57747
AF	YearBlocked	Steroid	USP33	1.31686	1.18334	0.302906	0.0366109	0.57747
AF	YearBlocked	Steroid	TEKT1	1.0861	0.682376	0.474184	0.036776	0.57747
AF	YearBlocked	Steroid	GUK1	2.1977	2.76415	-0.550874	0.0369419	0.57747
AF	YearBlocked	Steroid	KRT10	1.18671	0.668423	0.578097	0.0371706	0.57747
AF	YearBlocked	Steroid	CLIC6	2.18467	1.726	0.523028	0.0373669	0.57747
AF	YearBlocked	Steroid	SMARCB1	1.31767	0.901248	0.481736	0.0375235	0.57747
AF	YearBlocked	Steroid	STMP1	5.48479	4.96513	0.544953	0.0376592	0.57747
AF	YearBlocked	Steroid	UBA3	1.90545	2.364	-0.336098	0.0376975	0.57747
AF	YearBlocked	Steroid	MGAT4B	1.52896	1.16404	0.450164	0.0377179	0.57747
AF	YearBlocked	Steroid	FAM216B	4.25341	3.715	0.76049	0.037724	0.57747
AF	YearBlocked	Steroid	ENSMMUG00000031713	3.83716	3.12276	0.737567	0.0379035	0.57747
AF	YearBlocked	Steroid	CDC23	1.50633	1.18134	0.396832	0.0379281	0.57747
AF	YearBlocked	Steroid	LYZ	4.11696	3.76484	0.447264	0.0379706	0.57747
AF	YearBlocked	Steroid	AADAT	1.22584	0.937698	0.473345	0.0380746	0.57747
AF	YearBlocked	Steroid	TIMM17A	3.62305	3.06403	0.685248	0.0382825	0.57747
AF	YearBlocked	Steroid	EPB41L4A	2.72554	2.35829	0.367828	0.0383148	0.57747
AF	YearBlocked	Steroid	NAT10	1.35122	1.04806	0.46806	0.0384501	0.57747
AF	YearBlocked	Steroid	ZNF493	1.30029	1.97696	-0.582312	0.0385285	0.57747
AF	YearBlocked	Steroid	ENSMMUG00000046483	2.08991	1.64608	0.424912	0.0386345	0.57747
AF	YearBlocked	Steroid	TMOD3	3.97655	3.73708	0.321602	0.0386438	0.57747
AF	YearBlocked	Steroid	FAM210B	3.00452	2.67047	0.36892	0.0387287	0.57747
AF	YearBlocked	Steroid	PDLIM1	3.32205	2.93902	0.432199	0.0387349	0.57747
AF	YearBlocked	Steroid	SPPL3	2.10002	1.85877	0.434851	0.0389328	0.57747
AF	YearBlocked	Steroid	PACSIN3	2.74885	3.10299	-0.376407	0.0390016	0.57747
AF	YearBlocked	Steroid	DENND4A	1.09483	0.901775	0.273204	0.0390449	0.57747
AF	YearBlocked	Steroid	APOOL	3.61097	3.19005	0.506025	0.0390512	0.57747
AF	YearBlocked	Steroid	TNF	0.863761	1.63882	-0.763086	0.0391868	0.57747
AF	YearBlocked	Steroid	RARG	2.12748	1.74495	0.448822	0.0392904	0.57747
AF	YearBlocked	Steroid	PUS10	1.60229	1.15344	0.685599	0.0393385	0.57747
AF	YearBlocked	Steroid	WDR44	2.26803	1.93264	0.359464	0.0393528	0.57747
AF	YearBlocked	Steroid	KDM3B	3.08722	2.73627	0.454963	0.0393672	0.57747
AF	YearBlocked	Steroid	CXCL14	2.08205	1.63214	0.631269	0.0394604	0.57747
AF	YearBlocked	Steroid	MLX	2.56728	2.35792	0.390139	0.0394995	0.57747
AF	YearBlocked	Steroid	PCYT2	0.90163	1.39762	-0.449192	0.039609	0.57747
AF	YearBlocked	Steroid	PDHA1	1.65916	1.28816	0.449144	0.0396356	0.57747
AF	YearBlocked	Steroid	MBD5	1.85551	1.51902	0.321385	0.0397118	0.57747
AF	YearBlocked	Steroid	UPK1A	2.09605	3.06997	-1.23413	0.039735	0.57747
AF	YearBlocked	Steroid	NEK11	3.18251	2.7597	0.490494	0.0398548	0.57747
AF	YearBlocked	Steroid	ATG7	1.07593	0.793602	0.436779	0.0399033	0.57747
AF	YearBlocked	Steroid	AKIRIN1	2.07296	1.72574	0.421602	0.0399203	0.57747
AF	YearBlocked	Steroid	PTPRH	1.83385	1.30358	0.609864	0.0399326	0.57747
AF	YearBlocked	Steroid	AC004922.1	3.51851	3.0658	0.417066	0.0400309	0.57747
AF	YearBlocked	Steroid	GULP1	1.54447	1.23533	0.451415	0.040032	0.57747
AF	YearBlocked	Steroid	KPNA2	1.63137	1.34847	0.323541	0.0400708	0.57747
AF	YearBlocked	Steroid	MED7	1.35573	1.11977	0.357522	0.0401221	0.57747
AF	YearBlocked	Steroid	HEBP2	3.04758	2.65971	0.502844	0.0402164	0.57747
AF	YearBlocked	Steroid	TIAL1	3.55882	3.1899	0.416289	0.0402333	0.57747
AF	YearBlocked	Steroid	STK16	1.74711	1.44694	0.520511	0.0403055	0.57747
AF	YearBlocked	Steroid	ENSMMUG00000018813	2.93833	2.70196	0.411525	0.040324	0.57747
AF	YearBlocked	Steroid	FAM92A	1.56528	1.01868	0.572112	0.0404746	0.57747
AF	YearBlocked	Steroid	BLOC1S3	1.15321	1.73405	-0.66794	0.0405019	0.57747
AF	YearBlocked	Steroid	FANCL	3.54152	3.14731	0.724953	0.0405102	0.57747
AF	YearBlocked	Steroid	ATP5ME	2.13816	1.79814	0.414715	0.0405477	0.57747
AF	YearBlocked	Steroid	SRPRB	1.06976	0.498897	0.660762	0.0407007	0.57747
AF	YearBlocked	Steroid	INSIG1	0.868978	1.27562	-0.41504	0.0407206	0.57747
AF	YearBlocked	Steroid	TXNRD1	2.46585	1.92897	0.506329	0.0408607	0.57747
AF	YearBlocked	Steroid	YPEL2	2.39991	1.92217	0.459017	0.0409016	0.57747
AF	YearBlocked	Steroid	ENSMMUG00000045571	7.9029	7.47656	0.478182	0.0410326	0.57747
AF	YearBlocked	Steroid	GLYAT	2.49969	1.7899	0.787475	0.041098	0.57747
AF	YearBlocked	Steroid	RPS4X	8.2156	7.84995	0.431587	0.04118	0.57747
AF	YearBlocked	Steroid	HSBP1L1	5.88921	5.65184	0.374979	0.0413472	0.57747
AF	YearBlocked	Steroid	MEMO1	3.75125	3.6009	0.409563	0.0413901	0.57747
AF	YearBlocked	Steroid	AHRR	1.91985	1.68902	0.407915	0.0414101	0.57747
AF	YearBlocked	Steroid	FARSB	2.38531	2.23598	0.325605	0.0414592	0.57747
AF	YearBlocked	Steroid	ENSMMUG00000046725	7.62197	8.27303	-0.856887	0.0416377	0.57747
AF	YearBlocked	Steroid	ALDOB	5.5459	4.77172	0.735343	0.0417017	0.57747
AF	YearBlocked	Steroid	CBR3	2.85259	2.30248	0.680296	0.041786	0.57747
AF	YearBlocked	Steroid	INTS13	1.13739	0.930375	0.383088	0.0417936	0.57747
AF	YearBlocked	Steroid	IL6ST	3.0551	2.75179	0.424968	0.0418096	0.57747
AF	YearBlocked	Steroid	CDCA7L	1.84005	1.53145	0.411703	0.0419069	0.57747
AF	YearBlocked	Steroid	PI4K2A	1.52285	1.10984	0.472571	0.0419397	0.57747
AF	YearBlocked	Steroid	POLH	1.60646	1.20215	0.388352	0.0419707	0.57747
AF	YearBlocked	Steroid	PPIA	6.37065	6.23526	0.387776	0.0420115	0.57747
AF	YearBlocked	Steroid	CEP41	1.62307	2.73258	-0.937503	0.0420169	0.57747
AF	YearBlocked	Steroid	ENSMMUG00000002075	1.22812	0.971246	0.312642	0.0422327	0.57747
AF	YearBlocked	Steroid	ANO6	1.20667	1.62522	-0.444027	0.0422878	0.57747
AF	YearBlocked	Steroid	CHST9	1.53189	0.845356	0.697153	0.0423697	0.57747
AF	YearBlocked	Steroid	GLYR1	1.95326	1.70298	0.379565	0.0423882	0.57747
AF	YearBlocked	Steroid	SERPINA1	5.68116	5.51059	0.409578	0.0425859	0.57747
AF	YearBlocked	Steroid	MID2	2.4259	1.99709	0.490471	0.0425989	0.57747
AF	YearBlocked	Steroid	AK2	4.64888	4.28328	0.503094	0.0426037	0.57747
AF	YearBlocked	Steroid	CRYAB	3.95001	3.57329	0.454678	0.0426225	0.57747
AF	YearBlocked	Steroid	RSL1D1	3.53374	3.30953	0.277784	0.0426791	0.57747
AF	YearBlocked	Steroid	CAV2	2.04774	1.71104	0.44713	0.0429162	0.57747
AF	YearBlocked	Steroid	ENSMMUG00000004089	1.19623	1.00355	0.261235	0.0429219	0.57747
AF	YearBlocked	Steroid	MYOF	2.41972	2.21	0.307144	0.042927	0.57747
AF	YearBlocked	Steroid	DCAF8	3.11322	2.98162	0.273099	0.0429713	0.57747
AF	YearBlocked	Steroid	ZC3H12C	1.21061	0.99666	0.337556	0.0429872	0.57747
AF	YearBlocked	Steroid	MORF4L2	3.24278	3.13002	0.306059	0.0430216	0.57747
AF	YearBlocked	Steroid	TENT5A	1.64359	1.27652	0.463378	0.04323	0.57747
AF	YearBlocked	Steroid	ADGRA3	2.19086	2.56292	-0.517518	0.0432401	0.57747
AF	YearBlocked	Steroid	CLCA1	1.5168	1.15095	0.550564	0.0432829	0.57747
AF	YearBlocked	Steroid	NADK2	1.93321	1.6169	0.322654	0.0433617	0.57747
AF	YearBlocked	Steroid	HSD17B4	3.21764	3.04819	0.346067	0.0433995	0.57747
AF	YearBlocked	Steroid	GLT8D1	1.41735	0.977783	0.525684	0.0434963	0.57747
AF	YearBlocked	Steroid	NAA50	6.42133	6.32313	0.386709	0.0436431	0.57747
AF	YearBlocked	Steroid	ENSMMUG00000005139	2.12726	2.00257	0.370298	0.0437206	0.57747
AF	YearBlocked	Steroid	CAPZA1	4.01145	3.81548	0.304229	0.0437581	0.57747
AF	YearBlocked	Steroid	ENSMMUG00000018507	2.89624	3.58219	-0.787048	0.0437717	0.57747
AF	YearBlocked	Steroid	MBD3	1.16676	0.895722	0.265088	0.0438983	0.578136
AF	YearBlocked	Steroid	PRKAR2A	2.02001	1.75737	0.360177	0.0440887	0.578136
AF	YearBlocked	Steroid	MAPKAP1	4.86655	4.63394	0.318782	0.0442302	0.578136
AF	YearBlocked	Steroid	CDC42	5.74992	5.58218	0.28624	0.0442686	0.578136
AF	YearBlocked	Steroid	LARP4	3.14644	3.03896	0.262723	0.0443242	0.578136
AF	YearBlocked	Steroid	ENSMMUG00000015322	1.13469	0.868065	0.336977	0.0443891	0.578136
AF	YearBlocked	Steroid	ENSMMUG00000000422	9.94749	9.71314	0.394691	0.0444313	0.578136
AF	YearBlocked	Steroid	LRRC42	2.0431	1.66324	0.378798	0.0444334	0.578136
AF	YearBlocked	Steroid	GINS1	2.60082	2.32562	0.452872	0.0445623	0.578136
AF	YearBlocked	Steroid	RTN4	2.03559	1.55334	0.548189	0.044585	0.578136
AF	YearBlocked	Steroid	RBM48	1.172	1.56308	-0.432897	0.0446518	0.578136
AF	YearBlocked	Steroid	RIOK1	2.09324	1.83034	0.364217	0.0448332	0.578981
AF	YearBlocked	Steroid	TUBB	3.93331	3.61072	0.4291	0.0448883	0.578981
AF	YearBlocked	Steroid	UBE3C	1.70226	1.24539	0.515493	0.0449648	0.578981
AF	YearBlocked	Steroid	NFXL1	1.13025	0.922926	0.260957	0.0450193	0.578981
AF	YearBlocked	Steroid	SENP6	4.07061	3.87395	0.335323	0.0451759	0.580022
AF	YearBlocked	Steroid	DNAJC10	1.24581	1.66455	-0.420267	0.0453312	0.580298
AF	YearBlocked	Steroid	ENSMMUG00000048028	1.66071	1.32595	0.683129	0.0453488	0.580298
AF	YearBlocked	Steroid	EIF2AK4	1.57795	1.24877	0.389825	0.0454332	0.580409
AF	YearBlocked	Steroid	ZBTB38	1.5611	1.36406	0.29681	0.0455251	0.580591
AF	YearBlocked	Steroid	CLEC16A	2.03873	1.75616	0.299178	0.0456627	0.580591
AF	YearBlocked	Steroid	DCP2	2.19192	1.96809	0.305546	0.0456747	0.580591
AF	YearBlocked	Steroid	UBE2E1	5.47295	5.31433	0.389147	0.0457933	0.581089
AF	YearBlocked	Steroid	TNNT1	1.55305	2.25481	-0.660354	0.045985	0.581089
AF	YearBlocked	Steroid	APC	1.67776	1.49684	0.329627	0.0460244	0.581089
AF	YearBlocked	Steroid	ZNF623	1.11075	0.840692	0.392743	0.0460919	0.581089
AF	YearBlocked	Steroid	PRKD3	2.11458	1.98516	0.30144	0.0460929	0.581089
AF	YearBlocked	Steroid	LAMTOR1	3.93301	3.52477	0.525227	0.0463603	0.582617
AF	YearBlocked	Steroid	LATS1	1.8119	1.63852	0.253703	0.046416	0.582617
AF	YearBlocked	Steroid	ABCE1	2.31541	2.0749	0.287367	0.0465705	0.582617
AF	YearBlocked	Steroid	ZFR	4.56107	4.36946	0.336676	0.046589	0.582617
AF	YearBlocked	Steroid	UBE2E2	2.93445	2.32342	0.679166	0.0465942	0.582617
AF	YearBlocked	Steroid	TRRAP	1.32589	1.12048	0.228673	0.0469604	0.58624
AF	YearBlocked	Steroid	ARFIP1	2.30508	2.06069	0.370603	0.0471223	0.586448
AF	YearBlocked	Steroid	PDS5A	2.56499	2.40021	0.260099	0.0471861	0.586448
AF	YearBlocked	Steroid	GABPB2	1.39756	1.81637	-0.368271	0.0472066	0.586448
AF	YearBlocked	Steroid	PHLPP1	2.38164	1.96335	0.441493	0.047301	0.586671
AF	YearBlocked	Steroid	BRF1	1.09678	0.781665	0.51063	0.0474791	0.587744
AF	YearBlocked	Steroid	MRPL3	2.54219	2.3615	0.350439	0.0475409	0.587744
AF	YearBlocked	Steroid	ZNF286A	2.27381	1.80913	0.519187	0.0477105	0.588731
AF	YearBlocked	Steroid	WEE1	3.7904	3.46544	0.523784	0.0477744	0.588731
AF	YearBlocked	Steroid	PIKFYVE	1.16193	0.967375	0.243486	0.0479025	0.588911
AF	YearBlocked	Steroid	CROT	1.1175	0.702547	0.460282	0.0479526	0.588911
AF	YearBlocked	Steroid	INHA	1.14653	1.50376	-0.668442	0.0481101	0.588911
AF	YearBlocked	Steroid	SINHCAF	4.61283	4.25551	0.459966	0.0481722	0.588911
AF	YearBlocked	Steroid	ASS1	4.07348	3.41029	0.58381	0.0481731	0.588911
AF	YearBlocked	Steroid	OSBPL10	1.84895	1.52082	0.403418	0.0482566	0.588991
AF	YearBlocked	Steroid	MRTFB	4.39561	4.08352	0.532712	0.0483759	0.589509
AF	YearBlocked	Steroid	ENSMMUG00000046263	1.43446	1.07527	0.448617	0.0487841	0.591747
AF	YearBlocked	Steroid	PLA2G4B	1.05057	1.43402	-0.422846	0.0488208	0.591747
AF	YearBlocked	Steroid	ASAH1	2.45767	2.01165	0.473373	0.0488664	0.591747
AF	YearBlocked	Steroid	ARFGAP3	2.18984	2.73938	-0.473031	0.0488683	0.591747
AF	YearBlocked	Steroid	HSPA9	2.637	2.42362	0.303519	0.0492238	0.595043
AF	YearBlocked	Steroid	RRAGB	1.41686	0.952277	0.588419	0.0492958	0.595043
AF	YearBlocked	Steroid	ALS2	1.38729	1.1814	0.283842	0.0494944	0.595659
AF	YearBlocked	Steroid	R3HDM4	1.38903	2.06547	-0.647596	0.0495172	0.595659
AF	YearBlocked	Steroid	SFTPA1	3.63298	3.16142	0.661291	0.04958	0.595659
AF	YearBlocked	Steroid	CNBP	5.74755	5.66828	0.315215	0.0497734	0.595826
AF	YearBlocked	Steroid	CCSER1	2.04997	1.77344	0.360446	0.0497962	0.595826
AF	YearBlocked	Steroid	TPRA1	1.3205	0.920876	0.504008	0.0499372	0.595826
AF	YearBlocked	Steroid	VRK3	1.5669	2.23999	-0.606664	0.0499519	0.595826
AF	YearBlocked	Steroid	NXT2	1.22928	1.51484	-0.29136	0.0500276	0.595826
AF	YearBlocked	Steroid	FAM161B	1.54863	1.19653	0.465498	0.0500602	0.595826
AF	YearBlocked	Steroid	HGS	1.78264	1.17019	0.538143	0.0502189	0.596787
AF	YearBlocked	Steroid	ENSMMUG00000048938	1.79326	1.59286	0.449685	0.0504114	0.596861
AF	YearBlocked	Steroid	CREM	1.01198	0.655978	0.48775	0.0504554	0.596861
AF	YearBlocked	Steroid	CRIP2	3.44921	3.86217	-0.424981	0.0504587	0.596861
AF	YearBlocked	Steroid	TIMM22	1.11033	1.70942	-0.759652	0.0507525	0.597312
AF	YearBlocked	Steroid	LIN54	2.69983	2.53711	0.354168	0.0508718	0.597312
AF	YearBlocked	Steroid	BCL2L14	3.52841	3.28657	0.535834	0.0508737	0.597312
AF	YearBlocked	Steroid	ENSMMUG00000037696	1.27561	0.964905	0.428246	0.0508832	0.597312
AF	YearBlocked	Steroid	PPP6C	2.40825	2.05684	0.31467	0.0509779	0.597312
AF	YearBlocked	Steroid	SRGN	1.4022	0.67584	0.838822	0.0511516	0.597312
AF	YearBlocked	Steroid	ARNTL2	2.2021	1.98139	0.354994	0.0511996	0.597312
AF	YearBlocked	Steroid	TTC23	1.08303	0.808832	0.303672	0.0513294	0.597312
AF	YearBlocked	Steroid	UQCRFS1	3.54602	3.24237	0.410636	0.051353	0.597312
AF	YearBlocked	Steroid	CPM	2.3505	2.10804	0.389455	0.0514895	0.597312
AF	YearBlocked	Steroid	ENSMMUG00000015316	1.61505	1.2331	0.447728	0.0515175	0.597312
AF	YearBlocked	Steroid	TANC1	1.2879	1.03527	0.371458	0.0516022	0.597312
AF	YearBlocked	Steroid	THADA	1.20002	1.0112	0.271948	0.0516077	0.597312
AF	YearBlocked	Steroid	VPS29	4.60932	4.34748	0.508432	0.0516553	0.597312
AF	YearBlocked	Steroid	GALNT8	1.92143	1.61385	0.413341	0.0517153	0.597312
AF	YearBlocked	Steroid	MSL2	2.40776	2.08282	0.391835	0.0517437	0.597312
AF	YearBlocked	Steroid	ENSMMUG00000041773	3.18003	2.80284	0.450168	0.0520008	0.598661
AF	YearBlocked	Steroid	ENSMMUG00000010025	1.70354	1.42882	0.425209	0.0521296	0.598661
AF	YearBlocked	Steroid	RAB25	6.62299	6.33552	0.347502	0.0521372	0.598661
AF	YearBlocked	Steroid	G3BP2	2.68801	2.4122	0.369812	0.052173	0.598661
AF	YearBlocked	Steroid	SMAD2	3.36895	3.25568	0.305875	0.0525917	0.600597
AF	YearBlocked	Steroid	PDCD10	4.53887	4.38977	0.305299	0.0527012	0.600597
AF	YearBlocked	Steroid	YAP1	3.49548	3.33371	0.25231	0.0527217	0.600597
AF	YearBlocked	Steroid	BEX4	2.74817	2.52742	0.380782	0.0527676	0.600597
AF	YearBlocked	Steroid	TGFB3	1.75417	2.53517	-0.562065	0.052856	0.600597
AF	YearBlocked	Steroid	ORC6	1.68708	1.4885	0.43966	0.0528953	0.600597
AF	YearBlocked	Steroid	STAT3	2.89106	2.62139	0.35648	0.0528975	0.600597
AF	YearBlocked	Steroid	CETN2	3.83561	3.70018	0.322954	0.0529685	0.600597
AF	YearBlocked	Steroid	CNNM4	1.19695	0.765214	0.452585	0.0531059	0.601104
AF	YearBlocked	Steroid	OXSR1	2.5351	2.23065	0.390462	0.05317	0.601104
AF	YearBlocked	Steroid	FCHSD2	1.98608	2.75429	-0.698665	0.0533182	0.601891
AF	YearBlocked	Steroid	ZNF131	1.27025	1.60866	-0.307747	0.0535872	0.602613
AF	YearBlocked	Steroid	CCZ1	1.97017	1.77483	0.313689	0.0535958	0.602613
AF	YearBlocked	Steroid	NRBF2	2.69847	2.39809	0.361768	0.053618	0.602613
AF	YearBlocked	Steroid	CCDC50	3.02805	2.77806	0.369294	0.0537928	0.603692
AF	YearBlocked	Steroid	RAD54L2	1.34617	1.68541	-0.321691	0.0539056	0.604074
AF	YearBlocked	Steroid	MYO5A	2.1009	1.90704	0.320728	0.0540657	0.604984
AF	YearBlocked	Steroid	ELOB	4.59543	4.1298	0.369478	0.0541899	0.60549
AF	YearBlocked	Steroid	MTRR	3.37089	3.1632	0.398526	0.0543388	0.605713
AF	YearBlocked	Steroid	STAM	2.5371	2.31553	0.295114	0.0543679	0.605713
AF	YearBlocked	Steroid	ENSMMUG00000018391	5.94605	5.77071	0.393231	0.0549658	0.611484
AF	YearBlocked	Steroid	YEATS2	2.14666	1.97119	0.271999	0.0550852	0.611696
AF	YearBlocked	Steroid	TFCP2L1	2.07111	1.72204	0.47609	0.0551445	0.611696
AF	YearBlocked	Steroid	RILPL2	1.90627	1.44589	0.619416	0.0553391	0.612671
AF	YearBlocked	Steroid	CYBA	1.15318	1.56997	-0.485344	0.0554351	0.612671
AF	YearBlocked	Steroid	JAK1	2.52438	2.36433	0.284144	0.0554721	0.612671
AF	YearBlocked	Steroid	ENSMMUG00000040347	1.74636	1.14987	0.719836	0.0557725	0.614554
AF	YearBlocked	Steroid	ENSMMUG00000001245	3.82479	3.61482	0.271504	0.055891	0.614554
AF	YearBlocked	Steroid	NAA60	4.80371	4.39699	0.468545	0.0559108	0.614554
AF	YearBlocked	Steroid	EXOC3	1.80263	1.59758	0.354463	0.0560695	0.614554
AF	YearBlocked	Steroid	RIC8B	1.6473	1.35925	0.404298	0.0561251	0.614554
AF	YearBlocked	Steroid	CTNND1	3.5064	3.3157	0.27226	0.0562175	0.614554
AF	YearBlocked	Steroid	CAPRIN1	3.63579	3.58512	0.207875	0.0562491	0.614554
AF	YearBlocked	Steroid	ZNF574	1.30951	1.02021	0.315405	0.0563159	0.614554
AF	YearBlocked	Steroid	FGFRL1	1.45403	0.793029	0.492342	0.0563751	0.614554
AF	YearBlocked	Steroid	C6orf203	2.49351	2.29542	0.528492	0.0564443	0.614554
AF	YearBlocked	Steroid	LRRC6	2.30475	1.78645	0.525455	0.0566317	0.615572
AF	YearBlocked	Steroid	KDM6B	2.02793	1.65139	0.412271	0.0566985	0.615572
AF	YearBlocked	Steroid	SLFN11	1.1525	0.793043	0.505975	0.0571785	0.617111
AF	YearBlocked	Steroid	TBC1D31	1.79609	1.59449	0.346467	0.0572381	0.617111
AF	YearBlocked	Steroid	RPS6KC1	1.22104	1.04005	0.3413	0.0572628	0.617111
AF	YearBlocked	Steroid	TM2D1	3.1367	2.70302	0.588202	0.0573542	0.617111
AF	YearBlocked	Steroid	SHQ1	1.32694	0.959953	0.446387	0.0573673	0.617111
AF	YearBlocked	Steroid	PLBD1	2.25595	1.93266	0.466639	0.0573982	0.617111
AF	YearBlocked	Steroid	ENSMMUG00000042477	2.05982	2.5003	-0.317594	0.0576827	0.617111
AF	YearBlocked	Steroid	MID1	1.94009	1.50335	0.503638	0.0577074	0.617111
AF	YearBlocked	Steroid	SPAG16	4.44704	4.09118	0.32002	0.0577461	0.617111
AF	YearBlocked	Steroid	KHDC4	2.64323	2.31067	0.437822	0.057765	0.617111
AF	YearBlocked	Steroid	BOLA2	2.05959	1.72447	0.389818	0.0577682	0.617111
AF	YearBlocked	Steroid	C5orf38	1.5425	1.91713	-0.549194	0.0578064	0.617111
AF	YearBlocked	Steroid	MTMR2	2.85107	2.56088	0.391019	0.057895	0.617198
AF	YearBlocked	Steroid	RCN1	2.73442	2.415	0.459795	0.0580273	0.617554
AF	YearBlocked	Steroid	RRAGA	2.60653	2.29905	0.450559	0.0583498	0.617554
AF	YearBlocked	Steroid	MAP2	2.45661	2.05038	0.47012	0.0584106	0.617554
AF	YearBlocked	Steroid	CNTRL	1.90698	1.5832	0.405668	0.058538	0.617554
AF	YearBlocked	Steroid	KRTDAP	4.46718	3.65259	1.079	0.0585618	0.617554
AF	YearBlocked	Steroid	CCT7	2.43817	2.2063	0.380556	0.058678	0.617554
AF	YearBlocked	Steroid	KRT74	1.25021	1.65306	-0.53416	0.0586916	0.617554
AF	YearBlocked	Steroid	SMG7	4.05646	3.84736	0.295926	0.0587015	0.617554
AF	YearBlocked	Steroid	UBXN4	2.33318	2.19362	0.28335	0.0587897	0.617554
AF	YearBlocked	Steroid	HIST1H4E	1.48407	2.03692	-0.749875	0.0587964	0.617554
AF	YearBlocked	Steroid	S100A10	5.84928	5.3181	0.460835	0.0588155	0.617554
AF	YearBlocked	Steroid	CABIN1	1.16322	0.881985	0.423571	0.0591425	0.617554
AF	YearBlocked	Steroid	ARHGAP17	1.78172	1.41032	0.400833	0.0592786	0.617554
AF	YearBlocked	Steroid	YWHAZ	5.31808	5.19554	0.207777	0.0592955	0.617554
AF	YearBlocked	Steroid	BCL2L13	2.34391	2.23232	0.292606	0.0593189	0.617554
AF	YearBlocked	Steroid	ESRRG	1.98339	1.65089	0.4757	0.0593262	0.617554
AF	YearBlocked	Steroid	ANPEP	1.62285	1.11626	0.540325	0.0593742	0.617554
AF	YearBlocked	Steroid	CREB1	3.52767	3.16853	0.400501	0.0593786	0.617554
AF	YearBlocked	Steroid	EXOSC1	2.60366	2.13984	0.520411	0.05961	0.61829
AF	YearBlocked	Steroid	IL18BP	1.44704	2.24638	-0.712784	0.0596108	0.61829
AF	YearBlocked	Steroid	CMTM1	1.0326	0.592635	0.451741	0.0597934	0.618651
AF	YearBlocked	Steroid	SH3BGRL3	9.12769	8.74737	0.375279	0.059807	0.618651
AF	YearBlocked	Steroid	SSH1	3.60768	3.2265	0.396261	0.0601142	0.619483
AF	YearBlocked	Steroid	FAM133A	2.52691	3.19106	-0.670333	0.0601628	0.619483
AF	YearBlocked	Steroid	CUL1	2.48509	2.34434	0.321458	0.060173	0.619483
AF	YearBlocked	Steroid	RANBP9	5.1726	5.01558	0.245874	0.0602107	0.619483
AF	YearBlocked	Steroid	PSMD10	2.03383	1.41432	0.759262	0.0604729	0.620022
AF	YearBlocked	Steroid	PSKH1	2.43565	2.13103	0.326329	0.0604964	0.620022
AF	YearBlocked	Steroid	WSB2	5.28434	5.11305	0.357316	0.0606063	0.620022
AF	YearBlocked	Steroid	TMEM120B	1.34355	0.739291	0.975521	0.0607021	0.620022
AF	YearBlocked	Steroid	FNDC3A	3.26509	3.21969	0.262642	0.0607069	0.620022
AF	YearBlocked	Steroid	TGS1	1.57114	1.39305	0.310917	0.0609584	0.620022
AF	YearBlocked	Steroid	ENSMMUG00000029022	1.27602	1.06989	0.315403	0.0611405	0.620022
AF	YearBlocked	Steroid	HIP1	1.03482	0.732016	0.435845	0.0612415	0.620022
AF	YearBlocked	Steroid	TCAF2	1.10668	1.36909	-0.348547	0.061351	0.620022
AF	YearBlocked	Steroid	CTBP2	2.49849	2.25837	0.373648	0.0614247	0.620022
AF	YearBlocked	Steroid	ENSMMUG00000039788	1.09251	0.899561	0.2818	0.0614336	0.620022
AF	YearBlocked	Steroid	STK24	4.15694	3.83186	0.390324	0.0615166	0.620022
AF	YearBlocked	Steroid	PARP3	1.35055	1.08284	0.268305	0.0615366	0.620022
AF	YearBlocked	Steroid	FBXO25	1.4238	1.02696	0.384082	0.061738	0.620022
AF	YearBlocked	Steroid	ENSMMUG00000017420	1.25175	1.04562	0.284882	0.0617572	0.620022
AF	YearBlocked	Steroid	FUBP1	3.18274	2.95025	0.289606	0.0617606	0.620022
AF	YearBlocked	Steroid	MARK2	2.33161	2.04231	0.305075	0.0618025	0.620022
AF	YearBlocked	Steroid	ZBTB14	1.62468	1.2249	0.592299	0.0618187	0.620022
AF	YearBlocked	Steroid	TBC1D23	2.72948	2.48308	0.37681	0.061971	0.620022
AF	YearBlocked	Steroid	SMARCA1	2.34819	2.18603	0.242558	0.0619984	0.620022
AF	YearBlocked	Steroid	CDKN3	1.35299	1.00868	0.404693	0.0620067	0.620022
AF	YearBlocked	Steroid	TCHH	7.42787	7.88926	-0.776078	0.0620528	0.620022
AF	YearBlocked	Steroid	AGR3	5.38357	4.70552	0.611828	0.062208	0.620022
AF	YearBlocked	Steroid	HMG20A	1.3435	0.937249	0.499747	0.0622714	0.620022
AF	YearBlocked	Steroid	DPY30	3.86843	3.62096	0.432246	0.0622853	0.620022
AF	YearBlocked	Steroid	GBP3	1.14347	0.890669	0.337253	0.0623737	0.620097
AF	YearBlocked	Steroid	TMEM53	2.33315	1.67199	0.819028	0.0626247	0.621009
AF	YearBlocked	Steroid	TP53INP1	1.61758	1.08808	0.539296	0.0627225	0.621009
AF	YearBlocked	Steroid	ENSMMUG00000037768	2.68645	2.40953	0.574927	0.0627229	0.621009
AF	YearBlocked	Steroid	CHTOP	1.83758	2.47068	-0.498388	0.0627896	0.621009
AF	YearBlocked	Steroid	TRAP1	1.21399	1.63149	-0.503977	0.062954	0.621833
AF	YearBlocked	Steroid	PDCD5	4.43692	4.16713	0.384243	0.0630976	0.621991
AF	YearBlocked	Steroid	VPS11	2.0612	1.85063	0.363071	0.0631323	0.621991
AF	YearBlocked	Steroid	RPS11	9.89741	9.66873	0.30561	0.0633657	0.622594
AF	YearBlocked	Steroid	ANO1	1.1715	0.853404	0.349155	0.0633823	0.622594
AF	YearBlocked	Steroid	ENSMMUG00000016282	1.98378	1.57066	0.392525	0.0634687	0.622594
AF	YearBlocked	Steroid	PRPF8	2.29789	2.10612	0.266354	0.0635794	0.622594
AF	YearBlocked	Steroid	TM9SF1	3.00626	2.68396	0.460283	0.0636466	0.622594
AF	YearBlocked	Steroid	RASAL2	1.16277	0.91067	0.363804	0.0637922	0.622594
AF	YearBlocked	Steroid	PITHD1	1.93571	1.6363	0.470774	0.0639445	0.622594
AF	YearBlocked	Steroid	BUD31	2.9882	2.52875	0.519808	0.0639447	0.622594
AF	YearBlocked	Steroid	SP3	4.12247	3.90118	0.279995	0.0639538	0.622594
AF	YearBlocked	Steroid	CNOT3	1.67084	1.27407	0.408392	0.0640174	0.622594
AF	YearBlocked	Steroid	ZNF143	2.0744	2.58197	-0.486488	0.064087	0.622594
AF	YearBlocked	Steroid	ENSMMUG00000040993	7.91163	7.44328	0.483012	0.0643137	0.623645
AF	YearBlocked	Steroid	PBLD	1.60417	1.33946	0.321053	0.0644216	0.623645
AF	YearBlocked	Steroid	SRP68	2.4404	2.19928	0.284893	0.0645667	0.623645
AF	YearBlocked	Steroid	PSCA	6.33794	5.07063	1.18933	0.064619	0.623645
AF	YearBlocked	Steroid	FECH	2.38977	1.80375	0.64037	0.0647076	0.623645
AF	YearBlocked	Steroid	KRTAP3-1	0.92945	1.82871	-0.939619	0.0647294	0.623645
AF	YearBlocked	Steroid	SBF2	2.49432	2.12134	0.403208	0.0647647	0.623645
AF	YearBlocked	Steroid	ITM2B	3.23487	3.05861	0.317194	0.064931	0.624462
AF	YearBlocked	Steroid	ZNF417	2.04379	1.60122	0.364984	0.0650862	0.62517
AF	YearBlocked	Steroid	SGK1	2.19572	1.93129	0.346803	0.0652523	0.625774
AF	YearBlocked	Steroid	NEPRO	1.32154	1.20904	0.250023	0.0653124	0.625774
AF	YearBlocked	Steroid	FOXK2	3.01001	2.57399	0.381914	0.0659417	0.627037
AF	YearBlocked	Steroid	SULT1C2	1.90262	1.24459	0.577	0.0659621	0.627037
AF	YearBlocked	Steroid	EIF2B5	1.30707	1.08525	0.353227	0.065986	0.627037
AF	YearBlocked	Steroid	COPS9	5.96887	5.6524	0.395572	0.0661533	0.627037
AF	YearBlocked	Steroid	PCID2	1.27498	0.859455	0.439075	0.0662933	0.627037
AF	YearBlocked	Steroid	UBR5	3.2699	3.04821	0.389705	0.0663429	0.627037
AF	YearBlocked	Steroid	TOX	2.05092	1.7729	0.372459	0.0665097	0.627037
AF	YearBlocked	Steroid	PHLDA1	1.99114	2.2751	-0.329393	0.0665701	0.627037
AF	YearBlocked	Steroid	PSIP1	2.82755	2.61735	0.435844	0.0667924	0.627037
AF	YearBlocked	Steroid	LPIN2	2.70615	2.44089	0.355295	0.0668582	0.627037
AF	YearBlocked	Steroid	HOOK1	3.74164	3.54748	0.344025	0.0669586	0.627037
AF	YearBlocked	Steroid	RHPN2	1.95958	1.72665	0.326051	0.0670536	0.627037
AF	YearBlocked	Steroid	SNURF	3.0053	2.45654	0.801891	0.0671153	0.627037
AF	YearBlocked	Steroid	HEXIM1	2.67467	3.20299	-0.39321	0.0671818	0.627037
AF	YearBlocked	Steroid	WFDC5	2.10823	1.39888	0.83804	0.0672275	0.627037
AF	YearBlocked	Steroid	HIF3A	2.00192	1.60109	0.364711	0.0673508	0.627037
AF	YearBlocked	Steroid	KCTD1	3.37526	3.0562	0.336376	0.0673552	0.627037
AF	YearBlocked	Steroid	SULT1C3	2.8964	2.15626	1.10855	0.0674974	0.627037
AF	YearBlocked	Steroid	RALGAPB	2.11932	1.88812	0.28649	0.0676768	0.627037
AF	YearBlocked	Steroid	KCTD20	2.16332	1.9307	0.32367	0.0677263	0.627037
AF	YearBlocked	Steroid	LAGE3	2.48392	2.98525	-0.605486	0.0677631	0.627037
AF	YearBlocked	Steroid	TMEM134	2.50498	2.92474	-0.507723	0.0679619	0.627037
AF	YearBlocked	Steroid	TIA1	1.27943	1.62395	-0.257394	0.0680605	0.627037
AF	YearBlocked	Steroid	C12orf75	4.24512	4.73542	-0.611759	0.0681082	0.627037
AF	YearBlocked	Steroid	SLC16A9	2.11381	1.8243	0.540595	0.0682349	0.627037
AF	YearBlocked	Steroid	MEIS2	2.2364	1.86208	0.471883	0.0682474	0.627037
AF	YearBlocked	Steroid	MSH3	1.46918	1.21265	0.289241	0.0683124	0.627037
AF	YearBlocked	Steroid	CIDEB	1.42881	1.09897	0.402668	0.0683566	0.627037
AF	YearBlocked	Steroid	ZMYND11	3.77035	3.58381	0.270488	0.0683639	0.627037
AF	YearBlocked	Steroid	PRR14L	2.1098	1.95145	0.217356	0.0683965	0.627037
AF	YearBlocked	Steroid	PRRC2B	2.24836	2.55828	-0.283643	0.0684415	0.627037
AF	YearBlocked	Steroid	ENSMMUG00000049151	6.91189	6.66355	0.375011	0.0685199	0.627037
AF	YearBlocked	Steroid	VMO1	1.62057	1.22023	0.663032	0.0685487	0.627037
AF	YearBlocked	Steroid	SLCO2A1	1.56527	1.21909	0.480605	0.0687122	0.627037
AF	YearBlocked	Steroid	GPX3	5.15411	5.40203	-0.522082	0.0688219	0.627037
AF	YearBlocked	Steroid	DSC2	1.64287	1.35356	0.316885	0.0689001	0.627037
AF	YearBlocked	Steroid	SERPINB9	4.60249	4.33308	0.341899	0.0692191	0.627037
AF	YearBlocked	Steroid	PTGES3	2.86961	2.4959	0.453234	0.0693142	0.627037
AF	YearBlocked	Steroid	SNTB1	1.42137	1.11829	0.375758	0.0693158	0.627037
AF	YearBlocked	Steroid	WWC3	1.89251	1.54943	0.357234	0.069373	0.627037
AF	YearBlocked	Steroid	WHAMM	1.14028	0.847272	0.299572	0.069435	0.627037
AF	YearBlocked	Steroid	MRM1	0.925544	1.34161	-0.363239	0.069484	0.627037
AF	YearBlocked	Steroid	ATAD2	1.07469	0.953911	0.218109	0.0695081	0.627037
AF	YearBlocked	Steroid	AL662899.4	4.4102	4.14854	0.330517	0.069541	0.627037
AF	YearBlocked	Steroid	ENSMMUG00000046433	3.16946	2.0992	1.04718	0.0695471	0.627037
AF	YearBlocked	Steroid	NKX3-1	3.38363	4.36287	-0.71655	0.0696277	0.627037
AF	YearBlocked	Steroid	ZNF703	1.3312	1.58244	-0.349983	0.0696779	0.627037
AF	YearBlocked	Steroid	TFF2	3.33694	1.9149	1.34631	0.0698231	0.627037
AF	YearBlocked	Steroid	RBM6	1.97403	1.75535	0.313098	0.0698264	0.627037
AF	YearBlocked	Steroid	FOXN2	1.99777	1.43843	0.524922	0.069912	0.627037
AF	YearBlocked	Steroid	YARS1	3.95486	3.7522	0.24086	0.0699575	0.627037
AF	YearBlocked	Steroid	PSME2	2.7626	2.37968	0.449069	0.0699618	0.627037
AF	YearBlocked	Steroid	KIAA2026	2.75204	2.58285	0.257542	0.0699849	0.627037
AF	YearBlocked	Steroid	IVL	6.16932	6.5208	-0.655179	0.0703268	0.627037
AF	YearBlocked	Steroid	MRPL4	2.28894	2.09561	0.405313	0.0703826	0.627037
AF	YearBlocked	Steroid	NEK1	1.54928	1.33014	0.331203	0.0704268	0.627037
AF	YearBlocked	Steroid	NDUFA3	3.64089	3.08427	0.448169	0.0705651	0.627037
AF	YearBlocked	Steroid	SRPK2	3.41443	3.199	0.320995	0.070594	0.627037
AF	YearBlocked	Steroid	ENSMMUG00000002722	1.59125	1.8058	-0.331035	0.0706159	0.627037
AF	YearBlocked	Steroid	C14orf132	1.11438	2.57295	-1.151	0.0706642	0.627037
AF	YearBlocked	Steroid	EIF4G2	6.56456	6.50315	0.203709	0.0706843	0.627037
AF	YearBlocked	Steroid	HSPA8	6.12576	6.09124	0.227567	0.070706	0.627037
AF	YearBlocked	Steroid	HYDIN	2.65283	2.21163	0.496312	0.0707372	0.627037
AF	YearBlocked	Steroid	TDRD7	1.13632	1.01112	0.22808	0.0707843	0.627037
AF	YearBlocked	Steroid	FAM126B	1.25414	1.08355	0.293213	0.0708834	0.627037
AF	YearBlocked	Steroid	GMPS	2.42156	2.15332	0.400378	0.0709426	0.627037
AF	YearBlocked	Steroid	INSIG2	1.00583	0.626355	0.379758	0.0710198	0.627037
AF	YearBlocked	Steroid	ENSMMUG00000041438	0.821121	1.81718	-0.825941	0.071066	0.627037
AF	YearBlocked	Steroid	CTSE	1.64238	0.767019	0.816928	0.0712745	0.627037
AF	YearBlocked	Steroid	ENSMMUG00000046563	2.10727	1.71978	0.3076	0.0713102	0.627037
AF	YearBlocked	Steroid	KPNA4	3.33904	3.09989	0.387131	0.0713603	0.627037
AF	YearBlocked	Steroid	MT-CO3	9.95144	8.92723	0.81624	0.0713945	0.627037
AF	YearBlocked	Steroid	CHM	1.83355	1.67628	0.246476	0.071416	0.627037
AF	YearBlocked	Steroid	XBP1	2.93031	2.68355	0.447006	0.071544	0.627358
AF	YearBlocked	Steroid	HMBOX1	2.16624	1.86767	0.409502	0.0716163	0.627358
AF	YearBlocked	Steroid	SYF2	2.93757	3.28959	-0.349751	0.0717656	0.627949
AF	YearBlocked	Steroid	USP48	2.92717	2.78064	0.273517	0.0719838	0.628041
AF	YearBlocked	Steroid	ZNF765	1.26206	1.51462	-0.313305	0.0721744	0.628041
AF	YearBlocked	Steroid	SEPHS1	1.68006	1.57179	0.242546	0.0722139	0.628041
AF	YearBlocked	Steroid	P4HB	2.80478	2.55555	0.359866	0.0722308	0.628041
AF	YearBlocked	Steroid	AFF4	4.3241	4.1789	0.209612	0.072302	0.628041
AF	YearBlocked	Steroid	SUCLA2	1.46663	1.24902	0.355404	0.0723756	0.628041
AF	YearBlocked	Steroid	YWHAB	4.71009	4.49542	0.349263	0.0724731	0.628041
AF	YearBlocked	Steroid	TMEM69	1.98062	1.71546	0.275674	0.0725265	0.628041
AF	YearBlocked	Steroid	PARVA	3.70818	3.35061	0.343906	0.0727483	0.628041
AF	YearBlocked	Steroid	PCP4	5.35451	4.37596	0.851341	0.072761	0.628041
AF	YearBlocked	Steroid	RPS25	9.52163	9.2974	0.318436	0.0727892	0.628041
AF	YearBlocked	Steroid	IQCK	1.19324	0.859113	0.400923	0.0728278	0.628041
AF	YearBlocked	Steroid	UBE2D4	1.48505	1.28888	0.305634	0.0729661	0.628041
AF	YearBlocked	Steroid	BHLHE40	2.39269	2.16171	0.333466	0.0730271	0.628041
AF	YearBlocked	Steroid	ZNF614	1.4643	1.17128	0.306797	0.0731161	0.628041
AF	YearBlocked	Steroid	POLR2C	1.60337	1.29195	0.410187	0.073129	0.628041
AF	YearBlocked	Steroid	ENSMMUG00000040554	2.88333	2.55388	0.330945	0.0732749	0.628041
AF	YearBlocked	Steroid	RPS12	10.0529	9.80388	0.314406	0.0733616	0.628041
AF	YearBlocked	Steroid	DIXDC1	1.31266	0.996958	0.411444	0.0734042	0.628041
AF	YearBlocked	Steroid	RAPGEF2	2.25067	2.09243	0.314777	0.0735563	0.628041
AF	YearBlocked	Steroid	SWI5	1.49143	1.91589	-0.49563	0.0736764	0.628041
AF	YearBlocked	Steroid	SIK2	1.27617	1.05801	0.247746	0.0736793	0.628041
AF	YearBlocked	Steroid	PARN	1.65535	1.29076	0.416606	0.0738351	0.628041
AF	YearBlocked	Steroid	PLEKHA5	2.67483	3.13325	-0.353915	0.0738989	0.628041
AF	YearBlocked	Steroid	PNPLA1	1.80546	2.17115	-0.571108	0.073899	0.628041
AF	YearBlocked	Steroid	TMEM184B	1.94335	1.71803	0.34761	0.0739575	0.628041
AF	YearBlocked	Steroid	ENSMMUG00000048496	1.74398	0.977285	0.927625	0.074016	0.628041
AF	YearBlocked	Steroid	MKRN1	3.40704	2.96398	0.495076	0.0740703	0.628041
AF	YearBlocked	Steroid	KCTD3	2.44353	2.24481	0.285737	0.0742132	0.628557
AF	YearBlocked	Steroid	AMOTL1	1.59967	1.30816	0.331785	0.074449	0.629858
AF	YearBlocked	Steroid	CTDSP1	2.00769	2.31213	-0.302596	0.0746128	0.630331
AF	YearBlocked	Steroid	TBC1D1	3.32331	2.96243	0.396703	0.0746693	0.630331
AF	YearBlocked	Steroid	ZNF217	2.06781	1.87051	0.22325	0.075041	0.63229
AF	YearBlocked	Steroid	OTUD4	2.96142	2.72595	0.28377	0.0750664	0.63229
AF	YearBlocked	Steroid	ENSMMUG00000043478	5.43603	4.84461	0.594935	0.0752604	0.633228
AF	YearBlocked	Steroid	ATP2C1	1.58748	1.82581	-0.290524	0.0754161	0.633711
AF	YearBlocked	Steroid	MTX3	2.35496	2.01404	0.531808	0.0755335	0.633711
AF	YearBlocked	Steroid	ENSMMUG00000048573	2.96886	2.52792	0.555622	0.0756125	0.633711
AF	YearBlocked	Steroid	MYO1E	2.01775	1.79983	0.288717	0.075694	0.633711
AF	YearBlocked	Steroid	WBP4	1.79073	1.52197	0.304166	0.0757312	0.633711
AF	YearBlocked	Steroid	FMNL2	1.35891	1.24719	0.243677	0.0758756	0.634228
AF	YearBlocked	Steroid	CAST	5.09077	4.82558	0.310002	0.0760481	0.634977
AF	YearBlocked	Steroid	NSD3	3.57469	3.43243	0.243865	0.0763031	0.63622
AF	YearBlocked	Steroid	SF3A3	1.97384	1.79144	0.269885	0.0763992	0.63622
AF	YearBlocked	Steroid	ARID2	2.32968	2.24505	0.238509	0.076446	0.63622
AF	YearBlocked	Steroid	CBLB	1.62819	1.4728	0.271379	0.076799	0.637346
AF	YearBlocked	Steroid	LAMC2	1.50836	1.31195	0.282224	0.0768084	0.637346
AF	YearBlocked	Steroid	YJEFN3	3.29871	2.82552	0.633658	0.0769135	0.637346
AF	YearBlocked	Steroid	TLK2	3.46165	3.29204	0.267685	0.0769139	0.637346
AF	YearBlocked	Steroid	NUP153	2.37276	2.27793	0.258444	0.0770346	0.637433
AF	YearBlocked	Steroid	RANBP6	1.46719	1.26956	0.330437	0.0770907	0.637433
AF	YearBlocked	Steroid	MYO1B	2.91768	3.27501	-0.271455	0.0773251	0.638097
AF	YearBlocked	Steroid	ATOX1	4.70495	4.20577	0.513424	0.0773665	0.638097
AF	YearBlocked	Steroid	MAGED1	2.42516	2.76893	-0.341993	0.0774208	0.638097
AF	YearBlocked	Steroid	GSTA4	2.69954	2.49611	0.36042	0.0776063	0.638278
AF	YearBlocked	Steroid	PINK1	2.03038	1.80524	0.336017	0.0776093	0.638278
AF	YearBlocked	Steroid	PSMB5	3.42055	3.2075	0.394624	0.0781088	0.640727
AF	YearBlocked	Steroid	FIG4	1.16921	1.06198	0.258371	0.0781279	0.640727
AF	YearBlocked	Steroid	ENSMMUG00000041684	1.0221	0.75542	0.315749	0.0781578	0.640727
AF	YearBlocked	Steroid	STXBP5	2.61883	2.21377	0.341581	0.0782972	0.641184
AF	YearBlocked	Steroid	EIF2D	3.08095	2.91456	0.312638	0.0784757	0.64196
AF	YearBlocked	Steroid	USP13	1.60895	1.3355	0.382763	0.0788884	0.642961
AF	YearBlocked	Steroid	SLC25A3	4.84746	4.59521	0.339563	0.0788887	0.642961
AF	YearBlocked	Steroid	XPO4	1.18555	0.976741	0.28099	0.0789955	0.642961
AF	YearBlocked	Steroid	MRGBP	1.2771	1.0808	0.295516	0.0790468	0.642961
AF	YearBlocked	Steroid	TSTD1	3.66933	4.21125	-0.373922	0.0790911	0.642961
AF	YearBlocked	Steroid	BACH1	2.34046	2.15857	0.278223	0.0791014	0.642961
AF	YearBlocked	Steroid	SLC4A1AP	1.30932	1.14123	0.244449	0.0792395	0.64335
AF	YearBlocked	Steroid	ACTR1B	0.922285	1.15469	-0.339317	0.0793171	0.64335
AF	YearBlocked	Steroid	DEDD2	2.30437	2.53473	-0.354016	0.0795618	0.644322
AF	YearBlocked	Steroid	RBMX2	2.00234	1.69559	0.462517	0.0796051	0.644322
AF	YearBlocked	Steroid	KRTCAP2	1.94308	1.62917	0.311636	0.0796962	0.644379
AF	YearBlocked	Steroid	ENSMMUG00000038391	1.2035	0.839817	0.351118	0.0799243	0.644573
AF	YearBlocked	Steroid	IAH1	2.01293	1.76694	0.365307	0.0799456	0.644573
AF	YearBlocked	Steroid	ARAF	2.07443	2.44226	-0.391904	0.0799725	0.644573
AF	YearBlocked	Steroid	ENSMMUG00000021075	5.28135	5.09978	0.258073	0.0800945	0.644878
AF	YearBlocked	Steroid	CLDN18	1.6067	1.03062	0.558923	0.0802692	0.645607
AF	YearBlocked	Steroid	OLFML3	2.54576	2.92776	-0.304231	0.0805068	0.64684
AF	YearBlocked	Steroid	RGS5	3.30258	3.13361	0.582371	0.0807844	0.647482
AF	YearBlocked	Steroid	CD55	3.58099	3.37456	0.421352	0.0808743	0.647482
AF	YearBlocked	Steroid	TMEM192	2.08131	1.78186	0.455077	0.0808896	0.647482
AF	YearBlocked	Steroid	RNASE6	0.763364	0.549297	0.583012	0.0810303	0.647482
AF	YearBlocked	Steroid	IGFL4	2.10972	1.27732	0.902866	0.0811131	0.647482
AF	YearBlocked	Steroid	BTG2	2.18361	2.6097	-0.505237	0.0811639	0.647482
AF	YearBlocked	Steroid	GET3	3.61739	3.24122	0.383962	0.0811781	0.647482
AF	YearBlocked	Steroid	DYNC1H1	1.80024	1.54712	0.265755	0.0814304	0.648819
AF	YearBlocked	Steroid	KIAA0100	1.6382	1.44908	0.267861	0.0816329	0.649757
AF	YearBlocked	Steroid	GATM	1.67777	1.38199	0.396444	0.0819581	0.651446
AF	YearBlocked	Steroid	ENSMMUG00000038428	7.25389	7.15223	0.2436	0.082015	0.651446
AF	YearBlocked	Steroid	SLC25A24	1.28718	1.54477	-0.294497	0.0821953	0.65182
AF	YearBlocked	Steroid	GJC1	1.96853	1.62005	0.458744	0.0822494	0.65182
AF	YearBlocked	Steroid	RANBP1	1.82836	1.37676	0.450697	0.082326	0.65182
AF	YearBlocked	Steroid	C20orf196	1.79525	2.56245	-0.975268	0.0824173	0.65182
AF	YearBlocked	Steroid	ZNFX1	1.34737	1.24668	0.264712	0.0825087	0.65182
AF	YearBlocked	Steroid	ENSMMUG00000045615	1.03016	1.69857	-0.681648	0.0825733	0.65182
AF	YearBlocked	Steroid	ENSMMUG00000001054	7.35859	7.25022	0.268905	0.0827493	0.65182
AF	YearBlocked	Steroid	RPS19	9.16509	8.93623	0.321531	0.0828254	0.65182
AF	YearBlocked	Steroid	NIP7	2.1552	1.52976	0.584034	0.0828275	0.65182
AF	YearBlocked	Steroid	ZYG11B	1.55909	1.24847	0.418685	0.0829313	0.651967
AF	YearBlocked	Steroid	CARS1	1.48968	1.22013	0.400556	0.0830884	0.652379
AF	YearBlocked	Steroid	BEND7	1.5823	1.2299	0.41677	0.0831539	0.652379
AF	YearBlocked	Steroid	EIF5A	3.11485	2.91121	0.329268	0.0832407	0.652393
AF	YearBlocked	Steroid	SMAD3	2.45411	2.12382	0.429971	0.0834533	0.652789
AF	YearBlocked	Steroid	DUSP18	1.60163	1.24561	0.405158	0.0834685	0.652789
AF	YearBlocked	Steroid	ENSMMUG00000045915	2.90002	2.73176	0.312701	0.0836304	0.652789
AF	YearBlocked	Steroid	RNF217	2.16102	1.58541	0.610693	0.0836319	0.652789
AF	YearBlocked	Steroid	ABCB7	1.29558	0.982625	0.345143	0.08447	0.657996
AF	YearBlocked	Steroid	DIP2C	1.16588	0.947747	0.237101	0.0845303	0.657996
AF	YearBlocked	Steroid	GUCY1A1	1.19716	0.933538	0.380143	0.0845942	0.657996
AF	YearBlocked	Steroid	SLC49A4	1.08987	0.828088	0.303086	0.0846939	0.657996
AF	YearBlocked	Steroid	ATF3	1.63118	1.37516	0.307723	0.0847653	0.657996
AF	YearBlocked	Steroid	SDHC	3.7276	3.56713	0.335064	0.0848714	0.657996
AF	YearBlocked	Steroid	TRAPPC3	2.92359	2.66691	0.441233	0.0848999	0.657996
AF	YearBlocked	Steroid	NBEAL1	1.77185	1.59931	0.380016	0.0850503	0.658496
AF	YearBlocked	Steroid	REPS2	2.07974	1.8259	0.351217	0.0853974	0.660357
AF	YearBlocked	Steroid	ENSMMUG00000031717	7.39756	6.98951	0.445177	0.0855138	0.660357
AF	YearBlocked	Steroid	TNIP2	1.40485	1.09039	0.373983	0.0856396	0.660357
AF	YearBlocked	Steroid	NDFIP1	1.11092	0.967004	0.225607	0.0856724	0.660357
AF	YearBlocked	Steroid	SATB1	4.94148	4.73151	0.436627	0.0857903	0.660357
AF	YearBlocked	Steroid	CEP68	1.31268	1.17726	0.21872	0.0858077	0.660357
AF	YearBlocked	Steroid	CYCS	2.50435	2.20967	0.396947	0.0859195	0.660554
AF	YearBlocked	Steroid	NINJ2	1.2266	0.739635	0.611978	0.0861308	0.661516
AF	YearBlocked	Steroid	ERLEC1	2.20832	1.98576	0.306365	0.0863131	0.66178
AF	YearBlocked	Steroid	ENSMMUG00000047848	3.30992	3.19928	0.19358	0.0865581	0.66178
AF	YearBlocked	Steroid	CNIH1	2.13921	1.63583	0.584722	0.0866282	0.66178
AF	YearBlocked	Steroid	CPLANE1	2.04221	1.88254	0.256716	0.0867145	0.66178
AF	YearBlocked	Steroid	AREG	1.20259	1.78577	-0.424234	0.0867452	0.66178
AF	YearBlocked	Steroid	PATE4	1.40373	0.208156	1.21436	0.0867674	0.66178
AF	YearBlocked	Steroid	ATP5MC3	3.39448	3.20442	0.325697	0.0868185	0.66178
AF	YearBlocked	Steroid	FAM20B	1.94942	1.69012	0.538398	0.0868691	0.66178
AF	YearBlocked	Steroid	ARHGAP29	3.32756	3.19554	0.28023	0.0871088	0.66178
AF	YearBlocked	Steroid	RHOA	5.19043	4.90048	0.319418	0.0871191	0.66178
AF	YearBlocked	Steroid	C12orf4	1.36605	1.7422	-0.286957	0.08715	0.66178
AF	YearBlocked	Steroid	UBAP2L	4.31367	4.14328	0.235857	0.0872875	0.66178
AF	YearBlocked	Steroid	ZCRB1	2.15972	2.4852	-0.235464	0.0873409	0.66178
AF	YearBlocked	Steroid	RNF31	1.33816	1.59451	-0.283363	0.0874474	0.66178
AF	YearBlocked	Steroid	CWC25	1.9606	1.66725	0.374004	0.0874603	0.66178
AF	YearBlocked	Steroid	POU2F1	1.70227	1.89261	-0.269405	0.0879369	0.664329
AF	YearBlocked	Steroid	RPL8	6.18734	5.89857	0.308386	0.088029	0.664329
AF	YearBlocked	Steroid	STYK1	1.78012	1.53648	0.332753	0.0880572	0.664329
AF	YearBlocked	Steroid	VPS13B	1.36473	1.27625	0.203361	0.0882451	0.665092
AF	YearBlocked	Steroid	KIF13A	2.64395	2.95488	-0.294424	0.0887838	0.667099
AF	YearBlocked	Steroid	RNF146	2.57668	2.40663	0.381076	0.088992	0.667099
AF	YearBlocked	Steroid	AARSD1	1.1217	0.776419	0.385228	0.0890561	0.667099
AF	YearBlocked	Steroid	FHL2	1.48754	1.85561	-0.413422	0.0891118	0.667099
AF	YearBlocked	Steroid	UQCRB	4.02106	3.77036	0.506865	0.0891591	0.667099
AF	YearBlocked	Steroid	LDHA	4.98237	4.81654	0.325355	0.0892565	0.667099
AF	YearBlocked	Steroid	LUC7L3	3.56982	4.08668	-0.399915	0.0892842	0.667099
AF	YearBlocked	Steroid	HADHA	3.60719	3.40242	0.276998	0.0892961	0.667099
AF	YearBlocked	Steroid	PIAS2	4.04249	3.80854	0.446942	0.0894339	0.667099
AF	YearBlocked	Steroid	ZNF507	1.98079	2.4076	-0.321747	0.0895225	0.667099
AF	YearBlocked	Steroid	POLE3	2.97751	3.37549	-0.307333	0.0895471	0.667099
AF	YearBlocked	Steroid	ASB6	1.0915	0.73476	0.435593	0.0896688	0.667099
AF	YearBlocked	Steroid	SMYD2	3.57407	3.35088	0.354741	0.0896806	0.667099
AF	YearBlocked	Steroid	SMIM6	1.5761	1.24013	0.326841	0.0897661	0.667099
AF	YearBlocked	Steroid	ZC2HC1A	1.98184	1.62451	0.487397	0.0898169	0.667099
AF	YearBlocked	Steroid	SERPINB6	4.20851	3.83685	0.396845	0.0900357	0.668077
AF	YearBlocked	Steroid	NSMCE2	1.83235	2.34598	-0.445187	0.0901947	0.66861
AF	YearBlocked	Steroid	ENSMMUG00000031250	2.02931	1.69014	0.362753	0.0903677	0.668698
AF	YearBlocked	Steroid	AAMDC	2.76779	2.4097	0.550256	0.0903811	0.668698
AF	YearBlocked	Steroid	SLC31A1	4.60809	4.32021	0.462201	0.0905469	0.668847
AF	YearBlocked	Steroid	ENSMMUG00000041447	2.02852	1.6966	0.610755	0.0905758	0.668847
AF	YearBlocked	Steroid	ANOS1	1.16472	0.926364	0.363951	0.0907748	0.669266
AF	YearBlocked	Steroid	ENSMMUG00000045959	1.40612	1.27605	0.428941	0.0908896	0.669266
AF	YearBlocked	Steroid	RBM41	1.50627	1.29753	0.345511	0.0909022	0.669266
AF	YearBlocked	Steroid	CPA4	2.29179	2.63956	-0.520138	0.091096	0.669266
AF	YearBlocked	Steroid	RNF10	4.32144	4.04251	0.433879	0.0911431	0.669266
AF	YearBlocked	Steroid	ATP8B1	2.32468	2.13598	0.220479	0.0911564	0.669266
AF	YearBlocked	Steroid	CCDC25	1.63136	1.40279	0.389125	0.0912486	0.669302
AF	YearBlocked	Steroid	CD74	1.09415	0.346013	0.672067	0.0914825	0.670376
AF	YearBlocked	Steroid	RC3H2	2.63235	2.51234	0.243391	0.0917108	0.671407
AF	YearBlocked	Steroid	NIPAL4	1.22715	1.73385	-0.524547	0.0918214	0.671575
AF	YearBlocked	Steroid	AHCTF1	2.36227	2.22765	0.236822	0.0920741	0.672782
AF	YearBlocked	Steroid	EFCAB6	1.26164	1.03507	0.386891	0.0922545	0.673365
AF	YearBlocked	Steroid	USP36	2.20331	1.91388	0.327915	0.0923387	0.673365
AF	YearBlocked	Steroid	EXPH5	5.24259	5.04954	0.308442	0.0924174	0.673365
AF	YearBlocked	Steroid	GID4	1.86697	1.63321	0.412068	0.0925468	0.673571
AF	YearBlocked	Steroid	ATP11B	2.23772	2.08942	0.289352	0.0926833	0.673571
AF	YearBlocked	Steroid	RPS16	8.62961	8.33126	0.302605	0.0927094	0.673571
AF	YearBlocked	Steroid	PSD4	1.7436	1.37296	0.397701	0.0929053	0.673713
AF	YearBlocked	Steroid	QDPR	1.79313	1.57092	0.300677	0.0929639	0.673713
AF	YearBlocked	Steroid	AP3M1	2.56546	2.50834	0.198832	0.0930462	0.673713
AF	YearBlocked	Steroid	TCF7L2	3.1699	2.96777	0.331681	0.093136	0.673713
AF	YearBlocked	Steroid	ENSMMUG00000047946	1.78606	2.20094	-0.518987	0.0933866	0.673713
AF	YearBlocked	Steroid	LYRM2	3.05733	2.77101	0.376861	0.0935606	0.673713
AF	YearBlocked	Steroid	GFPT1	3.528	4.00693	-0.346876	0.093601	0.673713
AF	YearBlocked	Steroid	EFCAB7	1.51796	1.253	0.336158	0.093801	0.673713
AF	YearBlocked	Steroid	OXNAD1	1.792	1.39271	0.543691	0.0938474	0.673713
AF	YearBlocked	Steroid	PSMD11	2.27265	2.18983	0.219671	0.0938504	0.673713
AF	YearBlocked	Steroid	FAM104B	3.00366	2.78405	0.338631	0.0938707	0.673713
AF	YearBlocked	Steroid	OSBPL9	2.82068	2.73362	0.310973	0.0939767	0.673713
AF	YearBlocked	Steroid	EIF2AK1	3.1293	2.92359	0.358508	0.0940027	0.673713
AF	YearBlocked	Steroid	PFKM	1.12329	0.842472	0.331871	0.0941991	0.673713
AF	YearBlocked	Steroid	ATG2B	1.33852	1.1693	0.262359	0.0942149	0.673713
AF	YearBlocked	Steroid	PINX1	1.37574	1.86662	-0.502801	0.0942625	0.673713
AF	YearBlocked	Steroid	TMEM203	1.31127	1.00146	0.34467	0.0943866	0.673713
AF	YearBlocked	Steroid	DOT1L	1.33097	1.61543	-0.322887	0.0944877	0.673713
AF	YearBlocked	Steroid	TRIO	2.43406	2.24723	0.224878	0.0945345	0.673713
AF	YearBlocked	Steroid	PTK2B	1.73619	1.4305	0.401597	0.0945548	0.673713
AF	YearBlocked	Steroid	FOXP2	2.12822	1.73837	0.40281	0.0946567	0.673713
AF	YearBlocked	Steroid	ARHGAP10	2.17903	1.88126	0.360301	0.0946716	0.673713
AF	YearBlocked	Steroid	MT-ATP6	8.94531	8.02013	0.72138	0.0947504	0.673713
AF	YearBlocked	Steroid	RNF130	1.82691	2.07013	-0.426429	0.0948616	0.673878
AF	YearBlocked	Steroid	USP7	2.9825	2.73804	0.351742	0.0950778	0.674488
AF	YearBlocked	Steroid	TTC1	3.08879	2.92976	0.292084	0.0951235	0.674488
AF	YearBlocked	Steroid	SPTSSB	2.57651	2.3756	0.454147	0.0953583	0.675528
AF	YearBlocked	Steroid	DSG1	2.83942	2.48008	0.475795	0.095587	0.676523
AF	YearBlocked	Steroid	ENSMMUG00000037682	2.29237	1.30284	1.1068	0.0957287	0.676901
AF	YearBlocked	Steroid	NEDD4L	4.41279	4.17412	0.286091	0.0962999	0.679366
AF	YearBlocked	Steroid	ENSMMUG00000012625	3.34537	4.00857	-0.655068	0.0963642	0.679366
AF	YearBlocked	Steroid	ARHGEF3	1.89045	2.32698	-0.441135	0.096406	0.679366
AF	YearBlocked	Steroid	TTC39B	1.07517	0.811846	0.290759	0.096466	0.679366
AF	YearBlocked	Steroid	DDX19A	2.43967	2.12445	0.357254	0.0965205	0.679366
AF	YearBlocked	Steroid	PRMT3	1.8305	1.50641	0.283841	0.0966524	0.679671
AF	YearBlocked	Steroid	TMEM209	1.25529	1.03224	0.337181	0.0969819	0.681362
AF	YearBlocked	Steroid	MARCHF6	1.63947	1.44536	0.318974	0.0973932	0.682922
AF	YearBlocked	Steroid	PPP6R3	3.84479	3.65083	0.250172	0.0974625	0.682922
AF	YearBlocked	Steroid	PAN2	1.64374	1.5317	0.296632	0.0974712	0.682922
AF	YearBlocked	Steroid	FASTKD1	1.08591	0.985709	0.210066	0.0977191	0.683213
AF	YearBlocked	Steroid	RAD23A	2.60908	2.34856	0.383259	0.0977847	0.683213
AF	YearBlocked	Steroid	ERBB3	11.2268	10.9928	0.317169	0.0981165	0.683213
AF	YearBlocked	Steroid	USP6	2.23411	2.5652	-0.230747	0.0982372	0.683213
AF	YearBlocked	Steroid	ENSMMUG00000003699	4.94607	4.65782	0.366204	0.0982921	0.683213
AF	YearBlocked	Steroid	PGRMC2	2.30365	2.83379	-0.5619	0.098293	0.683213
AF	YearBlocked	Steroid	TMEM59	2.8828	2.67354	0.343778	0.0983532	0.683213
AF	YearBlocked	Steroid	TOM1	1.34628	1.7234	-0.475269	0.0983833	0.683213
AF	YearBlocked	Steroid	HOOK2	1.19104	0.889226	0.308034	0.0986782	0.683213
AF	YearBlocked	Steroid	SGTA	1.42244	1.88308	-0.347914	0.0986803	0.683213
AF	YearBlocked	Steroid	KXD1	5.23351	4.92907	0.296166	0.0988252	0.683213
AF	YearBlocked	Steroid	TMEM254	3.17621	2.70713	0.608239	0.0989317	0.683213
AF	YearBlocked	Steroid	CFAP161	1.13467	0.73459	0.493819	0.0990395	0.683213
AF	YearBlocked	Steroid	CREBL2	2.20197	2.72337	-0.360763	0.0990613	0.683213
AF	YearBlocked	Steroid	HYPK	4.23923	3.88979	0.400022	0.0990858	0.683213
AF	YearBlocked	Steroid	HNRNPF	2.3692	2.13423	0.271228	0.0993236	0.683213
AF	YearBlocked	Steroid	ENSMMUG00000045511	1.31069	1.09078	0.294616	0.0993574	0.683213
AF	YearBlocked	Steroid	DTNB	1.37339	1.65681	-0.327235	0.0993843	0.683213
AF	YearBlocked	Steroid	BNC2	1.37812	0.881568	0.476288	0.0995141	0.683213
AF	YearBlocked	Steroid	ADI1	1.1007	0.897103	0.317054	0.0995273	0.683213
AF	YearBlocked	Steroid	TXNL4A	2.28741	1.9507	0.469521	0.0995492	0.683213
AF	YearBlocked	Steroid	TCHP	1.19083	1.46593	-0.233767	0.0995583	0.683213
AF	YearBlocked	Steroid	ENSMMUG00000047959	2.07423	1.67071	0.803441	0.0995628	0.683213
AF	YearBlocked	Steroid	DENND10	3.12369	2.67836	0.407044	0.0996991	0.683536
AF	YearBlocked	Steroid	NIN	4.61939	4.40406	0.269669	0.1	0.684989
AF	YearBlocked	Steroid	BRD7	3.81116	3.70978	0.227042	0.100106	0.685007
AF	YearBlocked	Steroid	C1orf35	1.20299	1.51879	-0.382717	0.100304	0.685007
AF	YearBlocked	Steroid	GORASP1	1.37448	1.24535	0.280431	0.100324	0.685007
AF	YearBlocked	Steroid	GABARAPL1	5.15707	5.04176	0.32322	0.100434	0.685007
AF	YearBlocked	Steroid	GTPBP4	1.49055	1.88019	-0.331411	0.10049	0.685007
AF	YearBlocked	Steroid	ATP5F1A	4.27233	4.18676	0.228448	0.100539	0.685007
AF	YearBlocked	Steroid	CDC16	1.41264	1.64625	-0.322026	0.10082	0.685091
AF	YearBlocked	Steroid	ENSMMUG00000014256	7.30828	7.12808	0.28324	0.100891	0.685091
AF	YearBlocked	Steroid	BTBD7	2.50396	2.78835	-0.344323	0.100907	0.685091
AF	YearBlocked	Steroid	RBM28	1.47958	1.29633	0.286144	0.100981	0.685091
AF	YearBlocked	Steroid	SP1	3.44395	3.20618	0.242611	0.100998	0.685091
AF	YearBlocked	Steroid	TMEM243	1.09309	0.897581	0.2663	0.101301	0.68599
AF	YearBlocked	Steroid	WDR78	2.25989	1.81413	0.410808	0.101378	0.68599
AF	YearBlocked	Steroid	ZNF740	2.03035	1.76541	0.507673	0.101399	0.68599
AF	YearBlocked	Steroid	KANK1	3.82663	3.52607	0.333002	0.101647	0.686533
AF	YearBlocked	Steroid	NENF	1.70779	1.27779	0.405955	0.101659	0.686533
AF	YearBlocked	Steroid	MRPS6	3.27843	2.86715	0.559157	0.101983	0.687631
AF	YearBlocked	Steroid	ICE1	1.63258	1.45837	0.213463	0.102001	0.687631
AF	YearBlocked	Steroid	PYGO2	1.26335	1.53762	-0.285747	0.10222	0.687795
AF	YearBlocked	Steroid	STK25	3.27761	3.03932	0.356263	0.102236	0.687795
AF	YearBlocked	Steroid	ZBTB20	1.24138	1.03058	0.298001	0.102423	0.687795
AF	YearBlocked	Steroid	SOX9	2.67909	3.01619	-0.362478	0.102563	0.687795
AF	YearBlocked	Steroid	CCT8	2.41472	2.17341	0.274408	0.102704	0.687795
AF	YearBlocked	Steroid	EFTUD2	0.970206	1.2334	-0.237491	0.102827	0.687795
AF	YearBlocked	Steroid	NME1-NME2	3.83876	3.51258	0.356591	0.102831	0.687795
AF	YearBlocked	Steroid	RPS6	8.9682	8.83152	0.263266	0.102915	0.687795
AF	YearBlocked	Steroid	PNPLA8	1.85514	1.67455	0.248874	0.102932	0.687795
AF	YearBlocked	Steroid	FUOM	3.43669	4.02841	-0.576803	0.103001	0.687795
AF	YearBlocked	Steroid	ENSMMUG00000016235	4.39833	4.02953	0.249357	0.103012	0.687795
AF	YearBlocked	Steroid	PHIP	2.06387	1.95573	0.179969	0.103232	0.688661
AF	YearBlocked	Steroid	KMT5A	3.80316	4.22514	-0.353355	0.10342	0.689318
AF	YearBlocked	Steroid	COPS3	2.20298	1.95492	0.384372	0.103683	0.690469
AF	YearBlocked	Steroid	ZNF586	1.8341	1.39149	0.55148	0.103834	0.690873
AF	YearBlocked	Steroid	JTB	3.46395	3.18402	0.428569	0.104096	0.691903
AF	YearBlocked	Steroid	METRNL	3.73762	4.14324	-0.624096	0.104169	0.691903
AF	YearBlocked	Steroid	COX4I1	4.87187	4.72648	0.261117	0.104346	0.692285
AF	YearBlocked	Steroid	REV1	1.38482	1.20552	0.244156	0.104597	0.692285
AF	YearBlocked	Steroid	MTHFR	1.20005	1.02957	0.276164	0.1047	0.692285
AF	YearBlocked	Steroid	LDAH	1.63604	1.38522	0.464493	0.104809	0.692285
AF	YearBlocked	Steroid	MEPCE	1.08697	0.79351	0.260182	0.104866	0.692285
AF	YearBlocked	Steroid	FAM228B	2.54828	1.96527	0.552776	0.104899	0.692285
AF	YearBlocked	Steroid	MT-CO2	10.4464	9.5504	0.688076	0.104905	0.692285
AF	YearBlocked	Steroid	RPL27	8.00579	7.7325	0.337693	0.10497	0.692285
AF	YearBlocked	Steroid	CRBN	2.46925	2.3109	0.255742	0.105146	0.692285
AF	YearBlocked	Steroid	SNU13	3.86753	3.64494	0.311766	0.105194	0.692285
AF	YearBlocked	Steroid	COPS6	2.83568	2.5833	0.433378	0.10522	0.692285
AF	YearBlocked	Steroid	RPS6KA2	1.5193	1.20362	0.28003	0.105622	0.694337
AF	YearBlocked	Steroid	RPS27	10.9169	10.6037	0.358531	0.105935	0.695792
AF	YearBlocked	Steroid	PHC2	1.40302	1.09653	0.276684	0.106196	0.69672
AF	YearBlocked	Steroid	PSMA5	4.04932	4.58945	-0.353338	0.106497	0.69672
AF	YearBlocked	Steroid	TMBIM6	3.75731	3.57115	0.279179	0.106529	0.69672
AF	YearBlocked	Steroid	MGST1	2.27419	1.79043	0.630531	0.106792	0.69672
AF	YearBlocked	Steroid	UBR2	1.44528	1.33442	0.251226	0.106817	0.69672
AF	YearBlocked	Steroid	SLC7A2	1.84623	1.43829	0.41588	0.106819	0.69672
AF	YearBlocked	Steroid	C12orf65	1.90089	1.46909	0.480552	0.10685	0.69672
AF	YearBlocked	Steroid	NFKBIB	0.998586	1.25906	-0.306852	0.107095	0.69672
AF	YearBlocked	Steroid	SCGB3A1	6.95739	6.42557	0.55418	0.107152	0.69672
AF	YearBlocked	Steroid	TRBV24-1	1.66112	1.40957	0.548944	0.107252	0.69672
AF	YearBlocked	Steroid	SSBP2	3.05193	2.98825	0.284015	0.107276	0.69672
AF	YearBlocked	Steroid	EAF1	3.02787	3.46714	-0.45355	0.107276	0.69672
AF	YearBlocked	Steroid	RPS15	7.38924	7.13222	0.25361	0.107565	0.69672
AF	YearBlocked	Steroid	HADHB	2.53399	2.18047	0.353623	0.107681	0.69672
AF	YearBlocked	Steroid	POLR1D	4.46665	4.1698	0.304401	0.107737	0.69672
AF	YearBlocked	Steroid	MFSD5	1.73324	1.28918	0.426095	0.107746	0.69672
AF	YearBlocked	Steroid	ENSMMUG00000029598	6.88682	6.73165	0.282387	0.107749	0.69672
AF	YearBlocked	Steroid	MED26	1.5559	0.968751	0.637187	0.107859	0.69672
AF	YearBlocked	Steroid	ZNF385A	1.42192	1.60841	-0.360375	0.10791	0.69672
AF	YearBlocked	Steroid	SDR16C5	1.42908	1.13713	0.299213	0.108014	0.69672
AF	YearBlocked	Steroid	RAB11B	2.735	2.99685	-0.372657	0.108089	0.69672
AF	YearBlocked	Steroid	ENSMMUG00000039224	2.5821	2.09072	0.662582	0.10821	0.69672
AF	YearBlocked	Steroid	PTPA	1.39466	1.82106	-0.381638	0.108211	0.69672
AF	YearBlocked	Steroid	ABO	1.3385	0.730935	0.556586	0.108363	0.69672
AF	YearBlocked	Steroid	DCAF1	1.19966	1.02777	0.22506	0.108458	0.69672
AF	YearBlocked	Steroid	PALM2AKAP2	1.83235	1.75218	0.294785	0.108519	0.69672
AF	YearBlocked	Steroid	PPIL4	1.69862	1.52875	0.243385	0.10853	0.69672
AF	YearBlocked	Steroid	CHORDC1	3.90745	3.40596	0.515692	0.108732	0.697131
AF	YearBlocked	Steroid	HNRNPC	5.40536	5.36055	0.24386	0.10891	0.697131
AF	YearBlocked	Steroid	GTF2I	3.44198	3.27101	0.184966	0.108995	0.697131
AF	YearBlocked	Steroid	CAPNS1	8.36316	8.67863	-0.279564	0.109011	0.697131
AF	YearBlocked	Steroid	GATAD1	1.00586	1.25742	-0.398824	0.109093	0.697131
AF	YearBlocked	Steroid	ODF2	1.27495	1.60106	-0.282613	0.10914	0.697131
AF	YearBlocked	Steroid	PSMD2	2.44003	2.29829	0.275326	0.109413	0.697487
AF	YearBlocked	Steroid	HMGA1	5.66108	5.91011	-0.265705	0.109529	0.697487
AF	YearBlocked	Steroid	BRD3	2.23802	2.00575	0.305334	0.109569	0.697487
AF	YearBlocked	Steroid	AKR1B1	2.38013	1.97358	0.451014	0.109603	0.697487
AF	YearBlocked	Steroid	KPNB1	3.02237	2.94877	0.206984	0.109651	0.697487
AF	YearBlocked	Steroid	RAB23	1.6403	1.44761	0.441799	0.110194	0.70036
AF	YearBlocked	Steroid	MSN	4.28626	4.18779	0.280295	0.110332	0.700448
AF	YearBlocked	Steroid	COQ4	1.17813	1.69072	-0.546485	0.11039	0.700448
AF	YearBlocked	Steroid	SEPTIN11	2.13183	1.93297	0.333134	0.110631	0.701082
AF	YearBlocked	Steroid	SEC63	2.78073	2.67884	0.286035	0.110673	0.701082
AF	YearBlocked	Steroid	ADNP	2.88098	2.81	0.211953	0.110779	0.701175
AF	YearBlocked	Steroid	HSD11B2	2.05255	1.64462	0.551218	0.110987	0.701423
AF	YearBlocked	Steroid	SNRPN	2.46041	2.24093	0.324578	0.111057	0.701423
AF	YearBlocked	Steroid	NOP58	2.40729	2.20319	0.339142	0.111209	0.701423
AF	YearBlocked	Steroid	NOLC1	1.57143	1.37817	0.279121	0.111312	0.701423
AF	YearBlocked	Steroid	PAIP2B	2.01213	1.97378	0.307867	0.111487	0.701423
AF	YearBlocked	Steroid	PHLPP2	1.20081	1.03305	0.2219	0.111691	0.701423
AF	YearBlocked	Steroid	CGNL1	5.38155	5.24337	0.298463	0.111736	0.701423
AF	YearBlocked	Steroid	EMC3	1.42275	1.0878	0.399051	0.111751	0.701423
AF	YearBlocked	Steroid	NELFA	0.979228	1.34269	-0.342606	0.111769	0.701423
AF	YearBlocked	Steroid	DPP3	1.60563	1.33552	0.330909	0.111951	0.701423
AF	YearBlocked	Steroid	ZBED3	1.01743	1.40073	-0.290126	0.11196	0.701423
AF	YearBlocked	Steroid	ENSMMUG00000038931	1.22049	1.83091	-0.498696	0.112171	0.701423
AF	YearBlocked	Steroid	IDH3A	1.89616	1.55385	0.484315	0.112218	0.701423
AF	YearBlocked	Steroid	TRMT13	1.48597	2.0067	-0.477098	0.11238	0.701423
AF	YearBlocked	Steroid	FKBP4	3.03366	2.88494	0.333646	0.112411	0.701423
AF	YearBlocked	Steroid	ETF1	3.54108	3.36132	0.226789	0.112447	0.701423
AF	YearBlocked	Steroid	B3GALNT2	1.70398	1.31573	0.381805	0.112606	0.701423
AF	YearBlocked	Steroid	UBE2D2	5.1534	4.96257	0.383035	0.112657	0.701423
AF	YearBlocked	Steroid	STAMBP	2.06354	1.95468	0.354385	0.112773	0.701423
AF	YearBlocked	Steroid	TTC39A	1.32452	1.55875	-0.33605	0.112837	0.701423
AF	YearBlocked	Steroid	ENSMMUG00000045990	1.65232	1.40777	0.307984	0.112937	0.701423
AF	YearBlocked	Steroid	PGA3	2.64391	1.85771	0.716781	0.11306	0.701423
AF	YearBlocked	Steroid	PRKCI	2.68084	2.53372	0.29042	0.113065	0.701423
AF	YearBlocked	Steroid	BIRC2	2.4351	2.74191	-0.265109	0.113091	0.701423
AF	YearBlocked	Steroid	AL031777.2	1.23852	0.967525	0.330567	0.113106	0.701423
AF	YearBlocked	Steroid	ISCA2	2.43007	2.17019	0.493425	0.113574	0.70266
AF	YearBlocked	Steroid	DNMBP	2.15662	2.05884	0.200552	0.113586	0.70266
AF	YearBlocked	Steroid	WDYHV1	2.18331	1.77247	0.631351	0.113713	0.70266
AF	YearBlocked	Steroid	ZNF473	1.4978	1.89722	-0.346376	0.113759	0.70266
AF	YearBlocked	Steroid	SNRPG	3.73366	3.41895	0.39192	0.113842	0.70266
AF	YearBlocked	Steroid	RPS10-NUDT3	2.0644	1.83596	0.372822	0.113969	0.70266
AF	YearBlocked	Steroid	GOLGA2	2.59042	2.90762	-0.261638	0.114184	0.70266
AF	YearBlocked	Steroid	NDUFB8	1.77026	1.55297	0.335056	0.114334	0.70266
AF	YearBlocked	Steroid	ARIH1	3.77148	3.63181	0.253331	0.114351	0.70266
AF	YearBlocked	Steroid	CYB5A	5.03044	4.80278	0.342853	0.114358	0.70266
AF	YearBlocked	Steroid	CAMK1D	1.40836	1.71823	-0.411143	0.114551	0.70266
AF	YearBlocked	Steroid	PPP1R15A	2.47201	2.74582	-0.30578	0.114785	0.70266
AF	YearBlocked	Steroid	MAPK13	2.23107	2.48547	-0.374351	0.114854	0.70266
AF	YearBlocked	Steroid	SDC2	1.06461	1.47379	-0.392909	0.114896	0.70266
AF	YearBlocked	Steroid	SERPINB2	4.96798	4.75637	0.396986	0.114903	0.70266
AF	YearBlocked	Steroid	ELMO2	1.55035	1.39108	0.263449	0.114943	0.70266
AF	YearBlocked	Steroid	KPNA6	1.43186	1.24683	0.248917	0.115006	0.70266
AF	YearBlocked	Steroid	SYNPO2L	1.48138	1.38139	0.30204	0.115088	0.70266
AF	YearBlocked	Steroid	RNF8	1.94272	1.82322	0.220875	0.115216	0.70266
AF	YearBlocked	Steroid	DLG3	1.45308	1.3701	0.211157	0.11529	0.70266
AF	YearBlocked	Steroid	PDPK1	2.86543	3.16141	-0.274579	0.115346	0.70266
AF	YearBlocked	Steroid	MUC5B	2.66615	3.11944	-0.488993	0.115352	0.70266
AF	YearBlocked	Steroid	KDM1B	1.45626	1.19656	0.402455	0.115414	0.70266
AF	YearBlocked	Steroid	UTP23	1.65626	1.32205	0.445215	0.115557	0.702973
AF	YearBlocked	Steroid	ATPAF1	3.95529	3.83421	0.211017	0.115873	0.704238
AF	YearBlocked	Steroid	ENSMMUG00000043656	1.68314	1.39593	0.345322	0.116124	0.704238
AF	YearBlocked	Steroid	ENSMMUG00000041670	2.15904	2.00041	0.211967	0.116129	0.704238
AF	YearBlocked	Steroid	ANKS6	0.964958	1.23749	-0.250252	0.116304	0.704238
AF	YearBlocked	Steroid	ADGRL2	2.5527	2.46302	0.243908	0.116355	0.704238
AF	YearBlocked	Steroid	ZSCAN21	1.16295	0.781789	0.432806	0.116378	0.704238
AF	YearBlocked	Steroid	NR1D1	1.8865	2.31481	-0.430242	0.116408	0.704238
AF	YearBlocked	Steroid	RBM23	2.0618	1.89199	0.274237	0.116668	0.704813
AF	YearBlocked	Steroid	AIFM1	1.34645	1.0226	0.312134	0.116996	0.704813
AF	YearBlocked	Steroid	SNAP23	2.93425	3.38929	-0.373961	0.117018	0.704813
AF	YearBlocked	Steroid	RHOF	2.76319	2.3374	0.590406	0.117077	0.704813
AF	YearBlocked	Steroid	RNF166	1.38778	0.846272	0.434758	0.117146	0.704813
AF	YearBlocked	Steroid	ST6GAL1	1.08734	0.953033	0.266472	0.117234	0.704813
AF	YearBlocked	Steroid	RPL35	8.09525	7.8196	0.295407	0.117281	0.704813
AF	YearBlocked	Steroid	CCL20	1.05388	0.681027	0.466321	0.117293	0.704813
AF	YearBlocked	Steroid	SUCLG2	2.24612	2.11157	0.326879	0.117521	0.704813
AF	YearBlocked	Steroid	SOX12	1.39796	0.769289	0.769209	0.117544	0.704813
AF	YearBlocked	Steroid	GNB1	4.8818	4.76155	0.259481	0.117619	0.704813
AF	YearBlocked	Steroid	SSBP1	4.44413	4.38897	0.310927	0.117687	0.704813
AF	YearBlocked	Steroid	TCP1	3.44279	3.26985	0.222186	0.117765	0.704813
AF	YearBlocked	Steroid	AGAP4	0.964856	1.30335	-0.346857	0.117791	0.704813
AF	YearBlocked	Steroid	FAM241A	1.36686	1.55205	-0.333543	0.11802	0.705465
AF	YearBlocked	Steroid	EGR1	2.35648	2.80479	-0.406219	0.118115	0.705465
AF	YearBlocked	Steroid	SERBP1	5.77958	5.73988	0.247015	0.118339	0.705465
AF	YearBlocked	Steroid	ABL1	1.31354	1.19106	0.235273	0.118519	0.705465
AF	YearBlocked	Steroid	SULF2	1.68201	1.48102	0.399323	0.118557	0.705465
AF	YearBlocked	Steroid	BAG1	4.6119	4.90211	-0.297826	0.118595	0.705465
AF	YearBlocked	Steroid	RALY	3.14153	3.29718	-0.230508	0.118712	0.705465
AF	YearBlocked	Steroid	ZFAND4	2.00091	1.69598	0.431973	0.118763	0.705465
AF	YearBlocked	Steroid	STAG1	1.99052	1.83672	0.284079	0.118808	0.705465
AF	YearBlocked	Steroid	SNW1	3.40791	3.21186	0.301569	0.11882	0.705465
AF	YearBlocked	Steroid	NDUFA11	2.11978	1.80047	0.376884	0.119385	0.707311
AF	YearBlocked	Steroid	EFNA5	3.23566	3.78122	-0.398914	0.119401	0.707311
AF	YearBlocked	Steroid	ATP5F1B	5.24496	5.1971	0.242281	0.119443	0.707311
AF	YearBlocked	Steroid	TCP11L1	1.10604	1.33552	-0.265037	0.1195	0.707311
AF	YearBlocked	Steroid	ENOSF1	1.29283	1.16918	0.33723	0.119603	0.707375
AF	YearBlocked	Steroid	ENSMMUG00000042013	1.00062	1.44914	-0.600528	0.120124	0.708217
AF	YearBlocked	Steroid	CIR1	2.45666	2.76736	-0.293497	0.120188	0.708217
AF	YearBlocked	Steroid	ENSMMUG00000030177	5.98463	5.77083	0.448141	0.120221	0.708217
AF	YearBlocked	Steroid	PEX1	1.30215	1.16109	0.216018	0.120268	0.708217
AF	YearBlocked	Steroid	COMMD10	2.51903	1.98107	0.592525	0.120849	0.708217
AF	YearBlocked	Steroid	DLD	1.97877	2.23427	-0.224984	0.120936	0.708217
AF	YearBlocked	Steroid	LRMP	1.24098	1.00971	0.312241	0.12099	0.708217
AF	YearBlocked	Steroid	ATF1	1.42778	1.18755	0.283916	0.121011	0.708217
AF	YearBlocked	Steroid	UBA5	1.52273	2.07352	-0.434134	0.12108	0.708217
AF	YearBlocked	Steroid	INTU	1.33775	1.13605	0.332031	0.121116	0.708217
AF	YearBlocked	Steroid	FLVCR2	1.8419	1.56052	0.490414	0.121312	0.708217
AF	YearBlocked	Steroid	TENT2	3.74422	3.57546	0.32459	0.121374	0.708217
AF	YearBlocked	Steroid	DUT	2.99615	2.72822	0.402799	0.121395	0.708217
AF	YearBlocked	Steroid	KRT4	6.3887	6.11761	0.50402	0.121469	0.708217
AF	YearBlocked	Steroid	PNRC1	5.01632	4.826	0.239338	0.121479	0.708217
AF	YearBlocked	Steroid	PRR13	3.22489	2.94135	0.314064	0.121482	0.708217
AF	YearBlocked	Steroid	DSG3	1.99946	1.85198	0.323994	0.121499	0.708217
AF	YearBlocked	Steroid	SYTL5	2.80204	2.50081	0.334914	0.121502	0.708217
AF	YearBlocked	Steroid	CPSF4	1.18739	0.91155	0.325661	0.121937	0.708217
AF	YearBlocked	Steroid	HIVEP3	1.49306	1.26968	0.292096	0.12198	0.708217
AF	YearBlocked	Steroid	SMIM4	3.48357	3.95828	-0.625345	0.122023	0.708217
AF	YearBlocked	Steroid	TDRD3	2.78509	2.55529	0.279423	0.122038	0.708217
AF	YearBlocked	Steroid	ENSMMUG00000030473	1.03778	0.952855	0.194552	0.1224	0.708217
AF	YearBlocked	Steroid	UBLCP1	1.16582	0.97473	0.228078	0.122765	0.708217
AF	YearBlocked	Steroid	CPD	1.11963	0.868758	0.373437	0.122777	0.708217
AF	YearBlocked	Steroid	RHOBTB3	3.03924	2.93428	0.301921	0.122823	0.708217
AF	YearBlocked	Steroid	TOPBP1	2.01097	1.91539	0.201487	0.12286	0.708217
AF	YearBlocked	Steroid	RNASE4	2.73664	2.32952	0.427115	0.122895	0.708217
AF	YearBlocked	Steroid	IGFL1	1.09037	0.690843	0.451511	0.123053	0.708217
AF	YearBlocked	Steroid	VCPIP1	1.65652	1.5176	0.242592	0.12312	0.708217
AF	YearBlocked	Steroid	TNIP1	4.53724	4.15673	0.320168	0.123228	0.708217
AF	YearBlocked	Steroid	NSFL1C	1.92017	1.67748	0.321792	0.12327	0.708217
AF	YearBlocked	Steroid	STX17	1.67172	1.58524	0.222511	0.123466	0.708217
AF	YearBlocked	Steroid	CSNK1A1	3.66039	3.34775	0.314149	0.123527	0.708217
AF	YearBlocked	Steroid	GRK3	1.2242	0.98444	0.282573	0.123619	0.708217
AF	YearBlocked	Steroid	SAMHD1	1.89581	1.65986	0.33855	0.123741	0.708217
AF	YearBlocked	Steroid	SNAI2	2.80254	2.17747	0.546911	0.123889	0.708217
AF	YearBlocked	Steroid	CAB39L	1.82106	1.70816	0.251283	0.123953	0.708217
AF	YearBlocked	Steroid	PSMG2	3.16952	2.84064	0.381259	0.12406	0.708217
AF	YearBlocked	Steroid	MOSPD1	2.97484	3.27722	-0.26175	0.124163	0.708217
AF	YearBlocked	Steroid	PIP5K1B	3.32837	3.12465	0.358592	0.124168	0.708217
AF	YearBlocked	Steroid	ENSMMUG00000044700	3.03805	2.47594	0.77689	0.124254	0.708217
AF	YearBlocked	Steroid	EEF1G	7.39933	7.22529	0.237833	0.124257	0.708217
AF	YearBlocked	Steroid	ENSMMUG00000002374	2.15662	2.00963	0.260914	0.124274	0.708217
AF	YearBlocked	Steroid	BRWD3	2.81603	2.70826	0.237111	0.124342	0.708217
AF	YearBlocked	Steroid	UBXN2A	2.48753	2.28006	0.37407	0.12438	0.708217
AF	YearBlocked	Steroid	RETREG2	1.00985	1.22759	-0.253971	0.124391	0.708217
AF	YearBlocked	Steroid	ALDH1A3	1.39053	1.08669	0.377667	0.124438	0.708217
AF	YearBlocked	Steroid	SPINK7	5.09438	4.85939	0.796414	0.124532	0.708217
AF	YearBlocked	Steroid	FAM184A	1.30677	1.09065	0.268932	0.12455	0.708217
AF	YearBlocked	Steroid	SDC4	1.51686	1.9147	-0.397637	0.124804	0.708217
AF	YearBlocked	Steroid	TOMM40	0.996688	1.3534	-0.287708	0.124808	0.708217
AF	YearBlocked	Steroid	LAMTOR3	1.61515	1.52976	0.31346	0.124862	0.708217
AF	YearBlocked	Steroid	PINLYP	4.00735	4.49385	-0.613655	0.124985	0.708217
AF	YearBlocked	Steroid	DIAPH2	1.5961	1.45172	0.253755	0.125174	0.708217
AF	YearBlocked	Steroid	ENSMMUG00000018364	1.06137	1.46952	-0.446759	0.12542	0.708217
AF	YearBlocked	Steroid	TM7SF3	1.2505	0.870056	0.400281	0.125421	0.708217
AF	YearBlocked	Steroid	LDOC1	3.21586	2.95886	0.375363	0.125441	0.708217
AF	YearBlocked	Steroid	HMG20B	2.04476	2.44738	-0.361795	0.12551	0.708217
AF	YearBlocked	Steroid	PHF23	1.96976	1.56706	0.44224	0.12561	0.708217
AF	YearBlocked	Steroid	CCDC117	2.95984	2.80974	0.330787	0.125652	0.708217
AF	YearBlocked	Steroid	BNIPL	2.20874	1.98273	0.350686	0.125713	0.708217
AF	YearBlocked	Steroid	MAP2K7	1.29446	1.82923	-0.421448	0.125901	0.708217
AF	YearBlocked	Steroid	ANKRD1	1.33839	1.01272	0.401786	0.125933	0.708217
AF	YearBlocked	Steroid	LRBA	1.88081	1.74836	0.314285	0.125986	0.708217
AF	YearBlocked	Steroid	OTUD1	1.2649	1.54844	-0.399776	0.126204	0.708217
AF	YearBlocked	Steroid	ENSMMUG00000040835	2.51227	2.20438	0.525355	0.126245	0.708217
AF	YearBlocked	Steroid	DDHD2	1.51055	1.36399	0.244944	0.126283	0.708217
AF	YearBlocked	Steroid	VTA1	2.79702	2.68355	0.326083	0.126285	0.708217
AF	YearBlocked	Steroid	PLA2G2A	1.63737	1.0019	0.532289	0.126307	0.708217
AF	YearBlocked	Steroid	ENSMMUG00000010378	2.87725	2.44525	0.574198	0.126577	0.708217
AF	YearBlocked	Steroid	ENSMMUG00000010370	2.15142	1.7151	0.764137	0.126655	0.708217
AF	YearBlocked	Steroid	BAIAP2L1	3.58422	3.28855	0.296294	0.126722	0.708217
AF	YearBlocked	Steroid	AIF1L	3.95237	3.73168	0.497392	0.126794	0.708217
AF	YearBlocked	Steroid	MYO5C	2.3657	2.15631	0.269196	0.126803	0.708217
AF	YearBlocked	Steroid	RAP2C	1.04235	1.21665	-0.171252	0.126814	0.708217
AF	YearBlocked	Steroid	DENND3	1.09238	1.42724	-0.283218	0.12686	0.708217
AF	YearBlocked	Steroid	ENSMMUG00000016894	8.06395	7.85095	0.242238	0.127043	0.708262
AF	YearBlocked	Steroid	VPS35L	2.08645	1.8083	0.274158	0.127074	0.708262
AF	YearBlocked	Steroid	CDKN1A	2.10147	2.48573	-0.284536	0.127292	0.708262
AF	YearBlocked	Steroid	AXDND1	1.04509	0.845251	0.300247	0.127339	0.708262
AF	YearBlocked	Steroid	SORBS2	4.29062	3.95182	0.325703	0.127546	0.708262
AF	YearBlocked	Steroid	COPE	2.3437	2.6432	-0.360509	0.127585	0.708262
AF	YearBlocked	Steroid	FEZ2	1.88825	1.56964	0.290372	0.127594	0.708262
AF	YearBlocked	Steroid	MUC21	4.00138	4.58843	-0.600904	0.127618	0.708262
AF	YearBlocked	Steroid	SFTA3	4.98249	4.73438	0.477593	0.127863	0.708262
AF	YearBlocked	Steroid	ANKRD35	1.79672	2.039	-0.29503	0.127995	0.708262
AF	YearBlocked	Steroid	TM2D2	0.878251	1.25653	-0.409046	0.128003	0.708262
AF	YearBlocked	Steroid	ENSMMUG00000045498	2.45082	2.00914	0.444838	0.128055	0.708262
AF	YearBlocked	Steroid	ALDH6A1	1.70446	1.54983	0.235186	0.128126	0.708262
AF	YearBlocked	Steroid	CCT2	3.65288	3.50673	0.30168	0.128162	0.708262
AF	YearBlocked	Steroid	ENSMMUG00000019540	2.79613	2.51266	0.356149	0.128467	0.70827
AF	YearBlocked	Steroid	C12orf29	1.16263	0.946214	0.288528	0.128477	0.70827
AF	YearBlocked	Steroid	EPB41L5	2.98361	2.73452	0.35489	0.128523	0.70827
AF	YearBlocked	Steroid	UPRT	1.68955	1.34675	0.504006	0.128533	0.70827
AF	YearBlocked	Steroid	TEX55	4.96103	4.69943	0.367388	0.128777	0.708898
AF	YearBlocked	Steroid	INTS5	1.99758	2.51062	-0.47953	0.128882	0.708898
AF	YearBlocked	Steroid	PRKACA	1.53029	1.27706	0.35155	0.128942	0.708898
AF	YearBlocked	Steroid	NPNT	1.29181	1.65915	-0.411741	0.129017	0.708898
AF	YearBlocked	Steroid	RNASE9	1.55259	1.09545	0.479528	0.129232	0.709411
AF	YearBlocked	Steroid	ENSMMUG00000044855	9.29537	9.39052	-0.197012	0.129406	0.709411
AF	YearBlocked	Steroid	PPIH	1.28229	0.874377	0.442944	0.12959	0.709411
AF	YearBlocked	Steroid	ENSMMUG00000041039	5.85807	5.51149	0.426726	0.129601	0.709411
AF	YearBlocked	Steroid	FOXJ3	3.2218	3.06479	0.301954	0.129789	0.709411
AF	YearBlocked	Steroid	SMG1	1.96664	1.8832	0.212605	0.129836	0.709411
AF	YearBlocked	Steroid	SCCPDH	2.08683	2.32441	-0.32921	0.129926	0.709411
AF	YearBlocked	Steroid	PAPSS1	2.61441	2.2933	0.364084	0.130098	0.709411
AF	YearBlocked	Steroid	PYCARD	1.00179	0.503954	0.458049	0.130176	0.709411
AF	YearBlocked	Steroid	MYH9	2.88508	2.79519	0.295142	0.130492	0.709411
AF	YearBlocked	Steroid	HIST1H2BC	4.08475	3.80824	0.499184	0.130613	0.709411
AF	YearBlocked	Steroid	KIAA1109	1.67109	1.47267	0.315331	0.130738	0.709411
AF	YearBlocked	Steroid	KANSL3	1.34182	1.08726	0.284019	0.130787	0.709411
AF	YearBlocked	Steroid	EDF1	5.16448	4.95729	0.209569	0.130881	0.709411
AF	YearBlocked	Steroid	REPIN1	2.08616	1.89908	0.318369	0.13089	0.709411
AF	YearBlocked	Steroid	DAXX	3.0784	2.9832	0.290972	0.131122	0.709411
AF	YearBlocked	Steroid	MOSPD2	1.7585	1.6344	0.238533	0.131183	0.709411
AF	YearBlocked	Steroid	GABARAP	7.7767	7.59266	0.257469	0.131273	0.709411
AF	YearBlocked	Steroid	MRRF	2.34443	2.19274	0.399533	0.131298	0.709411
AF	YearBlocked	Steroid	ARMC8	1.86754	1.57353	0.312052	0.131308	0.709411
AF	YearBlocked	Steroid	ETFB	2.84925	2.55021	0.307222	0.131374	0.709411
AF	YearBlocked	Steroid	ALOXE3	1.58516	1.22503	0.31831	0.131631	0.709411
AF	YearBlocked	Steroid	FAM149B1	3.40693	3.21815	0.359456	0.131753	0.709411
AF	YearBlocked	Steroid	ABHD17C	3.23635	2.94353	0.446424	0.13177	0.709411
AF	YearBlocked	Steroid	S100PBP	1.52836	1.44547	0.262294	0.131815	0.709411
AF	YearBlocked	Steroid	FBXO15	1.03792	1.00871	0.234064	0.131816	0.709411
AF	YearBlocked	Steroid	P4HA2	1.52718	1.11753	0.442841	0.131843	0.709411
AF	YearBlocked	Steroid	NKRF	1.4868	1.36925	0.215836	0.13206	0.709411
AF	YearBlocked	Steroid	FOXN1	2.39929	2.7223	-0.512039	0.132191	0.709411
AF	YearBlocked	Steroid	KAT7	2.21292	2.09147	0.243254	0.132257	0.709411
AF	YearBlocked	Steroid	KIF6	1.97867	1.41639	0.474639	0.13233	0.709411
AF	YearBlocked	Steroid	ENSMMUG00000043970	5.27841	5.02852	0.423985	0.132536	0.709411
AF	YearBlocked	Steroid	WAPL	3.34781	3.26551	0.234398	0.132548	0.709411
AF	YearBlocked	Steroid	IGF2BP2	2.6799	2.44832	0.227734	0.132738	0.709411
AF	YearBlocked	Steroid	CADM1	1.90118	2.34163	-0.408461	0.132851	0.709411
AF	YearBlocked	Steroid	PSMC3	1.71528	1.59248	0.274658	0.132914	0.709411
AF	YearBlocked	Steroid	SKP2	2.64529	2.1494	0.427065	0.132923	0.709411
AF	YearBlocked	Steroid	RPS18	8.69771	8.43772	0.345829	0.132993	0.709411
AF	YearBlocked	Steroid	HMGCL	0.92635	1.21785	-0.273075	0.133221	0.709411
AF	YearBlocked	Steroid	ENSMMUG00000022397	2.40783	2.79289	-0.617237	0.133221	0.709411
AF	YearBlocked	Steroid	UAP1	3.35534	3.23042	0.242405	0.133224	0.709411
AF	YearBlocked	Steroid	NHLRC2	2.33339	2.06982	0.255251	0.133377	0.709411
AF	YearBlocked	Steroid	ZNF609	2.88919	2.64711	0.259919	0.133433	0.709411
AF	YearBlocked	Steroid	SNAPC3	3.30449	3.14838	0.327406	0.133454	0.709411
AF	YearBlocked	Steroid	EXOC6	1.1234	1.45599	-0.219541	0.133519	0.709411
AF	YearBlocked	Steroid	MT-CYB	8.8331	8.00204	0.582119	0.13357	0.709411
AF	YearBlocked	Steroid	USF2	2.4903	2.21124	0.37404	0.133903	0.709411
AF	YearBlocked	Steroid	KRT71	4.08616	4.50834	-0.50281	0.133935	0.709411
AF	YearBlocked	Steroid	DRG1	2.71705	2.54599	0.326252	0.134009	0.709411
AF	YearBlocked	Steroid	CNOT7	2.8713	2.69983	0.313938	0.13403	0.709411
AF	YearBlocked	Steroid	COQ9	2.11106	1.93154	0.361367	0.134115	0.709411
AF	YearBlocked	Steroid	ENSMMUG00000006104	4.49459	4.20561	0.39157	0.134274	0.709411
AF	YearBlocked	Steroid	ANXA4	2.963	2.72901	0.291613	0.134299	0.709411
AF	YearBlocked	Steroid	MFSD1	0.984192	1.12164	-0.25681	0.134317	0.709411
AF	YearBlocked	Steroid	RBBP5	1.42336	1.19015	0.294878	0.13435	0.709411
AF	YearBlocked	Steroid	TCIM	2.36568	1.65617	0.556069	0.13439	0.709411
AF	YearBlocked	Steroid	CFDP1	5.0719	5.06486	0.260899	0.134487	0.709411
AF	YearBlocked	Steroid	ABHD4	3.13532	2.56015	0.705959	0.134534	0.709411
AF	YearBlocked	Steroid	GAREM1	3.1806	2.97812	0.278896	0.134593	0.709411
AF	YearBlocked	Steroid	KLHL7	1.08774	1.46222	-0.287507	0.134663	0.709411
AF	YearBlocked	Steroid	JOSD1	2.98971	2.74611	0.270104	0.134898	0.710158
AF	YearBlocked	Steroid	TOR1B	1.26888	1.00909	0.307649	0.135254	0.711315
AF	YearBlocked	Steroid	TMEM42	1.05856	0.779831	0.4115	0.135303	0.711315
AF	YearBlocked	Steroid	RAD51B	1.30003	0.895266	0.71812	0.135893	0.713929
AF	YearBlocked	Steroid	PRKAB2	1.47305	1.11469	0.390036	0.136	0.714002
AF	YearBlocked	Steroid	DNTTIP2	2.69741	3.13577	-0.274205	0.13612	0.714142
AF	YearBlocked	Steroid	PLEKHA1	3.98335	3.79189	0.297406	0.136569	0.714943
AF	YearBlocked	Steroid	COPG1	3.19005	3.44305	-0.31938	0.136655	0.714943
AF	YearBlocked	Steroid	RBMS3	1.70316	1.53113	0.29186	0.136671	0.714943
AF	YearBlocked	Steroid	PRIM1	1.61952	1.36549	0.312386	0.136713	0.714943
AF	YearBlocked	Steroid	ATP5O	4.51697	4.46381	0.279268	0.136803	0.714943
AF	YearBlocked	Steroid	FAM114A1	1.83365	1.68491	0.227518	0.136833	0.714943
AF	YearBlocked	Steroid	ZNRD1	3.20064	2.72446	0.694108	0.137232	0.715214
AF	YearBlocked	Steroid	GAN	2.08251	1.94838	0.279221	0.137296	0.715214
AF	YearBlocked	Steroid	TRAFD1	2.27691	1.84761	0.444148	0.137346	0.715214
AF	YearBlocked	Steroid	IGBP1	3.29071	3.11701	0.233583	0.137622	0.715214
AF	YearBlocked	Steroid	KLF12	1.57906	2.07785	-0.371059	0.137785	0.715214
AF	YearBlocked	Steroid	SPIDR	2.54353	2.45281	0.217979	0.137869	0.715214
AF	YearBlocked	Steroid	IFI27L2	2.62691	2.3174	0.34467	0.138071	0.715214
AF	YearBlocked	Steroid	HIKESHI	2.76697	2.48261	0.332522	0.138162	0.715214
AF	YearBlocked	Steroid	BCL10	1.47295	1.13052	0.329058	0.138204	0.715214
AF	YearBlocked	Steroid	SLC1A4	2.56809	2.10669	0.403946	0.138212	0.715214
AF	YearBlocked	Steroid	CREB3L2	2.20082	1.75059	0.500956	0.138247	0.715214
AF	YearBlocked	Steroid	DIP2B	1.18683	1.06045	0.28837	0.138331	0.715214
AF	YearBlocked	Steroid	USF3	2.51102	2.81596	-0.523089	0.138359	0.715214
AF	YearBlocked	Steroid	ENSMMUG00000048186	0.808437	1.72441	-1.05565	0.138396	0.715214
AF	YearBlocked	Steroid	CMBL	2.27215	1.92045	0.385148	0.138397	0.715214
AF	YearBlocked	Steroid	SLIRP	6.03063	5.97997	0.317938	0.138565	0.715214
AF	YearBlocked	Steroid	CAND1	2.55595	2.51054	0.207648	0.138693	0.715214
AF	YearBlocked	Steroid	ARF6	3.01838	2.88233	0.18927	0.138818	0.715214
AF	YearBlocked	Steroid	ENSMMUG00000029992	1.72548	2.21931	-0.480488	0.138964	0.715214
AF	YearBlocked	Steroid	PPP2R1A	2.81492	2.63678	0.248041	0.139053	0.715214
AF	YearBlocked	Steroid	CCDC30	3.42418	3.22924	0.317918	0.139452	0.715214
AF	YearBlocked	Steroid	USP47	2.42901	2.35552	0.178935	0.139482	0.715214
AF	YearBlocked	Steroid	NDUFA10	2.17748	1.7766	0.347863	0.139697	0.715214
AF	YearBlocked	Steroid	CYFIP2	2.32653	2.17949	0.295847	0.139724	0.715214
AF	YearBlocked	Steroid	MVB12B	2.97723	2.60228	0.426339	0.139747	0.715214
AF	YearBlocked	Steroid	INPP5F	1.79381	1.69111	0.269389	0.139772	0.715214
AF	YearBlocked	Steroid	KIAA1191	4.41781	4.30859	0.248272	0.139816	0.715214
AF	YearBlocked	Steroid	BUB3	1.92716	1.60505	0.411451	0.140114	0.715214
AF	YearBlocked	Steroid	FAM118B	2.25158	2.74606	-0.395822	0.140129	0.715214
AF	YearBlocked	Steroid	ATP2B4	1.34551	1.10774	0.259227	0.140137	0.715214
AF	YearBlocked	Steroid	METTL26	2.12679	1.6063	0.577813	0.140159	0.715214
AF	YearBlocked	Steroid	TERF2IP	1.6249	1.27797	0.311075	0.140223	0.715214
AF	YearBlocked	Steroid	KRT6A	6.01256	5.50752	0.391181	0.140235	0.715214
AF	YearBlocked	Steroid	MPHOSPH10	2.86881	3.35131	-0.309616	0.140248	0.715214
AF	YearBlocked	Steroid	DNMT3A	1.63732	1.53981	0.169975	0.140309	0.715214
AF	YearBlocked	Steroid	ECT2L	1.14307	0.925911	0.256578	0.140318	0.715214
AF	YearBlocked	Steroid	MCU	2.85381	2.6571	0.284762	0.140337	0.715214
AF	YearBlocked	Steroid	TMOD4	1.06898	1.39035	-0.286816	0.140541	0.71576
AF	YearBlocked	Steroid	HEATR1	1.03956	1.0195	0.191422	0.140665	0.71576
AF	YearBlocked	Steroid	CSNK1G2	1.78478	1.49395	0.351026	0.140751	0.71576
AF	YearBlocked	Steroid	MMEL1	2.96455	3.54204	-0.703137	0.140868	0.71576
AF	YearBlocked	Steroid	PLAGL2	3.34434	3.14365	0.249516	0.140911	0.71576
AF	YearBlocked	Steroid	KLF13	1.28616	0.813119	0.404315	0.141044	0.715962
AF	YearBlocked	Steroid	CRLS1	1.74829	1.82611	-0.364011	0.141193	0.71622
AF	YearBlocked	Steroid	CHD9	2.08956	1.97617	0.194032	0.141307	0.71622
AF	YearBlocked	Steroid	CCDC174	1.81068	2.24878	-0.252661	0.141375	0.71622
AF	YearBlocked	Steroid	RPL11	8.46091	8.21359	0.267052	0.141676	0.717219
AF	YearBlocked	Steroid	TAF11	1.34414	1.65732	-0.372858	0.141787	0.717219
AF	YearBlocked	Steroid	PTBP3	5.38917	5.33621	0.197432	0.141853	0.717219
AF	YearBlocked	Steroid	ENSMMUG00000047366	2.03383	1.05575	0.872577	0.141999	0.717484
AF	YearBlocked	Steroid	KCTD21	1.45999	1.27807	0.210475	0.142292	0.718194
AF	YearBlocked	Steroid	TNNT3	2.54023	2.07851	0.491008	0.142327	0.718194
AF	YearBlocked	Steroid	SH3GLB1	3.78213	3.54001	0.281016	0.142649	0.718764
AF	YearBlocked	Steroid	WDR43	2.18231	2.11254	0.256249	0.142741	0.718764
AF	YearBlocked	Steroid	AUH	1.48934	1.11603	0.348814	0.142823	0.718764
AF	YearBlocked	Steroid	ITGBL1	4.26732	5.13025	-0.648375	0.142958	0.718764
AF	YearBlocked	Steroid	HYI	1.65138	1.43193	0.378002	0.143075	0.718764
AF	YearBlocked	Steroid	CCT3	3.0137	2.74696	0.289682	0.143103	0.718764
AF	YearBlocked	Steroid	PPARGC1A	3.94269	3.84183	0.381859	0.143195	0.718764
AF	YearBlocked	Steroid	TUT7	3.63443	3.41098	0.457673	0.143435	0.718764
AF	YearBlocked	Steroid	LPCAT4	0.934127	1.2502	-0.307681	0.143449	0.718764
AF	YearBlocked	Steroid	DPM3	3.33201	3.06527	0.335489	0.143506	0.718764
AF	YearBlocked	Steroid	CST1	1.22743	1.5317	-0.638095	0.143565	0.718764
AF	YearBlocked	Steroid	KRTAP12-1	1.98567	2.93029	-0.913584	0.14371	0.718764
AF	YearBlocked	Steroid	ADK	1.63228	1.39539	0.311957	0.143782	0.718764
AF	YearBlocked	Steroid	PIK3R1	3.17905	3.10672	0.268133	0.143803	0.718764
AF	YearBlocked	Steroid	PXMP4	1.2563	0.966537	0.31355	0.143868	0.718764
AF	YearBlocked	Steroid	ZNF3	1.84299	1.56831	0.359596	0.143983	0.718764
AF	YearBlocked	Steroid	MT-CO1	8.89469	8.07095	0.611954	0.144034	0.718764
AF	YearBlocked	Steroid	UTP15	1.06155	1.49992	-0.338345	0.144255	0.718927
AF	YearBlocked	Steroid	MRPL19	1.15243	1.52145	-0.363058	0.144329	0.718927
AF	YearBlocked	Steroid	TRAM1	2.28352	2.55661	-0.209175	0.144612	0.718927
AF	YearBlocked	Steroid	RAD52	1.12069	1.4104	-0.238055	0.14463	0.718927
AF	YearBlocked	Steroid	TMEM248	2.21906	1.86192	0.361416	0.144851	0.718927
AF	YearBlocked	Steroid	SNN	1.64582	1.92979	-0.382093	0.144855	0.718927
AF	YearBlocked	Steroid	MED20	1.16412	0.552765	0.566975	0.144874	0.718927
AF	YearBlocked	Steroid	ENSMMUG00000030042	6.71327	6.45177	0.222331	0.144874	0.718927
AF	YearBlocked	Steroid	GUCD1	1.713	1.36147	0.347891	0.14493	0.718927
AF	YearBlocked	Steroid	EP300	3.78801	3.61217	0.215791	0.145146	0.718927
AF	YearBlocked	Steroid	GDI2	5.50757	5.34462	0.254802	0.145249	0.718927
AF	YearBlocked	Steroid	ENSMMUG00000004552	4.34389	4.16422	0.345773	0.145275	0.718927
AF	YearBlocked	Steroid	FBP2	1.15753	1.69026	-0.545589	0.145368	0.718927
AF	YearBlocked	Steroid	TRIM13	1.55435	1.28446	0.334873	0.14538	0.718927
AF	YearBlocked	Steroid	ERCC6L2	1.59052	1.4777	0.207178	0.145532	0.719217
AF	YearBlocked	Steroid	GNB2	1.38209	1.2174	0.360773	0.145729	0.719723
AF	YearBlocked	Steroid	RPL23A	2.85946	2.32538	0.37687	0.145875	0.71998
AF	YearBlocked	Steroid	VDAC3	2.45853	2.34354	0.353512	0.146056	0.720411
AF	YearBlocked	Steroid	CCDC88C	2.95317	2.31892	0.570822	0.146205	0.720684
AF	YearBlocked	Steroid	CRACR2B	3.81238	3.57525	0.26087	0.146336	0.720863
AF	YearBlocked	Steroid	AHCY	1.74321	1.55428	0.298512	0.146675	0.721394
AF	YearBlocked	Steroid	RSU1	3.82586	3.74346	0.297174	0.146679	0.721394
AF	YearBlocked	Steroid	MREG	1.20033	0.89012	0.277716	0.146794	0.721394
AF	YearBlocked	Steroid	CCNI	7.70803	7.53548	0.217585	0.14682	0.721394
AF	YearBlocked	Steroid	ENSMMUG00000004059	1.69817	1.40846	0.250004	0.146965	0.721646
AF	YearBlocked	Steroid	PLAUR	2.1721	1.72304	0.55544	0.147242	0.722285
AF	YearBlocked	Steroid	ZNF280C	1.88939	1.66349	0.291076	0.147284	0.722285
AF	YearBlocked	Steroid	CD2AP	4.69486	4.52068	0.20684	0.147515	0.722604
AF	YearBlocked	Steroid	ZFAND2B	1.41702	1.06726	0.34468	0.147646	0.722604
AF	YearBlocked	Steroid	MRPL49	3.32237	3.98322	-0.520616	0.147822	0.722604
AF	YearBlocked	Steroid	ACY1	2.89099	2.538	0.322898	0.14804	0.722604
AF	YearBlocked	Steroid	H2BC5	2.016	1.9573	0.2103	0.14816	0.722604
AF	YearBlocked	Steroid	TMF1	3.18793	3.11258	0.190888	0.148226	0.722604
AF	YearBlocked	Steroid	MKRN2	1.29099	1.55996	-0.317534	0.148306	0.722604
AF	YearBlocked	Steroid	CLTA	4.89926	4.69455	0.372629	0.14865	0.722604
AF	YearBlocked	Steroid	FOXP4	1.68699	1.94363	-0.287767	0.148655	0.722604
AF	YearBlocked	Steroid	KDELR1	2.20176	1.99951	0.218712	0.148719	0.722604
AF	YearBlocked	Steroid	PRKAR1A	3.71259	3.48515	0.241503	0.148766	0.722604
AF	YearBlocked	Steroid	RAD18	1.10364	1.66221	-0.500105	0.148835	0.722604
AF	YearBlocked	Steroid	MACF1	1.88938	1.77432	0.207073	0.148854	0.722604
AF	YearBlocked	Steroid	SMCHD1	1.13353	1.03394	0.17339	0.148858	0.722604
AF	YearBlocked	Steroid	PANK2	2.90825	2.64284	0.311139	0.148871	0.722604
AF	YearBlocked	Steroid	LIMK2	1.71666	1.36547	0.428218	0.149026	0.722604
AF	YearBlocked	Steroid	ENSMMUG00000041483	8.42672	8.91541	-0.43318	0.149048	0.722604
AF	YearBlocked	Steroid	IPP	1.11753	0.894698	0.27415	0.149081	0.722604
AF	YearBlocked	Steroid	C1orf52	1.99738	1.57483	0.442438	0.149175	0.722604
AF	YearBlocked	Steroid	MRPS14	2.20638	1.85544	0.484404	0.149358	0.722604
AF	YearBlocked	Steroid	LCE5A	2.36453	2.07855	0.366631	0.149495	0.722604
AF	YearBlocked	Steroid	RPAP1	1.03596	1.22605	-0.220722	0.149525	0.722604
AF	YearBlocked	Steroid	HMGXB4	1.9579	1.81282	0.261339	0.149624	0.722604
AF	YearBlocked	Steroid	ALOX5AP	0.908241	0.596173	0.574385	0.149776	0.722604
AF	YearBlocked	Steroid	APTX	1.01305	1.38526	-0.317155	0.14978	0.722604
AF	YearBlocked	Steroid	HERC1	1.65421	1.97573	-0.27348	0.149953	0.722604
AF	YearBlocked	Steroid	TENT5C	2.25746	2.12211	0.236394	0.149983	0.722604
AF	YearBlocked	Steroid	SERINC3	4.10904	4.31315	-0.168503	0.150087	0.722604
AF	YearBlocked	Steroid	RPS26	3.35982	3.14712	0.28194	0.150339	0.722604
AF	YearBlocked	Steroid	GRPEL2	1.54574	1.90872	-0.367206	0.150348	0.722604
AF	YearBlocked	Steroid	GNAI3	3.75126	3.58572	0.231211	0.150431	0.722604
AF	YearBlocked	Steroid	MEN1	1.69759	1.40397	0.343896	0.150434	0.722604
AF	YearBlocked	Steroid	ACAP2	1.30665	1.12904	0.227133	0.15046	0.722604
AF	YearBlocked	Steroid	DCTN6	4.31705	4.08853	0.360098	0.15071	0.723349
AF	YearBlocked	Steroid	PDGFRA	3.39266	3.22601	0.251888	0.150905	0.723349
AF	YearBlocked	Steroid	C12orf56	2.01498	1.74333	0.391274	0.150911	0.723349
AF	YearBlocked	Steroid	PRKX	1.48741	1.24041	0.338819	0.151056	0.723349
AF	YearBlocked	Steroid	TTC32	1.66444	0.987273	0.798984	0.151087	0.723349
AF	YearBlocked	Steroid	JHY	1.47779	1.36632	0.275254	0.151316	0.723503
AF	YearBlocked	Steroid	OSBPL2	2.88273	2.71475	0.279154	0.151317	0.723503
AF	YearBlocked	Steroid	RBBP7	2.14971	1.93714	0.306491	0.151898	0.723503
AF	YearBlocked	Steroid	ATG3	2.43646	2.66611	-0.250729	0.151931	0.723503
AF	YearBlocked	Steroid	DCAF13	1.66813	1.51335	0.289425	0.152142	0.723503
AF	YearBlocked	Steroid	RNF114	1.76859	1.57335	0.274705	0.152208	0.723503
AF	YearBlocked	Steroid	OGFRL1	1.39517	1.10352	0.266481	0.15233	0.723503
AF	YearBlocked	Steroid	COX5B	4.88447	6.03393	-0.884184	0.152398	0.723503
AF	YearBlocked	Steroid	LYPD6B	2.74028	2.35013	0.445952	0.152457	0.723503
AF	YearBlocked	Steroid	ENSMMUG00000017466	5.21834	5.07289	0.254549	0.152517	0.723503
AF	YearBlocked	Steroid	RACK1	6.80749	6.65351	0.238266	0.153005	0.723503
AF	YearBlocked	Steroid	RGS22	1.17089	1.0082	0.27491	0.153345	0.723503
AF	YearBlocked	Steroid	TMEM139	4.06871	3.9935	0.263502	0.153537	0.723503
AF	YearBlocked	Steroid	GPN2	1.17432	1.0285	0.315687	0.153562	0.723503
AF	YearBlocked	Steroid	IFNAR1	2.11066	1.71921	0.456564	0.153589	0.723503
AF	YearBlocked	Steroid	STK35	2.14603	2.00411	0.179382	0.153733	0.723503
AF	YearBlocked	Steroid	LYSMD3	1.33688	1.20188	0.271842	0.153745	0.723503
AF	YearBlocked	Steroid	GRSF1	1.94817	1.82209	0.303487	0.153774	0.723503
AF	YearBlocked	Steroid	ANKRD13A	2.43199	2.22091	0.278472	0.154131	0.723503
AF	YearBlocked	Steroid	S100A13	2.14393	2.63273	-0.304491	0.154133	0.723503
AF	YearBlocked	Steroid	GTF2H2	1.22441	0.999124	0.377516	0.154153	0.723503
AF	YearBlocked	Steroid	TACC2	4.54894	4.3079	0.287821	0.154202	0.723503
AF	YearBlocked	Steroid	GNL2	2.4134	2.21838	0.2719	0.154361	0.723503
AF	YearBlocked	Steroid	AGO1	1.31667	1.11165	0.282521	0.154456	0.723503
AF	YearBlocked	Steroid	ENSMMUG00000037667	3.609	3.32095	0.459688	0.154461	0.723503
AF	YearBlocked	Steroid	SERPINB11	1.77316	1.49945	0.409261	0.154763	0.723503
AF	YearBlocked	Steroid	RPL18A	6.55003	6.29366	0.267742	0.154911	0.723503
AF	YearBlocked	Steroid	PSG1	1.39993	0.851229	0.544108	0.154978	0.723503
AF	YearBlocked	Steroid	PLP2	5.284	4.93445	0.313902	0.15501	0.723503
AF	YearBlocked	Steroid	NCKAP5	1.16573	1.40653	-0.235472	0.155024	0.723503
AF	YearBlocked	Steroid	SREK1	2.41964	2.21804	0.343389	0.155076	0.723503
AF	YearBlocked	Steroid	S100A8	4.07432	3.82339	0.435059	0.155116	0.723503
AF	YearBlocked	Steroid	ABR	2.0797	1.85141	0.258781	0.155259	0.723503
AF	YearBlocked	Steroid	ARMCX3	1.96153	2.25517	-0.213344	0.155523	0.723503
AF	YearBlocked	Steroid	RMND5A	2.79477	2.67743	0.269447	0.155528	0.723503
AF	YearBlocked	Steroid	TIAM1	1.94316	1.7025	0.303555	0.155551	0.723503
AF	YearBlocked	Steroid	WNK1	4.66553	4.55395	0.206258	0.155736	0.723503
AF	YearBlocked	Steroid	LRP6	1.11825	0.905732	0.243681	0.155771	0.723503
AF	YearBlocked	Steroid	HELQ	1.15879	1.54084	-0.317456	0.155792	0.723503
AF	YearBlocked	Steroid	ENSMMUG00000040260	1.4231	1.38039	0.48765	0.155799	0.723503
AF	YearBlocked	Steroid	HIF1A	4.08916	4.02346	0.250422	0.155806	0.723503
AF	YearBlocked	Steroid	SPINDOC	1.06712	1.37643	-0.344503	0.15592	0.723503
AF	YearBlocked	Steroid	SOWAHC	3.38381	3.18709	0.349722	0.155923	0.723503
AF	YearBlocked	Steroid	VPS37A	3.55628	3.02814	0.412772	0.15607	0.723503
AF	YearBlocked	Steroid	MBNL1	3.43171	3.3013	0.295302	0.156109	0.723503
AF	YearBlocked	Steroid	RERE	3.25178	3.21299	0.220649	0.156135	0.723503
AF	YearBlocked	Steroid	ANXA8	4.55207	4.33266	0.3281	0.156144	0.723503
AF	YearBlocked	Steroid	HTT	1.21918	1.12699	0.162762	0.156228	0.723503
AF	YearBlocked	Steroid	WDR5	1.58321	1.90728	-0.310613	0.156263	0.723503
AF	YearBlocked	Steroid	ZNF616	1.14451	1.44124	-0.23931	0.156308	0.723503
AF	YearBlocked	Steroid	PSEN1	1.50129	1.42054	0.293124	0.156447	0.723503
AF	YearBlocked	Steroid	CXCL12	1.28013	0.979284	0.515348	0.156593	0.723503
AF	YearBlocked	Steroid	ARHGAP40	1.7892	1.55156	0.344809	0.156603	0.723503
AF	YearBlocked	Steroid	TSR1	1.62857	1.51171	0.228777	0.156623	0.723503
AF	YearBlocked	Steroid	ZBTB44	3.17488	2.911	0.28756	0.15674	0.723503
AF	YearBlocked	Steroid	MRPS25	2.43976	2.12759	0.384021	0.156823	0.723503
AF	YearBlocked	Steroid	HMGN1	5.8509	5.82097	0.201836	0.156894	0.723503
AF	YearBlocked	Steroid	TTC29	3.07308	2.75711	0.494442	0.157033	0.723503
AF	YearBlocked	Steroid	SQOR	1.8053	1.55438	0.343474	0.15706	0.723503
AF	YearBlocked	Steroid	DEPTOR	1.58526	1.41783	0.289512	0.157106	0.723503
AF	YearBlocked	Steroid	UNC13B	1.71848	1.55996	0.186327	0.157129	0.723503
AF	YearBlocked	Steroid	IDH3B	1.36278	1.14332	0.274981	0.157183	0.723503
AF	YearBlocked	Steroid	GM2A	0.903073	0.560294	0.318182	0.157195	0.723503
AF	YearBlocked	Steroid	DHCR24	1.18215	0.985496	0.240607	0.157232	0.723503
AF	YearBlocked	Steroid	RRP8	1.96346	1.70197	0.385438	0.157295	0.723503
AF	YearBlocked	Steroid	IGLC1	1.39728	1.78012	-0.41727	0.157433	0.723503
AF	YearBlocked	Steroid	EIF4G1	2.56387	2.43497	0.192254	0.157495	0.723503
AF	YearBlocked	Steroid	CERS2	3.50928	3.15571	0.339504	0.157606	0.723503
AF	YearBlocked	Steroid	FAM45A	4.77212	4.403	0.410732	0.157632	0.723503
AF	YearBlocked	Steroid	RASSF4	1.13879	0.733452	0.43346	0.158077	0.724038
AF	YearBlocked	Steroid	GRINA	1.37092	1.01734	0.397744	0.158119	0.724038
AF	YearBlocked	Steroid	PLSCR4	1.09685	0.642165	0.434134	0.158184	0.724038
AF	YearBlocked	Steroid	AK3	2.752	2.53832	0.280978	0.158453	0.724038
AF	YearBlocked	Steroid	PER1	1.20933	1.59533	-0.395858	0.158586	0.724038
AF	YearBlocked	Steroid	DLGAP4	3.86951	3.59089	0.290656	0.158595	0.724038
AF	YearBlocked	Steroid	SERPING1	2.14706	2.52343	-0.546979	0.158661	0.724038
AF	YearBlocked	Steroid	PPIB	1.52759	1.32463	0.221019	0.158669	0.724038
AF	YearBlocked	Steroid	ZNF823	1.76028	1.48461	0.322327	0.158692	0.724038
AF	YearBlocked	Steroid	TAF1	1.39449	1.34677	0.16865	0.158728	0.724038
AF	YearBlocked	Steroid	TPM4	5.98755	6.31326	-0.192706	0.158866	0.724038
AF	YearBlocked	Steroid	DPCD	2.76611	2.60707	0.3183	0.158882	0.724038
AF	YearBlocked	Steroid	ANKRD6	1.03316	0.819766	0.246472	0.159007	0.724062
AF	YearBlocked	Steroid	ZDHHC5	2.0535	1.88187	0.232116	0.159076	0.724062
AF	YearBlocked	Steroid	NDRG3	2.95257	2.60693	0.313105	0.159462	0.725388
AF	YearBlocked	Steroid	ZHX1	2.35468	2.32392	0.20298	0.159563	0.725417
AF	YearBlocked	Steroid	ADD3	3.02772	2.87963	0.197252	0.160053	0.725738
AF	YearBlocked	Steroid	FAT1	2.33122	2.2526	0.188066	0.160054	0.725738
AF	YearBlocked	Steroid	NINJ1	1.1646	1.53343	-0.385391	0.160189	0.725738
AF	YearBlocked	Steroid	CSPP1	3.51364	3.30017	0.303817	0.16026	0.725738
AF	YearBlocked	Steroid	ATXN7L3	1.4849	1.87759	-0.34044	0.160281	0.725738
AF	YearBlocked	Steroid	ENSMMUG00000030465	2.95334	3.51743	-0.770539	0.160501	0.725738
AF	YearBlocked	Steroid	METTL9	3.87784	3.80692	0.210241	0.160535	0.725738
AF	YearBlocked	Steroid	IL1R1	1.91966	1.75786	0.299027	0.160573	0.725738
AF	YearBlocked	Steroid	TUBD1	1.96666	1.59236	0.407214	0.160643	0.725738
AF	YearBlocked	Steroid	ARFGAP2	1.21245	1.51633	-0.392656	0.160758	0.725738
AF	YearBlocked	Steroid	ARID3A	1.61932	1.74462	-0.320564	0.160804	0.725738
AF	YearBlocked	Steroid	PPID	1.92763	2.28011	-0.347066	0.160844	0.725738
AF	YearBlocked	Steroid	GTF2F2	2.24835	2.56617	-0.264723	0.161044	0.725738
AF	YearBlocked	Steroid	ZNF589	2.10404	2.73414	-0.635647	0.161068	0.725738
AF	YearBlocked	Steroid	ENSMMUG00000018347	7.76222	7.52915	0.269458	0.161167	0.725738
AF	YearBlocked	Steroid	CDC27	3.48503	3.30028	0.261939	0.161178	0.725738
AF	YearBlocked	Steroid	ZMYM2	3.16403	3.11594	0.199343	0.161244	0.725738
AF	YearBlocked	Steroid	GATAD2B	2.7107	2.49939	0.275058	0.161501	0.726247
AF	YearBlocked	Steroid	MSTO1	1.42373	1.13132	0.334814	0.161546	0.726247
AF	YearBlocked	Steroid	UXT	4.32889	4.18041	0.319726	0.161656	0.726316
AF	YearBlocked	Steroid	ENSMMUG00000041417	2.19031	1.55106	0.576906	0.161969	0.727012
AF	YearBlocked	Steroid	C18orf25	1.43826	1.17962	0.326984	0.162134	0.727012
AF	YearBlocked	Steroid	GIT2	2.24176	2.09417	0.261995	0.162253	0.727012
AF	YearBlocked	Steroid	UCKL1	2.14077	1.83171	0.276776	0.162261	0.727012
AF	YearBlocked	Steroid	HACE1	1.51434	1.28652	0.325368	0.162307	0.727012
AF	YearBlocked	Steroid	MRPL37	2.48539	2.37704	0.250914	0.162418	0.727012
AF	YearBlocked	Steroid	TUSC2	1.1339	0.790375	0.529783	0.162492	0.727012
AF	YearBlocked	Steroid	ENSMMUG00000029503	1.76051	1.45106	0.409499	0.162943	0.727012
AF	YearBlocked	Steroid	DCAF12	2.63095	2.5365	0.197673	0.163	0.727012
AF	YearBlocked	Steroid	GPX6	1.42593	0.842732	0.587798	0.16309	0.727012
AF	YearBlocked	Steroid	STRADA	0.904262	1.31831	-0.306499	0.163099	0.727012
AF	YearBlocked	Steroid	IFT74	2.14177	1.97578	0.276967	0.163141	0.727012
AF	YearBlocked	Steroid	SNX29	1.58649	1.40022	0.316124	0.163151	0.727012
AF	YearBlocked	Steroid	ENSMMUG00000015146	9.31502	9.18344	0.291051	0.163197	0.727012
AF	YearBlocked	Steroid	SPTLC2	2.16677	2.12377	0.257766	0.163234	0.727012
AF	YearBlocked	Steroid	PPARG	1.52381	1.10206	0.368919	0.163523	0.727876
AF	YearBlocked	Steroid	AGAP1	1.4986	1.39758	0.20153	0.163805	0.727946
AF	YearBlocked	Steroid	BCAS1	2.7544	2.57046	0.291329	0.163826	0.727946
AF	YearBlocked	Steroid	ZBTB49	1.83506	1.27244	0.550095	0.163831	0.727946
AF	YearBlocked	Steroid	ORC4	1.25118	1.13126	0.202175	0.163918	0.727946
AF	YearBlocked	Steroid	SUZ12	2.37421	2.34656	0.198168	0.16403	0.728021
AF	YearBlocked	Steroid	PSMB4	3.53426	3.85437	-0.310786	0.164182	0.728245
AF	YearBlocked	Steroid	SMR3B	2.12029	1.41423	0.833775	0.164271	0.728245
AF	YearBlocked	Steroid	LRPAP1	1.28893	1.67943	-0.450569	0.164467	0.72833
AF	YearBlocked	Steroid	PSMB2	4.40723	4.24411	0.336915	0.164488	0.72833
AF	YearBlocked	Steroid	S100A11	9.48483	9.18496	0.228951	0.164583	0.72833
AF	YearBlocked	Steroid	BHMT	1.40223	1.04716	0.403979	0.164672	0.72833
AF	YearBlocked	Steroid	HAUS4	1.63216	1.54977	0.260974	0.164765	0.72833
AF	YearBlocked	Steroid	ANKRD17	2.23919	2.58186	-0.318518	0.164907	0.728538
AF	YearBlocked	Steroid	TTF1	1.14548	0.959388	0.228678	0.1651	0.728695
AF	YearBlocked	Steroid	MAP2K4	4.3779	4.21565	0.292483	0.165152	0.728695
AF	YearBlocked	Steroid	PRR11	2.47494	2.97633	-0.469162	0.165228	0.728695
AF	YearBlocked	Steroid	GAL	1.1376	0.942977	0.363221	0.165407	0.729066
AF	YearBlocked	Steroid	ANKRD13C	1.99734	1.91467	0.218851	0.16559	0.729228
AF	YearBlocked	Steroid	TCF25	2.47703	2.23262	0.298314	0.165724	0.729228
AF	YearBlocked	Steroid	KRT5	7.29795	6.6884	0.4725	0.165854	0.729228
AF	YearBlocked	Steroid	PPP1R8	3.91474	3.69735	0.316798	0.1659	0.729228
AF	YearBlocked	Steroid	ANAPC4	1.2052	1.10059	0.252143	0.166079	0.729228
AF	YearBlocked	Steroid	ECPAS	2.86656	2.63797	0.334457	0.166281	0.729228
AF	YearBlocked	Steroid	LSM12	4.59606	4.43874	0.241726	0.166329	0.729228
AF	YearBlocked	Steroid	SMNDC1	2.08235	1.88804	0.222815	0.16641	0.729228
AF	YearBlocked	Steroid	IQCG	2.70234	2.47184	0.353102	0.166456	0.729228
AF	YearBlocked	Steroid	RCOR3	2.93188	2.72086	0.228824	0.16649	0.729228
AF	YearBlocked	Steroid	KIAA0319L	1.27936	1.64018	-0.240923	0.166491	0.729228
AF	YearBlocked	Steroid	PXMP2	1.51773	1.0162	0.476585	0.16659	0.729247
AF	YearBlocked	Steroid	ERGIC1	2.82065	2.62437	0.266547	0.16676	0.729349
AF	YearBlocked	Steroid	ENSMMUG00000003826	1.40809	1.80556	-0.294034	0.166804	0.729349
AF	YearBlocked	Steroid	JPT2	2.89029	3.1413	-0.263236	0.166991	0.729754
AF	YearBlocked	Steroid	TAB2	5.03209	4.96738	0.171879	0.167246	0.730088
AF	YearBlocked	Steroid	ENSMMUG00000047425	1.28989	0.892958	0.511598	0.167258	0.730088
AF	YearBlocked	Steroid	ENSMMUG00000030571	1.76883	1.6429	0.306081	0.167662	0.731433
AF	YearBlocked	Steroid	WDR66	1.24153	0.978224	0.280769	0.168006	0.732517
AF	YearBlocked	Steroid	ENSMMUG00000006583	1.01133	1.86076	-0.678636	0.168348	0.733592
AF	YearBlocked	Steroid	MAOA	1.81564	1.62167	0.236996	0.168902	0.734656
AF	YearBlocked	Steroid	DNAJC25	4.01841	3.74852	0.304015	0.168979	0.734656
AF	YearBlocked	Steroid	PSMB10	1.53306	1.17051	0.519961	0.169068	0.734656
AF	YearBlocked	Steroid	ENSMMUG00000042184	1.57231	1.85555	-0.315081	0.169092	0.734656
AF	YearBlocked	Steroid	DNAJB2	1.17457	0.920883	0.321065	0.169192	0.734656
AF	YearBlocked	Steroid	SFTPC	3.73808	3.33006	0.491915	0.169259	0.734656
AF	YearBlocked	Steroid	ENSMMUG00000016082	1.17203	1.42069	-0.224572	0.169275	0.734656
AF	YearBlocked	Steroid	PCMTD1	3.0905	3.39078	-0.275779	0.169403	0.734656
AF	YearBlocked	Steroid	TCHHL1	5.1511	5.5947	-0.5712	0.169455	0.734656
AF	YearBlocked	Steroid	SORT1	1.06605	1.22453	-0.23372	0.169803	0.735089
AF	YearBlocked	Steroid	NAA35	1.53392	1.40489	0.309342	0.169873	0.735089
AF	YearBlocked	Steroid	CLK3	1.47201	1.33584	0.23369	0.170029	0.735089
AF	YearBlocked	Steroid	AP1S1	1.24738	0.970562	0.353491	0.170079	0.735089
AF	YearBlocked	Steroid	ENSMMUG00000037818	1.29787	0.833453	0.558242	0.170361	0.735089
AF	YearBlocked	Steroid	ENSMMUG00000016309	1.4009	1.97558	-0.515017	0.170363	0.735089
AF	YearBlocked	Steroid	TXNRD2	1.36256	1.83115	-0.572668	0.170403	0.735089
AF	YearBlocked	Steroid	POLR3D	1.2463	1.09367	0.273803	0.170406	0.735089
AF	YearBlocked	Steroid	ENSMMUG00000038530	1.69212	1.50262	0.180925	0.170418	0.735089
AF	YearBlocked	Steroid	PBX1	2.70796	3.04609	-0.316099	0.170593	0.735429
AF	YearBlocked	Steroid	CCDC47	1.23782	1.50286	-0.257635	0.170833	0.735454
AF	YearBlocked	Steroid	TIFA	1.396	1.79838	-0.357142	0.170852	0.735454
AF	YearBlocked	Steroid	LYPLA2	2.56999	2.27608	0.332714	0.170886	0.735454
AF	YearBlocked	Steroid	ASH2L	2.30961	2.15707	0.290343	0.171079	0.735869
AF	YearBlocked	Steroid	ARL3	2.89396	2.67297	0.344527	0.171223	0.736077
AF	YearBlocked	Steroid	HSPB1	4.34078	4.42323	-0.251055	0.171492	0.736423
AF	YearBlocked	Steroid	TIPRL	2.68611	2.40479	0.358926	0.17166	0.736423
AF	YearBlocked	Steroid	USP14	2.50738	2.37065	0.274902	0.17168	0.736423
AF	YearBlocked	Steroid	KRR1	2.19063	2.09422	0.237703	0.171688	0.736423
AF	YearBlocked	Steroid	PARP11	1.98619	1.72647	0.26749	0.171893	0.736892
AF	YearBlocked	Steroid	CENPS-CORT	4.26	3.83407	0.472671	0.172122	0.737429
AF	YearBlocked	Steroid	VGLL4	3.18156	2.89733	0.290707	0.172211	0.737429
AF	YearBlocked	Steroid	NOTCH2	1.19191	1.50689	-0.298987	0.172407	0.737856
AF	YearBlocked	Steroid	CLCNKB	1.02392	0.763293	0.422984	0.172709	0.73843
AF	YearBlocked	Steroid	LGALS9	3.28752	3.58331	-0.460384	0.172844	0.73843
AF	YearBlocked	Steroid	ZNF776	1.77291	1.48023	0.474082	0.173052	0.73843
AF	YearBlocked	Steroid	PPP2R2B	1.38336	1.26531	0.31361	0.173149	0.73843
AF	YearBlocked	Steroid	FAM35A	0.966721	1.19589	-0.226621	0.173279	0.73843
AF	YearBlocked	Steroid	ENSMMUG00000018010	8.8225	8.59928	0.216056	0.173289	0.73843
AF	YearBlocked	Steroid	BRK1	4.17376	4.04781	0.227356	0.173339	0.73843
AF	YearBlocked	Steroid	SRA1	1.20321	0.934087	0.404959	0.17337	0.73843
AF	YearBlocked	Steroid	C18orf21	2.36544	2.09006	0.384929	0.173457	0.73843
AF	YearBlocked	Steroid	UBAP2	4.4295	4.32426	0.183097	0.173504	0.73843
AF	YearBlocked	Steroid	TTPAL	3.258	2.75856	0.419507	0.173711	0.738899
AF	YearBlocked	Steroid	APEX1	3.00124	2.90945	0.20733	0.173862	0.739129
AF	YearBlocked	Steroid	TBC1D20	1.66687	1.36131	0.31682	0.174072	0.739478
AF	YearBlocked	Steroid	SNAPC5	2.8762	3.34676	-0.448638	0.174137	0.739478
AF	YearBlocked	Steroid	ENSMMUG00000042571	2.51631	2.38085	0.207115	0.174375	0.740081
AF	YearBlocked	Steroid	NME7	1.23751	1.73407	-0.349586	0.174776	0.741372
AF	YearBlocked	Steroid	PREB	1.0629	0.678635	0.366802	0.174935	0.741512
AF	YearBlocked	Steroid	KIF3A	1.59404	1.45684	0.239326	0.175003	0.741512
AF	YearBlocked	Steroid	C15orf40	1.6965	2.14294	-0.333525	0.175204	0.741953
AF	YearBlocked	Steroid	SUPT5H	2.57493	2.8205	-0.200556	0.175563	0.742534
AF	YearBlocked	Steroid	PPM1H	1.33122	1.72176	-0.429588	0.175726	0.742534
AF	YearBlocked	Steroid	ENSMMUG00000006608	5.56963	5.41585	0.224543	0.175729	0.742534
AF	YearBlocked	Steroid	UBE2V2	3.04646	2.90233	0.258662	0.175757	0.742534
AF	YearBlocked	Steroid	SPOPL	1.61157	2.07024	-0.347282	0.175825	0.742534
AF	YearBlocked	Steroid	STX8	2.30793	1.96046	0.431361	0.175952	0.742659
AF	YearBlocked	Steroid	MLLT10	3.27603	3.14356	0.238573	0.176165	0.74306
AF	YearBlocked	Steroid	SMURF2	3.41067	3.27021	0.247519	0.176253	0.74306
AF	YearBlocked	Steroid	SGMS1	3.05288	3.55085	-0.310635	0.176337	0.74306
AF	YearBlocked	Steroid	ACTL6A	1.71015	1.48173	0.306541	0.176617	0.743511
AF	YearBlocked	Steroid	RPL36AL	7.07044	7.00767	0.248186	0.176819	0.743511
AF	YearBlocked	Steroid	PITPNC1	1.008	0.965864	0.289218	0.176819	0.743511
AF	YearBlocked	Steroid	MT-ND4	8.64759	7.7598	0.578041	0.176926	0.743511
AF	YearBlocked	Steroid	ENSMMUG00000031373	2.87913	2.6238	0.248802	0.176969	0.743511
AF	YearBlocked	Steroid	TMEM63B	2.10193	1.81409	0.33893	0.177149	0.743511
AF	YearBlocked	Steroid	PTK2	3.83689	3.625	0.230322	0.177157	0.743511
AF	YearBlocked	Steroid	HP1BP3	3.31165	3.20396	0.240594	0.177315	0.743511
AF	YearBlocked	Steroid	ZNF142	1.08854	0.908084	0.171473	0.177373	0.743511
AF	YearBlocked	Steroid	LCN2	2.62978	2.08734	0.52268	0.177415	0.743511
AF	YearBlocked	Steroid	USMG5	3.7217	3.31839	0.447084	0.177713	0.743511
AF	YearBlocked	Steroid	ENSMMUG00000037734	3.18697	3.02755	0.213899	0.177718	0.743511
AF	YearBlocked	Steroid	KIAA1324	1.4317	1.1811	0.241901	0.177822	0.743511
AF	YearBlocked	Steroid	ENSMMUG00000048291	2.2102	2.68698	-0.746535	0.17791	0.743511
AF	YearBlocked	Steroid	UBE2C	2.05037	1.69967	0.484952	0.177975	0.743511
AF	YearBlocked	Steroid	ALDH1A1	4.5525	4.30402	0.25802	0.178028	0.743511
AF	YearBlocked	Steroid	DHFR	1.69893	1.45386	0.450745	0.178098	0.743511
AF	YearBlocked	Steroid	RP9	2.14461	1.97883	0.401961	0.178351	0.743511
AF	YearBlocked	Steroid	C1D	1.02873	0.8334	0.216936	0.178361	0.743511
AF	YearBlocked	Steroid	MLLT1	1.74813	1.52184	0.270833	0.178492	0.743511
AF	YearBlocked	Steroid	PHLDB2	2.58541	2.89506	-0.239965	0.17851	0.743511
AF	YearBlocked	Steroid	RABL2A	3.86691	3.53401	0.57376	0.178627	0.743511
AF	YearBlocked	Steroid	AKAP13	3.5309	3.40032	0.193888	0.178794	0.743511
AF	YearBlocked	Steroid	TMEM164	2.65565	2.42648	0.26391	0.179011	0.743511
AF	YearBlocked	Steroid	NAGK	2.54469	2.46063	0.348771	0.179087	0.743511
AF	YearBlocked	Steroid	RICTOR	1.74593	1.65017	0.17662	0.179286	0.743511
AF	YearBlocked	Steroid	ECE1	1.84897	2.20567	-0.290348	0.179363	0.743511
AF	YearBlocked	Steroid	FAM172A	1.33361	1.62184	-0.30666	0.179402	0.743511
AF	YearBlocked	Steroid	PDCD2	2.70947	2.52897	0.266855	0.17946	0.743511
AF	YearBlocked	Steroid	LYNX1-SLURP2	1.54668	2.27012	-0.619959	0.179676	0.743511
AF	YearBlocked	Steroid	ABHD17A	1.62634	1.94662	-0.361469	0.180127	0.743511
AF	YearBlocked	Steroid	PGAP6	1.90307	1.70002	0.190798	0.180167	0.743511
AF	YearBlocked	Steroid	ZKSCAN1	2.34115	2.18454	0.202314	0.18018	0.743511
AF	YearBlocked	Steroid	WSB1	3.82591	4.21204	-0.424295	0.18019	0.743511
AF	YearBlocked	Steroid	CHIC2	4.07728	4.38574	-0.30113	0.180419	0.743511
AF	YearBlocked	Steroid	YPEL3	3.42558	3.27826	0.210004	0.180551	0.743511
AF	YearBlocked	Steroid	FCGRT	1.11878	1.61943	-0.411004	0.180556	0.743511
AF	YearBlocked	Steroid	HECA	1.14288	0.868883	0.276537	0.18056	0.743511
AF	YearBlocked	Steroid	BROX	3.38406	3.18824	0.223912	0.180564	0.743511
AF	YearBlocked	Steroid	MDK	1.33251	1.63333	-0.359539	0.180681	0.743511
AF	YearBlocked	Steroid	ENSMMUG00000041095	1.00479	1.23919	-0.247701	0.1807	0.743511
AF	YearBlocked	Steroid	INPP5A	1.01411	0.833966	0.230823	0.180718	0.743511
AF	YearBlocked	Steroid	PSME4	3.22272	3.14543	0.277196	0.180831	0.743511
AF	YearBlocked	Steroid	PMS2	2.14432	2.40011	-0.231834	0.181229	0.743511
AF	YearBlocked	Steroid	SMG9	1.12868	1.34281	-0.187247	0.181306	0.743511
AF	YearBlocked	Steroid	ARHGEF12	4.23427	4.21905	0.17353	0.181411	0.743511
AF	YearBlocked	Steroid	KIAA1217	3.03526	2.93972	0.184566	0.181432	0.743511
AF	YearBlocked	Steroid	FBXO5	1.14673	1.31793	-0.156479	0.181581	0.743511
AF	YearBlocked	Steroid	CSTF3	2.26757	2.56962	-0.270166	0.181586	0.743511
AF	YearBlocked	Steroid	CCDC149	1.29672	1.5543	-0.314008	0.181659	0.743511
AF	YearBlocked	Steroid	ENSMMUG00000041595	2.04013	2.31952	-0.245397	0.181663	0.743511
AF	YearBlocked	Steroid	ZNF410	2.54842	2.41951	0.212909	0.181801	0.743511
AF	YearBlocked	Steroid	ARL6IP1	1.10569	1.44885	-0.409894	0.18181	0.743511
AF	YearBlocked	Steroid	SERINC1	1.95687	2.40424	-0.254183	0.181903	0.743511
AF	YearBlocked	Steroid	PLEKHM1	2.53076	3.10111	-0.487337	0.182063	0.743511
AF	YearBlocked	Steroid	ENSMMUG00000045025	1.05045	0.822373	0.312172	0.182107	0.743511
AF	YearBlocked	Steroid	ARHGAP6	1.34226	1.09352	0.31321	0.182176	0.743511
AF	YearBlocked	Steroid	ENSMMUG00000042772	1.7604	1.03377	0.570541	0.182295	0.743511
AF	YearBlocked	Steroid	MRPS5	2.20532	2.50554	-0.264814	0.182454	0.743511
AF	YearBlocked	Steroid	VPS26B	1.32758	1.61955	-0.239693	0.182488	0.743511
AF	YearBlocked	Steroid	SPTY2D1	1.63155	1.51993	0.176106	0.182575	0.743511
AF	YearBlocked	Steroid	SCNN1A	3.25579	3.52636	-0.241963	0.182745	0.743511
AF	YearBlocked	Steroid	LGALS8	1.69439	1.55987	0.215756	0.182794	0.743511
AF	YearBlocked	Steroid	FTSJ3	1.73464	1.56938	0.254748	0.183031	0.743511
AF	YearBlocked	Steroid	ZNF185	3.04813	3.36067	-0.335601	0.183122	0.743511
AF	YearBlocked	Steroid	METAP2	4.09258	4.11428	0.248425	0.183151	0.743511
AF	YearBlocked	Steroid	NUDCD2	1.28629	1.64237	-0.351122	0.183272	0.743511
AF	YearBlocked	Steroid	TTI2	2.70271	2.54375	0.258435	0.183411	0.743511
AF	YearBlocked	Steroid	EPB41L1	2.34318	2.15679	0.215851	0.183587	0.743511
AF	YearBlocked	Steroid	ARHGAP21	2.94565	2.89599	0.151238	0.183623	0.743511
AF	YearBlocked	Steroid	ENSMMUG00000028861	1.08979	1.44222	-0.334842	0.183777	0.743511
AF	YearBlocked	Steroid	IGIP	3.34405	4.32383	-0.732232	0.183787	0.743511
AF	YearBlocked	Steroid	C6orf48	5.44215	5.13804	0.580389	0.183821	0.743511
AF	YearBlocked	Steroid	ALDOA	4.86909	4.62634	0.226585	0.183839	0.743511
AF	YearBlocked	Steroid	DMWD	1.11813	1.32861	-0.304273	0.184047	0.743511
AF	YearBlocked	Steroid	TMEM212	1.28948	0.745569	0.533801	0.184115	0.743511
AF	YearBlocked	Steroid	SF3B4	1.9871	2.31267	-0.322605	0.184174	0.743511
AF	YearBlocked	Steroid	PRSS22	1.28283	1.57632	-0.439495	0.184264	0.743511
AF	YearBlocked	Steroid	UBR4	1.76693	1.52859	0.406066	0.184275	0.743511
AF	YearBlocked	Steroid	THUMPD2	1.03577	1.40552	-0.326931	0.184312	0.743511
AF	YearBlocked	Steroid	MAX	6.62454	6.3991	0.242037	0.184455	0.743511
AF	YearBlocked	Steroid	YWHAH	3.30498	2.98031	0.390428	0.184503	0.743511
AF	YearBlocked	Steroid	DEK	4.0988	4.47788	-0.309514	0.184539	0.743511
AF	YearBlocked	Steroid	ADCY1	1.36489	1.02609	0.413928	0.184593	0.743511
AF	YearBlocked	Steroid	ENSMMUG00000007991	3.15621	2.93191	0.322532	0.184854	0.743826
AF	YearBlocked	Steroid	NSL1	1.27536	1.60844	-0.290088	0.185131	0.743826
AF	YearBlocked	Steroid	UBE2D3	7.97639	7.90202	0.209827	0.185215	0.743826
AF	YearBlocked	Steroid	THYN1	2.67525	2.36773	0.361578	0.185329	0.743826
AF	YearBlocked	Steroid	NDRG4	1.70868	1.95624	-0.378243	0.1854	0.743826
AF	YearBlocked	Steroid	INTS7	1.20059	1.13451	0.218404	0.18552	0.743826
AF	YearBlocked	Steroid	LPIN3	1.00196	1.12199	-0.210355	0.185525	0.743826
AF	YearBlocked	Steroid	PTPN23	1.01878	1.16321	-0.18388	0.185564	0.743826
AF	YearBlocked	Steroid	UBR1	1.21646	1.10685	0.18836	0.185598	0.743826
AF	YearBlocked	Steroid	LXN	2.21866	2.00437	0.304711	0.185641	0.743826
AF	YearBlocked	Steroid	FABP4	3.58767	3.26762	0.486072	0.185818	0.744145
AF	YearBlocked	Steroid	SNRPD1	3.85657	3.67997	0.403157	0.186198	0.74528
AF	YearBlocked	Steroid	ENSMMUG00000045465	1.03835	0.845386	0.363619	0.186605	0.745476
AF	YearBlocked	Steroid	LCP1	1.25773	1.64433	-0.320931	0.186666	0.745476
AF	YearBlocked	Steroid	TBC1D25	1.48272	1.18117	0.277811	0.186707	0.745476
AF	YearBlocked	Steroid	ENSMMUG00000029756	2.24637	2.02143	0.357934	0.186757	0.745476
AF	YearBlocked	Steroid	ENSMMUG00000028783	1.20481	1.75631	-0.414916	0.186827	0.745476
AF	YearBlocked	Steroid	ENSMMUG00000040957	2.38054	2.828	-0.512373	0.186884	0.745476
AF	YearBlocked	Steroid	GLE1	1.05038	0.870367	0.249233	0.187001	0.745476
AF	YearBlocked	Steroid	ARPC2	5.9808	5.95147	0.193143	0.187068	0.745476
AF	YearBlocked	Steroid	ZNF148	2.91053	2.90204	0.187624	0.187259	0.745476
AF	YearBlocked	Steroid	AP5M1	1.65127	1.97724	-0.255168	0.187359	0.745476
AF	YearBlocked	Steroid	IQCE	1.04539	1.24958	-0.249301	0.187579	0.745476
AF	YearBlocked	Steroid	ID1	1.53238	1.17132	0.404027	0.187614	0.745476
AF	YearBlocked	Steroid	CNOT2	2.67314	2.55028	0.236166	0.187757	0.745476
AF	YearBlocked	Steroid	TMEM41A	1.44065	0.949206	0.453631	0.187761	0.745476
AF	YearBlocked	Steroid	EFR3A	2.85002	2.77648	0.177439	0.187836	0.745476
AF	YearBlocked	Steroid	NDUFS6	1.22471	0.963876	0.276809	0.187888	0.745476
AF	YearBlocked	Steroid	RPL19	8.40004	8.05612	0.346782	0.187951	0.745476
AF	YearBlocked	Steroid	DNAJB1	3.84221	3.66042	0.254775	0.188038	0.745476
AF	YearBlocked	Steroid	YBX1	8.45544	8.1124	0.304398	0.188154	0.745476
AF	YearBlocked	Steroid	AJUBA	1.1644	1.07507	0.192457	0.188277	0.745476
AF	YearBlocked	Steroid	TMED2	2.32982	2.20367	0.210748	0.18829	0.745476
AF	YearBlocked	Steroid	CDK2	2.9435	2.58225	0.379007	0.188604	0.745501
AF	YearBlocked	Steroid	ILKAP	2.27727	2.13237	0.27109	0.188614	0.745501
AF	YearBlocked	Steroid	MIA2	1.45866	1.24816	0.233087	0.188691	0.745501
AF	YearBlocked	Steroid	PRPF18	1.61498	1.35343	0.398862	0.188863	0.745501
AF	YearBlocked	Steroid	MT-ND5	7.7865	6.93239	0.528739	0.188873	0.745501
AF	YearBlocked	Steroid	ZCCHC2	1.83877	1.65505	0.167409	0.18888	0.745501
AF	YearBlocked	Steroid	UROS	3.12828	2.78791	0.374945	0.189076	0.745893
AF	YearBlocked	Steroid	RAB10	2.62117	2.56033	0.15941	0.189337	0.746382
AF	YearBlocked	Steroid	CIT	1.07933	0.891606	0.216579	0.189395	0.746382
AF	YearBlocked	Steroid	CYC1	1.35386	1.24954	0.248337	0.189813	0.746912
AF	YearBlocked	Steroid	POLR2K	6.72581	6.65355	0.382817	0.189981	0.746912
AF	YearBlocked	Steroid	CAMSAP1	1.33477	1.21097	0.189841	0.190125	0.746912
AF	YearBlocked	Steroid	HIST1H2AC	4.79865	4.77348	0.168236	0.190144	0.746912
AF	YearBlocked	Steroid	PRPF19	1.59162	1.43082	0.255268	0.190203	0.746912
AF	YearBlocked	Steroid	ZSWIM6	2.42165	2.27587	0.237252	0.190274	0.746912
AF	YearBlocked	Steroid	MRPL36	2.09228	1.78895	0.410922	0.1904	0.746912
AF	YearBlocked	Steroid	TRMT1L	1.25523	1.05021	0.237701	0.190535	0.746912
AF	YearBlocked	Steroid	PAWR	1.81388	2.08226	-0.250122	0.190608	0.746912
AF	YearBlocked	Steroid	SPACA9	5.74168	5.61997	0.293817	0.190739	0.746912
AF	YearBlocked	Steroid	DCAF6	3.28547	3.1888	0.184698	0.190906	0.746912
AF	YearBlocked	Steroid	MRPS2	2.47028	2.96043	-0.383156	0.190945	0.746912
AF	YearBlocked	Steroid	PDLIM3	2.24581	2.65578	-0.263726	0.191015	0.746912
AF	YearBlocked	Steroid	MRPL46	1.18018	0.85244	0.339289	0.191049	0.746912
AF	YearBlocked	Steroid	ENSMMUG00000038786	1.71517	1.3348	0.421971	0.191112	0.746912
AF	YearBlocked	Steroid	GRAMD2B	3.69936	3.55705	0.229923	0.191124	0.746912
AF	YearBlocked	Steroid	TAF9	3.02627	2.90358	0.196274	0.191517	0.746912
AF	YearBlocked	Steroid	ERMP1	1.10513	0.895845	0.294934	0.191519	0.746912
AF	YearBlocked	Steroid	BRD8	2.65407	2.5694	0.228491	0.191528	0.746912
AF	YearBlocked	Steroid	RAB12	1.12513	0.97113	0.185623	0.191533	0.746912
AF	YearBlocked	Steroid	RIOK3	4.03804	3.87485	0.242873	0.191576	0.746912
AF	YearBlocked	Steroid	C8orf33	1.83303	1.50707	0.356482	0.19186	0.747454
AF	YearBlocked	Steroid	STRAP	2.18773	2.07208	0.155574	0.191931	0.747454
AF	YearBlocked	Steroid	ASCC3	1.97978	1.90527	0.211547	0.192157	0.747454
AF	YearBlocked	Steroid	KATNAL1	1.66527	1.55714	0.313846	0.192166	0.747454
AF	YearBlocked	Steroid	PRKD1	1.38823	1.20865	0.30572	0.192202	0.747454
AF	YearBlocked	Steroid	KCNAB3	2.4207	2.83579	-0.314488	0.192357	0.747596
AF	YearBlocked	Steroid	CIZ1	2.80209	2.52044	0.296617	0.192434	0.747596
AF	YearBlocked	Steroid	HOMER2	2.39578	2.20014	0.283435	0.192646	0.74804
AF	YearBlocked	Steroid	DDX41	1.42457	1.17412	0.360672	0.193008	0.749067
AF	YearBlocked	Steroid	CAB39	4.13416	4.06029	0.158341	0.193423	0.750239
AF	YearBlocked	Steroid	ENSMMUG00000047267	3.12336	2.99019	0.240094	0.193636	0.750239
AF	YearBlocked	Steroid	PXDC1	4.29909	4.48859	-0.335633	0.193706	0.750239
AF	YearBlocked	Steroid	RAB11FIP4	1.69931	1.41423	0.240882	0.193815	0.750239
AF	YearBlocked	Steroid	ENSMMUG00000048545	4.03746	3.79851	0.368545	0.193866	0.750239
AF	YearBlocked	Steroid	MGLL	5.22578	5.47911	-0.3778	0.194011	0.750239
AF	YearBlocked	Steroid	PARK7	3.55414	3.30855	0.334147	0.194103	0.750239
AF	YearBlocked	Steroid	ENSMMUG00000010691	4.66055	4.4217	0.260932	0.194103	0.750239
AF	YearBlocked	Steroid	TCEA3	3.20525	3.62254	-0.332805	0.194191	0.750239
AF	YearBlocked	Steroid	LRRC8B	1.26269	0.922815	0.300485	0.194298	0.750275
AF	YearBlocked	Steroid	DOK4	2.99843	2.69493	0.286166	0.194556	0.750334
AF	YearBlocked	Steroid	PPDPF	7.64235	7.96577	-0.531112	0.194572	0.750334
AF	YearBlocked	Steroid	BASP1	2.13565	2.02336	0.22881	0.194607	0.750334
AF	YearBlocked	Steroid	NSD1	3.38284	3.24329	0.246452	0.194881	0.75047
AF	YearBlocked	Steroid	MTA3	1.81768	1.58763	0.286422	0.194938	0.75047
AF	YearBlocked	Steroid	SLC39A9	1.4143	1.38399	0.19524	0.195069	0.75047
AF	YearBlocked	Steroid	USP9X	2.71029	2.67353	0.160108	0.195156	0.75047
AF	YearBlocked	Steroid	PRKCSH	2.3411	2.68678	-0.294808	0.195264	0.75047
AF	YearBlocked	Steroid	RING1	1.20905	1.46769	-0.224197	0.195324	0.75047
AF	YearBlocked	Steroid	ABHD10	1.02525	0.814988	0.355064	0.195615	0.75047
AF	YearBlocked	Steroid	MYB	1.45995	1.28335	0.337534	0.19577	0.75047
AF	YearBlocked	Steroid	VDAC2	3.88178	3.80217	0.180896	0.195802	0.75047
AF	YearBlocked	Steroid	DHX35	1.647	1.50567	0.290656	0.195934	0.75047
[truncated: 5,667 more rows]

## Sheet: Lung
#Lung Differential Gene Expression in Antenatal Corticosteroid (all combined treatments) versus Preterm Controls
Tissue	Model	Comp	gene	mean_log2CPTT_Steroid	mean_log2CPTT_PTC	logFC	P.Value	adj.P.Val	FC
Lung	YearBlocked	Steroid	NR1D1	3.68276	2.7746	0.930007	3.33571e-09	2.44507e-05	1.90528
Lung	YearBlocked	Steroid	MLPH	3.37637	2.44676	0.902358	0.000259304	0.045428	1.86912
Lung	YearBlocked	Steroid	NR1D2	5.31727	4.45165	0.857192	2.98616e-10	4.37771e-06	1.81151
Lung	YearBlocked	Steroid	ENSMMUG00000046574	4.37456	3.53355	0.79532	4.38975e-07	0.00128708	1.73546
Lung	YearBlocked	Steroid	PER3	4.49479	3.78036	0.70405	9.81983e-06	0.00899742	1.62907
Lung	YearBlocked	Steroid	ATP8A1	4.9252	4.33833	0.569036	6.47396e-05	0.0265892	1.48353
Lung	YearBlocked	Steroid	TEF	4.49673	3.92843	0.568939	5.3184e-05	0.0251509	1.48343
Lung	YearBlocked	Steroid	PHACTR2	4.45658	3.84559	0.548391	0.000122708	0.0369542	1.46245
Lung	YearBlocked	Steroid	BCAT1	5.62084	5.02411	0.536031	0.000290496	0.045428	1.44998
Lung	YearBlocked	Steroid	LANCL1	3.95909	3.4445	0.496428	3.01062e-06	0.00490396	1.41072
Lung	YearBlocked	Steroid	ENPP4	3.00443	2.49101	0.478191	1.2596e-05	0.00971877	1.393
Lung	YearBlocked	Steroid	CLDN18	7.12046	6.64768	0.464091	0.000309895	0.0458895	1.37945
Lung	YearBlocked	Steroid	DBP	5.20264	4.75399	0.426329	0.000357623	0.0497898	1.34381
Lung	YearBlocked	Steroid	CDKL5	3.44464	3.00496	0.424347	9.40714e-07	0.00201467	1.34196
Lung	YearBlocked	Steroid	PPP1R12B	5.939	5.5256	0.379568	0.000264174	0.045428	1.30095
Lung	YearBlocked	Steroid	LPA	2.83057	2.45803	0.360742	0.000275279	0.045428	1.28409
Lung	YearBlocked	Steroid	LRP6	4.07379	3.67682	0.347983	0.000338498	0.0481785	1.27278
Lung	YearBlocked	Steroid	ENSMMUG00000008532	7.08509	6.72002	0.317857	0.000371693	0.0497898	1.24648
Lung	YearBlocked	Steroid	MACC1	2.3252	1.97819	0.317381	0.0001839	0.0414765	1.24607
Lung	YearBlocked	Steroid	ENSMMUG00000047467	4.43295	4.10898	0.308287	7.15778e-06	0.00789922	1.23824
Lung	YearBlocked	Steroid	CGNL1	6.33906	6.01362	0.306357	6.55346e-05	0.0265892	1.23658
Lung	YearBlocked	Steroid	SGMS2	3.29427	2.97256	0.289935	0.000235489	0.045428	1.22259
Lung	YearBlocked	Steroid	NR2C2	4.79587	4.47913	0.284563	4.29288e-05	0.0242052	1.21804
Lung	YearBlocked	Steroid	ENSMMUG00000042353	7.88087	7.58665	0.26692	3.09407e-05	0.0181436	1.20324
Lung	YearBlocked	Steroid	FILIP1	4.89256	4.60399	0.259547	0.000146204	0.0369542	1.1971
Lung	YearBlocked	Steroid	MAGI3	5.6498	5.36699	0.256729	5.84642e-05	0.0265892	1.19477
Lung	YearBlocked	Steroid	RABGAP1L	5.13741	4.85394	0.25091	0.000289907	0.045428	1.18996
Lung	YearBlocked	Steroid	MAN1A2	6.41023	6.14141	0.242904	6.28208e-05	0.0265892	1.18337
Lung	YearBlocked	Steroid	SELENBP1	8.28015	8.04204	0.23035	2.49051e-05	0.0165958	1.17312
Lung	YearBlocked	Steroid	CD2AP	5.87061	5.62636	0.21049	0.000271952	0.045428	1.15708
Lung	YearBlocked	Steroid	SFTA3	10.1454	9.95084	0.203758	0.000240903	0.045428	1.15169
Lung	YearBlocked	Steroid	KLC3	3.51053	3.32488	0.198522	0.000175611	0.0412307	1.14752
Lung	YearBlocked	Steroid	ATF6	3.83452	3.61077	0.197937	1.50062e-05	0.0109996	1.14706
Lung	YearBlocked	Steroid	AKAP9	4.02043	3.81746	0.192759	0.000209064	0.0438681	1.14295
Lung	YearBlocked	Steroid	RBM26	4.84198	4.65189	0.181058	0.000212458	0.0438681	1.13371
Lung	YearBlocked	Steroid	UTRN	6.744	6.54266	0.180647	2.72151e-05	0.0166239	1.13339
Lung	YearBlocked	Steroid	CNOT6	5.14976	4.96091	0.159349	0.0002456	0.045428	1.11678
Lung	YearBlocked	Steroid	BNIP3L	7.73751	7.57071	0.148786	0.000317341	0.0458903	1.10864
Lung	YearBlocked	Steroid	PHKB	5.57027	5.42236	0.143622	0.000128879	0.0369542	1.10468
Lung	YearBlocked	Steroid	DDX46	5.45459	5.31969	0.120404	0.000304327	0.045856	1.08704
Lung	YearBlocked	Steroid	MORF4L2	7.08042	7.20112	-0.118454	6.23024e-05	0.0265892	0.921174
Lung	YearBlocked	Steroid	CNOT9	4.69041	4.81507	-0.122442	0.000249951	0.045428	0.918631
Lung	YearBlocked	Steroid	BTF3L4	5.27876	5.4112	-0.126558	0.000216663	0.044115	0.916014
Lung	YearBlocked	Steroid	OLA1	5.79321	5.93214	-0.13575	0.000277298	0.045428	0.910197
Lung	YearBlocked	Steroid	ENSMMUG00000002374	5.07002	5.21267	-0.137674	0.000294384	0.045428	0.908983
Lung	YearBlocked	Steroid	CMTM6	6.17366	6.32064	-0.140564	0.000207931	0.0438681	0.907164
Lung	YearBlocked	Steroid	ENSMMUG00000039788	4.4273	4.5711	-0.141412	0.00010169	0.0369542	0.906631
Lung	YearBlocked	Steroid	NEK4	4.01929	4.16856	-0.142196	0.000289807	0.045428	0.906139
Lung	YearBlocked	Steroid	MEMO1	5.17273	5.32204	-0.145743	0.000122777	0.0369542	0.903914
Lung	YearBlocked	Steroid	CD58	3.52253	3.67657	-0.14838	0.000293341	0.045428	0.902263
Lung	YearBlocked	Steroid	ZBED5	6.20125	6.36421	-0.149765	0.000153577	0.0380325	0.901397
Lung	YearBlocked	Steroid	SLC35B3	4.51665	4.67032	-0.151599	0.000155658	0.0380325	0.900252
Lung	YearBlocked	Steroid	ORC4	3.99329	4.16277	-0.157751	0.000196869	0.0437288	0.896422
Lung	YearBlocked	Steroid	SAR1A	5.63996	5.80375	-0.161399	5.60568e-06	0.00684827	0.894158
Lung	YearBlocked	Steroid	PAIP2	5.36016	5.54417	-0.172781	0.000128382	0.0369542	0.887131
Lung	YearBlocked	Steroid	SCFD1	4.89043	5.05378	-0.181029	6.71079e-05	0.0265892	0.882074
Lung	YearBlocked	Steroid	SUZ12	4.20212	4.37959	-0.185796	0.000294369	0.045428	0.879164
Lung	YearBlocked	Steroid	VIL1	1.86951	2.06895	-0.187886	0.000360301	0.0497898	0.877891
Lung	YearBlocked	Steroid	HECTD2	4.11917	4.31869	-0.189113	0.000183313	0.0414765	0.877145
Lung	YearBlocked	Steroid	PURG	3.68203	3.89507	-0.193545	5.00895e-05	0.0251509	0.874454
Lung	YearBlocked	Steroid	C6orf120	4.51978	4.72662	-0.198003	0.000369245	0.0497898	0.871756
Lung	YearBlocked	Steroid	ENSMMUG00000045385	3.5708	3.78099	-0.198367	1.19935e-05	0.00971877	0.871536
Lung	YearBlocked	Steroid	CASC4	5.72104	5.91023	-0.199513	0.000206461	0.0438681	0.870844
Lung	YearBlocked	Steroid	RAB33B	3.27066	3.46382	-0.199646	0.000302016	0.045856	0.870764
Lung	YearBlocked	Steroid	NUP160	4.50327	4.72047	-0.203639	0.000141911	0.0369542	0.868358
Lung	YearBlocked	Steroid	METTL5	4.22795	4.45128	-0.216781	0.000109022	0.0369542	0.860483
Lung	YearBlocked	Steroid	ZNF253	3.80352	4.01295	-0.220133	0.000111519	0.0369542	0.858486
Lung	YearBlocked	Steroid	MXRA7	7.14792	7.3682	-0.221336	7.96306e-05	0.0299329	0.857771
Lung	YearBlocked	Steroid	TMEM126B	5.16151	5.39313	-0.222677	0.000306541	0.045856	0.856974
Lung	YearBlocked	Steroid	ENSMMUG00000038368	4.97019	5.19037	-0.224361	0.000314634	0.0458903	0.855974
Lung	YearBlocked	Steroid	FAR1	4.94093	5.16411	-0.226194	0.000373593	0.0497898	0.854887
Lung	YearBlocked	Steroid	MACIR	3.7222	3.95624	-0.232011	0.000135513	0.0369542	0.851447
Lung	YearBlocked	Steroid	SRP9	7.19065	7.43132	-0.232807	7.5598e-05	0.0291649	0.850978
Lung	YearBlocked	Steroid	ENSMMUG00000047451	7.21117	7.47186	-0.232993	4.72609e-05	0.0251509	0.850868
Lung	YearBlocked	Steroid	B3GAT2	2.63307	2.88224	-0.236403	5.05546e-05	0.0251509	0.848859
Lung	YearBlocked	Steroid	ENSMMUG00000048099	7.26352	7.54324	-0.238369	0.000262246	0.045428	0.847703
Lung	YearBlocked	Steroid	TRAM1	6.62185	6.87048	-0.241633	0.000112541	0.0369542	0.845787
Lung	YearBlocked	Steroid	SERP1	5.11417	5.36506	-0.246093	0.000237271	0.045428	0.843177
Lung	YearBlocked	Steroid	ENSMMUG00000045895	5.37137	5.66586	-0.249796	2.64792e-05	0.0166239	0.841015
Lung	YearBlocked	Steroid	C1D	3.62743	3.91509	-0.276991	0.000291042	0.045428	0.82531
Lung	YearBlocked	Steroid	STYX	3.21878	3.49753	-0.282424	0.0002832	0.045428	0.822209
Lung	YearBlocked	Steroid	PCSK5	4.32113	4.59282	-0.282888	0.000141133	0.0369542	0.821944
Lung	YearBlocked	Steroid	TLCD5	3.11486	3.39801	-0.287491	0.000359605	0.0497898	0.819326
Lung	YearBlocked	Steroid	CFAP100	1.66789	2.02265	-0.291659	0.000163391	0.0392675	0.816962
Lung	YearBlocked	Steroid	ENO2	3.09576	3.40362	-0.292589	0.000319291	0.0458903	0.816436
Lung	YearBlocked	Steroid	IGIP	7.17391	7.50641	-0.300678	0.000144512	0.0369542	0.811871
Lung	YearBlocked	Steroid	ENSMMUG00000043940	7.52289	7.85522	-0.300845	0.00021156	0.0438681	0.811777
Lung	YearBlocked	Steroid	OGN	6.81862	7.12631	-0.303204	0.000122066	0.0369542	0.810451
Lung	YearBlocked	Steroid	ENSMMUG00000046071	6.99221	7.35405	-0.333827	0.000136773	0.0369542	0.793429
Lung	YearBlocked	Steroid	ENSMMUG00000041546	3.9463	4.29937	-0.333856	5.28177e-05	0.0251509	0.793413
Lung	YearBlocked	Steroid	PCDHA13	1.64114	2.02544	-0.341387	0.000127562	0.0369542	0.789282
Lung	YearBlocked	Steroid	CERKL	2.30594	2.71102	-0.366557	2.20778e-05	0.0154124	0.775632
Lung	YearBlocked	Steroid	USMG5	7.69522	8.09897	-0.383332	0.000139903	0.0369542	0.766665
Lung	YearBlocked	Steroid	NKX3-1	1.2001	1.65624	-0.384118	0.000363517	0.0497898	0.766248
Lung	YearBlocked	Steroid	REC114	4.98889	5.39542	-0.39107	0.000275864	0.045428	0.762564
Lung	YearBlocked	Steroid	GPM6B	4.59852	5.01011	-0.394443	3.84459e-07	0.00128708	0.760783
Lung	YearBlocked	Steroid	ENSMMUG00000010520	4.21783	4.7025	-0.461166	2.66449e-06	0.00488269	0.726399
Lung	YearBlocked	Steroid	ENSMMUG00000047599	4.21569	4.71661	-0.473823	0.000219993	0.0441795	0.720054
Lung	YearBlocked	Steroid	MOB3A	4.61981	5.15226	-0.474093	1.16453e-05	0.00971877	0.719919
Lung	YearBlocked	Steroid	ENSMMUG00000007810	1.92118	2.42927	-0.489822	0.000276669	0.045428	0.712113
Lung	YearBlocked	Steroid	BMP6	3.96107	4.42984	-0.489892	0.000134108	0.0369542	0.712079
Lung	YearBlocked	Steroid	LRRC23	1.78662	2.35396	-0.510314	4.99437e-06	0.00665614	0.70207
Lung	YearBlocked	Steroid	ENSMMUG00000049022	5.37488	5.9969	-0.588486	0.000136355	0.0369542	0.66504
Lung	YearBlocked	Steroid	ENSMMUG00000045791	6.17394	6.78481	-0.602153	8.65036e-06	0.00845429	0.65877
Lung	YearBlocked	Steroid	ENSMMUG00000044989	5.27225	5.90839	-0.632688	3.26956e-07	0.00128708	0.644973
Lung	YearBlocked	Steroid	TSPAN19	1.36258	2.10106	-0.672642	9.61985e-07	0.00201467	0.627357
Lung	YearBlocked	Steroid	KRT5	1.79026	2.57217	-0.711551	4.59103e-06	0.00665614	0.610663
Lung	YearBlocked	Steroid	PRODH	2.65545	3.45176	-0.739072	7.54359e-06	0.00789922	0.599125
Lung	YearBlocked	Steroid	TRBV7-3	3.0551	4.01543	-0.895039	0.000177185	0.0412307	0.537733
Lung	YearBlocked	Steroid	ENSMMUG00000041975	2.72146	3.66979	-0.926774	0.00029404	0.045428	0.526033
Lung	YearBlocked	Steroid	IREB2	1.70738	1.34502	0.330339	0.000387973	0.0511695
Lung	YearBlocked	Steroid	ENSMMUG00000043450	2.36705	2.12347	0.213841	0.000396227	0.0511695
Lung	YearBlocked	Steroid	RAB10	5.7057	5.85509	-0.147684	0.000392886	0.0511695
Lung	YearBlocked	Steroid	SMIM15	4.90629	5.12048	-0.214724	0.000404888	0.0511695
Lung	YearBlocked	Steroid	CXXC4	1.46481	1.72914	-0.261133	0.000400422	0.0511695
Lung	YearBlocked	Steroid	ENSMMUG00000044267	7.42282	7.87937	-0.424241	0.000402308	0.0511695
Lung	YearBlocked	Steroid	ENSMMUG00000047617	1.45947	0.301455	1.17444	0.000415692	0.0512105
Lung	YearBlocked	Steroid	CDC25B	5.66385	5.40578	0.284876	0.000410364	0.0512105
Lung	YearBlocked	Steroid	THAP10	2.38698	2.57458	-0.192454	0.000412333	0.0512105
Lung	YearBlocked	Steroid	DTWD1	5.66119	5.92303	-0.249053	0.000438073	0.0535179
Lung	YearBlocked	Steroid	PRKD3	4.91282	5.03825	-0.132869	0.000459283	0.0556453
Lung	YearBlocked	Steroid	SMAD9	4.70567	4.42958	0.253909	0.000479309	0.0562015
Lung	YearBlocked	Steroid	MPP5	4.86074	4.60947	0.22218	0.00046973	0.0562015
Lung	YearBlocked	Steroid	MRPL42	6.35197	6.21247	0.134848	0.000486518	0.0562015
Lung	YearBlocked	Steroid	ENSMMUG00000047896	4.46994	4.71178	-0.239419	0.000476247	0.0562015
Lung	YearBlocked	Steroid	ENC1	3.97315	4.23127	-0.25837	0.000486876	0.0562015
Lung	YearBlocked	Steroid	CHODL	1.38787	1.71626	-0.33032	0.000486579	0.0562015
Lung	YearBlocked	Steroid	RBM3	3.66337	3.22925	0.465788	0.000498928	0.056478
Lung	YearBlocked	Steroid	C1orf158	1.49105	1.87409	-0.321727	0.000498262	0.056478
Lung	YearBlocked	Steroid	CCDC78	2.10628	2.5377	-0.35404	0.000500828	0.056478
Lung	YearBlocked	Steroid	PPIG	4.34103	3.88876	0.380551	0.000523097	0.0565587
Lung	YearBlocked	Steroid	ENSMMUG00000001017	1.67691	1.37981	0.29743	0.00053341	0.0565587
Lung	YearBlocked	Steroid	ATL3	5.04527	4.74232	0.272853	0.000533704	0.0565587
Lung	YearBlocked	Steroid	PCGF5	3.52836	3.24698	0.236281	0.000511902	0.0565587
Lung	YearBlocked	Steroid	RBM15	2.20814	1.97095	0.21846	0.000518189	0.0565587
Lung	YearBlocked	Steroid	ARL10	4.09544	3.86481	0.216427	0.00052388	0.0565587
Lung	YearBlocked	Steroid	TM9SF2	6.71219	6.85352	-0.138161	0.000536266	0.0565587
Lung	YearBlocked	Steroid	RUSC1	4.75349	4.94987	-0.182345	0.000534523	0.0565587
Lung	YearBlocked	Steroid	TMEM211	1.07438	1.49898	-0.415663	0.000514944	0.0565587
Lung	YearBlocked	Steroid	EMB	4.87063	4.64243	0.203072	0.000550859	0.0576828
Lung	YearBlocked	Steroid	CHL1	3.82896	3.4153	0.398722	0.000557188	0.0579317
Lung	YearBlocked	Steroid	HEY2	1.54266	1.84841	-0.284969	0.000575544	0.0594189
Lung	YearBlocked	Steroid	IL5	2.35573	3.28383	-0.894922	0.000584163	0.0598869
Lung	YearBlocked	Steroid	COX17	7.15043	6.95684	0.205391	0.000592094	0.0602785
Lung	YearBlocked	Steroid	TMOD3	6.426	6.29033	0.112906	0.000603853	0.0610516
Lung	YearBlocked	Steroid	TBX4	6.38603	6.51668	-0.133571	0.000633909	0.0636514
Lung	YearBlocked	Steroid	LRRC70	1.69963	2.15656	-0.442499	0.000643794	0.0642042
Lung	YearBlocked	Steroid	CD248	5.23678	5.54039	-0.300661	0.000664896	0.0658607
Lung	YearBlocked	Steroid	FXYD3	6.99621	6.68869	0.324685	0.000690145	0.0667504
Lung	YearBlocked	Steroid	MPEG1	3.64766	3.31139	0.316584	0.000694126	0.0667504
Lung	YearBlocked	Steroid	UBTD2	4.6016	4.80049	-0.19611	0.000699307	0.0667504
Lung	YearBlocked	Steroid	CGGBP1	5.46341	5.68884	-0.213028	0.000701198	0.0667504
Lung	YearBlocked	Steroid	C2orf69	2.24159	2.45872	-0.226395	0.000690095	0.0667504
Lung	YearBlocked	Steroid	ENSMMUG00000042676	8.48328	8.71995	-0.23526	0.000686848	0.0667504
Lung	YearBlocked	Steroid	VPS13C	3.24661	3.0088	0.221004	0.000734745	0.0690687
Lung	YearBlocked	Steroid	DEFB103A	1.85945	2.4837	-0.518517	0.000734974	0.0690687
Lung	YearBlocked	Steroid	ENSMMUG00000045236	6.99244	7.32973	-0.301221	0.000742783	0.0693579
Lung	YearBlocked	Steroid	NUPR1	8.9477	8.72415	0.231422	0.000764886	0.0705235
Lung	YearBlocked	Steroid	CYBRD1	7.80221	7.57279	0.210767	0.00076221	0.0705235
Lung	YearBlocked	Steroid	INSR	3.91179	3.68409	0.218589	0.00078749	0.071263
Lung	YearBlocked	Steroid	C1orf146	1.00537	1.30129	-0.281046	0.000780366	0.071263
Lung	YearBlocked	Steroid	NTNG2	2.54048	3.3976	-0.814713	0.000786138	0.071263
Lung	YearBlocked	Steroid	STAG1	3.73932	3.4462	0.241522	0.000801704	0.0714197
Lung	YearBlocked	Steroid	PBLD	6.22004	6.06997	0.158039	0.000810975	0.0714197
Lung	YearBlocked	Steroid	ITGB5	5.83547	6.01096	-0.1767	0.00080982	0.0714197
Lung	YearBlocked	Steroid	LYPLA1	4.92514	5.13078	-0.2107	0.000796781	0.0714197
Lung	YearBlocked	Steroid	ACKR4	3.44213	3.8452	-0.403953	0.000813581	0.0714197
Lung	YearBlocked	Steroid	AFF4	4.19935	3.78575	0.368999	0.00083604	0.0715094
Lung	YearBlocked	Steroid	ENSMMUG00000003260	3.8004	3.53822	0.277746	0.000832959	0.0715094
Lung	YearBlocked	Steroid	UBXN7	4.28002	4.02672	0.21519	0.000843869	0.0715094
Lung	YearBlocked	Steroid	IWS1	5.28913	5.17421	0.0991439	0.000841233	0.0715094
Lung	YearBlocked	Steroid	ZNF862	4.68498	4.85077	-0.158803	0.000833247	0.0715094
Lung	YearBlocked	Steroid	ENSMMUG00000014807	4.99651	5.2452	-0.244246	0.000843263	0.0715094
Lung	YearBlocked	Steroid	ENSMMUG00000048000	4.30952	3.85918	0.453305	0.000852268	0.071806
Lung	YearBlocked	Steroid	AKAP6	2.16488	1.98636	0.165502	0.000865476	0.0725022
Lung	YearBlocked	Steroid	ENSMMUG00000038457	4.60846	3.40426	1.18831	0.000894663	0.0745213
Lung	YearBlocked	Steroid	THOC2	4.48954	4.33126	0.130289	0.000902463	0.0747463
Lung	YearBlocked	Steroid	TRIM29	1.03627	1.41412	-0.338038	0.000924099	0.0761084
Lung	YearBlocked	Steroid	PPP1R3C	6.44515	6.75156	-0.309863	0.000930073	0.0761724
Lung	YearBlocked	Steroid	HCK	1.68403	1.38841	0.29471	0.000948968	0.0772882
Lung	YearBlocked	Steroid	MYO9A	2.91045	2.52062	0.345287	0.00095921	0.0776907
Lung	YearBlocked	Steroid	KIF3A	3.59251	3.34133	0.223538	0.000967151	0.0779035
Lung	YearBlocked	Steroid	RIOX2	4.7838	4.93607	-0.144492	0.000975581	0.0781531
Lung	YearBlocked	Steroid	ITM2B	8.98151	9.17513	-0.183546	0.00098907	0.0788031
Lung	YearBlocked	Steroid	TRIM33	3.29179	2.95898	0.284901	0.00100725	0.0793886
Lung	YearBlocked	Steroid	FBXO4	4.43753	4.62668	-0.183696	0.00100487	0.0793886
Lung	YearBlocked	Steroid	S1PR1	6.85786	7.06142	-0.206677	0.00101274	0.0793945
Lung	YearBlocked	Steroid	APEX2	3.72062	3.86351	-0.139199	0.0010247	0.0799048
Lung	YearBlocked	Steroid	TCEAL1	4.91228	5.07318	-0.153981	0.0010356	0.0803275
Lung	YearBlocked	Steroid	DLG2	1.86206	2.24269	-0.35918	0.0010513	0.081116
Lung	YearBlocked	Steroid	ENSMMUG00000042449	3.03727	2.58598	0.483035	0.00109881	0.0824621
Lung	YearBlocked	Steroid	TTC33	3.68024	3.32769	0.315879	0.0011098	0.0824621
Lung	YearBlocked	Steroid	ATP6V0E1	9.19319	9.05561	0.155262	0.00112771	0.0824621
Lung	YearBlocked	Steroid	TRAF5	3.63782	3.78251	-0.147509	0.00110922	0.0824621
Lung	YearBlocked	Steroid	S100PBP	4.37706	4.54961	-0.160993	0.00108814	0.0824621
Lung	YearBlocked	Steroid	ARF6	5.69314	5.86171	-0.168834	0.00111806	0.0824621
Lung	YearBlocked	Steroid	C4orf46	3.63019	3.84724	-0.21813	0.00111127	0.0824621
Lung	YearBlocked	Steroid	SUSD4	5.74398	6.00745	-0.270158	0.00113062	0.0824621
Lung	YearBlocked	Steroid	ST8SIA2	1.90667	2.17831	-0.300014	0.00111324	0.0824621
Lung	YearBlocked	Steroid	FZD10	2.0841	2.40674	-0.302952	0.00108683	0.0824621
Lung	YearBlocked	Steroid	RGS20	1.597	2.13721	-0.550874	0.00112042	0.0824621
Lung	YearBlocked	Steroid	POLR2B	6.16522	6.30787	-0.13594	0.00114505	0.0831013
Lung	YearBlocked	Steroid	CACNB4	1.50558	1.15908	0.353037	0.00116393	0.0833715
Lung	YearBlocked	Steroid	EDEM3	4.15119	3.91007	0.206598	0.00116786	0.0833715
Lung	YearBlocked	Steroid	ATP1B2	4.40419	4.6107	-0.205102	0.00117152	0.0833715
Lung	YearBlocked	Steroid	ARMC3	1.33129	1.67244	-0.28332	0.00115709	0.0833715
Lung	YearBlocked	Steroid	EXPH5	2.54996	2.20437	0.29954	0.00119141	0.0837343
Lung	YearBlocked	Steroid	SIAH1	5.18925	5.32158	-0.129019	0.00119376	0.0837343
Lung	YearBlocked	Steroid	BEX4	6.09931	6.29497	-0.185455	0.00118748	0.0837343
Lung	YearBlocked	Steroid	ABL2	3.09184	2.76925	0.282321	0.00120252	0.0839477
Lung	YearBlocked	Steroid	HLA-DRA	5.79334	5.51604	0.304122	0.00121026	0.084087
Lung	YearBlocked	Steroid	ENSMMUG00000042442	5.9921	6.31411	-0.294765	0.00123387	0.085323
Lung	YearBlocked	Steroid	CMA1	1.64608	1.03932	0.585446	0.00127596	0.0865997
Lung	YearBlocked	Steroid	REST	4.02828	3.75321	0.230789	0.00126475	0.0865997
Lung	YearBlocked	Steroid	SPON1	5.2512	5.48717	-0.213313	0.00127553	0.0865997
Lung	YearBlocked	Steroid	VWA3A	3.7576	4.02101	-0.228979	0.00125987	0.0865997
Lung	YearBlocked	Steroid	BBX	3.7096	3.36727	0.296019	0.0012872	0.0869604
Lung	YearBlocked	Steroid	ENSMMUG00000045964	1.07046	1.82781	-0.730352	0.0013132	0.0883095
Lung	YearBlocked	Steroid	MGA	3.78284	3.58212	0.170629	0.00133329	0.0884433
Lung	YearBlocked	Steroid	FAM171A1	5.74433	5.91701	-0.18232	0.00132131	0.0884433
Lung	YearBlocked	Steroid	VEGFD	5.46151	5.74119	-0.276864	0.00132731	0.0884433
Lung	YearBlocked	Steroid	CLUAP1	4.48063	4.34056	0.138739	0.00134932	0.0887591
Lung	YearBlocked	Steroid	C12orf10	4.29689	4.43539	-0.135218	0.00135016	0.0887591
Lung	YearBlocked	Steroid	KIF1B	1.59857	1.23985	0.291613	0.00139339	0.0889468
Lung	YearBlocked	Steroid	TMEM30B	4.4906	4.22443	0.289841	0.00137572	0.0889468
Lung	YearBlocked	Steroid	FIGN	2.94785	2.64409	0.277299	0.00139548	0.0889468
Lung	YearBlocked	Steroid	KLHDC10	3.58826	3.42054	0.15204	0.00138127	0.0889468
Lung	YearBlocked	Steroid	CLDN12	3.37161	3.52172	-0.146037	0.00138588	0.0889468
Lung	YearBlocked	Steroid	AGPAT5	4.3102	4.52722	-0.210635	0.00137641	0.0889468
Lung	YearBlocked	Steroid	WNT5A	4.06529	4.34725	-0.26763	0.00136041	0.0889468
Lung	YearBlocked	Steroid	DPY19L1	4.60515	4.78749	-0.190935	0.00140403	0.0891042
Lung	YearBlocked	Steroid	AASDHPPT	5.48262	5.6171	-0.125335	0.00141917	0.0896766
Lung	YearBlocked	Steroid	ZC3H13	5.2404	5.08329	0.12401	0.00144217	0.0903513
Lung	YearBlocked	Steroid	SUMO3	6.09905	6.33848	-0.236811	0.00143748	0.0903513
Lung	YearBlocked	Steroid	ENSMMUG00000018611	3.20149	3.46131	-0.263731	0.00145106	0.0905216
Lung	YearBlocked	Steroid	ENSMMUG00000029931	10.0132	8.99967	0.943074	0.00146221	0.0908305
Lung	YearBlocked	Steroid	SMG1	3.68181	3.3545	0.297033	0.00149574	0.0925213
Lung	YearBlocked	Steroid	CCNG1	5.77209	5.96646	-0.182129	0.00150585	0.0927554
Lung	YearBlocked	Steroid	MAP3K20	5.86112	5.64626	0.175802	0.00151644	0.0930166
Lung	YearBlocked	Steroid	TRMT10C	4.17093	4.36766	-0.194467	0.00153455	0.0937352
Lung	YearBlocked	Steroid	HAGHL	1.7428	2.19148	-0.413795	0.0015969	0.0971392
Lung	YearBlocked	Steroid	METRNL	6.22914	5.98685	0.247838	0.00162011	0.0981438
Lung	YearBlocked	Steroid	ENSMMUG00000042594	5.63263	5.36718	0.305092	0.00163274	0.0985018
Lung	YearBlocked	Steroid	TMEM86A	2.67027	2.90296	-0.219644	0.00164323	0.0987286
Lung	YearBlocked	Steroid	ATP6V1A	4.80953	4.6619	0.137803	0.00165914	0.0992773
Lung	YearBlocked	Steroid	TBKBP1	4.04782	4.20625	-0.149467	0.00170159	0.101404
Lung	YearBlocked	Steroid	HNRNPC	8.85945	8.72404	0.126659	0.00170956	0.101466
Lung	YearBlocked	Steroid	ZFX	3.9927	3.65003	0.332659	0.0017379	0.10232
Lung	YearBlocked	Steroid	NUDT4	6.14757	6.40813	-0.266009	0.00173359	0.10232
Lung	YearBlocked	Steroid	NME9	2.29989	2.65875	-0.308578	0.00177284	0.103959
Lung	YearBlocked	Steroid	PLA1A	3.09446	2.6604	0.43881	0.00181862	0.105798
Lung	YearBlocked	Steroid	COX20	7.63061	7.81646	-0.159837	0.00181237	0.105798
Lung	YearBlocked	Steroid	DCTN4	5.4365	5.53514	-0.100374	0.00186978	0.107854
Lung	YearBlocked	Steroid	NDFIP2	3.55808	3.75773	-0.185416	0.00187313	0.107854
Lung	YearBlocked	Steroid	CFAP52	1.44991	1.70256	-0.215158	0.00187604	0.107854
Lung	YearBlocked	Steroid	TSC22D1	6.1798	6.31116	-0.113664	0.00192608	0.110298
Lung	YearBlocked	Steroid	BPTF	4.83858	4.69406	0.115552	0.00193435	0.110341
Lung	YearBlocked	Steroid	MINK1	6.36182	6.5045	-0.132206	0.00195523	0.110382
Lung	YearBlocked	Steroid	TMC5	2.46855	2.69875	-0.18791	0.00194831	0.110382
Lung	YearBlocked	Steroid	ZNF85	2.03716	2.20614	-0.199894	0.0019628	0.110382
Lung	YearBlocked	Steroid	SLC12A8	1.38064	1.66899	-0.270087	0.00196518	0.110382
Lung	YearBlocked	Steroid	CD163	2.70126	2.4514	0.23875	0.00199522	0.110386
Lung	YearBlocked	Steroid	CEP120	4.22115	4.07049	0.13876	0.00201346	0.110386
Lung	YearBlocked	Steroid	MED12	5.09828	5.20785	-0.109562	0.00200011	0.110386
Lung	YearBlocked	Steroid	ZNF639	4.52835	4.65997	-0.128483	0.00201097	0.110386
Lung	YearBlocked	Steroid	FASTKD2	4.6397	4.78687	-0.131292	0.0020183	0.110386
Lung	YearBlocked	Steroid	ALDH18A1	3.75441	3.87998	-0.131635	0.00198996	0.110386
Lung	YearBlocked	Steroid	ZNF22	5.9122	6.05393	-0.14097	0.00203858	0.110386
Lung	YearBlocked	Steroid	ENSMMUG00000042261	1.3867	1.53765	-0.149432	0.00200426	0.110386
Lung	YearBlocked	Steroid	PAQR8	2.53142	2.6861	-0.157463	0.00204051	0.110386
Lung	YearBlocked	Steroid	TNIP3	3.74474	4.06486	-0.309291	0.00204056	0.110386
Lung	YearBlocked	Steroid	SMNDC1	5.1287	5.32045	-0.190772	0.00205761	0.110899
Lung	YearBlocked	Steroid	PRDM5	2.90847	2.60608	0.296897	0.00214441	0.111163
Lung	YearBlocked	Steroid	ABCD3	6.24943	6.10396	0.143375	0.00207723	0.111163
Lung	YearBlocked	Steroid	ERP29	7.73302	7.61642	0.116267	0.00210128	0.111163
Lung	YearBlocked	Steroid	RBM8A	7.0593	6.96995	0.08797	0.0020805	0.111163
Lung	YearBlocked	Steroid	AAAS	5.2896	5.41231	-0.111512	0.00212673	0.111163
Lung	YearBlocked	Steroid	MAPK1IP1L	4.89177	5.03329	-0.14615	0.00212371	0.111163
Lung	YearBlocked	Steroid	TMEM38A	3.26132	3.44149	-0.159291	0.0021061	0.111163
Lung	YearBlocked	Steroid	UBE2W	3.89212	4.08061	-0.184006	0.0020983	0.111163
Lung	YearBlocked	Steroid	ORMDL1	5.03983	5.28475	-0.221991	0.00214591	0.111163
Lung	YearBlocked	Steroid	PSME2	8.10021	8.37902	-0.265659	0.00213353	0.111163
Lung	YearBlocked	Steroid	OLFML1	3.35363	3.63751	-0.287817	0.00212218	0.111163
Lung	YearBlocked	Steroid	MYO5A	3.14038	2.95825	0.1792	0.00215696	0.111341
Lung	YearBlocked	Steroid	SNRPE	7.26128	7.3914	-0.118527	0.00216585	0.111408
Lung	YearBlocked	Steroid	OST4	8.2214	8.36771	-0.13631	0.00224205	0.11295
Lung	YearBlocked	Steroid	NDFIP1	6.13786	6.27896	-0.139319	0.00224036	0.11295
Lung	YearBlocked	Steroid	YIF1A	5.08912	5.24976	-0.163271	0.00221535	0.11295
Lung	YearBlocked	Steroid	MINDY4	2.94443	3.13451	-0.174648	0.00224193	0.11295
Lung	YearBlocked	Steroid	TEX26	1.39538	1.7509	-0.303706	0.00223767	0.11295
Lung	YearBlocked	Steroid	WNT3	3.15791	3.4873	-0.308237	0.00221309	0.11295
Lung	YearBlocked	Steroid	KCNJ15	4.06633	3.68914	0.378758	0.002268	0.113703
Lung	YearBlocked	Steroid	ALOX5	1.31732	1.07984	0.238566	0.00228338	0.113703
Lung	YearBlocked	Steroid	FGD6	4.49786	4.26207	0.209126	0.00228801	0.113703
Lung	YearBlocked	Steroid	ODF3B	3.05035	3.48559	-0.346903	0.00227812	0.113703
Lung	YearBlocked	Steroid	ENSMMUG00000037667	7.25247	6.2725	0.922098	0.00240163	0.114604
Lung	YearBlocked	Steroid	GPX1	5.97325	5.5545	0.410197	0.00235501	0.114604
Lung	YearBlocked	Steroid	PGGT1B	4.13836	3.84345	0.261608	0.00237464	0.114604
Lung	YearBlocked	Steroid	MRPL54	5.25266	5.02931	0.211709	0.002347	0.114604
Lung	YearBlocked	Steroid	SUDS3	5.04311	4.87456	0.146606	0.0023523	0.114604
Lung	YearBlocked	Steroid	TPR	5.29188	5.18616	0.0785547	0.00240778	0.114604
Lung	YearBlocked	Steroid	TMED2	5.80237	5.90482	-0.0977377	0.00234757	0.114604
Lung	YearBlocked	Steroid	MEIS1	4.89813	5.04841	-0.144516	0.00239565	0.114604
Lung	YearBlocked	Steroid	VAMP7	5.003	5.14909	-0.152756	0.00232113	0.114604
Lung	YearBlocked	Steroid	EFCAB8	2.12194	2.3081	-0.165557	0.00233244	0.114604
Lung	YearBlocked	Steroid	ENSMMUG00000044691	3.18234	3.41103	-0.224552	0.00240147	0.114604
Lung	YearBlocked	Steroid	RNF11	6.04056	6.27339	-0.233775	0.00237086	0.114604
Lung	YearBlocked	Steroid	WFDC1	5.59282	5.94875	-0.342493	0.00239791	0.114604
Lung	YearBlocked	Steroid	ICAM4	6.17363	5.91031	0.27469	0.00245922	0.114723
Lung	YearBlocked	Steroid	FAM114A2	4.93361	4.78337	0.134414	0.00248672	0.114723
Lung	YearBlocked	Steroid	TSPAN3	7.54625	7.70363	-0.134414	0.00243765	0.114723
Lung	YearBlocked	Steroid	MAT2B	5.80485	5.95766	-0.147694	0.00248853	0.114723
Lung	YearBlocked	Steroid	STAC2	0.993983	1.18116	-0.169821	0.00244477	0.114723
Lung	YearBlocked	Steroid	SLC2A10	4.7971	4.97009	-0.171185	0.0024584	0.114723
Lung	YearBlocked	Steroid	INHBA	1.21939	1.39834	-0.172503	0.00246048	0.114723
Lung	YearBlocked	Steroid	ABCB10	4.18752	4.37379	-0.181696	0.00246509	0.114723
Lung	YearBlocked	Steroid	ETFRF1	3.07571	3.35572	-0.279281	0.00248291	0.114723
Lung	YearBlocked	Steroid	NDC80	3.27033	3.60389	-0.30882	0.00244778	0.114723
Lung	YearBlocked	Steroid	IGF2BP3	4.91163	5.11222	-0.196847	0.00251985	0.115802
Lung	YearBlocked	Steroid	DPPA2	2.88822	2.23489	0.662049	0.00254133	0.116161
Lung	YearBlocked	Steroid	IFT57	5.02542	4.84818	0.167383	0.00254351	0.116161
Lung	YearBlocked	Steroid	PPP1CC	8.02401	8.14953	-0.112499	0.00256076	0.116246
Lung	YearBlocked	Steroid	KRT15	2.65739	3.25803	-0.514499	0.00256121	0.116246
Lung	YearBlocked	Steroid	TCEAL8	4.06119	4.19949	-0.147314	0.00257242	0.116394
Lung	YearBlocked	Steroid	NOP10	7.33595	7.07367	0.275198	0.00259583	0.116965
Lung	YearBlocked	Steroid	ENSMMUG00000015754	3.39397	3.2426	0.150009	0.00261539	0.116965
Lung	YearBlocked	Steroid	ENSMMUG00000043386	3.42863	3.63557	-0.197363	0.00261694	0.116965
Lung	YearBlocked	Steroid	SPAG6	1.47982	1.80568	-0.26925	0.00260658	0.116965
Lung	YearBlocked	Steroid	UBXN10	1.58389	1.94164	-0.291159	0.00263007	0.117194
Lung	YearBlocked	Steroid	GTSF1	1.34935	1.75726	-0.418852	0.00264122	0.117334
Lung	YearBlocked	Steroid	NEK7	5.46274	5.66157	-0.18692	0.00264979	0.117359
Lung	YearBlocked	Steroid	DAB1	1.37562	1.65828	-0.281325	0.00267744	0.118227
Lung	YearBlocked	Steroid	CLCN5	1.80162	1.48644	0.291419	0.00269822	0.118786
Lung	YearBlocked	Steroid	SEC31A	6.15145	6.22403	-0.0836366	0.00274267	0.120382
Lung	YearBlocked	Steroid	GNAS	10.1244	10.216	-0.0922496	0.00275353	0.120498
Lung	YearBlocked	Steroid	KIAA1324L	6.57751	6.3451	0.229865	0.00278853	0.120764
Lung	YearBlocked	Steroid	IL17RC	3.89201	4.05111	-0.13954	0.00279768	0.120764
Lung	YearBlocked	Steroid	ENKUR	1.23056	1.41313	-0.150665	0.0027754	0.120764
Lung	YearBlocked	Steroid	NAE1	5.65506	5.84587	-0.175496	0.00277724	0.120764
Lung	YearBlocked	Steroid	RAP2C	3.37344	3.59832	-0.224735	0.0028008	0.120764
Lung	YearBlocked	Steroid	NMNAT2	2.2845	2.81559	-0.542203	0.00283228	0.121763
Lung	YearBlocked	Steroid	ENSMMUG00000007237	4.33846	3.84271	0.530659	0.00293403	0.123159
Lung	YearBlocked	Steroid	ENSMMUG00000008227	5.1764	4.79959	0.403617	0.00293814	0.123159
Lung	YearBlocked	Steroid	TRIM46	2.19187	1.89905	0.319049	0.00294586	0.123159
Lung	YearBlocked	Steroid	TTC39B	1.33086	1.01392	0.303372	0.00287806	0.123159
Lung	YearBlocked	Steroid	PATJ	3.9538	3.78466	0.160902	0.00292332	0.123159
Lung	YearBlocked	Steroid	RAB11FIP2	4.21269	4.03689	0.149903	0.00294269	0.123159
Lung	YearBlocked	Steroid	NCKAP1	5.99753	6.10504	-0.110421	0.00294876	0.123159
Lung	YearBlocked	Steroid	F8	1.99423	2.14609	-0.1476	0.00294565	0.123159
Lung	YearBlocked	Steroid	SRPX	5.35162	5.56472	-0.206591	0.00293369	0.123159
Lung	YearBlocked	Steroid	CCDC152	2.78074	3.1775	-0.383112	0.00293902	0.123159
Lung	YearBlocked	Steroid	FSD1L	1.84731	1.37512	0.461295	0.00297422	0.12317
Lung	YearBlocked	Steroid	BRIP1	1.68894	1.86826	-0.179964	0.00297225	0.12317
Lung	YearBlocked	Steroid	XCL1	1.28641	1.58003	-0.318295	0.00297353	0.12317
Lung	YearBlocked	Steroid	CBFB	3.68794	3.89646	-0.202112	0.00300384	0.123978
Lung	YearBlocked	Steroid	CNTNAP3	0.964058	1.34132	-0.387751	0.00301066	0.123978
Lung	YearBlocked	Steroid	PLPP5	4.91953	5.07427	-0.144548	0.00302275	0.124127
Lung	YearBlocked	Steroid	DRC7	1.86602	2.0224	-0.133239	0.00304252	0.124591
Lung	YearBlocked	Steroid	ENSMMUG00000014892	3.23162	3.40046	-0.160883	0.00306468	0.125148
Lung	YearBlocked	Steroid	GTF3C4	3.65809	3.47821	0.14882	0.00307809	0.125346
Lung	YearBlocked	Steroid	ENSMMUG00000009309	11.2522	10.5865	0.586871	0.0030965	0.125747
Lung	YearBlocked	Steroid	TPGS1	3.55343	3.33925	0.252447	0.00319806	0.127401
Lung	YearBlocked	Steroid	BAZ2B	4.27881	4.07918	0.172181	0.00316856	0.127401
Lung	YearBlocked	Steroid	FNDC3A	5.17291	5.0358	0.110431	0.00319161	0.127401
Lung	YearBlocked	Steroid	PHF21A	4.98065	5.09647	-0.120173	0.00317355	0.127401
Lung	YearBlocked	Steroid	TMEM168	4.29899	4.45235	-0.153422	0.0031604	0.127401
Lung	YearBlocked	Steroid	MTPN	6.06246	6.22713	-0.167775	0.00319089	0.127401
Lung	YearBlocked	Steroid	CYB561	5.98431	6.30727	-0.298652	0.00318389	0.127401
Lung	YearBlocked	Steroid	TFG	6.34142	6.43457	-0.0893985	0.00320862	0.127475
Lung	YearBlocked	Steroid	GUSB	5.26753	5.12019	0.145279	0.00322355	0.127722
Lung	YearBlocked	Steroid	XIAP	2.81959	2.55099	0.234361	0.00323553	0.127851
Lung	YearBlocked	Steroid	HOMER1	4.64002	4.27658	0.336836	0.00326643	0.128433
Lung	YearBlocked	Steroid	MRPL14	7.42821	7.15899	0.279558	0.00327477	0.128433
Lung	YearBlocked	Steroid	BRF2	6.54125	6.65879	-0.117806	0.00327654	0.128433
Lung	YearBlocked	Steroid	TIPARP	3.89185	3.71265	0.160005	0.00329202	0.128686
Lung	YearBlocked	Steroid	WDR62	2.73773	2.86722	-0.12929	0.00330055	0.128686
Lung	YearBlocked	Steroid	UNC50	5.97479	6.08971	-0.110788	0.00332046	0.128778
Lung	YearBlocked	Steroid	TPP2	4.73539	4.84924	-0.115987	0.00331712	0.128778
Lung	YearBlocked	Steroid	EGFR	4.94095	4.72324	0.19608	0.00337586	0.129962
Lung	YearBlocked	Steroid	GLS	5.57202	5.72863	-0.148855	0.00339829	0.129962
Lung	YearBlocked	Steroid	CPNE3	4.74039	4.97566	-0.228003	0.00338773	0.129962
Lung	YearBlocked	Steroid	RAC1	3.18464	3.4439	-0.242949	0.00340419	0.129962
Lung	YearBlocked	Steroid	ENTPD2	1.36204	1.73279	-0.330721	0.00339838	0.129962
Lung	YearBlocked	Steroid	ENSMMUG00000048341	2.85238	3.43452	-0.638228	0.00336497	0.129962
Lung	YearBlocked	Steroid	SLF2	3.57328	3.34936	0.186601	0.00343278	0.130088
Lung	YearBlocked	Steroid	PPDPF	8.55214	8.3968	0.178751	0.00348548	0.130088
Lung	YearBlocked	Steroid	PUM1	5.83431	5.92146	-0.0911354	0.00345558	0.130088
Lung	YearBlocked	Steroid	ZNF248	4.50308	4.62189	-0.126333	0.00348734	0.130088
Lung	YearBlocked	Steroid	DNA2	2.26986	2.40828	-0.149778	0.00345396	0.130088
Lung	YearBlocked	Steroid	RNF139	5.40304	5.57922	-0.174115	0.00346836	0.130088
Lung	YearBlocked	Steroid	ENSMMUG00000032145	5.64288	5.98691	-0.307554	0.00347729	0.130088
Lung	YearBlocked	Steroid	PLP1	1.9668	2.3747	-0.399664	0.00348459	0.130088
Lung	YearBlocked	Steroid	IFI27L1	4.84455	6.43799	-1.55151	0.00345754	0.130088
Lung	YearBlocked	Steroid	MEF2A	5.83186	5.98313	-0.16621	0.0035083	0.130537
Lung	YearBlocked	Steroid	UHRF1BP1L	3.56485	3.38002	0.187816	0.00354555	0.130708
Lung	YearBlocked	Steroid	GALK2	4.55828	4.41277	0.148233	0.00353172	0.130708
Lung	YearBlocked	Steroid	FEM1B	4.92013	4.77897	0.111725	0.00353851	0.130708
Lung	YearBlocked	Steroid	TMCO3	4.36537	4.59244	-0.210835	0.00354855	0.130708
Lung	YearBlocked	Steroid	SESN3	3.50599	3.17528	0.317575	0.00359854	0.130948
Lung	YearBlocked	Steroid	FAM210A	5.01373	4.77842	0.236561	0.00361009	0.130948
Lung	YearBlocked	Steroid	YWHAB	7.26457	7.35937	-0.0992833	0.00360723	0.130948
Lung	YearBlocked	Steroid	UMAD1	3.2441	3.38137	-0.133448	0.00360307	0.130948
Lung	YearBlocked	Steroid	RBIS	7.22604	7.46821	-0.234248	0.00361541	0.130948
Lung	YearBlocked	Steroid	MIA-RAB4B	2.76958	3.01803	-0.238175	0.00357019	0.130948
Lung	YearBlocked	Steroid	P2RY14	1.96281	2.24547	-0.278913	0.0036176	0.130948
Lung	YearBlocked	Steroid	ZSCAN23	2.07093	1.81674	0.242199	0.00362824	0.13101
Lung	YearBlocked	Steroid	PLEKHF2	3.95929	4.14013	-0.170567	0.00366201	0.131581
Lung	YearBlocked	Steroid	ZNF257	3.47914	3.73359	-0.290613	0.00366056	0.131581
Lung	YearBlocked	Steroid	MED21	6.02742	6.28891	-0.246673	0.0036849	0.13208
Lung	YearBlocked	Steroid	LCOR	2.3432	1.91012	0.396302	0.00370284	0.132399
Lung	YearBlocked	Steroid	TYROBP	5.31091	5.07613	0.267771	0.00371477	0.132479
Lung	YearBlocked	Steroid	GATAD2B	4.5421	4.64537	-0.113013	0.00372316	0.132479
Lung	YearBlocked	Steroid	CCDC137	4.19969	4.05462	0.140744	0.00375835	0.132507
Lung	YearBlocked	Steroid	TRERF1	3.75976	3.93511	-0.187346	0.00375787	0.132507
Lung	YearBlocked	Steroid	AK7	1.28947	1.54863	-0.212188	0.00376009	0.132507
Lung	YearBlocked	Steroid	HSPE1-MOB4	7.85349	8.30873	-0.442472	0.00373562	0.132507
Lung	YearBlocked	Steroid	SFTPA1	11.0432	10.2876	0.747847	0.00378971	0.132595
Lung	YearBlocked	Steroid	FAM122B	4.19767	4.35112	-0.156088	0.00377368	0.132595
Lung	YearBlocked	Steroid	SGPP1	3.43708	3.69631	-0.250875	0.00378815	0.132595
Lung	YearBlocked	Steroid	HNRNPAB	7.38769	7.27261	0.108707	0.00386357	0.134857
Lung	YearBlocked	Steroid	ZMPSTE24	4.70936	4.86372	-0.152602	0.00388307	0.135216
Lung	YearBlocked	Steroid	ZMYND10	2.25932	2.55101	-0.228514	0.0039113	0.135876
Lung	YearBlocked	Steroid	ABCB4	4.45025	4.69369	-0.279463	0.00392372	0.135985
Lung	YearBlocked	Steroid	PRPF38B	6.09677	5.95288	0.117754	0.00397405	0.136759
Lung	YearBlocked	Steroid	LSM10	5.08241	5.22724	-0.138499	0.00397132	0.136759
Lung	YearBlocked	Steroid	TPD52L1	3.58183	3.97425	-0.4053	0.0039699	0.136759
Lung	YearBlocked	Steroid	SCPEP1	5.93948	5.67596	0.292949	0.00399546	0.137174
Lung	YearBlocked	Steroid	TBX6	1.16478	1.42727	-0.25021	0.00402658	0.13792
Lung	YearBlocked	Steroid	HDAC6	4.85004	4.9797	-0.120285	0.00406148	0.138791
Lung	YearBlocked	Steroid	PCGF6	2.95872	3.11597	-0.140677	0.00409101	0.139475
Lung	YearBlocked	Steroid	RRAGD	2.37347	2.05299	0.332777	0.00415816	0.140504
Lung	YearBlocked	Steroid	FGF2	2.29072	2.03905	0.236752	0.00419125	0.140504
Lung	YearBlocked	Steroid	GRAMD2A	5.26371	5.05015	0.215017	0.00419788	0.140504
Lung	YearBlocked	Steroid	IGF2BP1	2.96634	2.77608	0.174391	0.00413503	0.140504
Lung	YearBlocked	Steroid	CNTRL	3.33221	3.17807	0.141316	0.00418426	0.140504
Lung	YearBlocked	Steroid	OSBPL7	3.89472	4.03584	-0.129998	0.00416548	0.140504
Lung	YearBlocked	Steroid	ZNF680	2.50879	2.65031	-0.156979	0.00418465	0.140504
Lung	YearBlocked	Steroid	EBF4	3.89633	4.09866	-0.192513	0.00415547	0.140504
Lung	YearBlocked	Steroid	KIAA0895	1.71267	1.847	-0.122789	0.00421377	0.140715
Lung	YearBlocked	Steroid	ARHGAP8	4.64795	4.44972	0.197586	0.00426037	0.141714
Lung	YearBlocked	Steroid	ANKIB1	4.24598	4.11481	0.112212	0.00426301	0.141714
Lung	YearBlocked	Steroid	HLA-DRB5	5.57208	5.18205	0.428534	0.00430732	0.142506
Lung	YearBlocked	Steroid	ROCK2	4.88133	4.64847	0.189574	0.004316	0.142506
Lung	YearBlocked	Steroid	RELL1	4.74183	4.54673	0.174673	0.00429886	0.142506
Lung	YearBlocked	Steroid	C15orf61	5.84101	6.15431	-0.278612	0.00435951	0.143619
Lung	YearBlocked	Steroid	MAP3K2	2.57289	2.08948	0.450891	0.00461406	0.145467
Lung	YearBlocked	Steroid	TTPAL	3.87673	3.64572	0.229511	0.00452245	0.145467
Lung	YearBlocked	Steroid	ATP13A4	4.31983	4.09587	0.225402	0.00455805	0.145467
Lung	YearBlocked	Steroid	RAPH1	4.3421	4.09242	0.208427	0.00450828	0.145467
Lung	YearBlocked	Steroid	HOOK1	2.76396	2.55646	0.20019	0.00459493	0.145467
Lung	YearBlocked	Steroid	MAPK8	3.765	3.55648	0.181828	0.00452243	0.145467
Lung	YearBlocked	Steroid	PPFIBP1	5.84856	5.67017	0.160335	0.00444665	0.145467
Lung	YearBlocked	Steroid	GATC	4.66744	4.79044	-0.122849	0.00446185	0.145467
Lung	YearBlocked	Steroid	AVPR2	1.5062	1.64935	-0.124059	0.0045616	0.145467
Lung	YearBlocked	Steroid	IAH1	5.65695	5.79055	-0.132884	0.0045232	0.145467
Lung	YearBlocked	Steroid	BTBD1	3.84057	3.9797	-0.136709	0.00453268	0.145467
Lung	YearBlocked	Steroid	SEPHS1	5.81836	5.9571	-0.139116	0.00447631	0.145467
Lung	YearBlocked	Steroid	GPR180	1.72109	1.87664	-0.156236	0.00450969	0.145467
Lung	YearBlocked	Steroid	SEPTIN3	1.82542	1.99753	-0.171327	0.00457669	0.145467
Lung	YearBlocked	Steroid	LBR	5.19001	5.36804	-0.172783	0.00445977	0.145467
Lung	YearBlocked	Steroid	DCUN1D4	4.84579	5.02039	-0.173466	0.00458861	0.145467
Lung	YearBlocked	Steroid	TFPI	6.95581	7.12302	-0.189836	0.0045024	0.145467
Lung	YearBlocked	Steroid	ENSMMUG00000023805	2.96843	3.22479	-0.256926	0.00459948	0.145467
Lung	YearBlocked	Steroid	COL11A1	1.45524	1.75286	-0.26485	0.0046106	0.145467
Lung	YearBlocked	Steroid	CXCL14	5.19776	5.92371	-0.719342	0.00455223	0.145467
Lung	YearBlocked	Steroid	ALDH1L2	1.08311	0.784995	0.277036	0.00466998	0.146504
Lung	YearBlocked	Steroid	ZBTB9	2.85386	3.04482	-0.197264	0.00467298	0.146504
Lung	YearBlocked	Steroid	MLLT3	3.90397	4.09304	-0.216909	0.00467692	0.146504
Lung	YearBlocked	Steroid	DRC3	2.74853	2.96986	-0.169832	0.00471075	0.147249
Lung	YearBlocked	Steroid	ARPP19	5.96077	6.08452	-0.144339	0.00474951	0.148144
Lung	YearBlocked	Steroid	ZNF493	3.33232	3.4839	-0.176655	0.00478843	0.148725
Lung	YearBlocked	Steroid	LDHD	2.12076	2.34868	-0.200041	0.00478809	0.148725
Lung	YearBlocked	Steroid	YTHDC1	6.65695	6.54016	0.0995857	0.00482479	0.149538
Lung	YearBlocked	Steroid	PXDC1	6.51411	6.32099	0.200132	0.00485545	0.149674
Lung	YearBlocked	Steroid	ZFAND5	8.83918	8.70739	0.131692	0.00485067	0.149674
Lung	YearBlocked	Steroid	ATN1	7.24271	7.37804	-0.121779	0.00486356	0.149674
Lung	YearBlocked	Steroid	ENSMMUG00000045315	3.04722	3.60541	-0.56853	0.00487001	0.149674
Lung	YearBlocked	Steroid	LUM	8.53424	8.832	-0.289342	0.00489271	0.150057
Lung	YearBlocked	Steroid	VMA21	3.94996	4.10071	-0.145675	0.00493546	0.151052
Lung	YearBlocked	Steroid	TEAD1	3.24467	2.80929	0.354906	0.00499409	0.151524
Lung	YearBlocked	Steroid	IMMP2L	4.65762	4.40088	0.245036	0.00511228	0.151524
Lung	YearBlocked	Steroid	EPG5	3.01823	2.81243	0.177778	0.00504224	0.151524
Lung	YearBlocked	Steroid	LDHA	7.31583	7.12911	0.174711	0.00511877	0.151524
Lung	YearBlocked	Steroid	MAP3K5	4.05571	3.89282	0.139215	0.00506507	0.151524
Lung	YearBlocked	Steroid	IGBP1	5.36836	5.24853	0.119471	0.0049883	0.151524
Lung	YearBlocked	Steroid	WDR26	5.87858	5.76321	0.0985782	0.00507733	0.151524
Lung	YearBlocked	Steroid	DIMT1	4.34415	4.45734	-0.113939	0.00506063	0.151524
Lung	YearBlocked	Steroid	FASTKD1	3.66948	3.79282	-0.119536	0.00502035	0.151524
Lung	YearBlocked	Steroid	ENSMMUG00000023474	4.91827	5.04032	-0.12449	0.00496657	0.151524
Lung	YearBlocked	Steroid	ABHD13	3.63495	3.76635	-0.12682	0.00503231	0.151524
Lung	YearBlocked	Steroid	SLC22A17	5.93861	6.10706	-0.143245	0.00510283	0.151524
Lung	YearBlocked	Steroid	AIDA	6.59629	6.74011	-0.146992	0.0051161	0.151524
Lung	YearBlocked	Steroid	ISOC1	4.37162	4.5325	-0.161225	0.00499805	0.151524
Lung	YearBlocked	Steroid	SULT1B1	1.9277	2.18544	-0.272668	0.00504428	0.151524
Lung	YearBlocked	Steroid	MUC15	1.32815	1.72119	-0.375816	0.0051266	0.151524
Lung	YearBlocked	Steroid	CYTL1	1.42754	1.83995	-0.412069	0.0051256	0.151524
Lung	YearBlocked	Steroid	SEPTIN8	6.30779	6.40969	-0.106643	0.00514821	0.151857
Lung	YearBlocked	Steroid	SHROOM3	4.02047	3.8112	0.195835	0.00519591	0.15275
Lung	YearBlocked	Steroid	IFNA1	2.12527	2.35452	-0.229329	0.00519935	0.15275
Lung	YearBlocked	Steroid	NCOA2	3.45011	3.20772	0.200669	0.00525158	0.153535
Lung	YearBlocked	Steroid	ENSMMUG00000038632	7.42478	7.6541	-0.202195	0.00525746	0.153535
Lung	YearBlocked	Steroid	UBE3D	3.27753	3.84778	-0.581999	0.00524016	0.153535
Lung	YearBlocked	Steroid	NUFIP2	4.40899	4.09087	0.277693	0.00533558	0.154279
Lung	YearBlocked	Steroid	ZYG11B	3.19089	2.88941	0.269022	0.00536715	0.154279
Lung	YearBlocked	Steroid	CYB5A	7.41129	7.21603	0.213631	0.005365	0.154279
Lung	YearBlocked	Steroid	CHMP4C	4.46613	4.25775	0.197144	0.00531997	0.154279
Lung	YearBlocked	Steroid	ZBTB2	3.38299	3.5054	-0.130911	0.00534295	0.154279
Lung	YearBlocked	Steroid	ALG6	4.17734	4.33069	-0.147768	0.0053152	0.154279
Lung	YearBlocked	Steroid	EHMT2	5.58427	5.77222	-0.163605	0.00534922	0.154279
Lung	YearBlocked	Steroid	RAD1	3.36212	3.54706	-0.175429	0.00535901	0.154279
Lung	YearBlocked	Steroid	PHOSPHO2	3.68076	3.90103	-0.208821	0.00537942	0.154329
Lung	YearBlocked	Steroid	CNOT6L	1.57814	0.852087	0.628043	0.00544202	0.154937
Lung	YearBlocked	Steroid	ARHGAP24	4.07004	3.89059	0.172231	0.00544289	0.154937
Lung	YearBlocked	Steroid	OSTM1	3.50244	3.6577	-0.159789	0.00543309	0.154937
Lung	YearBlocked	Steroid	CNKSR2	1.02826	1.22707	-0.201496	0.00542081	0.154937
Lung	YearBlocked	Steroid	NCF2	1.85684	1.57672	0.277535	0.00547956	0.155378
Lung	YearBlocked	Steroid	SMARCAD1	4.16815	4.27211	-0.108457	0.00547155	0.155378
Lung	YearBlocked	Steroid	RPLP2	10.7809	10.6827	0.110557	0.00550277	0.155735
Lung	YearBlocked	Steroid	KIAA1755	1.21267	1.49628	-0.267903	0.00554901	0.156741
Lung	YearBlocked	Steroid	SCP2	6.57021	6.6777	-0.100808	0.00557093	0.156793
Lung	YearBlocked	Steroid	ENSMMUG00000002636	8.1258	8.24999	-0.120383	0.00557224	0.156793
Lung	YearBlocked	Steroid	WDFY1	5.48163	5.30128	0.148434	0.0056054	0.157424
Lung	YearBlocked	Steroid	PDCL3	5.70607	5.54088	0.148863	0.00564721	0.158085
Lung	YearBlocked	Steroid	IQGAP1	6.42843	6.30675	0.0903938	0.00566128	0.158085
Lung	YearBlocked	Steroid	GLUD2	6.35512	6.43256	-0.0894164	0.00565523	0.158085
Lung	YearBlocked	Steroid	GNG2	3.07952	2.2534	0.830124	0.00588954	0.158212
Lung	YearBlocked	Steroid	PTAR1	4.04957	3.34151	0.755468	0.00567902	0.158212
Lung	YearBlocked	Steroid	HNMT	7.08031	6.75901	0.324395	0.00587584	0.158212
Lung	YearBlocked	Steroid	CTSS	4.43821	4.21573	0.211614	0.00588017	0.158212
Lung	YearBlocked	Steroid	AKAP13	5.66247	5.46249	0.182623	0.0058759	0.158212
Lung	YearBlocked	Steroid	HOOK2	3.46444	3.28625	0.182125	0.00583975	0.158212
Lung	YearBlocked	Steroid	SECISBP2L	5.60222	5.40035	0.178386	0.00571536	0.158212
Lung	YearBlocked	Steroid	VPS13A	2.32246	2.1618	0.146976	0.00574308	0.158212
Lung	YearBlocked	Steroid	SREK1	5.34273	5.18754	0.128654	0.0057898	0.158212
Lung	YearBlocked	Steroid	SMARCA5	6.10341	6.00632	0.0730297	0.0058202	0.158212
Lung	YearBlocked	Steroid	FBXL5	5.54729	5.6464	-0.0967551	0.00578573	0.158212
Lung	YearBlocked	Steroid	PIAS3	5.83049	5.94911	-0.116892	0.00579218	0.158212
Lung	YearBlocked	Steroid	ADGRG6	5.43516	5.57264	-0.144522	0.00579866	0.158212
Lung	YearBlocked	Steroid	FNDC3B	4.09349	4.23539	-0.152554	0.00582772	0.158212
Lung	YearBlocked	Steroid	ENSMMUG00000048196	5.06981	5.22224	-0.16032	0.00585262	0.158212
Lung	YearBlocked	Steroid	MAN2A1	3.71586	3.9259	-0.193623	0.0058528	0.158212
Lung	YearBlocked	Steroid	PRRT1	2.75625	3.00159	-0.216757	0.00589249	0.158212
Lung	YearBlocked	Steroid	ENSMMUG00000039503	6.70114	7.0238	-0.29747	0.00577359	0.158212
Lung	YearBlocked	Steroid	PPARG	1.32886	1.63736	-0.300613	0.00575778	0.158212
Lung	YearBlocked	Steroid	TNNI2	3.37474	3.67205	-0.301139	0.00582607	0.158212
Lung	YearBlocked	Steroid	KBTBD3	2.29451	2.63254	-0.337219	0.00577129	0.158212
Lung	YearBlocked	Steroid	HLA-DPA1	3.22581	2.91089	0.36553	0.00590522	0.158264
Lung	YearBlocked	Steroid	ENSMMUG00000047001	2.91563	2.04388	0.856934	0.00592247	0.158437
Lung	YearBlocked	Steroid	ENSMMUG00000032622	3.88008	1.32212	2.74319	0.0060228	0.159118
Lung	YearBlocked	Steroid	SELENOK	1.88481	1.43851	0.466842	0.00603073	0.159118
Lung	YearBlocked	Steroid	NFAT5	3.64982	3.1301	0.447829	0.00605492	0.159118
Lung	YearBlocked	Steroid	MUC1	8.11349	7.74284	0.385945	0.00596314	0.159118
Lung	YearBlocked	Steroid	ARFGEF2	3.46464	3.24421	0.191718	0.00605007	0.159118
Lung	YearBlocked	Steroid	TSPAN9	6.04528	6.16556	-0.115479	0.00607819	0.159118
Lung	YearBlocked	Steroid	ENSMMUG00000041169	3.76847	3.92176	-0.144399	0.0060017	0.159118
Lung	YearBlocked	Steroid	FRS3	3.23421	3.41075	-0.151378	0.0060483	0.159118
Lung	YearBlocked	Steroid	KDELC2	4.6914	4.86237	-0.17905	0.00606208	0.159118
Lung	YearBlocked	Steroid	SH3BGR	6.42905	6.60926	-0.181897	0.00605685	0.159118
Lung	YearBlocked	Steroid	ENSMMUG00000010392	4.41228	4.62579	-0.221718	0.00607222	0.159118
Lung	YearBlocked	Steroid	ENSMMUG00000045704	3.45181	3.92955	-0.464617	0.00600103	0.159118
Lung	YearBlocked	Steroid	TCF7L1	5.22138	5.34981	-0.119684	0.00610087	0.159427
Lung	YearBlocked	Steroid	ACP2	5.1863	5.32338	-0.133322	0.00614458	0.160284
Lung	YearBlocked	Steroid	C2orf68	5.18819	5.03849	0.144155	0.00622146	0.160878
Lung	YearBlocked	Steroid	ATP5MPL	9.35948	9.2501	0.118168	0.00622222	0.160878
Lung	YearBlocked	Steroid	CCNJ	3.7521	3.89366	-0.149033	0.00619852	0.160878
Lung	YearBlocked	Steroid	FAM216A	3.19546	3.35032	-0.149788	0.00620171	0.160878
Lung	YearBlocked	Steroid	CDK5RAP2	4.79221	4.96858	-0.210784	0.00618399	0.160878
Lung	YearBlocked	Steroid	ZNF354C	3.56615	3.36242	0.166988	0.00626649	0.161453
Lung	YearBlocked	Steroid	SLC23A3	1.30976	1.49311	-0.175331	0.00625552	0.161453
Lung	YearBlocked	Steroid	FOXJ3	5.28718	5.39272	-0.104413	0.00627846	0.161477
Lung	YearBlocked	Steroid	SAMD8	2.72895	2.44311	0.267039	0.00638117	0.162524
Lung	YearBlocked	Steroid	XPO4	2.98162	2.72778	0.21582	0.00636072	0.162524
Lung	YearBlocked	Steroid	ENSMMUG00000045726	7.02659	6.87115	0.137714	0.00639673	0.162524
Lung	YearBlocked	Steroid	TSR3	4.13288	4.00934	0.133091	0.00638645	0.162524
Lung	YearBlocked	Steroid	ENSMMUG00000041595	5.73412	5.8358	-0.0998686	0.00637068	0.162524
Lung	YearBlocked	Steroid	ENTPD4	6.50685	6.64557	-0.151515	0.00635296	0.162524
Lung	YearBlocked	Steroid	DOCK3	2.39968	2.62655	-0.220422	0.00638932	0.162524
Lung	YearBlocked	Steroid	TAF9B	4.31498	4.4826	-0.163462	0.0064447	0.163177
Lung	YearBlocked	Steroid	ENSMMUG00000039832	6.36346	6.67471	-0.266385	0.00643371	0.163177
Lung	YearBlocked	Steroid	RC3H2	3.95037	3.6986	0.213773	0.00647957	0.163197
Lung	YearBlocked	Steroid	USP7	4.78362	4.52946	0.209394	0.00652302	0.163197
Lung	YearBlocked	Steroid	JKAMP	4.65746	4.81118	-0.143027	0.00648043	0.163197
Lung	YearBlocked	Steroid	NCR1	3.16237	3.32307	-0.146587	0.00650764	0.163197
Lung	YearBlocked	Steroid	DGCR6	4.83352	5.0142	-0.162182	0.00652341	0.163197
Lung	YearBlocked	Steroid	TMEM167A	5.04274	5.26828	-0.220382	0.00649371	0.163197
Lung	YearBlocked	Steroid	LPAR6	4.60914	4.86478	-0.221876	0.00648182	0.163197
Lung	YearBlocked	Steroid	ENSMMUG00000041417	4.10146	3.70115	0.360253	0.00655908	0.163809
Lung	YearBlocked	Steroid	LDLRAD2	1.12088	0.733117	0.373869	0.00663791	0.1642
Lung	YearBlocked	Steroid	PURB	3.35117	2.98033	0.35171	0.00660247	0.1642
Lung	YearBlocked	Steroid	PFKFB2	2.91755	2.64153	0.263069	0.0066414	0.1642
Lung	YearBlocked	Steroid	CD74	7.71298	7.49863	0.24365	0.00666754	0.1642
Lung	YearBlocked	Steroid	ATXN7	4.00558	3.83565	0.150552	0.00658816	0.1642
Lung	YearBlocked	Steroid	AD000671.1	7.10709	7.00517	0.137298	0.00661482	0.1642
Lung	YearBlocked	Steroid	GOLGB1	4.61657	4.4852	0.107962	0.00667553	0.1642
Lung	YearBlocked	Steroid	ENSMMUG00000048733	7.99386	8.1579	-0.147262	0.00664647	0.1642
Lung	YearBlocked	Steroid	SYNM	2.2325	2.50907	-0.260602	0.00666085	0.1642
Lung	YearBlocked	Steroid	ENSMMUG00000047345	3.90681	3.41051	0.478618	0.00671118	0.164801
Lung	YearBlocked	Steroid	QPRT	3.6274	3.76294	-0.117368	0.00677128	0.165998
Lung	YearBlocked	Steroid	RLIM	3.49622	3.19774	0.255064	0.00679372	0.166056
Lung	YearBlocked	Steroid	CSE1L	5.78193	5.88351	-0.0995198	0.00679627	0.166056
Lung	YearBlocked	Steroid	CXorf65	1.6427	1.91634	-0.282491	0.00681855	0.166323
Lung	YearBlocked	Steroid	LSS	4.52622	4.32222	0.215632	0.00691098	0.168274
Lung	YearBlocked	Steroid	NKTR	5.99789	5.81844	0.164028	0.00693297	0.168274
Lung	YearBlocked	Steroid	KIF13A	5.93469	6.08171	-0.153519	0.00693014	0.168274
Lung	YearBlocked	Steroid	SYNGAP1	3.9218	4.07347	-0.144934	0.00695277	0.168475
Lung	YearBlocked	Steroid	MGARP	1.33032	1.66688	-0.342227	0.00697312	0.16869
Lung	YearBlocked	Steroid	CBX8	2.79184	3.03693	-0.233579	0.00700848	0.169266
Lung	YearBlocked	Steroid	UBE2K	5.77673	5.88565	-0.108929	0.00705491	0.170107
Lung	YearBlocked	Steroid	ENSMMUG00000003920	8.23253	7.97915	0.271739	0.00715189	0.170582
Lung	YearBlocked	Steroid	ITGAV	4.39819	4.15127	0.220085	0.00709339	0.170582
Lung	YearBlocked	Steroid	PTPN14	3.3624	3.09713	0.218215	0.00716484	0.170582
Lung	YearBlocked	Steroid	MYO5C	4.89105	4.66792	0.210278	0.00719096	0.170582
Lung	YearBlocked	Steroid	HECTD1	5.22737	5.11688	0.0900827	0.00713186	0.170582
Lung	YearBlocked	Steroid	AGPAT1	6.31454	6.39072	-0.0708162	0.00718365	0.170582
Lung	YearBlocked	Steroid	GUF1	3.74986	3.88576	-0.144385	0.00715779	0.170582
Lung	YearBlocked	Steroid	OXER1	1.20861	1.45022	-0.222905	0.00718366	0.170582
Lung	YearBlocked	Steroid	LIG4	2.30612	2.54057	-0.228604	0.00716905	0.170582
Lung	YearBlocked	Steroid	C22orf15	3.41676	3.78098	-0.30486	0.00714187	0.170582
Lung	YearBlocked	Steroid	PIKFYVE	3.21279	2.98056	0.201154	0.00721708	0.170925
Lung	YearBlocked	Steroid	FBXO32	3.06728	2.79716	0.246886	0.00730209	0.172659
Lung	YearBlocked	Steroid	HMBOX1	5.25599	4.92973	0.249466	0.00745943	0.173716
Lung	YearBlocked	Steroid	TNFRSF11A	3.08764	2.88214	0.196754	0.0074024	0.173716
Lung	YearBlocked	Steroid	SRI	6.82012	6.65706	0.161353	0.00736577	0.173716
Lung	YearBlocked	Steroid	ZXDA	3.0828	2.91244	0.160605	0.00748594	0.173716
Lung	YearBlocked	Steroid	STRN	3.5024	3.3216	0.148058	0.00745408	0.173716
Lung	YearBlocked	Steroid	CDC42BPA	4.56277	4.41055	0.125623	0.00749435	0.173716
Lung	YearBlocked	Steroid	PROSER1	4.0255	4.13547	-0.111312	0.00741492	0.173716
Lung	YearBlocked	Steroid	CRLS1	5.24974	5.46802	-0.18685	0.00750083	0.173716
Lung	YearBlocked	Steroid	CCDC89	3.63688	3.85619	-0.20099	0.00744553	0.173716
Lung	YearBlocked	Steroid	DPEP2	2.38732	2.6345	-0.222399	0.00749151	0.173716
Lung	YearBlocked	Steroid	MBOAT2	4.911	5.23358	-0.314347	0.00740462	0.173716
Lung	YearBlocked	Steroid	MYO7A	2.72257	3.11934	-0.34501	0.00741343	0.173716
Lung	YearBlocked	Steroid	RPL28	9.63562	10.0531	-0.402315	0.00749669	0.173716
Lung	YearBlocked	Steroid	ENSMMUG00000039624	1.24825	0.597452	0.646207	0.00755825	0.173946
Lung	YearBlocked	Steroid	HCLS1	2.79514	2.5803	0.207137	0.00755333	0.173946
Lung	YearBlocked	Steroid	SLC38A6	3.25672	3.45601	-0.188806	0.00755457	0.173946
Lung	YearBlocked	Steroid	PARVG	1.69272	2.3564	-0.696986	0.00753222	0.173946
Lung	YearBlocked	Steroid	ENSMMUG00000045431	5.63849	5.74618	-0.110034	0.00758415	0.173996
Lung	YearBlocked	Steroid	PRRX1	1.25822	1.60037	-0.310557	0.00757962	0.173996
Lung	YearBlocked	Steroid	TFDP1	5.65372	5.74848	-0.0956331	0.0076007	0.174104
Lung	YearBlocked	Steroid	EML5	1.19241	0.909745	0.268106	0.00763926	0.174442
Lung	YearBlocked	Steroid	AOAH	1.71693	1.45959	0.240166	0.00763835	0.174442
Lung	YearBlocked	Steroid	CLNK	1.53911	1.091	0.468819	0.00768528	0.174769
Lung	YearBlocked	Steroid	TMEM71	2.6879	2.43458	0.242068	0.00770058	0.174769
Lung	YearBlocked	Steroid	ZNF81	1.9305	1.66248	0.235517	0.00771322	0.174769
Lung	YearBlocked	Steroid	BAMBI	5.28954	5.51534	-0.221941	0.00769656	0.174769
Lung	YearBlocked	Steroid	TOB1	4.6003	4.88831	-0.294345	0.00770826	0.174769
Lung	YearBlocked	Steroid	HLA-DPB1	5.74506	5.31583	0.448352	0.00778203	0.174791
Lung	YearBlocked	Steroid	RGS17	2.06739	1.66844	0.403061	0.0077376	0.174791
Lung	YearBlocked	Steroid	IRS2	2.46312	2.17161	0.295705	0.00779365	0.174791
Lung	YearBlocked	Steroid	CDR2	5.0261	4.77372	0.237591	0.00779427	0.174791
Lung	YearBlocked	Steroid	GSK3B	5.05339	4.92505	0.101771	0.00779765	0.174791
Lung	YearBlocked	Steroid	STX16	6.29831	6.41149	-0.10605	0.00777608	0.174791
Lung	YearBlocked	Steroid	GFRA3	1.41349	1.77009	-0.308464	0.00778214	0.174791
Lung	YearBlocked	Steroid	PNPLA4	2.45296	2.16322	0.287843	0.00785176	0.175468
Lung	YearBlocked	Steroid	SEMA6C	5.02009	5.20741	-0.176818	0.00784988	0.175468
Lung	YearBlocked	Steroid	TMF1	4.32819	4.14374	0.163735	0.00787551	0.17573
Lung	YearBlocked	Steroid	NEMP1	3.21302	3.02237	0.170189	0.00792889	0.176653
Lung	YearBlocked	Steroid	ENSMMUG00000039957	1.69228	2.39595	-0.748013	0.00794475	0.176738
Lung	YearBlocked	Steroid	PLTP	6.03808	6.23624	-0.191093	0.00796472	0.176913
Lung	YearBlocked	Steroid	ZNF850	2.83054	2.63855	0.176209	0.00801252	0.177437
Lung	YearBlocked	Steroid	ENSMMUG00000038003	2.10427	2.5863	-0.478132	0.00800251	0.177437
Lung	YearBlocked	Steroid	ACTN3	2.42348	2.67517	-0.232058	0.00803397	0.177644
Lung	YearBlocked	Steroid	RALGPS2	2.41024	2.16784	0.208456	0.00819534	0.178423
Lung	YearBlocked	Steroid	RTL8A	9.07503	8.97817	0.109094	0.00818948	0.178423
Lung	YearBlocked	Steroid	WDSUB1	5.3153	5.43548	-0.107615	0.00816639	0.178423
Lung	YearBlocked	Steroid	PHLDB1	6.07765	6.18223	-0.110779	0.0082006	0.178423
Lung	YearBlocked	Steroid	NDUFAF4	4.89895	5.05795	-0.163893	0.00815152	0.178423
Lung	YearBlocked	Steroid	NDUFA7	6.00289	6.18248	-0.171259	0.0081247	0.178423
Lung	YearBlocked	Steroid	LCA5L	2.76955	2.98198	-0.212745	0.00820307	0.178423
Lung	YearBlocked	Steroid	KCNMB3	4.38379	4.67575	-0.286465	0.00817977	0.178423
Lung	YearBlocked	Steroid	ZNF684	2.91485	3.18152	-0.298537	0.00814984	0.178423
Lung	YearBlocked	Steroid	KLRB1	1.3253	1.63958	-0.305461	0.00814425	0.178423
Lung	YearBlocked	Steroid	ENSMMUG00000043684	3.85254	4.30085	-0.431939	0.0081644	0.178423
Lung	YearBlocked	Steroid	MAGOHB	4.47429	4.65253	-0.183689	0.00826434	0.179489
Lung	YearBlocked	Steroid	FNBP4	6.07606	5.90147	0.186362	0.00829092	0.1798
Lung	YearBlocked	Steroid	CNTFR	4.59816	4.95923	-0.33051	0.00831328	0.180019
Lung	YearBlocked	Steroid	NRG4	2.44095	2.03967	0.408168	0.00835104	0.180048
Lung	YearBlocked	Steroid	TRIO	5.57427	5.65846	-0.0908384	0.0083515	0.180048
Lung	YearBlocked	Steroid	TAS2R50	1.85621	2.28727	-0.439022	0.00832947	0.180048
Lung	YearBlocked	Steroid	ANKRD35	1.75243	1.92327	-0.17363	0.00838487	0.180502
Lung	YearBlocked	Steroid	TP73	0.98769	1.19882	-0.177851	0.00839862	0.180533
Lung	YearBlocked	Steroid	ENSMMUG00000038373	6.97958	7.08459	-0.103859	0.00841151	0.180546
Lung	YearBlocked	Steroid	ATP8B2	4.9772	5.08305	-0.107434	0.00845406	0.181194
Lung	YearBlocked	Steroid	KATNAL1	3.30846	3.03776	0.245399	0.00848795	0.181655
Lung	YearBlocked	Steroid	BCL2L14	3.74965	3.39558	0.358338	0.00854662	0.182113
Lung	YearBlocked	Steroid	SLC26A2	2.80523	2.43303	0.334507	0.00854388	0.182113
Lung	YearBlocked	Steroid	CEP128	1.77664	1.63389	0.129373	0.00854003	0.182113
Lung	YearBlocked	Steroid	C6orf89	5.92987	5.82191	0.0961474	0.00858093	0.182578
Lung	YearBlocked	Steroid	KCNRG	4.43258	4.26322	0.173331	0.00863206	0.182946
Lung	YearBlocked	Steroid	C10orf88	3.76361	3.8896	-0.113781	0.00862588	0.182946
Lung	YearBlocked	Steroid	MAGED1	6.66726	6.78063	-0.114599	0.00863564	0.182946
Lung	YearBlocked	Steroid	MSH2	4.82576	4.92638	-0.108449	0.00866748	0.183355
Lung	YearBlocked	Steroid	FAIM	5.51332	5.3424	0.156935	0.00869742	0.183724
Lung	YearBlocked	Steroid	ICA1	3.62375	3.43781	0.176172	0.00871582	0.183847
Lung	YearBlocked	Steroid	PDP2	3.66476	3.49983	0.159934	0.00873521	0.183992
Lung	YearBlocked	Steroid	PJA2	6.30259	6.16212	0.105318	0.00880049	0.18507
Lung	YearBlocked	Steroid	PMFBP1	1.22119	1.41679	-0.183249	0.00881167	0.18507
Lung	YearBlocked	Steroid	ZNF852	3.17551	2.9511	0.199629	0.00886588	0.185402
Lung	YearBlocked	Steroid	CDC42EP3	3.51642	3.64935	-0.13865	0.00887109	0.185402
Lung	YearBlocked	Steroid	ATG4C	3.12784	3.27862	-0.143657	0.00885513	0.185402
Lung	YearBlocked	Steroid	DNAI1	1.63826	2.11332	-0.419191	0.00887804	0.185402
Lung	YearBlocked	Steroid	RAB3IP	2.20868	2.03863	0.156335	0.00892067	0.185569
Lung	YearBlocked	Steroid	PHTF2	3.28895	3.45274	-0.160339	0.008924	0.185569
Lung	YearBlocked	Steroid	HRH1	4.03665	4.26559	-0.230596	0.00890396	0.185569
Lung	YearBlocked	Steroid	ENSMMUG00000044501	2.35036	1.82325	0.509224	0.00895522	0.185725
Lung	YearBlocked	Steroid	RNASE6	3.65991	3.31735	0.372456	0.00896951	0.185725
Lung	YearBlocked	Steroid	ADAM12	1.16942	0.967721	0.205443	0.00896146	0.185725
Lung	YearBlocked	Steroid	NPR3	4.43343	4.13334	0.246038	0.00901045	0.186309
Lung	YearBlocked	Steroid	TMEM69	4.73128	4.86581	-0.146358	0.00907332	0.187345
Lung	YearBlocked	Steroid	ENSMMUG00000039900	3.23871	3.0058	0.213552	0.00910387	0.187534
Lung	YearBlocked	Steroid	ENTPD7	2.35295	2.18018	0.138931	0.00910807	0.187534
Lung	YearBlocked	Steroid	JAML	2.55098	2.25195	0.295301	0.00915198	0.187757
Lung	YearBlocked	Steroid	ABLIM1	5.09174	4.85146	0.209114	0.00917879	0.187757
Lung	YearBlocked	Steroid	GSS	4.17992	4.30343	-0.117969	0.00918294	0.187757
Lung	YearBlocked	Steroid	AKAP14	1.47786	1.71821	-0.206635	0.00915699	0.187757
Lung	YearBlocked	Steroid	ETV4	1.61985	1.87661	-0.23826	0.00917717	0.187757
Lung	YearBlocked	Steroid	P3H3	5.57484	5.78291	-0.205844	0.00919609	0.187764
Lung	YearBlocked	Steroid	HIST2H2AC	6.58114	6.32098	0.281044	0.0092639	0.188372
Lung	YearBlocked	Steroid	IL6ST	6.0791	5.78536	0.242529	0.00925909	0.188372
Lung	YearBlocked	Steroid	CCSER1	1.56479	1.36826	0.192104	0.00935571	0.188372
Lung	YearBlocked	Steroid	TACC1	5.49751	5.27196	0.179894	0.00936718	0.188372
Lung	YearBlocked	Steroid	WWOX	3.56226	3.39584	0.170199	0.00935525	0.188372
Lung	YearBlocked	Steroid	GPRIN2	3.31876	3.16003	0.156145	0.00934129	0.188372
Lung	YearBlocked	Steroid	FGD3	5.46438	5.30785	0.155746	0.00928648	0.188372
Lung	YearBlocked	Steroid	SACM1L	5.72292	5.57283	0.130999	0.00934175	0.188372
Lung	YearBlocked	Steroid	GORASP2	5.65545	5.74476	-0.0877471	0.00935996	0.188372
Lung	YearBlocked	Steroid	INPP5A	5.93844	6.05505	-0.127744	0.00932576	0.188372
Lung	YearBlocked	Steroid	CABLES1	3.90325	4.12161	-0.222516	0.00930025	0.188372
Lung	YearBlocked	Steroid	FAM20B	4.99228	4.8655	0.11288	0.00940273	0.188521
Lung	YearBlocked	Steroid	CFL2	3.75723	3.88892	-0.124688	0.00940493	0.188521
Lung	YearBlocked	Steroid	ENSMMUG00000011569	2.32851	2.47148	-0.146622	0.00941319	0.188521
Lung	YearBlocked	Steroid	JADE1	3.23718	3.07317	0.139895	0.00944212	0.188618
Lung	YearBlocked	Steroid	TNFSF18	3.54103	3.83263	-0.305609	0.00944378	0.188618
Lung	YearBlocked	Steroid	ENSMMUG00000029672	8.53399	8.41614	0.123612	0.0095347	0.18994
Lung	YearBlocked	Steroid	ENSMMUG00000041538	1.1949	1.57186	-0.333931	0.00953587	0.18994
Lung	YearBlocked	Steroid	FCER1G	4.8386	4.60131	0.245603	0.00957462	0.190319
Lung	YearBlocked	Steroid	HIPK1	4.07287	3.88765	0.155126	0.00958084	0.190319
Lung	YearBlocked	Steroid	LYSMD3	2.8727	2.99154	-0.123128	0.00959475	0.190337
Lung	YearBlocked	Steroid	TTLL7	1.8502	1.62873	0.221865	0.00965085	0.191033
Lung	YearBlocked	Steroid	FAM228B	7.78183	8.11951	-0.305118	0.00965592	0.191033
Lung	YearBlocked	Steroid	NAV3	1.95257	1.73938	0.200273	0.00967033	0.191061
Lung	YearBlocked	Steroid	WIF1	2.66599	3.11535	-0.461965	0.00969391	0.191269
Lung	YearBlocked	Steroid	MCL1	7.0633	6.92326	0.129279	0.00979376	0.191333
Lung	YearBlocked	Steroid	GABARAP	10.085	10.0088	0.0845408	0.00980032	0.191333
Lung	YearBlocked	Steroid	THAP12	5.78352	5.88534	-0.111171	0.00977836	0.191333
Lung	YearBlocked	Steroid	SIKE1	3.9733	4.1091	-0.132357	0.00971591	0.191333
Lung	YearBlocked	Steroid	CASD1	4.47754	4.67504	-0.189016	0.0097691	0.191333
Lung	YearBlocked	Steroid	GYG1	6.76819	6.98115	-0.208448	0.00980158	0.191333
Lung	YearBlocked	Steroid	TSPAN1	3.40948	3.76861	-0.264428	0.00974284	0.191333
Lung	YearBlocked	Steroid	ENSMMUG00000047655	5.29246	7.01498	-1.98969	0.0097703	0.191333
Lung	YearBlocked	Steroid	TMEM59L	1.88817	2.2737	-0.39076	0.00982307	0.191498
Lung	YearBlocked	Steroid	XPC	5.36486	5.27397	0.0792945	0.00997561	0.194213
Lung	YearBlocked	Steroid	ARHGEF15	6.34535	6.47091	-0.121849	0.0100018	0.194466
Lung	YearBlocked	Steroid	PIK3C2B	4.45697	4.62039	-0.162593	0.0100242	0.194643
Lung	YearBlocked	Steroid	PCDH15	1.86536	1.59099	0.247485	0.0100605	0.194877
Lung	YearBlocked	Steroid	RAPSN	1.70458	1.85453	-0.137903	0.0100629	0.194877
Lung	YearBlocked	Steroid	UBXN2A	4.46031	4.31171	0.143198	0.0100934	0.195211
Lung	YearBlocked	Steroid	CLEC7A	3.9537	3.61814	0.350208	0.0101528	0.195225
Lung	YearBlocked	Steroid	CYP7B1	1.7733	1.44123	0.29464	0.0102383	0.195225
Lung	YearBlocked	Steroid	RNF150	2.76764	2.45512	0.287149	0.0102619	0.195225
Lung	YearBlocked	Steroid	OPN3	2.86091	2.64941	0.229636	0.0103052	0.195225
Lung	YearBlocked	Steroid	LONRF2	1.28498	1.10801	0.19088	0.0102491	0.195225
Lung	YearBlocked	Steroid	VCPIP1	3.17457	3.00748	0.142536	0.0103108	0.195225
Lung	YearBlocked	Steroid	SLC25A36	5.48762	5.37077	0.108593	0.0101104	0.195225
Lung	YearBlocked	Steroid	TAF15	6.35889	6.27345	0.090235	0.010121	0.195225
Lung	YearBlocked	Steroid	TBC1D14	5.28222	5.3856	-0.10452	0.0102585	0.195225
Lung	YearBlocked	Steroid	MAP4K3	5.282	5.39473	-0.111901	0.01014	0.195225
Lung	YearBlocked	Steroid	HSBP1	7.37528	7.4913	-0.113752	0.0101901	0.195225
Lung	YearBlocked	Steroid	ENSMMUG00000042887	8.39457	8.55067	-0.128049	0.0102527	0.195225
Lung	YearBlocked	Steroid	TM2D3	5.25046	5.39482	-0.130457	0.0102871	0.195225
Lung	YearBlocked	Steroid	MOCS1	2.57066	2.73421	-0.158395	0.0101777	0.195225
Lung	YearBlocked	Steroid	ENSMMUG00000046130	3.85975	4.04518	-0.179922	0.010328	0.195225
Lung	YearBlocked	Steroid	HEATR9	0.932572	1.20121	-0.232502	0.0103326	0.195225
Lung	YearBlocked	Steroid	GNB3	5.52676	5.77927	-0.236905	0.0102489	0.195225
Lung	YearBlocked	Steroid	DACH1	3.95638	4.2015	-0.269423	0.0103339	0.195225
Lung	YearBlocked	Steroid	NTNG1	2.81518	3.11762	-0.305434	0.0103803	0.195851
Lung	YearBlocked	Steroid	PCM1	4.96955	4.86189	0.0888934	0.0104327	0.196586
Lung	YearBlocked	Steroid	NSUN7	2.92008	3.05997	-0.126378	0.0104849	0.197062
Lung	YearBlocked	Steroid	SLC18B1	3.54333	3.69793	-0.136672	0.0104837	0.197062
Lung	YearBlocked	Steroid	ACTA1	1.62556	1.83702	-0.213526	0.0105409	0.197861
Lung	YearBlocked	Steroid	EIF3A	6.18793	6.08586	0.0785701	0.0106233	0.198899
Lung	YearBlocked	Steroid	EIF2AK3	3.29431	3.38991	-0.0992352	0.0106227	0.198899
Lung	YearBlocked	Steroid	PHIP	3.57272	3.17947	0.368497	0.0106376	0.198913
Lung	YearBlocked	Steroid	PDZD11	5.24775	5.37514	-0.139871	0.0106647	0.199164
Lung	YearBlocked	Steroid	CFAP206	1.34191	1.60445	-0.229923	0.0106873	0.199333
Lung	YearBlocked	Steroid	VPS36	4.71402	4.84096	-0.128516	0.0107051	0.199412
Lung	YearBlocked	Steroid	TMEM245	1.97295	1.72505	0.22202	0.0107661	0.199709
Lung	YearBlocked	Steroid	CXorf58	1.18847	1.00248	0.187826	0.0107755	0.199709
Lung	YearBlocked	Steroid	ARL14EP	5.27599	5.38088	-0.109185	0.0107547	0.199709
Lung	YearBlocked	Steroid	SERPINF1	6.02811	6.17609	-0.141894	0.010756	0.199709
Lung	YearBlocked	Steroid	SDHAF1	4.25549	4.03028	0.27091	0.0108256	0.199719
Lung	YearBlocked	Steroid	PLEKHA8	2.73084	2.44045	0.246976	0.0108861	0.199719
Lung	YearBlocked	Steroid	ERCC4	2.40994	2.23598	0.152196	0.0108279	0.199719
Lung	YearBlocked	Steroid	ACTG1	10.2118	10.0905	0.112748	0.0108766	0.199719
Lung	YearBlocked	Steroid	STAG2	5.49917	5.39453	0.0772598	0.0108987	0.199719
Lung	YearBlocked	Steroid	ANKRD28	3.78191	3.87431	-0.0982958	0.0108357	0.199719
Lung	YearBlocked	Steroid	TAF6	4.85297	4.95439	-0.0986791	0.0108693	0.199719
Lung	YearBlocked	Steroid	ERI1	3.0571	3.1754	-0.128691	0.0108765	0.199719
Lung	YearBlocked	Steroid	CPAMD8	6.39143	6.77065	-0.380273	0.0108408	0.199719
Lung	YearBlocked	Steroid	METTL6	4.59696	4.49563	0.110333	0.0109662	0.200174
Lung	YearBlocked	Steroid	RPN1	6.5705	6.62936	-0.0626206	0.0109576	0.200174
Lung	YearBlocked	Steroid	KIAA0408	3.97377	4.10545	-0.132988	0.0109782	0.200174
Lung	YearBlocked	Steroid	FAM200B	3.73435	3.87082	-0.135941	0.0109517	0.200174
Lung	YearBlocked	Steroid	ENSMMUG00000038321	2.95726	3.38499	-0.398839	0.0110229	0.20074
Lung	YearBlocked	Steroid	SLA2	0.940159	1.19796	-0.25412	0.011055	0.201038
Lung	YearBlocked	Steroid	ENSMMUG00000042428	2.11621	2.69516	-0.576867	0.0110667	0.201038
Lung	YearBlocked	Steroid	GIT2	4.81501	4.90555	-0.116938	0.011084	0.201103
Lung	YearBlocked	Steroid	ITPKA	0.997951	1.207	-0.184243	0.0111022	0.201184
Lung	YearBlocked	Steroid	COX11	4.00956	4.16142	-0.147328	0.0111732	0.201723
Lung	YearBlocked	Steroid	UFM1	5.57968	5.81328	-0.211333	0.0111627	0.201723
Lung	YearBlocked	Steroid	ENSMMUG00000041912	3.166	3.49771	-0.249234	0.011169	0.201723
Lung	YearBlocked	Steroid	GPR135	1.21237	1.04256	0.199005	0.0112217	0.202349
Lung	YearBlocked	Steroid	NECTIN3	6.08237	5.91082	0.182602	0.011286	0.203049
Lung	YearBlocked	Steroid	C1orf194	1.83653	2.20583	-0.321122	0.0112882	0.203049
Lung	YearBlocked	Steroid	SERPINB8	2.83251	2.57922	0.238445	0.0113175	0.203078
Lung	YearBlocked	Steroid	ZNF251	3.88714	4.01479	-0.127115	0.0113091	0.203078
Lung	YearBlocked	Steroid	C5orf51	1.38354	0.6589	0.632809	0.0114334	0.20419
Lung	YearBlocked	Steroid	DIAPH2	2.78061	2.56531	0.178029	0.0114567	0.20419
Lung	YearBlocked	Steroid	RINT1	4.7294	4.81905	-0.0887895	0.0114246	0.20419
Lung	YearBlocked	Steroid	ENSMMUG00000040316	6.04729	6.17004	-0.119794	0.0114702	0.20419
Lung	YearBlocked	Steroid	NT5C1B	3.41502	3.55656	-0.127614	0.0114045	0.20419
Lung	YearBlocked	Steroid	ZSCAN26	5.17876	5.31051	-0.146117	0.011457	0.20419
Lung	YearBlocked	Steroid	PCED1B	2.05406	2.27202	-0.20525	0.0114824	0.20419
Lung	YearBlocked	Steroid	CFAP161	1.72825	1.99591	-0.226942	0.0114909	0.20419
Lung	YearBlocked	Steroid	HLA-DQA1	4.51144	4.20736	0.343362	0.0116466	0.204281
Lung	YearBlocked	Steroid	DENND3	5.96324	5.73983	0.216703	0.0115943	0.204281
Lung	YearBlocked	Steroid	ENSMMUG00000029743	4.71809	4.50012	0.205748	0.0115266	0.204281
Lung	YearBlocked	Steroid	SPINT1	5.22893	5.11866	0.118058	0.0116192	0.204281
Lung	YearBlocked	Steroid	PDCD10	5.42609	5.51026	-0.0823236	0.0115128	0.204281
Lung	YearBlocked	Steroid	UBE2V2	6.10698	6.20295	-0.10197	0.0116382	0.204281
Lung	YearBlocked	Steroid	ZFYVE21	5.86649	5.99011	-0.111139	0.0115488	0.204281
Lung	YearBlocked	Steroid	PAX6	1.91736	2.07134	-0.151419	0.01163	0.204281
Lung	YearBlocked	Steroid	EDA2R	1.07816	1.29317	-0.212238	0.0116397	0.204281
Lung	YearBlocked	Steroid	ST6GALNAC2	2.27516	2.53814	-0.215656	0.0116493	0.204281
Lung	YearBlocked	Steroid	ZNF566	4.23536	4.54865	-0.32118	0.0116274	0.204281
Lung	YearBlocked	Steroid	VWA8	2.55246	2.38771	0.146373	0.0116866	0.204691
Lung	YearBlocked	Steroid	ENSMMUG00000029601	7.56284	7.83846	-0.251335	0.0117116	0.204883
Lung	YearBlocked	Steroid	ZBTB10	3.5909	3.41627	0.149075	0.0117866	0.205269
Lung	YearBlocked	Steroid	ATF7IP	4.60978	4.70721	-0.107028	0.0117527	0.205269
Lung	YearBlocked	Steroid	THAP2	2.30384	2.43644	-0.131941	0.0117897	0.205269
Lung	YearBlocked	Steroid	C1QTNF3	4.4635	4.66362	-0.216167	0.0117661	0.205269
Lung	YearBlocked	Steroid	KLRC2	3.09875	3.54774	-0.446431	0.0118204	0.205561
Lung	YearBlocked	Steroid	PCP2	4.44493	4.2597	0.202101	0.0119248	0.20591
Lung	YearBlocked	Steroid	PRRC2C	5.2668	5.09857	0.134342	0.0119003	0.20591
Lung	YearBlocked	Steroid	COPB1	6.07174	6.14855	-0.0753464	0.0119057	0.20591
Lung	YearBlocked	Steroid	ENSMMUG00000045620	4.08804	4.24037	-0.151625	0.0119149	0.20591
Lung	YearBlocked	Steroid	PDXK	4.05644	4.32826	-0.25711	0.0118817	0.20591
Lung	YearBlocked	Steroid	ENSMMUG00000044091	1.46571	2.4151	-1.06658	0.0118894	0.20591
Lung	YearBlocked	Steroid	NBEAL1	1.46355	1.11618	0.349354	0.0120036	0.206434
Lung	YearBlocked	Steroid	RALBP1	5.09883	4.98979	0.0959556	0.0119999	0.206434
Lung	YearBlocked	Steroid	TFB2M	2.91312	3.04126	-0.120675	0.0120115	0.206434
Lung	YearBlocked	Steroid	ZNF391	3.22542	3.34153	-0.12286	0.0119881	0.206434
Lung	YearBlocked	Steroid	VAMP8	7.13665	7.00458	0.136914	0.0121181	0.207775
Lung	YearBlocked	Steroid	STC1	2.63646	2.89156	-0.269512	0.0121318	0.207775
Lung	YearBlocked	Steroid	ENSMMUG00000023369	4.16362	4.50488	-0.335787	0.012132	0.207775
Lung	YearBlocked	Steroid	EIF4H	7.5668	7.46227	0.0975756	0.0121969	0.207916
Lung	YearBlocked	Steroid	CEP126	1.2396	1.37516	-0.112257	0.0121783	0.207916
Lung	YearBlocked	Steroid	CSTF1	3.94296	4.06869	-0.127015	0.0121789	0.207916
Lung	YearBlocked	Steroid	FBXO45	3.00408	3.12802	-0.129949	0.0122089	0.207916
Lung	YearBlocked	Steroid	ENSMMUG00000040223	8.02819	8.39427	-0.33115	0.0122112	0.207916
Lung	YearBlocked	Steroid	PNPLA8	4.1958	4.29142	-0.0971755	0.012234	0.208064
Lung	YearBlocked	Steroid	ANXA4	6.0535	5.90112	0.149653	0.0123212	0.208338
Lung	YearBlocked	Steroid	NUDT21	5.83683	5.73287	0.0956037	0.0123171	0.208338
Lung	YearBlocked	Steroid	ZFP91	5.46569	5.35072	0.0868304	0.01232	0.208338
Lung	YearBlocked	Steroid	SLC26A6	4.79484	4.93835	-0.122782	0.0122819	0.208338
Lung	YearBlocked	Steroid	UBALD2	4.47327	4.6876	-0.211424	0.0122874	0.208338
Lung	YearBlocked	Steroid	SLC12A2	5.13215	5.3043	-0.171358	0.0123652	0.208841
Lung	YearBlocked	Steroid	ZEB2	6.99146	6.8123	0.164933	0.0124216	0.209254
Lung	YearBlocked	Steroid	SLC10A3	5.43879	5.54929	-0.0999678	0.0124325	0.209254
Lung	YearBlocked	Steroid	CRISPLD1	1.76218	2.07979	-0.306639	0.0124262	0.209254
Lung	YearBlocked	Steroid	MVD	4.71201	4.52479	0.198245	0.0125284	0.210008
Lung	YearBlocked	Steroid	TOMM6	8.17058	8.06164	0.113499	0.0125343	0.210008
Lung	YearBlocked	Steroid	ATOX1	6.98395	7.12607	-0.161106	0.0125213	0.210008
Lung	YearBlocked	Steroid	HHEX	4.48265	4.6639	-0.183542	0.0125346	0.210008
Lung	YearBlocked	Steroid	DPYSL2	6.73783	6.87768	-0.153043	0.0126491	0.211203
Lung	YearBlocked	Steroid	ENSMMUG00000021622	3.39278	3.55836	-0.166951	0.0126486	0.211203
Lung	YearBlocked	Steroid	CLIC4	6.97921	7.156	-0.193271	0.0126335	0.211203
Lung	YearBlocked	Steroid	LINC00116	4.85449	4.67675	0.178485	0.0126951	0.21145
Lung	YearBlocked	Steroid	ATXN7L3	5.42916	5.51472	-0.0869541	0.0127058	0.21145
Lung	YearBlocked	Steroid	TMEM214	5.74973	5.85657	-0.0980182	0.0127072	0.21145
Lung	YearBlocked	Steroid	TOM1L1	4.15104	4.03031	0.121654	0.0127807	0.211463
Lung	YearBlocked	Steroid	ENSMMUG00000049206	6.10461	6.18424	-0.0779891	0.0127617	0.211463
Lung	YearBlocked	Steroid	VBP1	4.79146	4.90936	-0.109014	0.0127945	0.211463
Lung	YearBlocked	Steroid	TMEM68	4.05993	4.18646	-0.117591	0.0127369	0.211463
Lung	YearBlocked	Steroid	CASP2	5.12081	5.22146	-0.122562	0.0127829	0.211463
Lung	YearBlocked	Steroid	PLN	1.83178	2.14884	-0.270942	0.0127381	0.211463
Lung	YearBlocked	Steroid	PAG1	4.14972	3.77366	0.337903	0.0128904	0.211973
Lung	YearBlocked	Steroid	SLC38A1	4.53126	4.23063	0.275879	0.0129218	0.211973
Lung	YearBlocked	Steroid	AGO3	3.37538	3.18037	0.165561	0.0129531	0.211973
Lung	YearBlocked	Steroid	SRSF10	7.48891	7.38193	0.0997975	0.0129344	0.211973
Lung	YearBlocked	Steroid	RHOT1	4.95639	5.06533	-0.102112	0.0129699	0.211973
Lung	YearBlocked	Steroid	SRA1	5.12227	5.23128	-0.10587	0.0129121	0.211973
Lung	YearBlocked	Steroid	SKA3	1.48452	1.60117	-0.12337	0.0129499	0.211973
Lung	YearBlocked	Steroid	NNT	4.48951	4.61138	-0.128871	0.0129323	0.211973
Lung	YearBlocked	Steroid	SPATA18	1.73761	1.9511	-0.160542	0.0129628	0.211973
Lung	YearBlocked	Steroid	STXBP6	5.32789	5.50049	-0.178873	0.0128992	0.211973
Lung	YearBlocked	Steroid	AVIL	1.68589	1.84199	-0.143002	0.0129869	0.212014
Lung	YearBlocked	Steroid	SNX30	3.26347	3.00128	0.246113	0.0130382	0.212199
Lung	YearBlocked	Steroid	TRIP12	5.58929	5.49824	0.0716996	0.0130417	0.212199
Lung	YearBlocked	Steroid	HELQ	3.97548	4.10625	-0.134689	0.0130298	0.212199
Lung	YearBlocked	Steroid	PIGF	5.90679	6.02425	-0.104752	0.0130921	0.212548
Lung	YearBlocked	Steroid	KCTD14	7.92471	8.08194	-0.153921	0.0130831	0.212548
Lung	YearBlocked	Steroid	YIPF7	1.11569	0.919286	0.192055	0.0131577	0.213119
Lung	YearBlocked	Steroid	TMED10	6.52478	6.62059	-0.103194	0.0131709	0.213119
Lung	YearBlocked	Steroid	APOM	2.15125	2.43202	-0.259013	0.0131439	0.213119
Lung	YearBlocked	Steroid	RNASEH2B	5.1828	5.33995	-0.15343	0.0131857	0.213122
Lung	YearBlocked	Steroid	GEMIN5	3.52035	3.43533	0.0779508	0.0132248	0.213284
Lung	YearBlocked	Steroid	ENSMMUG00000047369	7.53844	7.69172	-0.132514	0.0132206	0.213284
Lung	YearBlocked	Steroid	LEPROTL1	5.43156	5.56421	-0.134525	0.0132821	0.213974
Lung	YearBlocked	Steroid	USP13	3.08242	2.89975	0.15422	0.0133946	0.214846
Lung	YearBlocked	Steroid	PELI2	3.24604	3.07223	0.153519	0.0134153	0.214846
Lung	YearBlocked	Steroid	ASXL2	3.25093	3.07457	0.139624	0.0134337	0.214846
Lung	YearBlocked	Steroid	TRIP11	3.40868	3.27252	0.120084	0.0134828	0.214846
Lung	YearBlocked	Steroid	CHD1	4.14843	4.01132	0.110529	0.013429	0.214846
Lung	YearBlocked	Steroid	STX10	5.151	5.24647	-0.0935171	0.0134629	0.214846
Lung	YearBlocked	Steroid	ARMCX3	6.00864	6.11859	-0.105545	0.0134381	0.214846
Lung	YearBlocked	Steroid	ING2	4.78491	4.91935	-0.13212	0.0134077	0.214846
Lung	YearBlocked	Steroid	TSEN15	3.37799	3.53429	-0.150432	0.0134746	0.214846
Lung	YearBlocked	Steroid	ZNF846	3.70943	3.97564	-0.31034	0.0134691	0.214846
Lung	YearBlocked	Steroid	PHLDA1	3.53212	3.7198	-0.201612	0.0135102	0.215049
Lung	YearBlocked	Steroid	TMX4	4.5613	4.40042	0.138032	0.0135485	0.215424
Lung	YearBlocked	Steroid	SFN	2.34038	1.92288	0.451591	0.0135766	0.215601
Lung	YearBlocked	Steroid	LETM2	1.96104	2.12269	-0.160816	0.013589	0.215601
Lung	YearBlocked	Steroid	RIMKLB	6.43427	6.23907	0.181716	0.0136417	0.215737
Lung	YearBlocked	Steroid	TNS2	6.8926	7.02494	-0.113383	0.0136279	0.215737
Lung	YearBlocked	Steroid	TRAV8-6	1.04644	1.22337	-0.160174	0.013615	0.215737
Lung	YearBlocked	Steroid	HDGFL3	4.90316	5.02733	-0.132684	0.0136964	0.216208
Lung	YearBlocked	Steroid	CALCRL	7.24439	7.57885	-0.35	0.0137011	0.216208
Lung	YearBlocked	Steroid	DPEP1	1.83023	2.37523	-0.473097	0.013722	0.216306
Lung	YearBlocked	Steroid	PCDH11X	1.16561	0.936054	0.211291	0.0137947	0.216521
Lung	YearBlocked	Steroid	STX5	4.45357	4.53824	-0.0834748	0.0137713	0.216521
Lung	YearBlocked	Steroid	GLO1	4.69447	4.814	-0.114356	0.013794	0.216521
Lung	YearBlocked	Steroid	ENSMMUG00000004158	0.847299	1.80939	-0.960014	0.01379	0.216521
Lung	YearBlocked	Steroid	CYB5B	5.36784	5.43712	-0.0757961	0.0138699	0.217468
Lung	YearBlocked	Steroid	C7orf25	3.52163	3.64009	-0.121786	0.0139054	0.217791
Lung	YearBlocked	Steroid	C20orf85	1.506	1.84269	-0.2653	0.0139351	0.218024
Lung	YearBlocked	Steroid	ENSMMUG00000040447	1.13213	0.866445	0.279142	0.0139829	0.218074
Lung	YearBlocked	Steroid	SERBP1	7.50941	7.40898	0.0796724	0.0139689	0.218074
Lung	YearBlocked	Steroid	BAP1	5.8219	5.91411	-0.0884289	0.0139622	0.218074
Lung	YearBlocked	Steroid	SNAPIN	4.25658	4.36641	-0.106594	0.0140302	0.218357
Lung	YearBlocked	Steroid	PPP3CB	5.51675	5.62566	-0.109086	0.0140309	0.218357
Lung	YearBlocked	Steroid	SS18	5.42532	5.51637	-0.10264	0.0140488	0.218405
Lung	YearBlocked	Steroid	UGT8	2.25305	2.07381	0.197292	0.0141116	0.219148
Lung	YearBlocked	Steroid	ENSMMUG00000037821	2.42231	1.94586	0.470581	0.0141802	0.219677
Lung	YearBlocked	Steroid	KIF1A	2.3359	2.04226	0.309339	0.014175	0.219677
Lung	YearBlocked	Steroid	KLHDC3	7.98657	8.06508	-0.0687429	0.0141906	0.219677
Lung	YearBlocked	Steroid	CEP112	3.74523	3.97749	-0.249601	0.0142317	0.220082
Lung	YearBlocked	Steroid	LPCAT2	2.75429	2.49895	0.257498	0.0142536	0.220188
Lung	YearBlocked	Steroid	CTTNBP2	1.90646	2.09756	-0.192325	0.0142738	0.220267
Lung	YearBlocked	Steroid	ENSMMUG00000044977	4.5085	4.81073	-0.299234	0.0143336	0.220957
Lung	YearBlocked	Steroid	MALRD1	1.0377	1.30778	-0.257948	0.0143998	0.221744
Lung	YearBlocked	Steroid	ENSMMUG00000017320	2.65316	2.36099	0.300665	0.0144806	0.222145
Lung	YearBlocked	Steroid	TLR1	1.59296	1.4427	0.13966	0.0145167	0.222145
Lung	YearBlocked	Steroid	DHPS	5.87195	5.79441	0.0827115	0.0145134	0.222145
Lung	YearBlocked	Steroid	RPS27L	7.07882	7.18218	-0.0923185	0.0145151	0.222145
Lung	YearBlocked	Steroid	LNX1	3.07677	3.23744	-0.160198	0.0144529	0.222145
Lung	YearBlocked	Steroid	AMHR2	2.20253	2.39173	-0.174901	0.0144933	0.222145
Lung	YearBlocked	Steroid	RSBN1	3.68245	3.50797	0.145837	0.0145748	0.222801
Lung	YearBlocked	Steroid	RABEP1	5.1164	5.02463	0.0689731	0.0146224	0.223296
Lung	YearBlocked	Steroid	ENSMMUG00000047584	4.23454	3.97935	0.262339	0.0146405	0.22334
Lung	YearBlocked	Steroid	QRICH1	5.51131	5.58964	-0.0832852	0.0146732	0.223436
Lung	YearBlocked	Steroid	ZNF385C	2.06451	2.25506	-0.176383	0.0146773	0.223436
Lung	YearBlocked	Steroid	SEMA5A	4.02183	3.74482	0.233388	0.014735	0.224083
Lung	YearBlocked	Steroid	AKAP12	5.43011	5.23058	0.183188	0.0147663	0.224093
Lung	YearBlocked	Steroid	MARCKS	6.47929	6.70378	-0.210081	0.0147553	0.224093
Lung	YearBlocked	Steroid	MGLL	4.76368	5.01938	-0.25086	0.0148402	0.224981
Lung	YearBlocked	Steroid	C6orf62	6.70293	6.84676	-0.142879	0.0148761	0.225294
Lung	YearBlocked	Steroid	SERHL2	5.71682	5.44409	0.308394	0.0149905	0.226091
Lung	YearBlocked	Steroid	ZBTB11	4.23012	4.12859	0.0870175	0.0149635	0.226091
Lung	YearBlocked	Steroid	SETD1A	4.26944	4.35861	-0.0894086	0.01496	0.226091
Lung	YearBlocked	Steroid	ENSMMUG00000012813	4.05806	4.21311	-0.146639	0.0149863	0.226091
Lung	YearBlocked	Steroid	ETNK1	3.72435	3.49696	0.223889	0.0150141	0.226189
Lung	YearBlocked	Steroid	SLC40A1	6.33178	6.43266	-0.111794	0.0150278	0.226189
Lung	YearBlocked	Steroid	TBCK	3.9514	3.78895	0.152048	0.015149	0.226388
Lung	YearBlocked	Steroid	ITGB1	8.48022	8.57097	-0.098898	0.0151491	0.226388
Lung	YearBlocked	Steroid	ARMT1	3.01452	3.15537	-0.132873	0.0150858	0.226388
Lung	YearBlocked	Steroid	RDX	6.90486	7.02231	-0.141041	0.0150817	0.226388
Lung	YearBlocked	Steroid	PYGM	1.23382	1.42351	-0.171397	0.015103	0.226388
Lung	YearBlocked	Steroid	WNK4	2.28269	2.47208	-0.173746	0.0151062	0.226388
Lung	YearBlocked	Steroid	SMIM4	7.94243	8.16443	-0.212004	0.0151318	0.226388
Lung	YearBlocked	Steroid	CTTNBP2NL	3.62113	3.35	0.223629	0.0151932	0.226815
Lung	YearBlocked	Steroid	RPS3	10.6545	10.5775	0.0820891	0.0152099	0.226834
Lung	YearBlocked	Steroid	ENSMMUG00000001054	9.70971	9.64961	0.0668288	0.0153426	0.228579
Lung	YearBlocked	Steroid	TRANK1	3.57225	3.41575	0.149318	0.0154224	0.229354
Lung	YearBlocked	Steroid	CCDC146	1.40371	1.60503	-0.165699	0.0154259	0.229354
Lung	YearBlocked	Steroid	CAMSAP2	4.34462	4.176	0.138273	0.0154679	0.229745
Lung	YearBlocked	Steroid	TSC1	1.63389	1.36208	0.242164	0.0154881	0.229813
Lung	YearBlocked	Steroid	PPP2R5B	4.32692	4.43119	-0.0952047	0.0155657	0.23068
Lung	YearBlocked	Steroid	PSRC1	3.34962	3.48232	-0.131167	0.0155779	0.23068
Lung	YearBlocked	Steroid	ENSMMUG00000048022	1.66465	1.24345	0.454941	0.0156259	0.230856
Lung	YearBlocked	Steroid	YARS1	4.86128	4.9549	-0.08565	0.0156371	0.230856
Lung	YearBlocked	Steroid	FCMR	2.68746	2.95755	-0.294495	0.0156256	0.230856
Lung	YearBlocked	Steroid	C6orf226	4.70856	4.49321	0.235629	0.0157127	0.231189
Lung	YearBlocked	Steroid	APOBR	1.47555	1.33345	0.143257	0.0157308	0.231189
Lung	YearBlocked	Steroid	SPECC1	2.24584	2.07911	0.142041	0.0157086	0.231189
Lung	YearBlocked	Steroid	MAPRE1	6.69422	6.56012	0.118061	0.0157006	0.231189
Lung	YearBlocked	Steroid	TWF1	5.20343	5.31971	-0.123088	0.015748	0.231189
Lung	YearBlocked	Steroid	FBXO28	3.93942	4.07048	-0.131914	0.0157543	0.231189
Lung	YearBlocked	Steroid	OR2A5	1.85674	1.46142	0.378986	0.0158263	0.231446
Lung	YearBlocked	Steroid	ENSMMUG00000039212	1.65536	1.35563	0.297267	0.0158604	0.231446
Lung	YearBlocked	Steroid	CD86	1.72039	1.45862	0.247538	0.0158549	0.231446
Lung	YearBlocked	Steroid	NEDD4L	5.83813	5.66735	0.147522	0.0158479	0.231446
Lung	YearBlocked	Steroid	GANAB	7.57739	7.64972	-0.0713795	0.015794	0.231446
Lung	YearBlocked	Steroid	MARCKSL1	7.87527	8.02493	-0.145508	0.0158665	0.231446
Lung	YearBlocked	Steroid	ACYP2	4.88382	5.06881	-0.172722	0.0159572	0.232537
Lung	YearBlocked	Steroid	SNW1	6.40468	6.31574	0.0722328	0.0160359	0.233129
Lung	YearBlocked	Steroid	IARS1	5.5127	5.62562	-0.123679	0.0160258	0.233129
Lung	YearBlocked	Steroid	KLHL41	3.30476	3.45448	-0.149725	0.0160455	0.233129
Lung	YearBlocked	Steroid	ENSMMUG00000044910	9.53115	9.09386	0.434451	0.0161557	0.233434
Lung	YearBlocked	Steroid	COL4A4	4.81897	4.53659	0.248431	0.0161285	0.233434
Lung	YearBlocked	Steroid	GNG5	8.25233	8.36396	-0.102619	0.0161046	0.233434
Lung	YearBlocked	Steroid	SCCPDH	6.16938	6.28037	-0.108318	0.0161557	0.233434
Lung	YearBlocked	Steroid	DCUN1D1	4.78172	4.89317	-0.109188	0.0161755	0.233434
Lung	YearBlocked	Steroid	RAVER2	4.05625	4.15969	-0.1116	0.0161868	0.233434
Lung	YearBlocked	Steroid	ELK3	6.24625	6.40231	-0.169977	0.0161939	0.233434
Lung	YearBlocked	Steroid	TMEM178A	1.76711	2.14342	-0.316112	0.0160882	0.233434
Lung	YearBlocked	Steroid	RPS10	10.5089	10.4089	0.101564	0.0162259	0.233666
Lung	YearBlocked	Steroid	SHANK1	1.28513	1.43213	-0.151263	0.0162461	0.233727
Lung	YearBlocked	Steroid	ADAM9	7.22408	7.12244	0.0967591	0.0163277	0.23387
Lung	YearBlocked	Steroid	ECD	4.56416	4.4772	0.0884971	0.0163036	0.23387
Lung	YearBlocked	Steroid	DNAH2	1.20443	1.36348	-0.124212	0.016285	0.23387
Lung	YearBlocked	Steroid	ABHD17B	4.68552	4.82894	-0.148378	0.0163178	0.23387
Lung	YearBlocked	Steroid	ARTN	2.64342	2.82618	-0.176414	0.0163677	0.23387
Lung	YearBlocked	Steroid	SYNDIG1	1.35411	1.58166	-0.209761	0.0163425	0.23387
Lung	YearBlocked	Steroid	FAM183A	3.29759	3.92652	-0.533627	0.0163627	0.23387
Lung	YearBlocked	Steroid	TYRO3	4.08175	4.23595	-0.146803	0.0164214	0.234402
Lung	YearBlocked	Steroid	MED31	4.5631	4.93925	-0.364328	0.0164369	0.234402
Lung	YearBlocked	Steroid	CA14	2.08779	1.80076	0.286831	0.0164975	0.235037
Lung	YearBlocked	Steroid	NLRX1	3.87046	3.98051	-0.101865	0.0165178	0.235098
Lung	YearBlocked	Steroid	UBE2F	5.62198	5.3914	0.231374	0.0165599	0.235468
Lung	YearBlocked	Steroid	MOB1B	3.94006	3.60916	0.287758	0.0166214	0.235936
Lung	YearBlocked	Steroid	DBI	7.75487	7.48773	0.250106	0.0166574	0.235936
Lung	YearBlocked	Steroid	CDAN1	4.77035	4.89325	-0.103807	0.0166852	0.235936
Lung	YearBlocked	Steroid	ENSMMUG00000021766	8.73585	8.86035	-0.120198	0.0166894	0.235936
Lung	YearBlocked	Steroid	UBA3	5.94333	6.07128	-0.126206	0.016682	0.235936
Lung	YearBlocked	Steroid	CD302	6.95377	7.12364	-0.180971	0.0166261	0.235936
Lung	YearBlocked	Steroid	STIMATE	5.31624	5.6653	-0.313681	0.0168134	0.237461
Lung	YearBlocked	Steroid	RDH16	1.3124	1.50499	-0.180742	0.0168401	0.237609
Lung	YearBlocked	Steroid	AGTR1	3.80774	4.07877	-0.259098	0.0168726	0.237838
Lung	YearBlocked	Steroid	SUPT7L	5.15563	5.23969	-0.0786056	0.0169993	0.239165
Lung	YearBlocked	Steroid	ZHX1	4.47392	4.5549	-0.0964617	0.0169886	0.239165
Lung	YearBlocked	Steroid	CACNA2D1	2.68454	2.46068	0.198566	0.017104	0.240177
Lung	YearBlocked	Steroid	RBM12B	4.02382	3.87274	0.135082	0.0170949	0.240177
Lung	YearBlocked	Steroid	PARP14	3.69832	3.46162	0.188644	0.0171372	0.240183
Lung	YearBlocked	Steroid	RAD54B	2.90245	3.03711	-0.136129	0.0171341	0.240183
Lung	YearBlocked	Steroid	TMEM190	1.76491	1.4778	0.330512	0.0172241	0.241171
Lung	YearBlocked	Steroid	ENSMMUG00000048883	2.55116	2.26942	0.293705	0.0173031	0.241815
Lung	YearBlocked	Steroid	SENP7	4.09151	4.19441	-0.0985883	0.017288	0.241815
Lung	YearBlocked	Steroid	NOS1AP	2.61152	2.40792	0.198986	0.0173482	0.241984
Lung	YearBlocked	Steroid	MCFD2	5.72047	5.79754	-0.0878763	0.0173406	0.241984
Lung	YearBlocked	Steroid	DENND6A	4.41323	4.51688	-0.112753	0.0174048	0.242312
Lung	YearBlocked	Steroid	ENSMMUG00000042673	5.15257	5.72337	-0.595432	0.0174001	0.242312
Lung	YearBlocked	Steroid	ARNTL	4.00684	4.27433	-0.261838	0.0174523	0.242743
Lung	YearBlocked	Steroid	ENSMMUG00000043069	1.49662	0.788696	0.763149	0.0175098	0.242993
Lung	YearBlocked	Steroid	OCEL1	4.58033	4.39211	0.199783	0.017545	0.242993
Lung	YearBlocked	Steroid	CSNK1G3	4.21944	4.30235	-0.0912695	0.0175698	0.242993
Lung	YearBlocked	Steroid	NYNRIN	5.67316	5.77331	-0.105486	0.0175678	0.242993
Lung	YearBlocked	Steroid	PRSS37	1.61245	1.73822	-0.128513	0.017551	0.242993
Lung	YearBlocked	Steroid	VASH1	6.83407	7.04368	-0.216851	0.0175126	0.242993
Lung	YearBlocked	Steroid	KLHL42	3.34369	3.13065	0.19411	0.0175995	0.243156
Lung	YearBlocked	Steroid	WWC2	6.19633	6.00785	0.152901	0.0176147	0.243156
Lung	YearBlocked	Steroid	IGDCC3	1.92247	2.21284	-0.270574	0.0176455	0.243351
Lung	YearBlocked	Steroid	CPA3	2.67086	1.92704	0.758134	0.017714	0.243763
Lung	YearBlocked	Steroid	S100A14	5.83485	5.68862	0.161556	0.0177332	0.243763
Lung	YearBlocked	Steroid	SERPINB6	7.99827	7.86839	0.126964	0.0177585	0.243763
Lung	YearBlocked	Steroid	SLC25A53	1.57255	1.72491	-0.157514	0.0177533	0.243763
Lung	YearBlocked	Steroid	PRRG3	5.82348	6.01481	-0.179372	0.0177491	0.243763
Lung	YearBlocked	Steroid	TM9SF1	6.8587	6.78955	0.0690954	0.0178063	0.243902
Lung	YearBlocked	Steroid	ZNF449	2.70615	2.81808	-0.111342	0.0178185	0.243902
Lung	YearBlocked	Steroid	ADAMTS2	4.42414	4.62679	-0.188737	0.0177979	0.243902
Lung	YearBlocked	Steroid	DNAJC16	3.09372	3.19646	-0.106365	0.0179049	0.244856
Lung	YearBlocked	Steroid	CHI3L2	2.20114	1.67208	0.552938	0.0179475	0.245209
Lung	YearBlocked	Steroid	QPCTL	3.35911	3.50252	-0.118894	0.0179875	0.245528
Lung	YearBlocked	Steroid	ENSMMUG00000043503	3.28573	2.9452	0.324899	0.0180586	0.245823
Lung	YearBlocked	Steroid	STK38	5.21212	5.12697	0.0781229	0.0180762	0.245823
Lung	YearBlocked	Steroid	AARSD1	4.83398	4.94022	-0.106305	0.0180756	0.245823
Lung	YearBlocked	Steroid	FGF8	1.07415	1.35779	-0.240638	0.0180435	0.245823
Lung	YearBlocked	Steroid	LAPTM4A	8.81893	8.90574	-0.0761735	0.0181365	0.246415
Lung	YearBlocked	Steroid	DPH3	4.01496	4.13201	-0.108164	0.0181897	0.246909
[truncated: 13,580 more rows]
