# Supplementary material for: Fetal maturation revealed by amniotic fluid cell-free transcriptome in rhesus macaques
Source: JCI Insight. 2022 Sep 22;7(18):e162101. doi: 10.1172/jci.insight.162101 (PMC9675452; doi:10.1172/jci.insight.162101)
Supplement: Supplemental table 16 [file jciinsight-7-162101-s230.xlsx]

## Sheet: Amniotic Fluid
Symbol	Description	Examined-Junction	Background-Major-Junction	Amniotic	ProteinPredictions	dPSI	ClusterID	UID	Coordinates	EventAnnotation	% Sampled Detected	Rh_AF_423_18_17588.bed	Rh_AF_245_17_17269.bed	Rh_AF_462_18_17596.bed	Rh_AF_416_18_17581.bed	Rh_AF_463_18_17597.bed	Rh_AF_461_18_17595.bed	Rh_AF_411_18_17576.bed	Rh_AF_412_18_17577.bed	Rh_AF_235_17_17266.bed	Rh_AF_432_18_17594.bed	Rh_AF_231_17_17265.bed	Rh_AF_209_17_17158.bed	Rh_AF_408_18_17573.bed	Rh_AF_422_18_17587.bed	Rh_AF_430_18_17593.bed	Rh_AF_207_17_17157.bed	Rh_AF_420_18_17585.bed	Rh_AF_213_17_17263.bed	Rh_AF_415_18_17580.bed	Rh_AF_428_18_17592.bed	Rh_AF_210_17_17261.bed	Rh_AF_417_18_17582.bed	Rh_AF_418_18_17583.bed	Rh_AF_201_17_17260.bed	Rh_AF_414_18_17579.bed	Rh_AF_238_17_17268.bed	Rh_AF_413_18_17578.bed	Rh_AF_212_17_17262.bed	Rh_AF_230_17_17264.bed	Rh_AF_425_18_17590.bed	Rh_AF_237_17_17267.bed	Rh_AF_419_18_17584.bed	Rh_AF_409_18_17574.bed	Rh_AF_424_18_17589.bed	Rh_AF_427_18_17591.bed	Rh_AF_421_18_17586.bed	Rh_AF_200_17_17259.bed
KATNBL1	katanin regulatory subunit B1 like 1 [Source:HGNC Symbol;Acc:HGNC:26199]	ENSMMUG00000000013:E6.1-E7.1	ENSMMUG00000000013:E6.1-E8.1	ENSMMUG00000000013:E7.1	(-)alt-N-terminus, (-)alt-C-terminus, (-)AA:152(ENSMMUP00000054888)->168(ENSMMUP00000033904)|(+)Katanin_C-terminal-IPR028021	0.333333	clu_5	KATNBL1:ENSMMUG00000000013:E6.1-E7.1|ENSMMUG00000000013:E6.1-E8.1	chr7:10067436-10066243|chr7:10067436-10066102	cassette-exon	0.945946	0.891892	0.859649	0.765957	0.84	0.9375	0.956835	0.873239	0.915789	1	1	0.883333	0.854839	0.966667	0.962963	0.9	0.958333	0.962963	0.8	0.924528			0.982143	1	0.960526	0.96875	0.892473	0.784314	0.949275	1	0.642857	0.9375	0.944954	0.865672	0.933333	0.878788	0.666667	0.973684
KATNBL1	katanin regulatory subunit B1 like 1 [Source:HGNC Symbol;Acc:HGNC:26199]	ENSMMUG00000000013:E5.2-E6.1	ENSMMUG00000000013:E5.2-I5.1_10069694	ENSMMUG00000000013:E6.1		0.352941	clu_5	KATNBL1:ENSMMUG00000000013:E5.2-E6.1|ENSMMUG00000000013:E5.2-I5.1_10069694	chr7:10071901-10067554|chr7:10071901-10069694		0.972973	0.945205	1	1	1	1	0.913669	0.876712	0.881356	1	1	0.911111	0.828571	0.979167	0.826087	1	1	0.927273	0.942308	0.914894		1	1	0.961538	0.72381	1	0.901786	0.953488	0.846626	1	0.583333	0.647059	0.990566	0.92	0.928571	0.966667	0.754717	0.976744
KATNBL1	katanin regulatory subunit B1 like 1 [Source:HGNC Symbol;Acc:HGNC:26199]	ENSMMUG00000000013:E7.1-E8.1	ENSMMUG00000000013:E6.1-E8.1	ENSMMUG00000000013:E7.1	(-)alt-N-terminus, (-)alt-C-terminus, (-)AA:152(ENSMMUP00000054888)->168(ENSMMUP00000033904)|(+)Katanin_C-terminal-IPR028021	0.24	clu_5	KATNBL1:ENSMMUG00000000013:E7.1-E8.1|ENSMMUG00000000013:E6.1-E8.1	chr7:10066193-10066102|chr7:10067436-10066102	cassette-exon	0.972973	0.901235	0.921053	0.838235	0.894737	0.76	0.962264	0.839286	0.876404	1	0.969697	0.9	0.871429	0.952381	0.956522	0.842105	0.944444	0.967742	0.881944	0.982143		1	0.967213	1	0.973913	0.869565	0.921739	0.790323	0.885463	0.942029	0.75	0.9	0.946903	0.9	0.92	0.906977	0.95122	0.979592
KATNBL1	katanin regulatory subunit B1 like 1 [Source:HGNC Symbol;Acc:HGNC:26199]	ENSMMUG00000000013:I3.1_10080638-E4.1	ENSMMUG00000000013:E3.1-E4.1	ENSMMUG00000000013:I3.1_10080638		0.838384	clu_6	KATNBL1:ENSMMUG00000000013:I3.1_10080638-E4.1|ENSMMUG00000000013:E3.1-E4.1	chr7:10080638-10074106|chr7:10082981-10074106		0.972973	0.445498	0.611111	0.458333	0.441558	0.161616	0.786885	0.105882	0.508772	0.727273	0.530303	0.720339	0.686047	0.241379	0.68254	0.822581	0.625	0.438776	0.502262	0.833333		1	0.774194	0.579487	0.704918	0.616162	0.567568	0.827586	0.853372	0.65625	0.545455	0.734375	0.706897	0.764286	0.266667	0.595745	0.507463	0.711538
KATNBL1	katanin regulatory subunit B1 like 1 [Source:HGNC Symbol;Acc:HGNC:26199]	ENSMMUG00000000013:E5.2-I5.1_10069694	ENSMMUG00000000013:E5.2-E6.1	ENSMMUG00000000013:I5.1_10069694		0.304878	clu_5	KATNBL1:ENSMMUG00000000013:E5.2-I5.1_10069694|ENSMMUG00000000013:E5.2-E6.1	chr7:10071901-10069694|chr7:10071901-10067554		0.972973	0	0	0	0	0	0.0230769	0	0.0603448	0	0	0.0344828	0	0	0.173913	0	0	0	0	0		0	0	0.0384615	0.269231	0	0.0803571	0.0465116	0.120253	0	0.0416667	0.304878	0.00943396	0	0.0714286	0	0.0377358	0.0232558
KATNBL1	katanin regulatory subunit B1 like 1 [Source:HGNC Symbol;Acc:HGNC:26199]	ENSMMUG00000000013:E1.1-E3.1	ENSMMUG00000000013:E2.1-E3.1	ENSMMUG00000000013:E2.1		0.5	clu_7	KATNBL1:ENSMMUG00000000013:E1.1-E3.1|ENSMMUG00000000013:E2.1-E3.1	chr7:10126990-10083111|chr7:10098146-10083111	cassette-exon	0.567568	0.962963	1	1	1		1	1	0.417722		1	1						0.740741	0.95122	0.5				0.6	1		0.842105	0.75	0.9	0.8125		1	1				1
KATNBL1	katanin regulatory subunit B1 like 1 [Source:HGNC Symbol;Acc:HGNC:26199]	ENSMMUG00000000013:E3.1-E4.1	ENSMMUG00000000013:I3.1_10080638-E4.1	ENSMMUG00000000013:E3.1		0.776876	clu_6	KATNBL1:ENSMMUG00000000013:E3.1-E4.1|ENSMMUG00000000013:I3.1_10080638-E4.1	chr7:10082981-10074106|chr7:10080638-10074106		0.972973	0.554502	0.37037	0.541667	0.558442	0.212121	0.213115	0.894118	0.473684	0.272727	0.469697	0.220339	0.313953	0.741379	0.31746	0.177419	0.34375	0.561224	0.497738	0.156379		0	0.225806	0.420513	0.289617	0.373737	0.4	0.117241	0.131965	0.34375	0.454545	0.265625	0.270115	0.2	0.733333	0.404255	0.492537	0.288462
SRF	serum response factor [Source:HGNC Symbol;Acc:HGNC:11291]	ENSMMUG00000000033:I4.1_44194136-E5.1	ENSMMUG00000000033:E4.1-E5.1	ENSMMUG00000000033:I4.1_44194136		0.595745	clu_15	SRF:ENSMMUG00000000033:I4.1_44194136-E5.1|ENSMMUG00000000033:E4.1-E5.1	chr4:44194136-44194518|chr4:44193937-44194518		0.648649	0.2	0			0.206897		0	0.0909091		0	0			0		0	0	0.595745	0			0	0	0.1	0	0	0	0.0277778	0.181818	0		0.0222222			1	0
SRF	serum response factor [Source:HGNC Symbol;Acc:HGNC:11291]	ENSMMUG00000000033:E4.1-E5.1	ENSMMUG00000000033:I4.1_44194136-E5.1	ENSMMUG00000000033:E4.1		0.323529	clu_15	SRF:ENSMMUG00000000033:E4.1-E5.1|ENSMMUG00000000033:I4.1_44194136-E5.1	chr4:44193937-44194518|chr4:44194136-44194518		0.648649	0.732394	1			0.676471		1	0.869565		1	1			1		1	1	0.322034	1			1	1	0.9	1	1	1	0.945946	0.5625	1		0.977778			0	1
		ENSMMUG00000000037:I1.1_131357139-E2.1	ENSMMUG00000000037:E1.1-E2.1_131356592	ENSMMUG00000000037:I1.1_131357139|ENSMMUG00000000037:E2.1		0.88	clu_16	:ENSMMUG00000000037:I1.1_131357139-E2.1|ENSMMUG00000000037:E1.1-E2.1_131356592	chr1:131357139-131356631|chr1:131357236-131356592		0.756757	0.25	0.548387		0	0	0.88		0	0.666667	0	0.4	0.4375	0.5	0		0.0645161	0.466667	0.35	0			0.181818		0.1	0.2	0	0.619048	0.238095	0.619048		0.461538	0	0.571429			0.263158	0.818182
		ENSMMUG00000000037:E1.1-E2.1_131356592	ENSMMUG00000000037:I1.1_131357139-E2.1	ENSMMUG00000000037:E1.1|ENSMMUG00000000037:E2.1_131356592		0.666667	clu_16	:ENSMMUG00000000037:E1.1-E2.1_131356592|ENSMMUG00000000037:I1.1_131357139-E2.1	chr1:131357236-131356592|chr1:131357139-131356631		0.756757	0.25	0		0.9	0.571429	0.1		0.9	0.111111	0.363636	0.08	0.125	0	0.12		0.451613	0.333333	0.35	0			0.818182		0.8	0.6	0.666667	0.285714	0.142857	0.190476		0	0.125	0.178571			0.157895	0.0909091
MRPL24	mitochondrial ribosomal protein L24 [Source:RefSeq peptide;Acc:NP_001244773]	ENSMMUG00000000039:E1.1-E2.1	ENSMMUG00000000039:E1.1_131370246-E3.1	ENSMMUG00000000039:E1.1.131370246|ENSMMUG00000000039:E2.1		0.708333	clu_19	MRPL24:ENSMMUG00000000039:E1.1-E2.1|ENSMMUG00000000039:E1.1_131370246-E3.1	chr1:131370205-131367654|chr1:131370246-131367327	alt-5'|cassette-exon	0.72973	0	0			0.0285714	0	0	0.030303		1	0.525	0.555556	0.40625			0.0869565	0	0				0	0	0.0847458	0.5	0	0.708333	0.205882	0.101695		0	0.28	0.333333	0.428571	0.0416667		0.888889
MRPL24	mitochondrial ribosomal protein L24 [Source:RefSeq peptide;Acc:NP_001244773]	ENSMMUG00000000039:E2.1-E3.1	ENSMMUG00000000039:E1.1_131370246-E3.1	ENSMMUG00000000039:E2.1		0.916667	clu_19	MRPL24:ENSMMUG00000000039:E2.1-E3.1|ENSMMUG00000000039:E1.1_131370246-E3.1	chr1:131367411-131367327|chr1:131370246-131367327	cassette-exon	0.864865	0.73913	0.72	1	0.971429	0.757576	0.75	0.47929	0.769841		1	0.235294	0.914894	0.527778	0.8		0.692308	0.493671	0	1			0.742857	0.137931	0.111111	0.770492	0.868421	0.895833	0.0625	0.0833333	0.785714	0.942529	0.831325	0.940299	0.774194	0.565217	0.933333
MRPL24	mitochondrial ribosomal protein L24 [Source:RefSeq peptide;Acc:NP_001244773]	ENSMMUG00000000039:E1.1_131370246-E3.1	ENSMMUG00000000039:E2.1-E3.1	ENSMMUG00000000039:E2.1		0.5	clu_19	MRPL24:ENSMMUG00000000039:E1.1_131370246-E3.1|ENSMMUG00000000039:E2.1-E3.1	chr1:131370246-131367327|chr1:131367411-131367327	cassette-exon	0.891892	0.155844	0.235955	0	0.0243902	0	0.228346	0.4	0.215385		0	0.272727	0	0.176471	0.166667		0.102941	0.05	0.5	0			0.157143	0.0689655	0.40625	0.0740741	0	0.0149254	0.285714	0.145161	0.157895	0.0526316	0.148936	0.0493827	0.131579	0	0.04	0
MRPL24	mitochondrial ribosomal protein L24 [Source:RefSeq peptide;Acc:NP_001244773]	ENSMMUG00000000039:E1.1_131370246-E2.1	ENSMMUG00000000039:E1.1_131370246-E3.1	ENSMMUG00000000039:E2.1		0.4	clu_19	MRPL24:ENSMMUG00000000039:E1.1_131370246-E2.1|ENSMMUG00000000039:E1.1_131370246-E3.1	chr1:131370246-131367654|chr1:131370246-131367327	cassette-exon	0.72973	0.307692	0.4			0.0571429	0.275	0.111111	0.0909091		0	0.15	0.222222	0.0625			0.0434783	0.0243902	0				0	0	0.237288	0.0882353	0.615385	0.0833333	0.352941	0.338983		0.615385	0.16	0.444444	0.0714286	0		0.111111
MRPL24	mitochondrial ribosomal protein L24 [Source:RefSeq peptide;Acc:NP_001244773]	ENSMMUG00000000039:E1.1-E3.1	ENSMMUG00000000039:E2.1-E3.1	ENSMMUG00000000039:E2.1		0.793103	clu_19	MRPL24:ENSMMUG00000000039:E1.1-E3.1|ENSMMUG00000000039:E2.1-E3.1	chr1:131370205-131367327|chr1:131367411-131367327	cassette-exon	0.891892	0.0779221	0	0	0	0.237037	0	0.0888889	0.00769231		0	0.0227273	0.0655738	0.156863	0		0.191176	0.45	0.5	0			0.1	0.793103	0	0.0987654	0.108696	0.0597015	0.142857	0.387097	0	0	0	0	0.0526316	0.27027	0.02	0
ORC4L	origin recognition complex subunit 4 [Source:HGNC Symbol;Acc:HGNC:8490]	ENSMMUG00000000043:I1.1_34442162-E2.1	ENSMMUG00000000043:E1.1-E2.1	ENSMMUG00000000043:I1.1_34442162		0.565217	clu_23	ORC4L:ENSMMUG00000000043:I1.1_34442162-E2.1|ENSMMUG00000000043:E1.1-E2.1	chr12:34442162-34437754|chr12:34483358-34437754		0.675676	0	0	0.565217	0	0			0	0.6	0		0	0	0	0	0		0.214286				0			0	0.173913	0	0.153846	0		0.381818	0	0			0.0769231	0.727273
ORC4L	origin recognition complex subunit 4 [Source:HGNC Symbol;Acc:HGNC:8490]	ENSMMUG00000000043:E1.1-E2.1	ENSMMUG00000000043:I1.1_34442085-E2.1	ENSMMUG00000000043:E1.1		0.923077	clu_23	ORC4L:ENSMMUG00000000043:E1.1-E2.1|ENSMMUG00000000043:I1.1_34442085-E2.1	chr12:34483358-34437754|chr12:34442085-34437754		0.675676	0.941176	0.184211	0	1	0.777778			0.291667	0.2	0.636364		0.111111	0.571429	1	1	0.625		0.714286				0.0769231			0.277778	0.304348	0.565217	0.115385	0.0769231		0.581818	0.842105	0.26			0.192308	0.272727
ORC4L	origin recognition complex subunit 4 [Source:HGNC Symbol;Acc:HGNC:8490]	ENSMMUG00000000043:I1.1_34442085-E2.1	ENSMMUG00000000043:E1.1-E2.1	ENSMMUG00000000043:I1.1_34442085		0.789474	clu_23	ORC4L:ENSMMUG00000000043:I1.1_34442085-E2.1|ENSMMUG00000000043:E1.1-E2.1	chr12:34442085-34437754|chr12:34483358-34437754		0.675676	0	0.789474	0	0	0			0.708333	0.1	0		0.444444	0.321429	0	0	0.25		0				0.0384615			0.0833333	0.5	0.347826	0.730769	0.846154		0	0	0.32			0.730769	0
SCEL	sciellin [Source:HGNC Symbol;Acc:HGNC:10573]	ENSMMUG00000000048:E9.1-I9.1_58914281	ENSMMUG00000000048:E9.1-E11.1	ENSMMUG00000000048:I9.1_58914281		0.311355	clu_24	SCEL:ENSMMUG00000000048:E9.1-I9.1_58914281|ENSMMUG00000000048:E9.1-E11.1	chr17:58898365-58914281|chr17:58898365-58915442		0.972973	0.0212766	0.0337423	0	0	0	0	0.311355	0	0	0	0	0.0107527	0	0	0	0	0.00362319	0	0.0175097		0	0.0145985	0	0.0725552	0	0	0	0.0111607	0	0	0	0	0	0	0	0	0
SCEL	sciellin [Source:HGNC Symbol;Acc:HGNC:10573]	ENSMMUG00000000048:E17.1-E18.2	ENSMMUG00000000048:E17.1-E18.1	ENSMMUG00000000048:E18.1	(-)alt-N-terminus, (-)alt-C-terminus, (-)AA:453(ENSMMUP00000054056)->645(ENSMMUP00000000060)|(+)Znf_LIM+IPR001781, (-)Znf_LIM-IPR001781	0.76555	clu_24	SCEL:ENSMMUG00000000048:E17.1-E18.2|ENSMMUG00000000048:E17.1-E18.1	chr17:58928459-58928997|chr17:58928459-58928994	alt-3'	0.972973	0.376552	0.407258	0.263969	0.432	0.340153	0.359465	0.416244	0.395315	0.181818	0.406977	0.454248	0.357143	0.308219	0.472527	0.438735	0.392344	0.41527	0.373016	0.440549		0.947368	0.366864	0.407708	0.295	0.52518	0.316832	0.442478	0.364553	0.463612	0.386503	0.246377	0.361919	0.281209	0.449102	0.164706	0.371084	0.297872
SCEL	sciellin [Source:HGNC Symbol;Acc:HGNC:10573]	ENSMMUG00000000048:E17.1-E18.1	ENSMMUG00000000048:E17.1-E18.2	ENSMMUG00000000048:E18.1	(+)alt-N-terminus, (+)alt-C-terminus, (+)AA:453(ENSMMUP00000054056)->645(ENSMMUP00000000060)|(-)Znf_LIM-IPR001781, (+)Znf_LIM-IPR001781	0.366667	clu_24	SCEL:ENSMMUG00000000048:E17.1-E18.1|ENSMMUG00000000048:E17.1-E18.2	chr17:58928459-58928994|chr17:58928459-58928997	alt-3'	0.972973	0.431724	0.387097	0.552987	0.412	0.445013	0.50478	0.467005	0.45388	0.493506	0.503876	0.343137	0.52381	0.571918	0.404396	0.545455	0.430622	0.484171	0.374603	0.469512		0	0.491124	0.385396	0.56	0.453237	0.529703	0.389381	0.370317	0.423181	0.472393	0.684783	0.547965	0.526938	0.479042	0.709804	0.575904	0.393617
SCEL	sciellin [Source:HGNC Symbol;Acc:HGNC:10573]	ENSMMUG00000000048:E3.1-E4.1	ENSMMUG00000000048:E3.1-E5.1	ENSMMUG00000000048:E4.1		0.695971	clu_24	SCEL:ENSMMUG00000000048:E3.1-E4.1|ENSMMUG00000000048:E3.1-E5.1	chr17:58882836-58885916|chr17:58882836-58889855	cassette-exon	0.972973	0.946269	0.979798	1	0.946032	0.690871	0.515789	0.953297	0.886266	1	0.985915	0.995169	1	0.997877	0.997468	1	0.957746	1	0.167582	0.995098		0.881443	1	0.6875	0.74812	0.98	1	0.592381	1	0.988235	1	0.304029	0.374022	0.987298	1	0.980226	0.990937	0.550725
SCEL	sciellin [Source:HGNC Symbol;Acc:HGNC:10573]	ENSMMUG00000000048:E27.1-E28.1_58944848	ENSMMUG00000000048:E27.1-E28.1	ENSMMUG00000000048:E28.1		0.844148	clu_24	SCEL:ENSMMUG00000000048:E27.1-E28.1_58944848|ENSMMUG00000000048:E27.1-E28.1	chr17:58944706-58944848|chr17:58944706-58944851	alt-3'	0.972973	0.300787	0.186047	0.276808	0.264865	0.116923	0.403846	0.263158	0.25098	0.229167	0.296392	0.267516	0.187135	0.25	0.352756	0.251969	0.202128	0.259259	0.245232	0.215336		0.976744	0.132597	0.230958	0.480392	0.195035	0.221843	0.165548	0.323575	0.366379	0.212766	0.167653	0.1569	0.24	0.294737	0.289308	0.247557	0.258427
SCEL	sciellin [Source:HGNC Symbol;Acc:HGNC:10573]	ENSMMUG00000000048:E25.1-E26.1	ENSMMUG00000000048:E25.1-E27.1	ENSMMUG00000000048:E26.1	(+)alt-N-terminus, (+)alt-C-terminus, (+)AA:453(ENSMMUP00000054056)->645(ENSMMUP00000000060)|(-)Znf_LIM-IPR001781, (+)Znf_LIM-IPR001781	0.993976	clu_24	SCEL:ENSMMUG00000000048:E25.1-E26.1|ENSMMUG00000000048:E25.1-E27.1	chr17:58941023-58944443|chr17:58941023-58944647	cassette-exon	1	0.687591	0.957831	0.591011	0.588745	0.663291	0.161972	0.702011	0.966634	0.985075	0.927602	0.444444	0.657459	0.501433	0.993976	0.665306	0.157143	0.628392	0	0.983638	0.555556	0.803738	0.665217	0.612554	0.971888	0.505263	0.59335	0.614458	0.600533	0	0.588235	0.125483	0.154237	0.6074	0.905213	0.981982	0.722992	0.398551
SCEL	sciellin [Source:HGNC Symbol;Acc:HGNC:10573]	ENSMMUG00000000048:E6.1-E7.1	ENSMMUG00000000048:E5.1-E7.1	ENSMMUG00000000048:E6.1	(-)truncated, (+)AA:283(ENSMMUP00000000062)->645(ENSMMUP00000000060)|(+)Znf_LIM-IPR001781	0.749492	clu_24	SCEL:ENSMMUG00000000048:E6.1-E7.1|ENSMMUG00000000048:E5.1-E7.1	chr17:58893802-58894382|chr17:58889923-58894382	cassette-exon	0.972973	0.517434	0.666667	0.659483	0.591716	0.783422	0.39749	0.30163	0.977433	0.387931	0.645833	0.623824	0.670251	0.709677	0.356061	0.487395	0.63035	0.227941	0.360239	0.796233		0	0.710227	0.296935	0.972308	0.537367	0.436116	0.666667	0.761421	0.565056	0.364486	0.412935	0.5	0.671177	0.574627	0.807829	0.590504	0.264151
SCEL	sciellin [Source:HGNC Symbol;Acc:HGNC:10573]	ENSMMUG00000000048:E19.1-E21.1	ENSMMUG00000000048:E19.1-E20.1	ENSMMUG00000000048:E20.1	(-)alt-coding, (-)AA:645(ENSMMUP00000000060)->667(ENSMMUP00000000061)	0.539286	clu_24	SCEL:ENSMMUG00000000048:E19.1-E21.1|ENSMMUG00000000048:E19.1-E20.1	chr17:58929478-58935126|chr17:58929478-58930742	cassette-exon	1	0.0912409	0.539286	0.362776	0.102253	0.135135	0	0.00506329	0.31	0.136792	0.129573	0.150552	0	0.10559	0.119048	0.0226415	0	0.0018797	0.000917431	0.113135	0.0344828	0	0.179907	0.0015015	0.204981	0.00265604	0.00219138	0.208182	0.0039019	0	0.4	0.000846024	0.000511771	0.13122	0.106918	0.0893054	0.109091	0.115987
SCEL	sciellin [Source:HGNC Symbol;Acc:HGNC:10573]	ENSMMUG00000000048:E3.1-E5.1	ENSMMUG00000000048:E4.1-E5.1	ENSMMUG00000000048:E4.1		0.534739	clu_24	SCEL:ENSMMUG00000000048:E3.1-E5.1|ENSMMUG00000000048:E4.1-E5.1	chr17:58882836-58889855|chr17:58885975-58889855	cassette-exon	1	0	0	0	0	0.160692	0.200472	0	0	0	0	0	0	0	0.00115473	0	0	0	0.534739	0	0	0.0556901	0	0.166003	0	0	0	0.184056	0	0	0	0.498423	0.384416	0	0	0	0	0.209184
SCEL	sciellin [Source:HGNC Symbol;Acc:HGNC:10573]	ENSMMUG00000000048:E18.2-E19.1	ENSMMUG00000000048:E17.1-E19.1	ENSMMUG00000000048:E18.2		0.27151	clu_24	SCEL:ENSMMUG00000000048:E18.2-E19.1|ENSMMUG00000000048:E17.1-E19.1	chr17:58929053-58929419|chr17:58928459-58929419	cassette-exon	0.972973	0.816949	0.845506	0.81962	0.816054	0.775785	0.849835	0.896057	0.838095	0.7	0.895706	0.77809	0.910112	0.883838	0.871456	0.97151	0.81685	0.870073	0.789536	0.888412		0.96732	0.862857	0.801887	0.872659	0.947712	0.854582	0.850909	0.759524	0.837259	0.792553	0.945107	0.896644	0.847368	0.914163	0.903581	0.896861	0.694737
SCEL	sciellin [Source:HGNC Symbol;Acc:HGNC:10573]	ENSMMUG00000000048:E20.1-E21.1	ENSMMUG00000000048:E19.1-E21.1	ENSMMUG00000000048:E20.1	(+)alt-coding, (+)AA:645(ENSMMUP00000000060)->667(ENSMMUP00000000061)	0.629108	clu_24	SCEL:ENSMMUG00000000048:E20.1-E21.1|ENSMMUG00000000048:E19.1-E21.1	chr17:58930801-58935126|chr17:58929478-58935126	cassette-exon	0.972973	0.830841	0.266187	0.464506	0.802589	0.761824	0.994872	0.942408	0.512351	0.769841	0.774278	0.722922	1	0.802784	0.760433	0.94302	0.959799	0.985274	0.973712	0.786219		1	0.693182	0.984639	0.64	0.983562	0.981295	0.655172	0.987981	0.987531	0.370892	0.982759	0.990142	0.732206	0.80597	0.829114	0.786642	0.765432
SCEL	sciellin [Source:HGNC Symbol;Acc:HGNC:10573]	ENSMMUG00000000048:E5.1-E6.1	ENSMMUG00000000048:E5.1-E7.1	ENSMMUG00000000048:E6.1	(-)truncated, (+)AA:283(ENSMMUP00000000062)->645(ENSMMUP00000000060)|(+)Znf_LIM-IPR001781	0.736539	clu_24	SCEL:ENSMMUG00000000048:E5.1-E6.1|ENSMMUG00000000048:E5.1-E7.1	chr17:58889923-58893734|chr17:58889923-58894382	cassette-exon	0.972973	0.593897	0.714286	0.796392	0.654545	0.838645	0.535032	0.471933	0.975189	0.547771	0.67658	0.659091	0.696246	0.748869	0.387952	0.509881	0.689542	0.350453	0.42777	0.852217		0	0.783898	0.252033	0.988571	0.557047	0.528752	0.706186	0.803571	0.58	0.396396	0.421687	0.544431	0.706167	0.655556	0.840108	0.667458	0.365854
SCEL	sciellin [Source:HGNC Symbol;Acc:HGNC:10573]	ENSMMUG00000000048:E28.1-E29.1	ENSMMUG00000000048:E25.1-E29.1	ENSMMUG00000000048:E28.1		0.365385	clu_24	SCEL:ENSMMUG00000000048:E28.1-E29.1|ENSMMUG00000000048:E25.1-E29.1	chr17:58944907-58954722|chr17:58941023-58954722	cassette-exon	0.945946	0.928161	0.986577	1	0.95283	0.858974	0.941176	0.993333	0.99511	1	0.96	0.985075	0.972222	0.993711	0.968254	0.983193	0.884615	0.984043	0.634615	0.988604			1	0.907895	1	1	0.982759	0.941489	0.904348	0.738636	1	0.842365	0.862069	0.96748	1	1	1	0.482759
SCEL	sciellin [Source:HGNC Symbol;Acc:HGNC:10573]	ENSMMUG00000000048:E27.1-E28.1	ENSMMUG00000000048:E27.1-E28.1_58944848	ENSMMUG00000000048:E28.1		0.457384	clu_24	SCEL:ENSMMUG00000000048:E27.1-E28.1|ENSMMUG00000000048:E27.1-E28.1_58944848	chr17:58944706-58944851|chr17:58944706-58944848	alt-3'	0.972973	0.686614	0.796512	0.708229	0.654054	0.849231	0.580128	0.731579	0.735948	0.770833	0.67268	0.726115	0.766082	0.75	0.640945	0.748031	0.776596	0.733333	0.651226	0.779412		0.0232558	0.861878	0.764128	0.519608	0.794326	0.774744	0.818792	0.642527	0.530172	0.787234	0.808679	0.754253	0.748718	0.689474	0.710692	0.739414	0.404494
SCEL	sciellin [Source:HGNC Symbol;Acc:HGNC:10573]	ENSMMUG00000000048:E5.1-E7.1	ENSMMUG00000000048:E5.1-E6.1	ENSMMUG00000000048:E6.1	(+)truncated, (-)AA:283(ENSMMUP00000000062)->645(ENSMMUP00000000060)|(-)Znf_LIM-IPR001781	0.993839	clu_24	SCEL:ENSMMUG00000000048:E5.1-E7.1|ENSMMUG00000000048:E5.1-E6.1	chr17:58889923-58894382|chr17:58889923-58893734	cassette-exon	1	0.272281	0.180606	0.12939	0.215625	0.0805031	0.288509	0.426891	0.00616143	0.351485	0.188679	0.212341	0.184265	0.147309	0.440072	0.330623	0.194444	0.534351	0.271894	0.0883503	0	1	0.141274	0.545595	0.00297177	0.283814	0.331269	0.128821	0.102716	0.25	0.443709	0.380379	0.268186	0.181406	0.22179	0.090604	0.208065	0.390728
SCEL	sciellin [Source:HGNC Symbol;Acc:HGNC:10573]	ENSMMUG00000000048:E4.1-E5.1	ENSMMUG00000000048:E3.1-E5.1	ENSMMUG00000000048:E4.1		0.797235	clu_24	SCEL:ENSMMUG00000000048:E4.1-E5.1|ENSMMUG00000000048:E3.1-E5.1	chr17:58885975-58889855|chr17:58882836-58889855	cassette-exon	0.972973	1	0.977591	0.97973	1	0.679325	0.551587	1	0.998002	1	1	1	0.984906	1	0.997881	1	0.989967	1	0.122642	1		0.904959	0.996516	0.693182	0.972477	1	0.991453	0.609665	1	1	1	0.202765	0.278723	1	1	1	1	0.5
SCEL	sciellin [Source:HGNC Symbol;Acc:HGNC:10573]	ENSMMUG00000000048:E25.1-E27.1	ENSMMUG00000000048:E25.1-E26.1	ENSMMUG00000000048:E26.1		0.910313	clu_24	SCEL:ENSMMUG00000000048:E25.1-E27.1|ENSMMUG00000000048:E25.1-E26.1	chr17:58941023-58944647|chr17:58941023-58944443	cassette-exon	1	0.197866	0.00314465	0.265766	0.246246	0.194872	0.788732	0.181921	0.0178372	0.00740741	0.0291971	0.374214	0.170213	0.355895	0.00330852	0.218085	0.821429	0.252174	0.904661	0.00841168	0.285714	0.0772059	0.223837	0.252161	0.0147992	0.339066	0.254486	0.253078	0.227273	0.913621	0.300613	0.851351	0.755068	0.265277	0.0447368	0.0108108	0.17284	0.288043
SCEL	sciellin [Source:HGNC Symbol;Acc:HGNC:10573]	ENSMMUG00000000048:E26.1-E27.1	ENSMMUG00000000048:E25.1-E27.1	ENSMMUG00000000048:E26.1	(+)alt-N-terminus, (+)alt-C-terminus, (+)AA:453(ENSMMUP00000054056)->645(ENSMMUP00000000060)|(-)Znf_LIM-IPR001781, (+)Znf_LIM-IPR001781	0.985507	clu_24	SCEL:ENSMMUG00000000048:E26.1-E27.1|ENSMMUG00000000048:E25.1-E27.1	chr17:58944502-58944647|chr17:58941023-58944647	cassette-exon	1	0.617857	0.955975	0.543424	0.507614	0.603175	0	0.674651	0.948084	0.985507	0.912621	0.459459	0.619632	0.385159	0.985428	0.615023	0	0.542416	0	0.977978	0.555556	0.887097	0.591623	0.562044	0.969697	0.452471	0.582677	0.548235	0.609475	0	0.473118	0	0.00399202	0.5225	0.89418	0.973684	0.663399	0.356589
SCEL	sciellin [Source:HGNC Symbol;Acc:HGNC:10573]	ENSMMUG00000000048:E19.1-E20.1	ENSMMUG00000000048:E19.1-E21.1	ENSMMUG00000000048:E20.1	(+)alt-coding, (+)AA:645(ENSMMUP00000000060)->667(ENSMMUP00000000061)	0.54321	clu_24	SCEL:ENSMMUG00000000048:E19.1-E20.1|ENSMMUG00000000048:E19.1-E21.1	chr17:58929478-58930742|chr17:58929478-58935126	cassette-exon	1	0.825706	0.309417	0.45679	0.817073	0.750923	1	0.985507	0.533861	0.747826	0.763889	0.75	1	0.814815	0.786501	0.961039	1	0.996479	0.993533	0.798326	0.954545	1	0.680498	0.997072	0.672727	0.994872	0.995569	0.638231	0.992776	1	0.476562	0.987805	0.994269	0.763397	0.803846	0.842412	0.801066	0.809278
SLAIN1	SLAIN motif family member 1 [Source:HGNC Symbol;Acc:HGNC:26387]	ENSMMUG00000000049:E4.2-E6.1	ENSMMUG00000000049:E4.2-E5.1	ENSMMUG00000000049:E5.1	(+)alt+N+terminus, (+)alt+C+terminus, (+)AA:12(ENSMMUP00000000066)+>539(ENSMMUP00000000063)|(+)Slain+IPR026179	0.868024	clu_26	SLAIN1:ENSMMUG00000000049:E4.2-E6.1|ENSMMUG00000000049:E4.2-E5.1	chr17:59036552-59061732|chr17:59036552-59060478	cassette-exon	0.837838	0.404255		0.666667	0.595238	0.0689655	0.970588	0.915254	0.475		0.722222	0.368421	0.692308	1	0.56		0.666667	0.518519	0.333333	0.615385				0.857143	0.333333	0.56	0.648649	0	0.111111	0.333333	0.666667	0.102564	0.533333	0.291667	0.315789	0.705882	0.294118	1
SLAIN1	SLAIN motif family member 1 [Source:HGNC Symbol;Acc:HGNC:26387]	ENSMMUG00000000049:E4.2-E5.1	ENSMMUG00000000049:E4.2-E6.1	ENSMMUG00000000049:E5.1	(-)alt-N-terminus, (-)alt-C-terminus, (-)AA:12(ENSMMUP00000000066)->539(ENSMMUP00000000063)|(-)Slain-IPR026179	0.844804	clu_26	SLAIN1:ENSMMUG00000000049:E4.2-E5.1|ENSMMUG00000000049:E4.2-E6.1	chr17:59036552-59060478|chr17:59036552-59061732	cassette-exon	0.675676	0.296296			0.242424	0.833333	0	0.0526316	0.321429		0.133333	0.5625	0.25	0	0.44		0.285714	0	0.645161	0.2				0		0.377778	0.225806		0.888889		0.2	0.897436		0.522727		0.0769231	0.615385	0
SLAIN1	SLAIN motif family member 1 [Source:HGNC Symbol;Acc:HGNC:26387]	ENSMMUG00000000049:E5.1-E6.1	ENSMMUG00000000049:E4.2-E6.1	ENSMMUG00000000049:E5.1	(-)alt-N-terminus, (-)alt-C-terminus, (-)AA:12(ENSMMUP00000000066)->539(ENSMMUP00000000063)|(-)Slain-IPR026179	0.535714	clu_26	SLAIN1:ENSMMUG00000000049:E5.1-E6.1|ENSMMUG00000000049:E4.2-E6.1	chr17:59060627-59061732|chr17:59036552-59061732	cassette-exon	0.783784	0.512821		0.333333	0.264706	0.894737	0.0294118	0.0357143	0.387097		0.1875	0.3	0.1	0	0		0.0909091	0.481481	0.153846	0.272727				0.142857	0.555556	0.151515	0.2	1		0.615385	0.2		0.466667	0.571429	0.647059	0.25	0.444444	0
CDV3	CDV3 homolog [Source:HGNC Symbol;Acc:HGNC:26928]	ENSMMUG00000000058:I6.1-E7.1	ENSMMUG00000000058:E5.1-E7.1	ENSMMUG00000000058:I6.1		0.961538	clu_37	CDV3:ENSMMUG00000000058:I6.1-E7.1|ENSMMUG00000000058:E5.1-E7.1	chr2:168393927-168393926|chr2:168395088-168393926	intron-retention	0.972973	0.655172	0	0.894231	0.403226	0	0.571429	0	0.403614	0.704918	0.674419	0	0.583333	0.432584	0.35	0.461538	0	0	0.664	0.313953		0	0.211268	0.455357	0	0.495935	0.385093	0.411765	0.687075	0.961538	0.254237	0.896552	0.507246	0.466667	0.538462	0.435185	0.352941	0.7
CDV3	CDV3 homolog [Source:HGNC Symbol;Acc:HGNC:26928]	ENSMMUG00000000058:E5.1-E7.1	ENSMMUG00000000058:I6.1-E7.1	ENSMMUG00000000058:E5.1	(+)alt-C-terminus, (+)AA:212(ENSMMUP00000042203)->257(ENSMMUP00000000075)|(-)CDV3-IPR026806, (+)CDV3-IPR026806	0.579866	clu_37	CDV3:ENSMMUG00000000058:E5.1-E7.1|ENSMMUG00000000058:I6.1-E7.1	chr2:168395088-168393926|chr2:168393927-168393926	intron-retention	0.972973	0.131783	0.552239	0.0363036	0.270492	0.4	0.187023	0.6	0.28	0.160377	0.0993377	0.5	0.257812	0.255591	0.359813	0.4375	0.552941	0.511628	0.10989	0.447059		1	0.440945	0.306329	0.322917	0.28866	0.337719	0.167513	0.194093	0.00632911	0.421687	0.0201342	0.273973	0.29484	0.265896	0.278539	0.313433	0.136691
CDV3	CDV3 homolog [Source:HGNC Symbol;Acc:HGNC:26928]	ENSMMUG00000000058:E5.1-E6.1	ENSMMUG00000000058:E5.1-E7.1	ENSMMUG00000000058:E6.1	(-)alt-C-terminus, (-)AA:212(ENSMMUP00000042203)->257(ENSMMUP00000000075)|(-)CDV3-IPR026806, (+)CDV3-IPR026806	0.738095	clu_37	CDV3:ENSMMUG00000000058:E5.1-E6.1|ENSMMUG00000000058:E5.1-E7.1	chr2:168395088-168394657|chr2:168395088-168393926	alt-C-term	0.972973	0.561538	0.238806	0.828358	0.434783	0.457143	0.540741	0.377778	0.370787	0.5	0.305556	0.34375	0.192308	0.40113	0.328571	0.119048	0.247059	0.27907	0.430464	0.310734		0	0.12381	0.349138	0.645833	0.378641	0.114286	0.679688	0.570093	0.857143	0.254237	0.754386	0.385827	0.348485	0.43299	0.386792	0.462121	0.596774
CDV3	CDV3 homolog [Source:HGNC Symbol;Acc:HGNC:26928]	ENSMMUG00000000058:I1.1_168406885-E2.1	ENSMMUG00000000058:E1.1-E2.1	ENSMMUG00000000058:I1.1_168406885		0.384615	clu_38	CDV3:ENSMMUG00000000058:I1.1_168406885-E2.1|ENSMMUG00000000058:E1.1-E2.1	chr2:168406885-168406588|chr2:168407343-168406588		0.351351	0				0	0	0.75					0	0		0		0						0.2							0.333333		0.0909091		0.384615			0
CDV3	CDV3 homolog [Source:HGNC Symbol;Acc:HGNC:26928]	ENSMMUG00000000058:E6.1-I6.1	ENSMMUG00000000058:E5.1-E7.1	ENSMMUG00000000058:E6.1|ENSMMUG00000000058:I6.1		0.918919	clu_37	CDV3:ENSMMUG00000000058:E6.1-I6.1|ENSMMUG00000000058:E5.1-E7.1	chr2:168394546-168394545|chr2:168395088-168393926	intron-retention	0.972973	0.39759	0	0.873563	0.430769	0	0.439252	0	0.446927	0.538462	0.428571	0	0.333333	0.36875	0.215517	0.186047	0	0	0.481481	0.169014		0	0.111111	0.333333	0	0.326087	0.208	0.506173	0.386667	0.918919	0.169811	0.869565	0.244444	0.240506	0.294118	0.519685	0.333333	0.571429
CDV3	CDV3 homolog [Source:HGNC Symbol;Acc:HGNC:26928]	ENSMMUG00000000058:E5.1-E6.1_168394654	ENSMMUG00000000058:E5.1-E7.1	ENSMMUG00000000058:E6.1.168394654		0.342857	clu_37	CDV3:ENSMMUG00000000058:E5.1-E6.1_168394654|ENSMMUG00000000058:E5.1-E7.1	chr2:168395088-168394654|chr2:168395088-168393926	cassette-exon	0.972973	0.0538462	0	0.0895522	0.0289855	0	0.0148148	0	0.0730337	0.0714286	0.305556	0.0703125	0.0384615	0.0282486	0.0214286	0.047619	0.152941	0	0.291391	0.0225989		0	0.342857	0.125	0	0.0194175	0.178571	0.0078125	0	0.0816327	0	0.140351	0.0787402	0.19697	0.0721649	0.0377358	0.0378788	0.0645161
CDV3	CDV3 homolog [Source:HGNC Symbol;Acc:HGNC:26928]	ENSMMUG00000000058:E1.1-E2.1	ENSMMUG00000000058:I1.1_168406885-E2.1	ENSMMUG00000000058:E1.1		0.615385	clu_38	CDV3:ENSMMUG00000000058:E1.1-E2.1|ENSMMUG00000000058:I1.1_168406885-E2.1	chr2:168407343-168406588|chr2:168406885-168406588		0.351351	1				1	1	0.25					0.5	1		1		1						0.8							0.666667		0.909091		0.615385			1
THRB	thyroid hormone receptor beta [Source:HGNC Symbol;Acc:HGNC:11799]	ENSMMUG00000000067:E1.1-E2.1	ENSMMUG00000000067:U0.1_181144847-E3.1	ENSMMUG00000000067:E1.1|ENSMMUG00000000067:E2.1		0.785714	clu_53	THRB:ENSMMUG00000000067:E1.1-E2.1|ENSMMUG00000000067:U0.1_181144847-E3.1	chr2:181127604-181059187|chr2:181144847-181037281	altPromoter	0.432432				0			0.69697	0		0		0					0		0				0		0	0.785714		0	0		0	0	0			0
THRB	thyroid hormone receptor beta [Source:HGNC Symbol;Acc:HGNC:11799]	ENSMMUG00000000067:E1.1-E3.1	ENSMMUG00000000067:U0.1_181144847-E3.1	ENSMMUG00000000067:E1.1		0.602857	clu_53	THRB:ENSMMUG00000000067:E1.1-E3.1|ENSMMUG00000000067:U0.1_181144847-E3.1	chr2:181127604-181037281|chr2:181144847-181037281	altPromoter	0.486486				0.0769231			0.0833333	0.733333		0.55		0.368421	0.444444				0.222222		0.0689655				0.04		0.444444	0.0357143		0.0833333	0		0	0.166667	0.642857	0.307692		0
THRB	thyroid hormone receptor beta [Source:HGNC Symbol;Acc:HGNC:11799]	ENSMMUG00000000067:U0.1_181144847-E3.1	ENSMMUG00000000067:E1.1-E3.1	ENSMMUG00000000067:U0.1_181144847		0.664244	clu_53	THRB:ENSMMUG00000000067:U0.1_181144847-E3.1|ENSMMUG00000000067:E1.1-E3.1	chr2:181144847-181037281|chr2:181127604-181037281	altPromoter	0.594595				0.769231			0.0833333	0.0416667		0.285714		0.526316	0.2	0.363636	0	0	0.0909091		0.6875				0.04		0.26087	0.178571		0.692308	0.916667		0.4375	0.388889	0.0232558	0	0	0.5
THRB	thyroid hormone receptor beta [Source:HGNC Symbol;Acc:HGNC:11799]	ENSMMUG00000000067:E3.1-E5.1	ENSMMUG00000000067:U0.1_181144847-E5.1	ENSMMUG00000000067:E3.1	(+)alt-N-terminus, (+)AA:458(ENSMMUP00000000087)->461(ENSMMUP00000038366)	0.630897	clu_53	THRB:ENSMMUG00000000067:E3.1-E5.1|ENSMMUG00000000067:U0.1_181144847-E5.1	chr2:181037218-181005571|chr2:181144847-181005571	altPromoter	0.540541					1		0.921875	0.894737		0.944444	1	0.978723	0.833333	1				1	0.911111			0.882353	0.233333		0.870968		0.92	0.347826	1		0.375	0.666667	0.948718			0.333333
PRKAR2A	protein kinase cAMP-dependent type II regulatory subunit alpha [Source:HGNC Symbol;Acc:HGNC:9391]	ENSMMUG00000000081:E4.1-E5.1	ENSMMUG00000000081:I4.1_93660105-E5.1	ENSMMUG00000000081:E4.1		0.5	clu_59	PRKAR2A:ENSMMUG00000000081:E4.1-E5.1|ENSMMUG00000000081:I4.1_93660105-E5.1	chr2:93657920-93661514|chr2:93660105-93661514		0.324324	0.192308	0.5			1		1	1					1			1		1				1		1	0.285714	1
PRKAR2A	protein kinase cAMP-dependent type II regulatory subunit alpha [Source:HGNC Symbol;Acc:HGNC:9391]	ENSMMUG00000000081:E9.1-E10.1	ENSMMUG00000000081:E8.1-E10.1	ENSMMUG00000000081:E9.1	(+)alt-coding, (+)AA:382(ENSMMUP00000000106)->404(ENSMMUP00000000105)|(-)RmlC-like_jellyroll-IPR014710, (-)cNMP-bd-like-IPR018490, (-)cNMP-bd_dom-IPR000595, (+)RmlC-like_jellyroll-IPR014710, (+)cAMP_dep_PK_reg_su-IPR012198, (+)cNMP-bd-like-IPR018490, (+)cNMP-bd_CS-IPR018488, (+)cNMP-bd_dom-IPR000595	0.175824	clu_59	PRKAR2A:ENSMMUG00000000081:E9.1-E10.1|ENSMMUG00000000081:E8.1-E10.1	chr2:93693339-93696602|chr2:93683427-93696602	cassette-exon	0.783784	0.9375	1	0.545455	1		1	1	0.851852	0.88	1	0.928571		1	1		0.975		0.939394	0.979167			1	1	1	0.963636	0.824176	0.98	1	0.981481		0.574074	1	1	1		0.777778	1
PMF1-BGLAP	PMF1-BGLAP readthrough [Source:HGNC Symbol;Acc:HGNC:42953]	ENSMMUG00000000083:E1.1-E3.1	ENSMMUG00000000083:E1.1-E2.1	ENSMMUG00000000083:E2.1	(+)alt+C+terminus, (+)AA:201(ENSMMUP00000000112)+>220(ENSMMUP00000038761)|(+)PMF1/NNF1+IPR007128, (-)PMF1/NNF1-IPR007128	1	clu_60	PMF1-BGLAP:ENSMMUG00000000083:E1.1-E3.1|ENSMMUG00000000083:E1.1-E2.1	chr1:130822405-130842080|chr1:130822405-130835339	cassette-exon	0.108108						1				0.333333				0					1
PMF1-BGLAP	PMF1-BGLAP readthrough [Source:HGNC Symbol;Acc:HGNC:42953]	ENSMMUG00000000083:E1.1-E2.1	ENSMMUG00000000083:E1.1-E3.1	ENSMMUG00000000083:E2.1	(-)alt-C-terminus, (-)AA:201(ENSMMUP00000000112)->220(ENSMMUP00000038761)|(-)PMF1/NNF1-IPR007128, (+)PMF1/NNF1-IPR007128	1	clu_60	PMF1-BGLAP:ENSMMUG00000000083:E1.1-E2.1|ENSMMUG00000000083:E1.1-E3.1	chr1:130822405-130835339|chr1:130822405-130842080	cassette-exon	0.108108						0				0.666667				1					0
PPP1R1A	protein phosphatase 1 regulatory inhibitor subunit 1A [Source:HGNC Symbol;Acc:HGNC:9286]	ENSMMUG00000000113:E4.1-E5.1	ENSMMUG00000000113:E3.1-E6.1	ENSMMUG00000000113:E4.1|E5.1		0.268817	clu_73	PPP1R1A:ENSMMUG00000000113:E4.1-E5.1|ENSMMUG00000000113:E3.1-E6.1	chr11:53275326-53274732|chr11:53275785-53273732	cassette-exon	0.972973	0.962025	0.964286	0.947368	0.970588	0.97619	0.932432	0.8	1	0.916667	0.8875	1	0.5	0.9125	1	0.977273	0.978947	1	0.9375	1		1	0.978022	1	1	0.731183	0.75	1	1	0.8	1	0.984375	0.961538	1	0.985714	0.582524	0.943662	1
PPP1R1A	protein phosphatase 1 regulatory inhibitor subunit 1A [Source:HGNC Symbol;Acc:HGNC:9286]	ENSMMUG00000000113:E5.1-E6.1	ENSMMUG00000000113:E3.1-E6.1	ENSMMUG00000000113:E5.1		0.174603	clu_73	PPP1R1A:ENSMMUG00000000113:E5.1-E6.1|ENSMMUG00000000113:E3.1-E6.1	chr11:53274577-53273732|chr11:53275785-53273732	cassette-exon	0.972973	0.97479	0.979798	0.979592	0.980583	0.985915	0.97561	0.852564	1	0.970874	1	1	0.903846	0.932692	1	0.9875	0.988764	1	1	1		1	0.9875	1	1	0.825397	0.848214	1	1	0.938272	1	1	0.983957	1	0.987805	0.697183	0.990291	1
PPP1R1A	protein phosphatase 1 regulatory inhibitor subunit 1A [Source:HGNC Symbol;Acc:HGNC:9286]	ENSMMUG00000000113:E3.1-E4.1	ENSMMUG00000000113:E3.1-E6.1	ENSMMUG00000000113:E4.1		0.23913	clu_73	PPP1R1A:ENSMMUG00000000113:E3.1-E4.1|ENSMMUG00000000113:E3.1-E6.1	chr11:53275785-53275389|chr11:53275785-53273732	cassette-exon	0.972973	0.957746	0.992537	0.957746	0.974359	1	0.909091	0.916031	1	0.85	0.875	1	0.9	0.964912	1	0.97619	0.983193	1	0.903226	1		1	0.977011	1	1	0.76087	0.984127	1	1	1	1	0.973684	0.965517	1	0.987179	0.59434	0.964706	1
HEBP2	heme binding protein 2 [Source:HGNC Symbol;Acc:HGNC:15716]	ENSMMUG00000000122:E4.2-E5.1	ENSMMUG00000000122:E4.2-U5.1_128878941	ENSMMUG00000000122:E5.1	(+)alt-N-terminus, (+)alt-C-terminus, (+)AA:127(ENSMMUP00000053497)->205(ENSMMUP00000000160)|(-)Reg_factor_effector_dom-IPR011256, (-)SOUL_haem-bd-IPR006917, (+)Reg_factor_effector_dom-IPR011256, (+)SOUL_haem-bd-IPR006917	0.283784	clu_77	HEBP2:ENSMMUG00000000122:E4.2-E5.1|ENSMMUG00000000122:E4.2-U5.1_128878941	chr4:128888791-128881274|chr4:128888791-128878941	alt-3'	0.945946	0.795455	0.937853	1	0.987952	1	0.887755	0.716216	0.783333	1	0.925926	0.786667	0.959184	0.788235	0.962963	1	0.987179	0.968421	0.951807	1			1	0.982609	0.942308	0.969925	0.993243	0.881944	0.333333	0.904762	0.789474	1	0.96748	0.553846	0.932203	0.5	0.91129	0.9375
HEBP2	heme binding protein 2 [Source:HGNC Symbol;Acc:HGNC:15716]	ENSMMUG00000000122:E4.2-U5.1_128878941	ENSMMUG00000000122:E4.2-E5.1	ENSMMUG00000000122:U5.1_128878941		0.446154	clu_77	HEBP2:ENSMMUG00000000122:E4.2-U5.1_128878941|ENSMMUG00000000122:E4.2-E5.1	chr4:128888791-128878941|chr4:128888791-128881274	alt-3'	0.945946	0.19697	0.0621469	0	0.0120482	0	0.112245	0.27027	0.216667	0	0.0740741	0.213333	0.0408163	0.152941	0.037037	0	0.0128205	0.0315789	0.0481928	0			0	0.0173913	0.0384615	0.0225564	0.00675676	0.0902778	0.466667	0.0952381	0.157895	0	0.0325203	0.446154	0.0338983	0.5	0.0806452	0.0625
NHSL1	NHS like 1 [Source:HGNC Symbol;Acc:HGNC:21021]	ENSMMUG00000000123:E1.1-E3.1	ENSMMUG00000000123:U0.1_128599213-E3.1	ENSMMUG00000000123:E1.1	(-)alt-N-terminus, (-)alt-C-terminus, (-)AA:221(ENSMMUP00000000163)->1605(ENSMMUP00000000161)|(-)NHS_fam-IPR024845	0.636605	clu_78	NHSL1:ENSMMUG00000000123:E1.1-E3.1|ENSMMUG00000000123:U0.1_128599213-E3.1	chr4:128747271-128799053|chr4:128599213-128799053	altPromoter	0.918919	0.15942	0.571429	0.254545	0.166667	0.379747	0	0.236111	0.232258	0.222222	0.0833333	0.15	0.0666667	0.205128	0	0.4	0.191489	0.283333	0.0737705	0.226277		0	0.415385	0.653846	0.177778	0.235294	0.0649351	0.306667	0.0444444	0.0172414	0.259259	0.163265	0.329787	0.101852	0.297619		0.025
NHSL1	NHS like 1 [Source:HGNC Symbol;Acc:HGNC:21021]	ENSMMUG00000000123:E6.1-E7.1	ENSMMUG00000000123:E5.1-E7.1	ENSMMUG00000000123:E6.1	(+)alt-N-terminus, (+)alt-C-terminus, (+)AA:221(ENSMMUP00000000163)->1605(ENSMMUP00000000161)|(+)NHS_fam-IPR024845	0.828788	clu_80	NHSL1:ENSMMUG00000000123:E6.1-E7.1|ENSMMUG00000000123:E5.1-E7.1	chr4:128852176-128860438|chr4:128847172-128860438	cassette-exon	0.945946	0.207101	0.449275	0.774648	0.736842	0.878788	0.764706	0.25	0.217391	0.440678	0.307692	0.663366	0.283333	0.364865	0.178571	1	0.184874	0.238095	0.387435	0.255102		0	0.391304	0.40678	0.866667	0.658537	0.219512	0.398058	0.763636	0.376812	0.25	0.229508	0.467532	0.368421	0.822581	0.05	0.357143
NHSL1	NHS like 1 [Source:HGNC Symbol;Acc:HGNC:21021]	ENSMMUG00000000123:U0.1_128721096-E3.1	ENSMMUG00000000123:U0.1_128599213-E3.1	ENSMMUG00000000123:U0.1_128721096		0.611111	clu_78	NHSL1:ENSMMUG00000000123:U0.1_128721096-E3.1|ENSMMUG00000000123:U0.1_128599213-E3.1	chr4:128721096-128799053|chr4:128599213-128799053	altPromoter	0.918919	0.0869565	0	0	0.5	0.0253165	0	0	0.122581	0.37037	0.472222	0.1	0.35	0.0641026	0	0	0.404255	0.3	0.0983607	0.233577		0	0.2	0	0.266667	0.107843	0.0584416	0.0133333	0.611111	0.137931	0.111111	0.122449	0.0744681	0.148148	0.261905		0.2
NHSL1	NHS like 1 [Source:HGNC Symbol;Acc:HGNC:21021]	ENSMMUG00000000123:E2.1-E3.1	ENSMMUG00000000123:U0.1_128599213-E3.1	ENSMMUG00000000123:E2.1	(+)alt-N-terminus, (+)alt-C-terminus, (+)AA:221(ENSMMUP00000000163)->1605(ENSMMUP00000000161)|(+)NHS_fam-IPR024845	0.703947	clu_78	NHSL1:ENSMMUG00000000123:E2.1-E3.1|ENSMMUG00000000123:U0.1_128599213-E3.1	chr4:128796196-128799053|chr4:128599213-128799053	altPromoter	0.918919	0	0.326531	0.0181818	0.0833333	0.531646	0	0.694444	0.341935	0	0.305556	0.3	0.383333	0.128205	0	0.2	0.170213	0.0555556	0	0		0.923077	0.203125	0	0.111111	0.22549	0.703947	0.0533333	0.0333333	0.586207	0.222222	0.693878	0.212766	0.148148	0.202381		0.55
NHSL1	NHS like 1 [Source:HGNC Symbol;Acc:HGNC:21021]	ENSMMUG00000000123:E3.1-E4.1	ENSMMUG00000000123:I3.1_128806302-E4.1	ENSMMUG00000000123:E3.1		0.565789	clu_79	NHSL1:ENSMMUG00000000123:E3.1-E4.1|ENSMMUG00000000123:I3.1_128806302-E4.1	chr4:128799205-128820743|chr4:128806302-128820743		0.945946	0.986957	0.575188	1	0.686869	0.886598	1	0.734266	0.876923	0.555556	0.876289	0.375	0.679389	0.829897	0.797688	0.457627	0.886364	0.836538	0.836957	0.973684		1	0.818966	0.637097	0.803922	0.882629	0.924051	0.68595	0.661692	0.652174	0.788462	0.910156	0.944882	0.875887	0.959184		0.805031	0.434211
NHSL1	NHS like 1 [Source:HGNC Symbol;Acc:HGNC:21021]	ENSMMUG00000000123:U0.1_128600061-E3.1	ENSMMUG00000000123:U0.1_128599213-E3.1	ENSMMUG00000000123:U0.1_128600061		0.409091	clu_78	NHSL1:ENSMMUG00000000123:U0.1_128600061-E3.1|ENSMMUG00000000123:U0.1_128599213-E3.1	chr4:128600061-128799053|chr4:128599213-128799053	altPromoter	0.918919	0.115942	0	0.145455	0	0.0379747	0	0	0.0258065	0	0	0.05	0.05	0.0769231	0.409091	0	0	0.05	0.221311	0		0	0.0153846	0.192308	0	0.166667	0.0779221	0	0	0	0.037037	0	0	0	0.119048		0
NHSL1	NHS like 1 [Source:HGNC Symbol;Acc:HGNC:21021]	ENSMMUG00000000123:E5.1-E7.1	ENSMMUG00000000123:E6.1-E7.1	ENSMMUG00000000123:E6.1	(-)alt-N-terminus, (-)alt-C-terminus, (-)AA:221(ENSMMUP00000000163)->1605(ENSMMUP00000000161)|(-)NHS_fam-IPR024845	0.933054	clu_80	NHSL1:ENSMMUG00000000123:E5.1-E7.1|ENSMMUG00000000123:E6.1-E7.1	chr4:128847172-128860438|chr4:128852176-128860438	cassette-exon	0.945946	0.676768	0.206897	0.172043	0.151515	0.0669456	0.176471	0.535714	0.464789	0.44	0.473684	0.257576	0.632353	0.443396	0.431818	0	0.655405	0.621359	0.485477	0.51049		1	0.482759	0.479452	0.0740741	0.187919	0.64214	0.383562	0.0714286	0.488636	0.333333	0.701493	0.414141	0.409091	0.125	0.95	0.15
NHSL1	NHS like 1 [Source:HGNC Symbol;Acc:HGNC:21021]	ENSMMUG00000000123:U0.1_128599213-E3.1	ENSMMUG00000000123:E2.1-E3.1	ENSMMUG00000000123:U0.1_128599213		0.592925	clu_78	NHSL1:ENSMMUG00000000123:U0.1_128599213-E3.1|ENSMMUG00000000123:E2.1-E3.1	chr4:128599213-128799053|chr4:128796196-128799053	altPromoter	0.918919	0.57971	0	0.527273	0.222222	0.0253165	1	0.0694444	0.187097	0.407407	0.138889	0.35	0.1	0.525641	0.454545	0.2	0.234043	0.0666667	0.278689	0.525547		0.0769231	0.0769231	0.153846	0.333333	0.245098	0.0779221	0.613333	0.288889	0.258621	0.222222	0.0204082	0.212766	0.509259	0.119048		0.1375
NHSL1	NHS like 1 [Source:HGNC Symbol;Acc:HGNC:21021]	ENSMMUG00000000123:E5.1-E6.1	ENSMMUG00000000123:E5.1-E7.1	ENSMMUG00000000123:E6.1	(+)alt-N-terminus, (+)alt-C-terminus, (+)AA:221(ENSMMUP00000000163)->1605(ENSMMUP00000000161)|(+)NHS_fam-IPR024845	0.756711	clu_80	NHSL1:ENSMMUG00000000123:E5.1-E6.1|ENSMMUG00000000123:E5.1-E7.1	chr4:128847172-128852045|chr4:128847172-128860438	cassette-exon	0.918919	0.177914	0.321429	0.578947	0.736842	0.869919		0.347826	0.409836	0.326531	0.4	0.476923	0.156863	0.405063	0.410256	1	0.230159	0.228916	0.299401	0.381356		0	0.3	0.285714	0.857143	0.705263	0.216327	0.409524	0.690476	0.306452	0.571429	0.113208	0.349206	0.462687	0.702703	0	0.836364
NHSL1	NHS like 1 [Source:HGNC Symbol;Acc:HGNC:21021]	ENSMMUG00000000123:E3.1-I3.1_128806122	ENSMMUG00000000123:E3.1-E4.1	ENSMMUG00000000123:I3.1_128806122		0.349593	clu_79	NHSL1:ENSMMUG00000000123:E3.1-I3.1_128806122|ENSMMUG00000000123:E3.1-E4.1	chr4:128799205-128806122|chr4:128799205-128820743		0.945946	0	0.214286	0	0.08	0.0824742	0	0.165414	0.0330579	0.0930233	0	0.349593	0.0761905	0	0.0137931	0.129032	0.00833333	0	0.129944	0.00334448		0	0	0.177083	0	0.0505051	0.042623	0	0.0193548	0.0888889	0.0851064	0.00851064	0.0322581	0.00803213	0.0104167		0.0460526	0.266667
NHSL1	NHS like 1 [Source:HGNC Symbol;Acc:HGNC:21021]	ENSMMUG00000000123:I3.1_128806302-E4.1	ENSMMUG00000000123:E3.1-E4.1	ENSMMUG00000000123:I3.1_128806302		0.482517	clu_79	NHSL1:ENSMMUG00000000123:I3.1_128806302-E4.1|ENSMMUG00000000123:E3.1-E4.1	chr4:128806302-128820743|chr4:128799205-128820743		0.945946	0	0.3125	0	0.215054	0	0	0.0840336	0.0717131	0.226804	0.0659341	0.482517	0.184874	0.0432432	0.0643275	0.0909091	0.0916031	0.0817308	0.0372671	0		0	0.0603448	0.242991	0.0196078	0.0689655	0.0330033	0.227273	0.191489	0.153846	0.108696	0.0472441	0.0243902	0.117857	0.0208333		0	0.46875
RAB22A	RAB22A, member RAS oncogene family [Source:HGNC Symbol;Acc:HGNC:9764]	ENSMMUG00000000125:E7.1-E9.1	ENSMMUG00000000125:E6.1-E8.1	ENSMMUG00000000125:E8.1|E7.1	(~)AA:194(ENSMMUP00000000168)->194(ENSMMUP00000000168)	0.34844	clu_81	RAB22A:ENSMMUG00000000125:E7.1-E9.1|ENSMMUG00000000125:E6.1-E8.1	chr10:6046719-6039563|chr10:6047447-6045323	cassette-exon	0.945946	0.123377	0.296296	0.166667	0.17734	0.0810811	0.297872	0.047619	0.207547	0.235294	0.2	0.252427	0.357143	0.210191	0.263158	0.125	0.193548	0.135484	0.264706	0.402985			0.0545455	0	0.380952	0.368421	0.259615	0.258993	0.109091	0.0588235	0.257143	0.211679	0.251748	0.208333	0.0588235	0.212598	0.166667	0.176471
RAB22A	RAB22A, member RAS oncogene family [Source:HGNC Symbol;Acc:HGNC:9764]	ENSMMUG00000000125:E4.1-E5.1	ENSMMUG00000000125:E4.1-E6.1	ENSMMUG00000000125:E5.1		0.294118	clu_82	RAB22A:ENSMMUG00000000125:E4.1-E5.1|ENSMMUG00000000125:E4.1-E6.1	chr10:6059903-6047714|chr10:6059903-6047553	cassette-exon	0.945946	0.976378	0.968254	1	0.992857	1	0.969697	1	0.934783	1	0.91453	0.551724	0.851852	0.944056	0.883117	0.87	0.756757	0.822642	1	0.705882			1	0.808989	0.849315	0.976562	0.98895	0.972973	0.927835	0.981818	0.942857	0.934426	0.960526	0.99359	1	1	0.811111	0.952381
RAB22A	RAB22A, member RAS oncogene family [Source:HGNC Symbol;Acc:HGNC:9764]	ENSMMUG00000000125:E6.1-E8.1	ENSMMUG00000000125:E6.1-E7.1	ENSMMUG00000000125:E7.1	(~)AA:194(ENSMMUP00000000168)+>194(ENSMMUP00000000168)	0.378022	clu_81	RAB22A:ENSMMUG00000000125:E6.1-E8.1|ENSMMUG00000000125:E6.1-E7.1	chr10:6047447-6045323|chr10:6047447-6046828	cassette-exon	0.945946	0.422311	0.261146	0.258065	0.463415	0.202614	0.351852	0.542857	0.360465	0.228571	0.296296	0.428571	0.25	0.363636	0.230769	0.428571	0.34375	0.397849	0.258065	0.150685			0.526882	0.405405	0.220588	0.164835	0.281437	0.340541	0.401961	0.416667	0.25	0.426829	0.356383	0.268456	0.491803	0.423841	0.24	0.471429
RAB22A	RAB22A, member RAS oncogene family [Source:HGNC Symbol;Acc:HGNC:9764]	ENSMMUG00000000125:E5.1-E6.1	ENSMMUG00000000125:E4.1-E6.1	ENSMMUG00000000125:E5.1		0.47619	clu_82	RAB22A:ENSMMUG00000000125:E5.1-E6.1|ENSMMUG00000000125:E4.1-E6.1	chr10:6047643-6047553|chr10:6059903-6047553	cassette-exon	0.945946	1	0.974026	1	1	1	0.982759	1	1	1	0.944444	0.48	0.809524	0.949153	1	1	0.865672	0.801843	1	0.52381			1	1	1	1	0.990385	0.982456	0.9375	0.956522	1	0.966942	0.973684	0.993711	1	1	0.711864	1
RAB22A	RAB22A, member RAS oncogene family [Source:HGNC Symbol;Acc:HGNC:9764]	ENSMMUG00000000125:E6.1-E7.1	ENSMMUG00000000125:E6.1-E8.1	ENSMMUG00000000125:E7.1	(~)AA:194(ENSMMUP00000000168)->194(ENSMMUP00000000168)	0.34172	clu_81	RAB22A:ENSMMUG00000000125:E6.1-E7.1|ENSMMUG00000000125:E6.1-E8.1	chr10:6047447-6046828|chr10:6047447-6045323	cassette-exon	0.945946	0.543103	0.672	0.724138	0.457143	0.793333	0.525	0.441176	0.586667	0.741935	0.670103	0.451613	0.636364	0.572193	0.727273	0.533333	0.607143	0.569767	0.698113	0.76087			0.455556	0.594595	0.659091	0.785714	0.664286	0.577181	0.572917	0.571429	0.709091	0.481481	0.559211	0.701493	0.491525	0.483871	0.744681	0.459016
SH2D4A	SH2 domain containing 4A [Source:HGNC Symbol;Acc:HGNC:26102]	ENSMMUG00000000129:E5.1-E6.1	ENSMMUG00000000129:E4.1-E6.1	ENSMMUG00000000129:E5.1	(+)alt-N-terminus, (+)alt-C-terminus, (+)AA:189(ENSMMUP00000060156)->409(ENSMMUP00000000171)|(+)SH2-IPR000980	0.322581	clu_86	SH2D4A:ENSMMUG00000000129:E5.1-E6.1|ENSMMUG00000000129:E4.1-E6.1	chr8:19154939-19158828|chr8:19131995-19158828	cassette-exon	0.864865	1	0.916667	1	1	1	0.983333	0.946237	0.875		1	0.677419	1	0.961538	1	1	0.882353	1	0.961538	1			0.909091	1	1	0.933333	1	1	1	1		0.409091	0.988889	1	1	1	1
SH2D4A	SH2 domain containing 4A [Source:HGNC Symbol;Acc:HGNC:26102]	ENSMMUG00000000129:E1.2-E2.1	ENSMMUG00000000129:I1.1_19111364-E2.1	ENSMMUG00000000129:E1.2	(+)alt-N-terminus, (+)AA:409(ENSMMUP00000000171)->454(ENSMMUP00000032212)	1	clu_85	SH2D4A:ENSMMUG00000000129:E1.2-E2.1|ENSMMUG00000000129:I1.1_19111364-E2.1	chr8:19111108-19116618|chr8:19111364-19116618		0.297297	0.923077									0.888889	0.454545			0.235294	0.888889		0.166667		0.555556		1			0.818182			1		1
SRP9	signal recognition particle 9 [Source:HGNC Symbol;Acc:HGNC:11304]	ENSMMUG00000000134:E2.1-E4.1_140512115	ENSMMUG00000000134:E2.1-E4.1	ENSMMUG00000000134:E4.1		0.280992	clu_90	SRP9:ENSMMUG00000000134:E2.1-E4.1_140512115|ENSMMUG00000000134:E2.1-E4.1	chr1:140517611-140512115|chr1:140517611-140512134	alt-C-term	0.945946	0	0.0638298	0	0	0	0	0	0	0.2	0.0571429	0	0.102564	0	0.0810811	0	0	0	0	0.280992			0.016129	0	0.18	0	0	0	0	0.0322581	0	0	0.0196078	0.12963	0.205479	0	0.0147059	0
SRP9	signal recognition particle 9 [Source:HGNC Symbol;Acc:HGNC:11304]	ENSMMUG00000000134:E2.1-E4.1	ENSMMUG00000000134:E2.1-E4.1_140512115	ENSMMUG00000000134:E4.1	(+)alt-C-terminus, (+)AA:66(ENSMMUP00000000176)->86(ENSMMUP00000038394)|(-)Signal_recog_particle_SRP9/14-IPR009018, (+)Signal_recog_particle_SRP9-IPR008832, (+)Signal_recog_particle_SRP9/14-IPR009018	0.205479	clu_90	SRP9:ENSMMUG00000000134:E2.1-E4.1|ENSMMUG00000000134:E2.1-E4.1_140512115	chr1:140517611-140512134|chr1:140517611-140512115	alt-C-term	0.945946	1	0.893617	1	1	1	1	1	1	0.8	0.942857	1	0.897436	1	0.918919	1	1	1	1	0.619835			0.983871	1	0.82	1	1	0.849057	1	0.967742	1	1	0.980392	0.87037	0.794521	1	0.985294	1
TFCP2	transcription factor CP2 [Source:HGNC Symbol;Acc:HGNC:11748]	ENSMMUG00000000152:E5.1-E7.1	ENSMMUG00000000152:E5.1-E6.1	ENSMMUG00000000152:E6.1	(+)alt+coding, (+)AA:424(ENSMMUP00000039660)+>451(ENSMMUP00000000211)|(+)SAM/pointed+IPR013761, (-)CP2-IPR007604	0.485714	clu_104	TFCP2:ENSMMUG00000000152:E5.1-E7.1|ENSMMUG00000000152:E5.1-E6.1	chr11:49428882-49425051|chr11:49428882-49426678	cassette-exon	0.918919	0	0	0	0.136364	0.485714	0	0	0	0	0.106383	0	0.0206186	0	0.0740741		0.103704	0.0598291	0	0.329787			0	0.0769231	0	0	0	0	0	0.0670391	0.148148	0.251142	0	0	0.0444444	0	0	0
TFCP2	transcription factor CP2 [Source:HGNC Symbol;Acc:HGNC:11748]	ENSMMUG00000000152:E5.1-E6.1	ENSMMUG00000000152:E5.1-E7.1	ENSMMUG00000000152:E6.1	(-)alt-coding, (-)AA:424(ENSMMUP00000039660)->451(ENSMMUP00000000211)|(-)SAM/pointed-IPR013761, (+)CP2-IPR007604	0.574074	clu_104	TFCP2:ENSMMUG00000000152:E5.1-E6.1|ENSMMUG00000000152:E5.1-E7.1	chr11:49428882-49426678|chr11:49428882-49425051	cassette-exon	0.864865	1	1	1	0.73913	0.346154	1	1	1	1	0.821429	1	0.973333	1	0.833333		0.730769	0.857143	1	0.425926				0.666667	1	1	1	1	1	0.894737	0.636364	0.6875	1	1	0.928571	1	1
TFCP2	transcription factor CP2 [Source:HGNC Symbol;Acc:HGNC:11748]	ENSMMUG00000000152:I10.1_49421483-E11.1	ENSMMUG00000000152:E10.1-E11.1	ENSMMUG00000000152:I10.1_49421483		0.847458	clu_101	TFCP2:ENSMMUG00000000152:I10.1_49421483-E11.1|ENSMMUG00000000152:E10.1-E11.1	chr11:49421483-49421387|chr11:49421780-49421387		0.567568	0.178571	0	0	0.347826	0.323529			0		0.409091	0.333333	0.1875			0.740741	0		0.533333	0							0.847458	0				0.733333	0	0.0735294	0	0	0
TFCP2	transcription factor CP2 [Source:HGNC Symbol;Acc:HGNC:11748]	ENSMMUG00000000152:E10.1-E11.1	ENSMMUG00000000152:I10.1_49421483-E11.1	ENSMMUG00000000152:E10.1	(-)alt-N-terminus, (-)AA:404(ENSMMUP00000039661)->424(ENSMMUP00000039660)|(-)CP2-IPR007604, (+)SAM/pointed-IPR013761	0.740741	clu_101	TFCP2:ENSMMUG00000000152:E10.1-E11.1|ENSMMUG00000000152:I10.1_49421483-E11.1	chr11:49421780-49421387|chr11:49421483-49421387		0.567568	0.821429	1	1	0.652174	0.676471			1		0.590909	0.666667	0.8125			0.259259	1		0.466667	1							0.152542	1				0.266667	1	0.926471	1	1	1
TFCP2	transcription factor CP2 [Source:HGNC Symbol;Acc:HGNC:11748]	ENSMMUG00000000152:E6.1-E7.1	ENSMMUG00000000152:E5.1-E7.1	ENSMMUG00000000152:E6.1	(-)alt-coding, (-)AA:424(ENSMMUP00000039660)->451(ENSMMUP00000000211)|(-)SAM/pointed-IPR013761, (+)CP2-IPR007604	0.561224	clu_104	TFCP2:ENSMMUG00000000152:E6.1-E7.1|ENSMMUG00000000152:E5.1-E7.1	chr11:49426526-49425051|chr11:49428882-49425051	cassette-exon	0.864865	1	1	1	0.777778	0.346154		1	1	1	0.791667	1	0.916667	1	0.882353		0.628866	0.906667	0.949367	0.56338				0.909091	1	1	1	1	1	0.844156	0.8	0.438776	1	1	0.894737	1	1	1
TFCP2	transcription factor CP2 [Source:HGNC Symbol;Acc:HGNC:11748]	ENSMMUG00000000152:E1.2-E2.1	ENSMMUG00000000152:I1.1_49443389-E2.1	ENSMMUG00000000152:E1.2		0.493506	clu_103	TFCP2:ENSMMUG00000000152:E1.2-E2.1|ENSMMUG00000000152:I1.1_49443389-E2.1	chr11:49493062-49436749|chr11:49443389-49436749		0.783784		0.703704	0.506494	0.909091		0.972222	1	1	1		0.952381	0.851852	1	1		0.987342	1	1				1	1	1	1	0.482759	0.78125	0.777778	0.857143	0.846154	1	0.8	1	1	1	1
MGLL	monoglyceride lipase [Source:HGNC Symbol;Acc:HGNC:17038]	ENSMMUG00000000168:E3.1-E5.2	ENSMMUG00000000168:E3.1-I3.1_48869103	ENSMMUG00000000168:E5.2	(+)alt-N-terminus, (+)AA:278(ENSMMUP00000048350)->283(ENSMMUP00000000231)|(-)AB_hydrolase-IPR029058, (-)Hydrolase_4-IPR022742, (+)AB_hydrolase-IPR029058, (+)AB_hydrolase_1-IPR000073, (+)Hydrolase_4-IPR022742	0.314815	clu_116	MGLL:ENSMMUG00000000168:E3.1-E5.2|ENSMMUG00000000168:E3.1-I3.1_48869103	chr2:48884755-48823900|chr2:48884755-48869103		0.972973	0.842857	0.904762	0.898734	1	0.73494	0.848485	0.941748	0.87	0.888889	0.786885	0.897638	0.846154	0.94	0.863636	0.685185	0.96	0.864407	0.942308	0.958042		1	0.549296	1	0.764706	0.880435	0.74359	0.858156	0.781421	0.869565	0.90566	1	0.923664	0.733333	0.942529	0.769231	0.791045	1
MGLL	monoglyceride lipase [Source:HGNC Symbol;Acc:HGNC:17038]	ENSMMUG00000000168:E2.1-I2.1_48908562	ENSMMUG00000000168:E2.1-E3.1	ENSMMUG00000000168:I2.1_48908562		0.758343	clu_116	MGLL:ENSMMUG00000000168:E2.1-I2.1_48908562|ENSMMUG00000000168:E2.1-E3.1	chr2:48926915-48908562|chr2:48926915-48884861		0.972973	0.480663	0.428571	0.284615	0.123457	0.0362694	0.203125	0.315217	0.116959	0.181818	0.239437	0.20339	0.188119	0.225	0.23494	0.107843	0.125926	0.175926	0.358491	0.348		0.19403	0.396226	0.4	0.1875	0.333333	0.09375	0.379447	0.359477	0.0454545	0.271429	0.425287	0.19469	0.376847	0.26506	0.803797	0.244514	0.244898
MGLL	monoglyceride lipase [Source:HGNC Symbol;Acc:HGNC:17038]	ENSMMUG00000000168:E2.1-E3.1	ENSMMUG00000000168:E2.1-I2.1_48908562	ENSMMUG00000000168:E3.1		0.530303	clu_116	MGLL:ENSMMUG00000000168:E2.1-E3.1|ENSMMUG00000000168:E2.1-I2.1_48908562	chr2:48926915-48884861|chr2:48926915-48908562	altPromoter	0.972973	0.45442	0.396825	0.430769	0.617284	0.689119	0.725	0.532609	0.748538	0.666667	0.577465	0.706215	0.772277	0.7	0.656627	0.362745	0.62963	0.731481	0.54717	0.54		0.80597	0.402516	0.56	0.5625	0.502646	0.75	0.577075	0.424837	0.863636	0.671429	0.333333	0.699115	0.480296	0.53012	0.0917722	0.601881	0.591837
MGLL	monoglyceride lipase [Source:HGNC Symbol;Acc:HGNC:17038]	ENSMMUG00000000168:E6.1-E8.1	ENSMMUG00000000168:E7.1-E8.1	ENSMMUG00000000168:E7.1	(-)alt-N-terminus, (-)AA:278(ENSMMUP00000048350)->339(ENSMMUP00000047077)|(+)AB_hydrolase+IPR029058, (+)Hydrolase_4+IPR022742, (-)AB_hydrolase-IPR029058, (-)AB_hydrolase_1-IPR000073, (-)Hydrolase_4-IPR022742	0.366631	clu_116	MGLL:ENSMMUG00000000168:E6.1-E8.1|ENSMMUG00000000168:E7.1-E8.1	chr2:48822401-48812022|chr2:48817208-48812022	cassette-exon	0.972973	0.926471	0.733333	0.909091	0.796296	0.84104	0.947674	0.859848	0.831967	0.869565	0.803571	0.851064	0.84466	0.840909	0.861953	0.945122	0.845833	0.974359	0.805755	0.935754		0.692913	0.978571	0.634615	0.61194	0.883721	0.745283	0.794872	0.764228	0.827957	0.816514	0.876812	0.819672	0.586441	0.939271	0.790698	0.748252	0.885057
MGLL	monoglyceride lipase [Source:HGNC Symbol;Acc:HGNC:17038]	ENSMMUG00000000168:E6.1-E7.1	ENSMMUG00000000168:E6.1-E8.1	ENSMMUG00000000168:E7.1	(+)alt-N-terminus, (+)AA:278(ENSMMUP00000048350)->339(ENSMMUP00000047077)|(-)AB_hydrolase-IPR029058, (-)Hydrolase_4-IPR022742, (+)AB_hydrolase-IPR029058, (+)AB_hydrolase_1-IPR000073, (+)Hydrolase_4-IPR022742	0.239665	clu_116	MGLL:ENSMMUG00000000168:E6.1-E7.1|ENSMMUG00000000168:E6.1-E8.1	chr2:48822401-48817285|chr2:48822401-48812022	cassette-exon	0.972973	0.0265152	0.12963	0.0474308	0.121212	0.0701754	0.0205882	0.0248963	0.0995671	0.016129	0.111842	0.0524345	0.0684211	0.0588235	0.0181818	0.00609756	0.0873362	0.012987	0.0819672	0.0259366		0.153153	0	0.166667	0.180952	0.0436893	0.101124	0.0813397	0.100939	0.12	0.108911	0.0393701	0.0946746	0.245763	0.0167364	0.0285714	0.139842	0.0232558
MGLL	monoglyceride lipase [Source:HGNC Symbol;Acc:HGNC:17038]	ENSMMUG00000000168:E3.1-I3.1_48869103	ENSMMUG00000000168:E3.1-E5.2	ENSMMUG00000000168:I3.1_48869103		0.226087	clu_116	MGLL:ENSMMUG00000000168:E3.1-I3.1_48869103|ENSMMUG00000000168:E3.1-E5.2	chr2:48884755-48869103|chr2:48884755-48823900		0.972973	0.102941	0.0238095	0.0533333	0	0.09375	0.0460526	0	0	0.111111	0.0833333	0.0169492	0.0434783	0.0204082	0.0078125	0	0	0.0178571	0.0392157	0		0	0.210526	0	0.176471	0	0.205128	0.0970149	0.0858896	0.102941	0.0566038	0	0.0238095	0.226087	0	0	0.0944882	0
MGLL	monoglyceride lipase [Source:HGNC Symbol;Acc:HGNC:17038]	ENSMMUG00000000168:E7.1-E8.1	ENSMMUG00000000168:E6.1-E8.1	ENSMMUG00000000168:E7.1	(+)alt-N-terminus, (+)AA:278(ENSMMUP00000048350)->339(ENSMMUP00000047077)|(-)AB_hydrolase-IPR029058, (-)Hydrolase_4-IPR022742, (+)AB_hydrolase-IPR029058, (+)AB_hydrolase_1-IPR000073, (+)Hydrolase_4-IPR022742	0.252174	clu_116	MGLL:ENSMMUG00000000168:E7.1-E8.1|ENSMMUG00000000168:E6.1-E8.1	chr2:48817208-48812022|chr2:48822401-48812022	cassette-exon	0.972973	0.0301887	0.118812	0.0436508	0.09375	0.0124224	0.0118694	0.0891473	0.0588235	0.102941	0.10596	0.0559701	0.0829016	0.0361446	0.0753425	0	0.05	0.012987	0.131783	0.0315186		0.145455	0	0.222222	0.252174	0.0436893	0.175258	0.115207	0.146993	0.0666667	0.0816327	0.0827068	0.0838323	0.248945	0.0329218	0.190476	0.132979	0.0117647
SLC31A2	solute carrier family 31 member 2 [Source:HGNC Symbol;Acc:HGNC:11017]	ENSMMUG00000000172:E3.1-E4.1	ENSMMUG00000000172:I3.1_26242978-E4.1	ENSMMUG00000000172:E3.1		0.272727	clu_119	SLC31A2:ENSMMUG00000000172:E3.1-E4.1|ENSMMUG00000000172:I3.1_26242978-E4.1	chr15:26245859-26242147|chr15:26242978-26242147		0.27027	0.578947			1			0.727273	0.266667			0.9					0	1							0.632653										1		0.826087
SLC31A2	solute carrier family 31 member 2 [Source:HGNC Symbol;Acc:HGNC:11017]	ENSMMUG00000000172:E4.1-E5.1	ENSMMUG00000000172:E4.1_26241949-E5.1	ENSMMUG00000000172:E4.1.26241949		0.578947	clu_120	SLC31A2:ENSMMUG00000000172:E4.1-E5.1|ENSMMUG00000000172:E4.1_26241949-E5.1	chr15:26241958-26240906|chr15:26241949-26240906	alt-5'	0.756757	0.903846	0.884615		1		1	0.684211	0.883721	0.7	0.913043	0.882353	1	1			0.45	1	0.944444	0.5625			0.421053		0.675	0.388889	0.388889	0.5	0.8125	0.7	0.941176		1	0.222222	0.842105		1	0.428571
SLC31A2	solute carrier family 31 member 2 [Source:HGNC Symbol;Acc:HGNC:11017]	ENSMMUG00000000172:E4.1_26241949-E5.1	ENSMMUG00000000172:E4.1-E5.1	ENSMMUG00000000172:E4.1.26241949		0.777778	clu_120	SLC31A2:ENSMMUG00000000172:E4.1_26241949-E5.1|ENSMMUG00000000172:E4.1-E5.1	chr15:26241949-26240906|chr15:26241958-26240906	alt-5'	0.756757	0	0		0		0	0.105263	0.0465116	0	0.0869565	0	0	0			0.15	0	0	0.4375			0.552632		0.2625	0	0	0	0	0.3	0.0588235		0	0.777778	0		0	0.214286
SLC31A2	solute carrier family 31 member 2 [Source:HGNC Symbol;Acc:HGNC:11017]	ENSMMUG00000000172:I2.1-E3.1	ENSMMUG00000000172:E1.1-E3.1	ENSMMUG00000000172:I2.1		0.73913	clu_119	SLC31A2:ENSMMUG00000000172:I2.1-E3.1|ENSMMUG00000000172:E1.1-E3.1	chr15:26245926-26245925|chr15:26252867-26245925	intron-retention	0.108108							0.73913				0													0												1
RNF216	ring finger protein 216 [Source:HGNC Symbol;Acc:HGNC:21698]	ENSMMUG00000000182:E2.2-E3.1	ENSMMUG00000000182:U0.1_39073183-E3.1	ENSMMUG00000000182:E2.2		0.818182	clu_126	RNF216:ENSMMUG00000000182:E2.2-E3.1|ENSMMUG00000000182:U0.1_39073183-E3.1	chr3:39256529-39265769|chr3:39073183-39265769	altPromoter	0.72973	1	1		1				1	0.0833333		0.277778	0.864865	1	0.829268	1		1	0.263158	1		0.381356	1		0.396226	1	1	1	0.515625	0.339623		0.9375	1		1	1	1	0.181818
RNF216	ring finger protein 216 [Source:HGNC Symbol;Acc:HGNC:21698]	ENSMMUG00000000182:E3.1-E4.2	ENSMMUG00000000182:E3.1-E4.1	ENSMMUG00000000182:E4.1	(-)alt-coding, (-)AA:865(ENSMMUP00000035524)->914(ENSMMUP00000000256)	0.836735	clu_126	RNF216:ENSMMUG00000000182:E3.1-E4.2|ENSMMUG00000000182:E3.1-E4.1	chr3:39265902-39277358|chr3:39265902-39277187	alt-3'	0.864865	0.222222	0.708333		0.833333	0.478261	1		0.769231	0.16	1	0.393939	0.689655	0.4	0.380952		0.3	0.75	0.205128	0.979592		0	0.642857	0.952381	0.631579	0.436364	0.785714	0.837838	0.83871	0.179487	0.538462	0.556391	0.775		0.142857	0	0.724138	0.190476
RNF216	ring finger protein 216 [Source:HGNC Symbol;Acc:HGNC:21698]	ENSMMUG00000000182:E3.1-E4.1	ENSMMUG00000000182:E3.1-E4.2	ENSMMUG00000000182:E4.1	(+)alt-coding, (+)AA:865(ENSMMUP00000035524)->914(ENSMMUP00000000256)	0.830827	clu_126	RNF216:ENSMMUG00000000182:E3.1-E4.1|ENSMMUG00000000182:E3.1-E4.2	chr3:39265902-39277187|chr3:39265902-39277358	alt-3'	0.864865	0.777778	0.291667		0.166667	0.521739	0		0.230769	0.04	0	0.0606061	0.224138	0.6	0.619048		0.7	0.25	0.25641	0.0204082		0.681564	0.357143	0.047619	0.0263158	0.563636	0.214286	0.162162	0.0537634	0.384615	0.461538	0.398496	0.225		0.857143	1	0.275862	0.0952381
RNF216	ring finger protein 216 [Source:HGNC Symbol;Acc:HGNC:21698]	ENSMMUG00000000182:U0.1_39073183-E3.1	ENSMMUG00000000182:E2.2-E3.1	ENSMMUG00000000182:U0.1_39073183		0.369295	clu_126	RNF216:ENSMMUG00000000182:U0.1_39073183-E3.1|ENSMMUG00000000182:E2.2-E3.1	chr3:39073183-39265769|chr3:39256529-39265769	altPromoter	0.810811	0	0		0		0		0	0.0833333	0	0.222222	0	0	0	0		0	0.134615	0		0.369295	0	0	0.345455	0	0	0	0.328125	0.327273		0	0		0	0	0	0.136364
RNF216	ring finger protein 216 [Source:HGNC Symbol;Acc:HGNC:21698]	ENSMMUG00000000182:E4.2-E6.1	ENSMMUG00000000182:U0.1_39099133-E15.1	ENSMMUG00000000182:E4.2|ENSMMUG00000000182:E6.1	(-)truncated, (+)AA:325(ENSMMUP00000052295)->865(ENSMMUP00000035524)|(+)IBR_dom-IPR002867	0.807692	clu_126	RNF216:ENSMMUG00000000182:E4.2-E6.1|ENSMMUG00000000182:U0.1_39099133-E15.1	chr3:39278026-39279316|chr3:39099133-39367867	altPromoter	0.567568	1		1			1		1	0.473684		0.28		1				1	0.192308	1		0		1	0.458333	1			0.473684	0.484848		0.684211	1	1			1	0.464286
RNF216	ring finger protein 216 [Source:HGNC Symbol;Acc:HGNC:21698]	ENSMMUG00000000182:E6.1-E7.1	ENSMMUG00000000182:U0.1_39099133-E15.1	ENSMMUG00000000182:E6.1|ENSMMUG00000000182:E7.1		0.75	clu_126	RNF216:ENSMMUG00000000182:E6.1-E7.1|ENSMMUG00000000182:U0.1_39099133-E15.1	chr3:39279392-39287004|chr3:39099133-39367867	altPromoter	0.486486	1		1			1		1	0.259259		0.55					1	1	0.25			0			0.48	1			0.5	0.451613		0.837838	1	1				0.285714
RNF216	ring finger protein 216 [Source:HGNC Symbol;Acc:HGNC:21698]	ENSMMUG00000000182:E7.1-E8.1	ENSMMUG00000000182:U0.1_39099133-E15.1	ENSMMUG00000000182:E7.1|ENSMMUG00000000182:E8.1		0.740741	clu_126	RNF216:ENSMMUG00000000182:E7.1-E8.1|ENSMMUG00000000182:U0.1_39099133-E15.1	chr3:39287106-39288242|chr3:39099133-39367867	altPromoter	0.351351	1					1			0.259259		0.4							0.416667			0			0.458333	1			0.285714	0.26087		0.75	1					0.210526
LRCH3	leucine rich repeats and calponin homology domain containing 3 [Source:HGNC Symbol;Acc:HGNC:28637]	ENSMMUG00000000184:E1.3-E3.1	ENSMMUG00000000184:I2.1_204465668-I2.1_204466475	ENSMMUG00000000184:E1.3|ENSMMUG00000000184:E3.1	(+)alt-coding, (+)AA:620(ENSMMUP00000056992)->722(ENSMMUP00000037549)|(-)L_dom-like-IPR032675, (+)L_dom-like-IPR032675, (+)Leu-rich_rpt-IPR001611, (+)Leu-rich_rpt_typical-subtyp-IPR003591	0.52	clu_128	LRCH3:ENSMMUG00000000184:E1.3-E3.1|ENSMMUG00000000184:I2.1_204465668-I2.1_204466475	chr2:204436865-204466902|chr2:204465668-204466475		0.351351	0.421053		0.8		1								0.75			0.105263	0.5								0.909091		1			0.615385	0.0465116		0.733333	0.666667		0.48
LRCH3	leucine rich repeats and calponin homology domain containing 3 [Source:HGNC Symbol;Acc:HGNC:28637]	ENSMMUG00000000184:E15.2-E17.1	ENSMMUG00000000184:E14.1-E17.1	ENSMMUG00000000184:E15.2	(-)alt-C-terminus, (-)AA:722(ENSMMUP00000037549)->800(ENSMMUP00000045771)|(-)CH-domain-IPR001715, (+)CH-domain-IPR001715	1	clu_131	LRCH3:ENSMMUG00000000184:E15.2-E17.1|ENSMMUG00000000184:E14.1-E17.1	chr2:204505257-204515792|chr2:204503346-204515792	cassette-exon	0.648649	0.5	0.885714	0.375	0				0.5	0.5		0.228571		0.5		0		0	0.192308			0		0.214286	0	0.117647	0.28	0.444444	0.37037	0.807692		1	0	0	0		0.4
LRCH3	leucine rich repeats and calponin homology domain containing 3 [Source:HGNC Symbol;Acc:HGNC:28637]	ENSMMUG00000000184:E14.1-E15.1	ENSMMUG00000000184:E14.1-E17.1	ENSMMUG00000000184:E15.1		0.863043	clu_131	LRCH3:ENSMMUG00000000184:E14.1-E15.1|ENSMMUG00000000184:E14.1-E17.1	chr2:204503346-204505204|chr2:204503346-204515792	cassette-exon	0.594595	0.913043	0.84	0.411765	0.368421				0.5			0.490196		0.5		0		0.814815	0.25			0		0.05	0.04	0.733333	0.347826		0.35	0.545455		1	0	0.32	0		0.818182
LRCH3	leucine rich repeats and calponin homology domain containing 3 [Source:HGNC Symbol;Acc:HGNC:28637]	ENSMMUG00000000184:E14.1-E17.1	ENSMMUG00000000184:E14.1-E15.1	ENSMMUG00000000184:E15.1		0.884286	clu_131	LRCH3:ENSMMUG00000000184:E14.1-E17.1|ENSMMUG00000000184:E14.1-E15.1	chr2:204503346-204515792|chr2:204503346-204505204	cassette-exon	0.72973	0.0606061	0.0714286	0.391304	0.526316				0.25	0.416667		0.333333		0.272727	0	0.8	0.454545	0.102273	0.5625			0		0.37931	0.92	0.0357143	0.454545	0.4	0.382353	0.15625		0	0.833333	0.382353	0.833333		0.0714286	0.0769231
LRCH3	leucine rich repeats and calponin homology domain containing 3 [Source:HGNC Symbol;Acc:HGNC:28637]	ENSMMUG00000000184:E3.1-E4.1	ENSMMUG00000000184:I2.1_204444705-E5.1	ENSMMUG00000000184:E3.1|ENSMMUG00000000184:E4.1	(+)alt-coding, (+)AA:620(ENSMMUP00000056992)->722(ENSMMUP00000037549)|(-)L_dom-like-IPR032675, (+)L_dom-like-IPR032675, (+)Leu-rich_rpt-IPR001611, (+)Leu-rich_rpt_typical-subtyp-IPR003591	0.204082	clu_128	LRCH3:ENSMMUG00000000184:E3.1-E4.1|ENSMMUG00000000184:I2.1_204444705-E5.1	chr2:204467046-204469589|chr2:204444705-204472111		0.864865	0.795918	1	1	1	1	1	1	1	1	1	1	1	1	1	1	1	1	1	1				1		1	1	1		1	1	1	1	1	1	0.545455	1	1
PPP2R5C	protein phosphatase 2 regulatory subunit B'gamma [Source:HGNC Symbol;Acc:HGNC:9311]	ENSMMUG00000000186:E10.2-E14.1	ENSMMUG00000000186:E8.2-E14.1	ENSMMUG00000000186:E10.2	(-)alt-N-terminus, (-)alt-C-terminus, (-)AA:410(ENSMMUP00000000262)->513(ENSMMUP00000055288)|(-)ARM-type_fold-IPR016024, (-)PP2A_B56-IPR002554, (+)PP2A_B56-IPR002554	0.607167	clu_133	PPP2R5C:ENSMMUG00000000186:E10.2-E14.1|ENSMMUG00000000186:E8.2-E14.1	chr7:164148600-164197072|chr7:164124564-164197072	cassette-exon	0.972973	0.857143	0.47619	0.716981	0.612903	0.783333	0.617647	0.5	0.48951	0.5	0.7125	0.27451	0.482143	0.522124	0.287879	0.443396	0.566038	0.682171	0.291667	0.533333		0.862069	0.46875	0.468085	0.527778	0.60274	0.819277	0.647727	0.166667	0.254902	0.652174	0.272727	0.510791	0.636842	0.511111	0.549296	0.637681	0.32
PPP2R5C	protein phosphatase 2 regulatory subunit B'gamma [Source:HGNC Symbol;Acc:HGNC:9311]	ENSMMUG00000000186:E4.1-E6.1	ENSMMUG00000000186:E4.1-E8.1	ENSMMUG00000000186:E6.1		0.454545	clu_133	PPP2R5C:ENSMMUG00000000186:E4.1-E6.1|ENSMMUG00000000186:E4.1-E8.1	chr7:164102418-164104599|chr7:164102418-164124399	cassette-exon	0.756757		0.285714		0.0243902		0.117647	0	0.0625	0	0.176471	0	0.0869565	0.129032	0	0.277778	0	0.212121	0	0				0.0862069	0.216216	0.142857	0.2	0.454545			0.0833333	0.1	0.288889	0	0.166667	0	0.0833333
PPP2R5C	protein phosphatase 2 regulatory subunit B'gamma [Source:HGNC Symbol;Acc:HGNC:9311]	ENSMMUG00000000186:E23.1-E24.1	ENSMMUG00000000186:I23.1_164252725-E24.1	ENSMMUG00000000186:E23.1	(+)alt-N-terminus, (+)alt-C-terminus, (+)AA:153(ENSMMUP00000050782)->410(ENSMMUP00000000262)|(+)ARM-like-IPR011989, (+)ARM-type_fold-IPR016024, (+)PP2A_B56-IPR002554	0.205882	clu_135	PPP2R5C:ENSMMUG00000000186:E23.1-E24.1|ENSMMUG00000000186:I23.1_164252725-E24.1	chr7:164251008-164253034|chr7:164252725-164253034		0.918919	0.944444	1	1	1	1	1	1	1		1	1	0.918033	1	1	0.923077	1	0.98895	0.64	1		1	0.981818	0.794118	1	1	0.868852	0.969697	1	1	1	0.972973	0.960317	0.904762	0.923077	0.963636	0.795455
PPP2R5C	protein phosphatase 2 regulatory subunit B'gamma [Source:HGNC Symbol;Acc:HGNC:9311]	ENSMMUG00000000186:E4.1-E8.1	ENSMMUG00000000186:E4.1-E6.1	ENSMMUG00000000186:E6.1	(-)alt-coding, (-)AA:540(ENSMMUP00000006479)->551(ENSMMUP00000046585)|(-)PP2A_B56-IPR002554, (+)PP2A_B56-IPR002554	0.521739	clu_133	PPP2R5C:ENSMMUG00000000186:E4.1-E8.1|ENSMMUG00000000186:E4.1-E6.1	chr7:164102418-164124399|chr7:164102418-164104599	cassette-exon	0.756757		0.571429		0.902439		0.529412	0.888889	0.71875	1	0.823529	0.714286	0.478261	0.677419	0.923077	0.722222	1	0.636364	1	0.964286				0.913793	0.72973	0.666667	0.6	0.431818			0.833333	0.7	0.6	1	0.833333	1	0.75
PPP2R5C	protein phosphatase 2 regulatory subunit B'gamma [Source:HGNC Symbol;Acc:HGNC:9311]	ENSMMUG00000000186:I11.1_164163181-E14.1	ENSMMUG00000000186:E10.2-E14.1	ENSMMUG00000000186:I11.1_164163181		0.409091	clu_133	PPP2R5C:ENSMMUG00000000186:I11.1_164163181-E14.1|ENSMMUG00000000186:E10.2-E14.1	chr7:164163181-164197072|chr7:164148600-164197072		0.972973	0	0	0	0.0806452	0	0	0.0543478	0.13986	0.0833333	0.0125	0	0.0178571	0	0	0.0188679	0	0.0620155	0	0		0.137931	0	0	0.0277778	0	0	0	0	0.176471	0	0.409091	0	0.0105263	0.0222222	0	0	0
PPP2R5C	protein phosphatase 2 regulatory subunit B'gamma [Source:HGNC Symbol;Acc:HGNC:9311]	ENSMMUG00000000186:E24.2-E25.1	ENSMMUG00000000186:E24.2-E26.1	ENSMMUG00000000186:E25.1	(+)alt-coding, (+)AA:540(ENSMMUP00000006479)->551(ENSMMUP00000046585)|(-)PP2A_B56-IPR002554, (+)PP2A_B56-IPR002554	0.642857	clu_134	PPP2R5C:ENSMMUG00000000186:E24.2-E25.1|ENSMMUG00000000186:E24.2-E26.1	chr7:164253106-164258366|chr7:164253106-164266076	cassette-exon	0.810811	0.395833	0.407407	0.346154	0.833333	0.526316	0.2		0.272727	0.533333	0.363636	0.5	0.409091	0.481481	0.454545		0.724138	0.509091	0.482759	0.727273				0.1	0.6	0.333333	0.190476		0.444444	0.305556	0.421053	0	0.266667	0.612903	0.545455	0.454545	0.654545
PPP2R5C	protein phosphatase 2 regulatory subunit B'gamma [Source:HGNC Symbol;Acc:HGNC:9311]	ENSMMUG00000000186:E8.2-E14.1	ENSMMUG00000000186:E10.2-E14.1	ENSMMUG00000000186:E10.2	(+)alt+N+terminus, (+)alt+C+terminus, (+)AA:410(ENSMMUP00000000262)+>513(ENSMMUP00000055288)|(+)ARM+type_fold+IPR016024, (+)PP2A_B56+IPR002554, (-)PP2A_B56-IPR002554	0.568841	clu_133	PPP2R5C:ENSMMUG00000000186:E8.2-E14.1|ENSMMUG00000000186:E10.2-E14.1	chr7:164124564-164197072|chr7:164148600-164197072	cassette-exon	0.972973	0.112245	0.301587	0.283019	0.306452	0.216667	0.205882	0.0978261	0.319444	0.238095	0.258824	0.372549	0.285714	0.424779	0.606061	0.179245	0.433962	0.210526	0.541667	0.455556		0	0.28125	0.478723	0.388889	0.30137	0.144578	0.295455	0.666667	0.529412	0.291667	0.272727	0.438849	0.284211	0.466667	0.450704	0.228571	0.566667
PPP2R5C	protein phosphatase 2 regulatory subunit B'gamma [Source:HGNC Symbol;Acc:HGNC:9311]	ENSMMUG00000000186:E24.2-E26.1	ENSMMUG00000000186:E25.1-E26.1	ENSMMUG00000000186:E25.1	(-)alt-coding, (-)AA:540(ENSMMUP00000006479)->551(ENSMMUP00000046585)|(+)PP2A_B56+IPR002554, (-)PP2A_B56-IPR002554	0.558675	clu_134	PPP2R5C:ENSMMUG00000000186:E24.2-E26.1|ENSMMUG00000000186:E25.1-E26.1	chr7:164253106-164266076|chr7:164258482-164266076	cassette-exon	0.891892	0.284314	0.484848	0.515152	0.0754717	0.321429	0.363636		0.25	0.28	0.388889	0.333333	0.382353	0.229508	0.327273	0.636364	0.153846	0.325301	0.416667	0.166667				0.5	0.4	0.294118	0.586207	0.2	0.135135	0.490196	0.323529	0.634146	0.478261	0.147239	0.208333	0.545455	0.215909	0
PPP2R5C	protein phosphatase 2 regulatory subunit B'gamma [Source:HGNC Symbol;Acc:HGNC:9311]	ENSMMUG00000000186:E25.1-E26.1	ENSMMUG00000000186:E24.2-E26.1	ENSMMUG00000000186:E25.1	(+)alt-coding, (+)AA:540(ENSMMUP00000006479)->551(ENSMMUP00000046585)|(-)PP2A_B56-IPR002554, (+)PP2A_B56-IPR002554	0.653788	clu_134	PPP2R5C:ENSMMUG00000000186:E25.1-E26.1|ENSMMUG00000000186:E24.2-E26.1	chr7:164258482-164266076|chr7:164253106-164266076	cassette-exon	0.837838	0.650602	0.272727	0.125	0.878788	0.5	0.6		0.724138	0.470588	0.5	0.5	0.48	0.708333	0.55	0.272727	0.741935	0.236364	0.227273	0.7				0.470588		0.603448	0.32		0.787879	0.225	0.461538	0.365854	0.333333	0.808	0.611111	0	0.615385	1
PPP2R5C	protein phosphatase 2 regulatory subunit B'gamma [Source:HGNC Symbol;Acc:HGNC:9311]	ENSMMUG00000000186:E14.2-E15.1	ENSMMUG00000000186:I14.1_164199448-E15.1	ENSMMUG00000000186:E14.2		0.264901	clu_133	PPP2R5C:ENSMMUG00000000186:E14.2-E15.1|ENSMMUG00000000186:I14.1_164199448-E15.1	chr7:164197271-164223120|chr7:164199448-164223120	altPromoter	0.945946	0.991489	0.970414	0.973333	0.96	1	1	0.735099	0.984375	0.916667	1	0.955556	0.918367	0.986607	0.981567	0.977654	0.977778	0.899306	0.894118	0.904977			0.951613	0.994083	0.637931	0.887789	0.883495	0.982955	0.877551	0.829268	0.971014	0.785714	0.969697	0.968198	0.982301	1	0.960265	1
UVRAG	UV radiation resistance associated [Source:HGNC Symbol;Acc:HGNC:12640]	ENSMMUG00000000187:I12.1_68192009-E13.1	ENSMMUG00000000187:E12.1-E13.1	ENSMMUG00000000187:I12.1_68192009		0.727273	clu_140	UVRAG:ENSMMUG00000000187:I12.1_68192009-E13.1|ENSMMUG00000000187:E12.1-E13.1	chr14:68192009-68195723|chr14:68187815-68195723		0.621622	0		0	0		0	0	0		0.157895	0.4375	0		0	1	0	0	0	0			0		0	0	0	0.727273	0	0					0.4
UVRAG	UV radiation resistance associated [Source:HGNC Symbol;Acc:HGNC:12640]	ENSMMUG00000000187:E12.1-E13.1	ENSMMUG00000000187:I12.1_68192009-E13.1	ENSMMUG00000000187:E12.1		0.55	clu_140	UVRAG:ENSMMUG00000000187:E12.1-E13.1|ENSMMUG00000000187:I12.1_68192009-E13.1	chr14:68187815-68195723|chr14:68192009-68195723		0.648649	1		1	1		1	1	1		0.695652	0.45	1	0.5	1	0	1	1	1	1			1		1	1	1	0.142857	1	1					0.375
NXF1	nuclear RNA export factor 1 [Source:HGNC Symbol;Acc:HGNC:8071]	ENSMMUG00000000188:E7.1-E8.1	ENSMMUG00000000188:E7.1-I7.1	ENSMMUG00000000188:E8.1		0.388889	clu_147	NXF1:ENSMMUG00000000188:E7.1-E8.1|ENSMMUG00000000188:E7.1-I7.1	chr14:11503463-11503592|chr14:11503463-11503464	intron-retention	0.648649	1	1		1		1		1		1	0.611111	1	1			1		1	1			1	1	1		1		0.731707	1	1	1	1	1	1		0.463415
KLF7	Kruppel like factor 7 [Source:HGNC Symbol;Acc:HGNC:6350]	ENSMMUG00000000190:E4.2-E5.1	ENSMMUG00000000190:E4.1_88883130-E5.1	ENSMMUG00000000190:E4.2		0.380952	clu_149	KLF7:ENSMMUG00000000190:E4.2-E5.1|ENSMMUG00000000190:E4.1_88883130-E5.1	chr12:88882560-88846940|chr12:88883130-88846940	alt-5'	0.837838	0.972222		0.7	1	1	1	0.333333	0.716216	1	1	0.59375	0.688889	0.948718	0.619048		0.971429	0.772727	0.90184	0.642857				0.822581	0.88	0.958678	1	1	0.875	0.633803	0.777778	1	1	0.904762	0.813953	1	0.913043
PUS7L	pseudouridylate synthase 7 like [Source:HGNC Symbol;Acc:HGNC:25276]	ENSMMUG00000000203:E9.1-I9.1_41758015	ENSMMUG00000000203:E9.1-E10.1	ENSMMUG00000000203:I9.1_41758015		1	clu_153	PUS7L:ENSMMUG00000000203:E9.1-I9.1_41758015|ENSMMUG00000000203:E9.1-E10.1	chr11:41758496-41758015|chr11:41758496-41757489		0.189189		1				1										0						0		0									0		0
HIF3A	hypoxia inducible factor 3 alpha subunit [Source:HGNC Symbol;Acc:HGNC:15825]	ENSMMUG00000000215:E11.1-E12.1	ENSMMUG00000000215:E10.1-E12.1	ENSMMUG00000000215:E11.1	(+)alt-coding, (+)AA:451(ENSMMUP00000000306)->595(ENSMMUP00000000304)|(+)HIF_alpha_subunit-IPR021537	0.631579	clu_159	HIF3A:ENSMMUG00000000215:E11.1-E12.1|ENSMMUG00000000215:E10.1-E12.1	chr19:41675296-41678127|chr19:41670747-41678127	cassette-exon	0.918919	0.823529		0.949153	0.957447	1	1	0.234783	0.895522	0.942857	1	0.793103	1	0.913043	0.980263	0.697674	0.860759	0.786885	1	0.851852			0.81295	0.368421	1	0.992126	0.791667	0.987179	0.842105	1	0.894737	1	0.818898	0.938462	1	0.769231	0.811765	0.3
HIF3A	hypoxia inducible factor 3 alpha subunit [Source:HGNC Symbol;Acc:HGNC:15825]	ENSMMUG00000000215:E10.1-E12.1	ENSMMUG00000000215:E11.1-E12.1	ENSMMUG00000000215:E11.1		0.488372	clu_159	HIF3A:ENSMMUG00000000215:E10.1-E12.1|ENSMMUG00000000215:E11.1-E12.1	chr19:41670747-41678127|chr19:41675296-41678127	cassette-exon	0.972973	0.0909091	0	0.0410959	0.0289855	0	0	0.418079	0.0510204	0.0487805	0	0.0869565	0	0.0425532	0.0132743	0.131148	0.0535714	0.138365	0	0.125		0	0.164384	0.488372	0	0.00621118	0.129032	0.0107527	0.0625	0	0.0869565	0	0.109195	0.0243902	0	0.111111	0.10687	0.636364
HIF3A	hypoxia inducible factor 3 alpha subunit [Source:HGNC Symbol;Acc:HGNC:15825]	ENSMMUG00000000215:E13.2-E15.1	ENSMMUG00000000215:E13.2-I14.1_41686438	ENSMMUG00000000215:E15.1	(+)alt-C-terminus, (+)AA:595(ENSMMUP00000000304)->600(ENSMMUP00000000303)	0.642857	clu_161	HIF3A:ENSMMUG00000000215:E13.2-E15.1|ENSMMUG00000000215:E13.2-I14.1_41686438	chr19:41681872-41687546|chr19:41681872-41686438	alt-C-term	0.918919	0.54902	0.521739	0.463415	0.84	0.403226	1	0.717557	0.5	0.758621	0.935065	0.578947	0.75	0.685185	0.87218	0.708333	0.507463	0.829268	0.470588	0.6875			0.947368	0.306452	0.529412	0.675926	0.875	1	0.357143	0.586207	0.652174	0.870968	0.714286	0.491071	0.827586	0.625	0.586538
HIF3A	hypoxia inducible factor 3 alpha subunit [Source:HGNC Symbol;Acc:HGNC:15825]	ENSMMUG00000000215:E2.3-E4.1	ENSMMUG00000000215:E2.3-E3.1	ENSMMUG00000000215:E3.1	(+)alt+N+terminus, (+)alt+C+terminus, (+)AA:307(ENSMMUP00000058633)+>451(ENSMMUP00000000306)|(+)PAC+IPR001610, (+)PAS+IPR000014, (+)PAS_fold_3+IPR013655, (-)PAS-IPR000014, (-)PAS_fold-IPR013767	0.501667	clu_162	HIF3A:ENSMMUG00000000215:E2.3-E4.1|ENSMMUG00000000215:E2.3-E3.1	chr19:41648941-41653110|chr19:41648941-41650070	cassette-exon	0.513514		0.128205		0.666667			0.04	0.2		0.392857	0.2		0.166667	0			0.208333		0			0	0.541667	0.2	0.333333		0.555556				0	0.0344828	0.785714	0.0909091
HIF3A	hypoxia inducible factor 3 alpha subunit [Source:HGNC Symbol;Acc:HGNC:15825]	ENSMMUG00000000215:I14.1_41686590-E15.1	ENSMMUG00000000215:E13.2-E15.1	ENSMMUG00000000215:I14.1_41686590		0.390244	clu_161	HIF3A:ENSMMUG00000000215:I14.1_41686590-E15.1|ENSMMUG00000000215:E13.2-E15.1	chr19:41686590-41687546|chr19:41681872-41687546		0.918919	0.0232558	0.176471	0.275862	0	0	0	0.0363636	0.0588235	0.0434783	0	0.108696	0.117647	0.0652174	0	0.170732	0.0238095	0.0347826	0.390244	0			0.0526316	0	0.115385	0.148936	0.0666667	0	0	0	0.15	0	0.12381	0.320988	0.0535714	0	0.116883
HIF3A	hypoxia inducible factor 3 alpha subunit [Source:HGNC Symbol;Acc:HGNC:15825]	ENSMMUG00000000215:E10.1-E11.1	ENSMMUG00000000215:E10.1-I10.1_41674899	ENSMMUG00000000215:E11.1	(+)alt-coding, (+)AA:451(ENSMMUP00000000306)->595(ENSMMUP00000000304)|(+)HIF_alpha_subunit-IPR021537	0.827586	clu_159	HIF3A:ENSMMUG00000000215:E10.1-E11.1|ENSMMUG00000000215:E10.1-I10.1_41674899	chr19:41670747-41675025|chr19:41670747-41674899		0.783784	0.842105	1	0.823529	0.916667		1	0.413333	0.815789		1	0.869565	1	0.923077	0.961039	0.580645	0.75	0.587302		0.555556		0	0.212121	0.172414		0.971429	0.583333	0.9375	0.90625	1		1	0.671429	0.809524	1		0.741935
HIF3A	hypoxia inducible factor 3 alpha subunit [Source:HGNC Symbol;Acc:HGNC:15825]	ENSMMUG00000000215:I14.1_41686596-E15.1	ENSMMUG00000000215:E13.2-E15.1	ENSMMUG00000000215:I14.1_41686596		0.55814	clu_161	HIF3A:ENSMMUG00000000215:I14.1_41686596-E15.1|ENSMMUG00000000215:E13.2-E15.1	chr19:41686596-41687546|chr19:41681872-41687546		0.918919	0.325581	0.117647	0.0689655	0.0454545	0.456522	0	0	0.176471	0	0	0.173913	0	0.0217391	0.0252101	0	0.166667	0.0434783	0.0243902	0.214286			0	0.55814	0.192308	0.0425532	0	0	0.375	0.142857	0.1	0.0847458	0	0	0.0892857	0.230769	0.038961
HIF3A	hypoxia inducible factor 3 alpha subunit [Source:HGNC Symbol;Acc:HGNC:15825]	ENSMMUG00000000215:E13.2-I14.1_41686438	ENSMMUG00000000215:E13.2-E15.1	ENSMMUG00000000215:I14.1_41686438		0.545455	clu_161	HIF3A:ENSMMUG00000000215:E13.2-I14.1_41686438|ENSMMUG00000000215:E13.2-E15.1	chr19:41681872-41686438|chr19:41681872-41687546		0.918919	0.222222	0.333333	0.387097	0.125	0.390244	0	0.182609	0.409091	0.214286	0.04	0.25	0.166667	0.177778	0.107692	0.170732	0.423729	0.0727273	0.294118	0.153846			0	0.5	0.307692	0.16092	0.0666667	0	0.545455	0.32	0.166667	0.0526316	0.189189	0.360465	0.04	0.230769	0.306818
HIF3A	hypoxia inducible factor 3 alpha subunit [Source:HGNC Symbol;Acc:HGNC:15825]	ENSMMUG00000000215:E2.3-E3.1	ENSMMUG00000000215:E2.3-E4.1	ENSMMUG00000000215:E3.1	(-)alt-N-terminus, (-)alt-C-terminus, (-)AA:307(ENSMMUP00000058633)->451(ENSMMUP00000000306)|(-)PAC-IPR001610, (-)PAS-IPR000014, (-)PAS_fold_3-IPR013655, (+)PAS-IPR000014, (+)PAS_fold-IPR013767	0.234545	clu_162	HIF3A:ENSMMUG00000000215:E2.3-E3.1|ENSMMUG00000000215:E2.3-E4.1	chr19:41648941-41650070|chr19:41648941-41653110	cassette-exon	0.297297		0.75					0.9375	0.785714		0.5	0.72						0.5						0.0714286	0.757576	0.5							0.954545	0
REPS1	RALBP1 associated Eps domain containing 1 [Source:HGNC Symbol;Acc:HGNC:15578]	ENSMMUG00000000224:E10.1-E11.1	ENSMMUG00000000224:E9.1-E11.1	ENSMMUG00000000224:E10.1	(+)alt-coding, (+)AA:769(ENSMMUP00000033149)->796(ENSMMUP00000000315)	1	clu_170	REPS1:ENSMMUG00000000224:E10.1-E11.1|ENSMMUG00000000224:E9.1-E11.1	chr4:128356998-128362340|chr4:128353165-128362340	cassette-exon	0.945946	0.521739	0.295918	0.659341	0.125	0.0515464	0.625	0.422018	0.507463	0.452381	0.165289	0.460317	0.615385	0.212121	0.864198	0	0.214286	0.387755	0.316327	0		1	0.6	0.446602	0.311111	0.462687	0.242424	0.0465116	0.285714	0.355932	0.282609	0.507042	0.328571	0.259259	0.171429	0.357143	0.604167
REPS1	RALBP1 associated Eps domain containing 1 [Source:HGNC Symbol;Acc:HGNC:15578]	ENSMMUG00000000224:I8.1_128348900-E9.1	ENSMMUG00000000224:E8.2-E9.1	ENSMMUG00000000224:I8.1_128348900		0.453125	clu_169	REPS1:ENSMMUG00000000224:I8.1_128348900-E9.1|ENSMMUG00000000224:E8.2-E9.1	chr4:128348900-128353044|chr4:128341387-128353044		0.891892	0.119048	0.0714286	0.0163934	0.172414	0.453125	0.388889	0	0.26087	0	0.0784314	0.030303		0	0	0.133333	0.275862	0.0465116	0.0363636	0		0		0.0217391	0	0	0	0.105263	0.222222	0.435897	0.142857	0	0.0238095	0.037037	0	0.0434783	0.04
REPS1	RALBP1 associated Eps domain containing 1 [Source:HGNC Symbol;Acc:HGNC:15578]	ENSMMUG00000000224:E12.1-E13.1	ENSMMUG00000000224:E12.1-E13.1_128365714	ENSMMUG00000000224:E13.1	(+)alt-coding, (+)AA:705(ENSMMUP00000000316)->737(ENSMMUP00000033148)	0.553191	clu_168	REPS1:ENSMMUG00000000224:E12.1-E13.1|ENSMMUG00000000224:E12.1-E13.1_128365714	chr4:128363256-128365711|chr4:128363256-128365714	alt-3'	0.972973	0.898649	0.564103	0.622642	0.539773	0.927835	0.5	0.793333	0.825	0.666667	0.830601	0.471154	0.62963	0.631579	0.805755	0.446809	0.637037	0.815789	0.683019	0.858447		0.181818	0.666667	0.994565	0.813953	0.70625	0.8	0.886792	0.731884	0.664948	0.84	0.790909	0.779528	1	0.73913	1	0.829268	0.928571
REPS1	RALBP1 associated Eps domain containing 1 [Source:HGNC Symbol;Acc:HGNC:15578]	ENSMMUG00000000224:E12.1-E13.1_128365714	ENSMMUG00000000224:E12.1-E13.1	ENSMMUG00000000224:E13.1		0.818182	clu_168	REPS1:ENSMMUG00000000224:E12.1-E13.1_128365714|ENSMMUG00000000224:E12.1-E13.1	chr4:128363256-128365714|chr4:128363256-128365711	alt-3'	0.972973	0.0743243	0.0940171	0.377358	0.431818	0.0721649	0.5	0.166667	0.10625	0.0133333	0.147541	0.432692	0.314815	0.368421	0.115108	0.446809	0.325926	0.0526316	0.290566	0.141553		0.818182	0	0	0.186047	0.15	0.176923	0.0566038	0.268116	0.221649	0.12	0.209091	0.188976	0	0.26087	0	0.097561	0.0714286
REPS1	RALBP1 associated Eps domain containing 1 [Source:HGNC Symbol;Acc:HGNC:15578]	ENSMMUG00000000224:E9.1-E10.1	ENSMMUG00000000224:E9.1-E11.1	ENSMMUG00000000224:E10.1	(+)alt-coding, (+)AA:769(ENSMMUP00000033149)->796(ENSMMUP00000000315)	0.888889	clu_170	REPS1:ENSMMUG00000000224:E9.1-E10.1|ENSMMUG00000000224:E9.1-E11.1	chr4:128353165-128356918|chr4:128353165-128362340	cassette-exon	0.945946	0.383178	0.0886076	0.655556	0.165138	0.155963	0.485714	0.307692	0.297872	0.361111	0.185484	0.387097	0.6	0.35	0.888889	0	0.266667	0.285714	0.22093	0		1	0.571429	0.418367	0.311111	0.181818	0.280576	0.145833	0.375	0.247525	0.175	0.107143	0.298507	0.189189	0.387755	0.470588	0.55814
REPS1	RALBP1 associated Eps domain containing 1 [Source:HGNC Symbol;Acc:HGNC:15578]	ENSMMUG00000000224:E15.1_128368623-E16.1	ENSMMUG00000000224:E15.1-E16.1	ENSMMUG00000000224:E15.1.128368623		0.710526	clu_171	REPS1:ENSMMUG00000000224:E15.1_128368623-E16.1|ENSMMUG00000000224:E15.1-E16.1	chr4:128368623-128370380|chr4:128368610-128370380	alt-5'	0.891892	0	0		0			0	0	0	0	0.372549	0	0	0	0	0	0	0	0.294118		0	0.025641	0	0	0.0454545	0	0	0	0	0	0	0	0	0	0.710526	0.0638298	0
REPS1	RALBP1 associated Eps domain containing 1 [Source:HGNC Symbol;Acc:HGNC:15578]	ENSMMUG00000000224:E9.1-E11.1	ENSMMUG00000000224:E10.1-E11.1	ENSMMUG00000000224:E10.1	(-)alt-coding, (-)AA:769(ENSMMUP00000033149)->796(ENSMMUP00000000315)	0.934911	clu_170	REPS1:ENSMMUG00000000224:E9.1-E11.1|ENSMMUG00000000224:E10.1-E11.1	chr4:128353165-128362340|chr4:128356998-128362340	cassette-exon	0.945946	0.368715	0.638889	0.206667	0.745902	0.807018	0.276923	0.459854	0.407407	0.418182	0.701389	0.373626	0.243902	0.553191	0.0650888	1	0.611111	0.491803	0.57265	1		0	0.26087	0.395833	0.525424	0.48	0.584795	0.82	0.5	0.531469	0.622642	0.380435	0.522222	0.631579	0.527273	0.409091	0.263889
REPS1	RALBP1 associated Eps domain containing 1 [Source:HGNC Symbol;Acc:HGNC:15578]	ENSMMUG00000000224:E8.2-E9.1	ENSMMUG00000000224:I8.1_128348900-E9.1	ENSMMUG00000000224:E8.2		0.539474	clu_169	REPS1:ENSMMUG00000000224:E8.2-E9.1|ENSMMUG00000000224:I8.1_128348900-E9.1	chr4:128341387-128353044|chr4:128348900-128353044		0.891892	0.880952	0.896552	0.983607	0.8	0.460526	0.611111	0.966102	0.73913	1	0.921569	0.969697		1	1	0.866667	0.724138	0.953488	0.963636	1		1		0.891089	1	1	1	0.772727	0.777778	0.333333	0.857143	1	0.953488	0.962963	1	0.956522	0.96
REPS1	RALBP1 associated Eps domain containing 1 [Source:HGNC Symbol;Acc:HGNC:15578]	ENSMMUG00000000224:E15.1-E16.1	ENSMMUG00000000224:E15.1_128368623-E16.1	ENSMMUG00000000224:E15.1.128368623		0.372549	clu_171	REPS1:ENSMMUG00000000224:E15.1-E16.1|ENSMMUG00000000224:E15.1_128368623-E16.1	chr4:128368610-128370380|chr4:128368623-128370380	alt-5'	0.891892	1	1		1			1	1	1	1	0.627451	1	1	1	1	1	1	1	0.705882		1	0.974359	1	1	0.954545	1	1	1	1	1	1	1	1	1	0.289474	0.93617	1
TRPC4AP	transient receptor potential cation channel subfamily C member 4 associated protein [Source:HGNC Symbol;Acc:HGNC:16181]	ENSMMUG00000000229:E10.1-E11.1_29111864	ENSMMUG00000000229:E10.1-E11.1	ENSMMUG00000000229:E11.1		0.694444	clu_175	TRPC4AP:ENSMMUG00000000229:E10.1-E11.1_29111864|ENSMMUG00000000229:E10.1-E11.1	chr10:29101537-29111864|chr10:29101537-29111840	alt-3'	0.918919	0.1875	0		0.333333	0.0625	0	0	0	0.428571	0.0526316	0.689655	0	0.25641	0	0	0.694444	0.0277778	0.0967742	0.371429			0.0588235	0.304878	1	0.473684	0.258065	0.195122	0.222222	0.25	0.583333	0.177778	0.333333	0	0.307692	0	0	0.315789
TRPC4AP	transient receptor potential cation channel subfamily C member 4 associated protein [Source:HGNC Symbol;Acc:HGNC:16181]	ENSMMUG00000000229:E10.1-E11.1	ENSMMUG00000000229:E10.1-E11.1_29111864	ENSMMUG00000000229:E11.1		0.689655	clu_175	TRPC4AP:ENSMMUG00000000229:E10.1-E11.1|ENSMMUG00000000229:E10.1-E11.1_29111864	chr10:29101537-29111840|chr10:29101537-29111864	alt-3'	0.918919	0.8125	1		0.666667	0.9375	1	1	1	0.571429	0.947368	0.310345	1	0.74359	1	1	0.305556	0.972222	0.903226	0.628571			0.941176	0.695122	0	0.526316	0.741935	0.804878	0.777778	0.75	0.416667	0.822222	0.666667	1	0.692308	1	1	0.684211
TBC1D1	TBC1 domain family member 1 [Source:HGNC Symbol;Acc:HGNC:11578]	ENSMMUG00000000237:E22.1-E24.1	ENSMMUG00000000237:E22.1-E25.1	ENSMMUG00000000237:E24.1	(+)alt-coding, (+)AA:1160(ENSMMUP00000041962)->1169(ENSMMUP00000000327)|(-)Rab-GTPase-TBC_dom-IPR000195, (+)Rab-GTPase-TBC_dom-IPR000195	0.408451	clu_180	TBC1D1:ENSMMUG00000000237:E22.1-E24.1|ENSMMUG00000000237:E22.1-E25.1	chr5:37762917-37770195|chr5:37762917-37778552	cassette-exon	0.972973	1	0.674797	0.696682	0.840164	1	1	1	0.977778	0.591549	0.995652	0.882927	1	1	0.474178	1	0.97546	0.968944	0.98374	1		0.604061	1	0.97619	0.986842	0.969027	0.954545	0.882353	1	0.945205	0.905405	0.910891	0.987421	0.982609	1	1	0.993056	1
TBC1D1	TBC1 domain family member 1 [Source:HGNC Symbol;Acc:HGNC:11578]	ENSMMUG00000000237:E22.1-E25.1	ENSMMUG00000000237:E22.1-E24.1	ENSMMUG00000000237:E24.1		0.276989	clu_180	TBC1D1:ENSMMUG00000000237:E22.1-E25.1|ENSMMUG00000000237:E22.1-E24.1	chr5:37762917-37778552|chr5:37762917-37770195	cassette-exon	1	0	0.0124224	0	0	0	0	0	0	0.265306	0.0030581	0.0252294	0	0	0	0	0	0	0.0103627	0	0	0.276989	0	0	0	0.0146341	0.0240964	0	0	0	0	0	0.00384615	0	0	0	0	0
TBC1D1	TBC1 domain family member 1 [Source:HGNC Symbol;Acc:HGNC:11578]	ENSMMUG00000000237:E13.1-E16.1	ENSMMUG00000000237:E13.1-E14.1	ENSMMUG00000000237:E14.1	(+)alt+coding, (+)AA:1160(ENSMMUP00000041962)+>1169(ENSMMUP00000000327)|(+)Rab+GTPase+TBC_dom+IPR000195, (-)Rab-GTPase-TBC_dom-IPR000195	0.268293	clu_178	TBC1D1:ENSMMUG00000000237:E13.1-E16.1|ENSMMUG00000000237:E13.1-E14.1	chr5:37693662-37697930|chr5:37693662-37695677	cassette-exon	0.432432	0	0.268293	0	0.125		0.5		0.307692	0.3125	0.245902	0.166667					0.428571							0		0.941176		0.294118		0.833333		0	0.75
TBC1D1	TBC1 domain family member 1 [Source:HGNC Symbol;Acc:HGNC:11578]	ENSMMUG00000000237:E24.2-E25.1	ENSMMUG00000000237:E22.1-E25.1	ENSMMUG00000000237:E24.2		0.479705	clu_180	TBC1D1:ENSMMUG00000000237:E24.2-E25.1|ENSMMUG00000000237:E22.1-E25.1	chr5:37770364-37778552|chr5:37762917-37778552	cassette-exon	0.972973	1	0.95	1	1	1	1	1	1	0.509434	0.989796	0.954545	1	1	1	1	1	1	0.972222	1		0.520295	1	1	1	0.968421	0.95122	1	1	1	1	1	0.990196	1	1	1	1	1
HECTD2	HECT domain E3 ubiquitin protein ligase 2 [Source:HGNC Symbol;Acc:HGNC:26736]	ENSMMUG00000000238:E22.1-E23.1	ENSMMUG00000000238:I22.1_86751936-E23.1	ENSMMUG00000000238:E22.1		0.882353	clu_181	HECTD2:ENSMMUG00000000238:E22.1-E23.1|ENSMMUG00000000238:I22.1_86751936-E23.1	chr9:86750611-86761311|chr9:86751936-86761311		0.324324		0.333333					1					0.363636						0.375	1							1	1		1		0.117647	1	0.0689655			0.65
HECTD2	HECT domain E3 ubiquitin protein ligase 2 [Source:HGNC Symbol;Acc:HGNC:26736]	ENSMMUG00000000238:E22.1-I22.1_86751824	ENSMMUG00000000238:E22.1-E23.1	ENSMMUG00000000238:I22.1_86751824		0.806452	clu_181	HECTD2:ENSMMUG00000000238:E22.1-I22.1_86751824|ENSMMUG00000000238:E22.1-E23.1	chr9:86750611-86751824|chr9:86750611-86761311		0.27027							0					0.636364							0							0	0		0		0.806452	0	0.875			0.133333
HECTD2	HECT domain E3 ubiquitin protein ligase 2 [Source:HGNC Symbol;Acc:HGNC:26736]	ENSMMUG00000000238:I22.1_86751936-E23.1	ENSMMUG00000000238:E22.1-E23.1	ENSMMUG00000000238:I22.1_86751936		0.769231	clu_181	HECTD2:ENSMMUG00000000238:I22.1_86751936-E23.1|ENSMMUG00000000238:E22.1-E23.1	chr9:86751936-86761311|chr9:86750611-86761311		0.27027							0											0.625	0							0	0		0		0.769231	0	0.866667			0.277778
COBL	cordon-bleu WH2 repeat protein [Source:HGNC Symbol;Acc:HGNC:22199]	ENSMMUG00000000246:E6.1-E8.1	ENSMMUG00000000246:E7.1-E8.1	ENSMMUG00000000246:E7.1	(-)alt-coding, (-)AA:1271(ENSMMUP00000052284)->1358(ENSMMUP00000046862)|(+)Cordon+bleu_ubiquitin_domain+IPR019025, (+)WH2_dom+IPR003124, (-)Cordon-bleu_ubiquitin_domain-IPR019025, (-)WH2_dom-IPR003124	0.6	clu_187	COBL:ENSMMUG00000000246:E6.1-E8.1|ENSMMUG00000000246:E7.1-E8.1	chr3:57510925-57558743|chr3:57522052-57558743	cassette-exon	0.918919	0.702128	1		0.773585	0.871795	1	0.418605	0.909091	0.388889	0.541667	0.435897	0.506494	0.44898	0.424242	0.363636	0.57377	0.837838	0.627907	0.4			0.769231	0.4	0.769231	0.705882	0.808511	0.611111	0.71831	0.796296	0.72	0.933333	0.631579	0.618182	0.656716	1	0.714286	0
COBL	cordon-bleu WH2 repeat protein [Source:HGNC Symbol;Acc:HGNC:22199]	ENSMMUG00000000246:E8.1-I8.1_57591951	ENSMMUG00000000246:E8.1-E9.1	ENSMMUG00000000246:I8.1_57591951		0.555556	clu_186	COBL:ENSMMUG00000000246:E8.1-I8.1_57591951|ENSMMUG00000000246:E8.1-E9.1	chr3:57558916-57591951|chr3:57558916-57610651		0.810811	0		0	0	0	0	0	0	0	0	0	0	0		0	0	0	0	0			0		0.545455	0		0	0.555556	0	0	0	0	0	0		0	0
COBL	cordon-bleu WH2 repeat protein [Source:HGNC Symbol;Acc:HGNC:22199]	ENSMMUG00000000246:E6.1-E7.1	ENSMMUG00000000246:E6.1-E8.1	ENSMMUG00000000246:E7.1	(+)alt-coding, (+)AA:1271(ENSMMUP00000052284)->1358(ENSMMUP00000046862)|(-)Cordon-bleu_ubiquitin_domain-IPR019025, (-)WH2_dom-IPR003124, (+)Cordon-bleu_ubiquitin_domain-IPR019025, (+)WH2_dom-IPR003124	0.483871	clu_187	COBL:ENSMMUG00000000246:E6.1-E7.1|ENSMMUG00000000246:E6.1-E8.1	chr3:57510925-57521978|chr3:57510925-57558743	cassette-exon	0.891892	0.185185	0		0.108696	0.0377358	0	0	0	0.363636	0.315789	0.346154	0.390625	0.435897	0.333333		0.3	0.114286	0.3	0.483871			0.0909091	0.333333	0.189189	0.191011	0.116279	0.214286	0.103448	0.115385	0.0526316	0.0666667	0.147059	0.0555556	0.185185	0	0.162162	1
COBL	cordon-bleu WH2 repeat protein [Source:HGNC Symbol;Acc:HGNC:22199]	ENSMMUG00000000246:E9.1-E14.1	ENSMMUG00000000246:E10.1-E14.1	ENSMMUG00000000246:E10.1	(-)alt-coding, (-)AA:1261(ENSMMUP00000000339)->1271(ENSMMUP00000052284)|(+)WH2_dom+IPR003124, (-)WH2_dom-IPR003124	0.555556	clu_184	COBL:ENSMMUG00000000246:E9.1-E14.1|ENSMMUG00000000246:E10.1-E14.1	chr3:57610789-57652323|chr3:57612898-57652323	cassette-exon	0.945946	0.12	0.142857	0.55	0.216667	0.434783	0.025	0.165138	0.439024	0.5	0.179487	0.4	0.307692	0.0967742	0.0746269	0.176471	0	0.105263	0.555556	0			0.205128	0	0.0333333	0	0.258065	0.0638298	0.0769231	0.264706	0.147059	0.0273973	0.253968	0	0.025641	0	0.169811	0.259259
COBL	cordon-bleu WH2 repeat protein [Source:HGNC Symbol;Acc:HGNC:22199]	ENSMMUG00000000246:E8.1-E9.1	ENSMMUG00000000246:E8.1-I8.1_57591951	ENSMMUG00000000246:E9.1		0.545455	clu_186	COBL:ENSMMUG00000000246:E8.1-E9.1|ENSMMUG00000000246:E8.1-I8.1_57591951	chr3:57558916-57610651|chr3:57558916-57591951		0.810811	1		1	1	1	1	1	1	1	1	1	1	1		1	1	1	1	1			1		0.454545	1		1	0.444444	1	1	1	1	1	1		1	1
COBL	cordon-bleu WH2 repeat protein [Source:HGNC Symbol;Acc:HGNC:22199]	ENSMMUG00000000246:E9.1-E10.1	ENSMMUG00000000246:E9.1-E14.1	ENSMMUG00000000246:E10.1	(+)alt-coding, (+)AA:1261(ENSMMUP00000000339)->1271(ENSMMUP00000052284)|(-)WH2_dom-IPR003124, (+)WH2_dom-IPR003124	0.967742	clu_184	COBL:ENSMMUG00000000246:E9.1-E10.1|ENSMMUG00000000246:E9.1-E14.1	chr3:57610789-57612728|chr3:57610789-57652323	cassette-exon	0.756757			0.153846	0.235294	0.0625	0.956522	0.5	0	0	0.315789	0.361111	0.542857	0.588235		0.5	1	0.6	0.0322581	1			0.26087		0.95	1	0.304348			0.5	0.666667	0.761905	0.419355		0.9	1	0.25	0.5
COBL	cordon-bleu WH2 repeat protein [Source:HGNC Symbol;Acc:HGNC:22199]	ENSMMUG00000000246:E10.1-E14.1	ENSMMUG00000000246:E9.1-E14.1	ENSMMUG00000000246:E10.1	(+)alt-coding, (+)AA:1261(ENSMMUP00000000339)->1271(ENSMMUP00000052284)|(-)WH2_dom-IPR003124, (+)WH2_dom-IPR003124	0.566038	clu_184	COBL:ENSMMUG00000000246:E10.1-E14.1|ENSMMUG00000000246:E9.1-E14.1	chr3:57612898-57652323|chr3:57610789-57652323	cassette-exon	0.945946	0.869565	0.857143	0.388889	0.767857	0.552239	0.944444	0.802198	0.560976	0.5	0.606061	0.378378	0.515152	0.865385	0.924242	0.583333	1	0.875	0.433962	1			0.484848	1	0.909091	1	0.709091	0.934783	0.913043	0.64	0.791667	0.912281	0.64	1	0.966667	1	0.82	0.65
COBL	cordon-bleu WH2 repeat protein [Source:HGNC Symbol;Acc:HGNC:22199]	ENSMMUG00000000246:E7.1-E8.1	ENSMMUG00000000246:E6.1-E8.1	ENSMMUG00000000246:E7.1	(+)alt-coding, (+)AA:1271(ENSMMUP00000052284)->1358(ENSMMUP00000046862)|(-)Cordon-bleu_ubiquitin_domain-IPR019025, (-)WH2_dom-IPR003124, (+)Cordon-bleu_ubiquitin_domain-IPR019025, (+)WH2_dom-IPR003124	1	clu_187	COBL:ENSMMUG00000000246:E7.1-E8.1|ENSMMUG00000000246:E6.1-E8.1	chr3:57522052-57558743|chr3:57510925-57558743	cassette-exon	0.891892	0.164557	0		0.145833	0.0973451	0	0.581395	0.0909091	0.5	0.277778	0.433333	0.25	0.3125	0.461538		0.23913	0.0606061	0.0967742	0.36			0.166667	0.5	0.0625	0.152941	0.0952381	0.266667	0.2	0.0416667	0.25	0	0.121212	0.358491	0.22807	0	0.138889	1
		ENSMMUG00000000249:I11.1-E12.1	ENSMMUG00000000249:I5.1_32085593-U12.1_32263582	ENSMMUG00000000249:I11.1|ENSMMUG00000000249:E12.1		1	clu_188	:ENSMMUG00000000249:I11.1-E12.1|ENSMMUG00000000249:I5.1_32085593-U12.1_32263582	chr19:32093333-32093334|chr19:32085593-32263582	intron-retention	0.621622	0.852632			0.7			0.549296	1		0		0	0.963636	0	0		0		0.807018		1	0	0.9	0	0.869159	0	0.793651			1		0.962025	0.79661		0		0.957895
		ENSMMUG00000000249:E11.2-I11.1	ENSMMUG00000000249:I5.1_32085593-U12.1_32263582	ENSMMUG00000000249:E11.2|ENSMMUG00000000249:I11.1		1	clu_188	:ENSMMUG00000000249:E11.2-I11.1|ENSMMUG00000000249:I5.1_32085593-U12.1_32263582	chr19:32092852-32092853|chr19:32085593-32263582	intron-retention	0.621622	0.946154			0.885714			0.793548	1		0		0	0.988095	0	0		0		0.972973		1	0	0.95	0	0.941423	0	0.909836			1		0.986547	0.904762		0		0.984733
SH3GL1	SH3 domain containing GRB2 like 1, endophilin A2 [Source:HGNC Symbol;Acc:HGNC:10830]	ENSMMUG00000000273:E3.1-E4.1	ENSMMUG00000000273:E3.1-E5.1	ENSMMUG00000000273:E4.1	(+)alt-coding, (+)AA:320(ENSMMUP00000000367)->362(ENSMMUP00000046904)|(-)AH/BAR-dom-IPR027267, (-)BAR_dom-IPR004148, (+)AH/BAR-dom-IPR027267, (+)BAR_dom-IPR004148	0.203226	clu_204	SH3GL1:ENSMMUG00000000273:E3.1-E4.1|ENSMMUG00000000273:E3.1-E5.1	chr19:4476452-4475608|chr19:4476452-4474135	cassette-exon	0.486486	0.9				0.767123			0.75				0.666667	0.72	0.923077		1	0.588235		0.866667				0.769231	1		0.903226	0.777778			0.7	0.611111	0.76		0.702703		0.607143
SH3GL1	SH3 domain containing GRB2 like 1, endophilin A2 [Source:HGNC Symbol;Acc:HGNC:10830]	ENSMMUG00000000273:E3.1-E5.1	ENSMMUG00000000273:E3.1-E4.1	ENSMMUG00000000273:E4.1	(-)alt-coding, (-)AA:320(ENSMMUP00000000367)->362(ENSMMUP00000046904)|(+)AH/BAR+dom+IPR027267, (+)BAR_dom+IPR004148, (-)AH/BAR-dom-IPR027267, (-)BAR_dom-IPR004148	0.283333	clu_204	SH3GL1:ENSMMUG00000000273:E3.1-E5.1|ENSMMUG00000000273:E3.1-E4.1	chr19:4476452-4474135|chr19:4476452-4475608	cassette-exon	0.594595	0.0689655	0.25			0.168317	0.416667		0.242424				0.307692	0.25	0.0769231		0	0.259259		0.101266				0.1875	0	0.2	0.0833333	0.181818			0.26087	0.318182	0.2	0.214286	0.261905		0.366667
TARSL2	threonyl-tRNA synthetase like 2 [Source:HGNC Symbol;Acc:HGNC:24728]	ENSMMUG00000000278:E4.1-E5.1	ENSMMUG00000000278:E4.1-I4.1_80488202	ENSMMUG00000000278:E5.1		1	clu_207	TARSL2:ENSMMUG00000000278:E4.1-E5.1|ENSMMUG00000000278:E4.1-I4.1_80488202	chr7:80489355-80486510|chr7:80489355-80488202		0.243243		1	1		0				0							1	1									0.538462		0.722222				0.5
SOCS4	suppressor of cytokine signaling 4 [Source:HGNC Symbol;Acc:HGNC:19392]	ENSMMUG00000000304:E1.1_116988588-E2.1	ENSMMUG00000000304:E1.1-E2.1	ENSMMUG00000000304:E1.1.116988588		0.585616	clu_218	SOCS4:ENSMMUG00000000304:E1.1_116988588-E2.1|ENSMMUG00000000304:E1.1-E2.1	chr7:116988588-116993320|chr7:116988592-116993320	alt-5'	0.648649	0.164384	0.5	0.361702					0.368421		0.75	0.0833333		0.5	0.25		0.705882	0.325581	0.416667					0.62069	0	0.666667	0.25	0.0555556	0.238095	0.583333		0.714286	0.488889	0.52381	0.3125	0.0714286	0.25
SOCS4	suppressor of cytokine signaling 4 [Source:HGNC Symbol;Acc:HGNC:19392]	ENSMMUG00000000304:E1.1-E2.1	ENSMMUG00000000304:E1.1_116988588-E2.1	ENSMMUG00000000304:E1.1.116988588		0.464286	clu_218	SOCS4:ENSMMUG00000000304:E1.1-E2.1|ENSMMUG00000000304:E1.1_116988588-E2.1	chr7:116988592-116993320|chr7:116988588-116993320	alt-5'	0.648649	0.60274	0.5	0.617021					0.368421		0.25	0.708333		0.25	0.416667		0.235294	0.674419	0					0.241379	0.5	0.2	0.6875	0.888889	0.714286	0.416667		0.285714	0.422222	0.428571	0.625	0.928571	0.75
S100PBP	S100P-binding protein [Source:RefSeq peptide;Acc:NP_001253683]	ENSMMUG00000000308:E3.1-E4.1_31911526	ENSMMUG00000000308:E3.1-E4.1	ENSMMUG00000000308:E4.1		0.697436	clu_222	S100PBP:ENSMMUG00000000308:E3.1-E4.1_31911526|ENSMMUG00000000308:E3.1-E4.1	chr1:31910459-31911526|chr1:31910459-31911529	alt-3'	0.432432	0.222222	0.8		0.111111				0	0.235294	0.444444				0.818182			0.428571	0	0.333333						0.416667		0.909091	0.5				0.428571	0.692308				0.102564
S100PBP	S100P-binding protein [Source:RefSeq peptide;Acc:NP_001253683]	ENSMMUG00000000308:E3.1-E4.1	ENSMMUG00000000308:E3.1-E4.1_31911526	ENSMMUG00000000308:E4.1		0.428571	clu_222	S100PBP:ENSMMUG00000000308:E3.1-E4.1|ENSMMUG00000000308:E3.1-E4.1_31911526	chr1:31910459-31911529|chr1:31910459-31911526	alt-3'	0.432432	0.777778	0.2		0.888889				1	0.764706	0.555556				0.181818			0.571429	1	0.666667						0.583333		0.0909091	0.5				0.571429	0.307692				0.897436
ABI2	abl interactor 2 [Source:HGNC Symbol;Acc:HGNC:24011]	ENSMMUG00000000312:E1.2-E4.1	ENSMMUG00000000312:E1.2-E4.1_85047886	ENSMMUG00000000312:E4.1	(+)alt-N-terminus, (+)alt-C-terminus, (+)AA:452(ENSMMUP00000058655)->458(ENSMMUP00000054587)|(-)ABI-IPR028457, (-)Abi2-IPR028454, (+)ABI-IPR028457, (+)Abi2-IPR028454, (+)SH3_domain-IPR001452	0.626506	clu_224	ABI2:ENSMMUG00000000312:E1.2-E4.1|ENSMMUG00000000312:E1.2-E4.1_85047886	chr12:85008003-85047882|chr12:85008003-85047886	alt-C-term	0.945946	0.84	1	0.241935	0.72093	0.373494	0.939394	1	0.978261	0.814815	0.691176	0.901408	0.97619	0.815789	0.516129	1	0.669014	0.936508	0.64	1			0.851852	0.895833	0.785714	0.754098	0.473684	0.977778	0.969697	0.680851	0.684211	1	0.903846	0.782178	0.987179	1	0.956522	0.73913
ABI2	abl interactor 2 [Source:HGNC Symbol;Acc:HGNC:24011]	ENSMMUG00000000312:E10.1-E11.1	ENSMMUG00000000312:E10.1-E13.1	ENSMMUG00000000312:E11.1	(-)alt-N-terminus, (-)alt-C-terminus, (-)AA:452(ENSMMUP00000058655)->458(ENSMMUP00000054587)|(-)ABI-IPR028457, (-)Abi2-IPR028454, (-)SH3_domain-IPR001452, (+)ABI-IPR028457, (+)Abi2-IPR028454	0.4	clu_225	ABI2:ENSMMUG00000000312:E10.1-E11.1|ENSMMUG00000000312:E10.1-E13.1	chr12:85075644-85076433|chr12:85075644-85083503	cassette-exon	0.648649	1	0.733333	1	0.782609	1	1	0.75	0.977273			0.823529		0.766667			1	0.6		0.88				0.705882	1	0.882353	1	0.268293	0.5625			0.826087	0.935484	0.66129	0.789474		1
ABI2	abl interactor 2 [Source:HGNC Symbol;Acc:HGNC:24011]	ENSMMUG00000000312:E1.2-E2.1	ENSMMUG00000000312:E1.2-E4.1	ENSMMUG00000000312:E2.1		0.392157	clu_224	ABI2:ENSMMUG00000000312:E1.2-E2.1|ENSMMUG00000000312:E1.2-E4.1	chr12:85008003-85026633|chr12:85008003-85047882	alt-C-term	0.945946	0.0932203	0	0	0	0.392157	0	0	0	0	0.0294118	0.0428571	0	0	0.208333	0	0.134454	0	0.312	0			0	0.104167	0	0	0	0	0	0.0638298	0.176471	0	0	0.132653	0	0	0.0144928	0
ABI2	abl interactor 2 [Source:HGNC Symbol;Acc:HGNC:24011]	ENSMMUG00000000312:E1.2-E4.1_85047886	ENSMMUG00000000312:E1.2-E4.1	ENSMMUG00000000312:E4.1		0.5	clu_224	ABI2:ENSMMUG00000000312:E1.2-E4.1_85047886|ENSMMUG00000000312:E1.2-E4.1	chr12:85008003-85047886|chr12:85008003-85047882	alt-C-term	0.945946	0.016	0	0	0.162791	0	0	0	0.0217391	0	0.279412	0.0422535	0	0.184211	0.0967742	0	0.056338	0.047619	0	0			0.0740741	0	0.214286	0.237705	0.5	0.0222222	0.010101	0.255319	0.0526316	0	0.0961538	0.0594059	0	0	0.0289855	0.217391
ABI2	abl interactor 2 [Source:HGNC Symbol;Acc:HGNC:24011]	ENSMMUG00000000312:E2.1-E4.1	ENSMMUG00000000312:E1.2-E4.1	ENSMMUG00000000312:E2.1	(-)alt-N-terminus, (-)alt-C-terminus, (-)AA:452(ENSMMUP00000058655)->458(ENSMMUP00000054587)|(-)ABI-IPR028457, (-)Abi2-IPR028454, (-)SH3_domain-IPR001452, (+)ABI-IPR028457, (+)Abi2-IPR028454	0.507937	clu_224	ABI2:ENSMMUG00000000312:E2.1-E4.1|ENSMMUG00000000312:E1.2-E4.1	chr12:85026744-85047882|chr12:85008003-85047882	alt-C-term	0.945946	0.0614035	0	0.314516	0.116279	0.507937	0.0606061	0	0	0.185185	0	0.0147059	0.0238095	0	0.269231	0	0.18254	0.015873	0	0			0.0740741	0	0	0.00819672	0	0	0.020202	0	0.125	0	0	0.0340909	0.0128205	0	0	0.0434783
ABI2	abl interactor 2 [Source:HGNC Symbol;Acc:HGNC:24011]	ENSMMUG00000000312:E11.4-E13.1	ENSMMUG00000000312:E10.1-E13.1	ENSMMUG00000000312:E11.4	(-)alt-N-terminus, (-)alt-C-terminus, (-)AA:452(ENSMMUP00000058655)->458(ENSMMUP00000054587)|(-)ABI-IPR028457, (-)Abi2-IPR028454, (-)SH3_domain-IPR001452, (+)ABI-IPR028457, (+)Abi2-IPR028454	0.32	clu_225	ABI2:ENSMMUG00000000312:E11.4-E13.1|ENSMMUG00000000312:E10.1-E13.1	chr12:85076557-85083503|chr12:85075644-85083503	cassette-exon	0.756757	0.736842	0.97561	0.978261	0.826087		1	0.842105	1	1		0.931818		0.83871	1		1	0.68	0.689655	1			1	0.673077	1	0.877551	1	1	0.975	1		0.896226	0.947368	0.858586	1		1
ABI2	abl interactor 2 [Source:HGNC Symbol;Acc:HGNC:24011]	ENSMMUG00000000312:E13.1-E14.1	ENSMMUG00000000312:E13.1-E15.1	ENSMMUG00000000312:E14.1	(-)alt-N-terminus, (-)alt-C-terminus, (-)AA:452(ENSMMUP00000058655)->458(ENSMMUP00000054587)|(-)ABI-IPR028457, (-)Abi2-IPR028454, (-)SH3_domain-IPR001452, (+)ABI-IPR028457, (+)Abi2-IPR028454	0.633333	clu_225	ABI2:ENSMMUG00000000312:E13.1-E14.1|ENSMMUG00000000312:E13.1-E15.1	chr12:85083661-85092270|chr12:85083661-85098183	cassette-exon	0.486486	0.666667	0.769231	0.366667			0.2		0.4			0.583333			0		0	0.625	0.681818	0.928571					0.444444		0.0612245			0.727273		0.917526	1	0.990566			0.6
ABI2	abl interactor 2 [Source:HGNC Symbol;Acc:HGNC:24011]	ENSMMUG00000000312:E14.1-E15.1	ENSMMUG00000000312:E13.1-E15.1	ENSMMUG00000000312:E14.1	(-)alt-N-terminus, (-)alt-C-terminus, (-)AA:452(ENSMMUP00000058655)->458(ENSMMUP00000054587)|(-)ABI-IPR028457, (-)Abi2-IPR028454, (-)SH3_domain-IPR001452, (+)ABI-IPR028457, (+)Abi2-IPR028454	0.768411	clu_225	ABI2:ENSMMUG00000000312:E14.1-E15.1|ENSMMUG00000000312:E13.1-E15.1	chr12:85092356-85098183|chr12:85083661-85098183	cassette-exon	0.378378		0.666667	0.208333	0.8		0.5		0.538462						0		0	0.727273	0.461538						0.258065		0.206897					0.915789	1	0.976744
ABI2	abl interactor 2 [Source:HGNC Symbol;Acc:HGNC:24011]	ENSMMUG00000000312:E13.1-E15.1	ENSMMUG00000000312:E13.1-E14.1	ENSMMUG00000000312:E14.1	(+)alt+N+terminus, (+)alt+C+terminus, (+)AA:452(ENSMMUP00000058655)+>458(ENSMMUP00000054587)|(+)ABI+IPR028457, (+)Abi2+IPR028454, (+)SH3_domain+IPR001452, (-)ABI-IPR028457, (-)Abi2-IPR028454	0.754098	clu_225	ABI2:ENSMMUG00000000312:E13.1-E15.1|ENSMMUG00000000312:E13.1-E14.1	chr12:85083661-85098183|chr12:85083661-85092270	cassette-exon	0.567568	0.230769	0.0882353	0.542857	0.125		0		0.352941			0.357143			1		1	0	0.25	0.0526316					0.348837		0.754098			0.2	0	0.0434783	0	0.00675676	0.0769231		0.307692
RAPH1	Ras association (RalGDS/AF-6) and pleckstrin homology domains 1 [Source:HGNC Symbol;Acc:HGNC:14436]	ENSMMUG00000000314:E14.1-E15.1	ENSMMUG00000000314:E14.1-E16.1	ENSMMUG00000000314:E15.1	(-)alt-C-terminus, (-)AA:644(ENSMMUP00000037837)->1252(ENSMMUP00000000426)	0.570707	clu_227	RAPH1:ENSMMUG00000000314:E14.1-E15.1|ENSMMUG00000000314:E14.1-E16.1	chr12:85130885-85128130|chr12:85130885-85127467	cassette-exon	0.945946	0.0714286	0.833333	0.4	0	0	0	0.251748	0.11828	0.333333	0.404412	0.0188679	0	0.0444444	0.209677	0.425	0.0421053	0.0526316	0.256098	0.4			0	0.106383	0.0555556	0.116071	0.159884	0.0131579	0.163265	0.0208333	0.153846	0	0.025641	0.570707	0.0909091	0	0.135135	0.0941176
RAPH1	Ras association (RalGDS/AF-6) and pleckstrin homology domains 1 [Source:HGNC Symbol;Acc:HGNC:14436]	ENSMMUG00000000314:E11.1-E12.1	ENSMMUG00000000314:E11.1-I11.1_85141255	ENSMMUG00000000314:E12.1		0.235294	clu_230	RAPH1:ENSMMUG00000000314:E11.1-E12.1|ENSMMUG00000000314:E11.1-I11.1_85141255	chr12:85141373-85135439|chr12:85141373-85141255		0.837838	0.960784	1	1	0.962963	1			0.871795	1	1	0.97561	1	1	1	1	0.835821	0.954545	0.851064	1			1	1	1	0.861538	1	0.754386	1	1	1	1	0.764706	1			1	1
RAPH1	Ras association (RalGDS/AF-6) and pleckstrin homology domains 1 [Source:HGNC Symbol;Acc:HGNC:14436]	ENSMMUG00000000314:E14.1-E16.1	ENSMMUG00000000314:E14.1-E15.1	ENSMMUG00000000314:E15.1	(+)alt+C+terminus, (+)AA:644(ENSMMUP00000037837)+>1252(ENSMMUP00000000426)	0.648148	clu_227	RAPH1:ENSMMUG00000000314:E14.1-E16.1|ENSMMUG00000000314:E14.1-E15.1	chr12:85130885-85127467|chr12:85130885-85128130	cassette-exon	0.945946	0.309524	0.166667	0.6	1	0.351852	0.628319	0.748252	0.88172	0.666667	0.595588	0.981132	0.67033	0.955556	0.790323	0.575	0.957895	0.947368	0.592233	0.432558			1	0.893617	0.689189	0.883929	0.76455	0.707547	0.836735	0.9375	0.846154	0.838235	0.974359	0.429293	0.666667	1	0.864865	0.675439
RAPH1	Ras association (RalGDS/AF-6) and pleckstrin homology domains 1 [Source:HGNC Symbol;Acc:HGNC:14436]	ENSMMUG00000000314:E11.1-I11.1_85141255	ENSMMUG00000000314:E11.1-E12.1	ENSMMUG00000000314:I11.1_85141255		0.245614	clu_230	RAPH1:ENSMMUG00000000314:E11.1-I11.1_85141255|ENSMMUG00000000314:E11.1-E12.1	chr12:85141373-85141255|chr12:85141373-85135439		0.837838	0.0392157	0	0	0	0			0	0	0	0	0	0	0	0	0.149254	0	0.0113636	0			0	0	0	0.0952381	0	0.245614	0	0	0	0	0	0			0	0
RAPH1	Ras association (RalGDS/AF-6) and pleckstrin homology domains 1 [Source:HGNC Symbol;Acc:HGNC:14436]	ENSMMUG00000000314:I15.1-E16.1	ENSMMUG00000000314:E14.1-E16.1	ENSMMUG00000000314:I15.1		0.59375	clu_227	RAPH1:ENSMMUG00000000314:I15.1-E16.1|ENSMMUG00000000314:E14.1-E16.1	chr12:85127468-85127467|chr12:85130885-85127467	intron-retention	0.918919	0.59375		0	0	0.55814	0.303922	0	0	0	0	0	0.146341	0	0	0	0	0	0.202614	0.273438			0	0	0.177419	0	0.0707395	0.184783	0	0	0	0.0952381	0	0	0.142857	0	0	0.180851
NAA10	N(alpha)-acetyltransferase 10, NatA catalytic subunit [Source:HGNC Symbol;Acc:HGNC:18704]	ENSMMUG00000000322:E3.1_147410438-E4.1	ENSMMUG00000000322:E3.1-E4.1	ENSMMUG00000000322:E3.1.147410438		0.59	clu_246	NAA10:ENSMMUG00000000322:E3.1_147410438-E4.1|ENSMMUG00000000322:E3.1-E4.1	chrX:147410438-147409058|chrX:147410420-147409058	alt-5'	0.945946	0	0	0	0	0	0	0.137931	0	0	0	0	0	0	0	0	0	0	0	0			0	0	0	0	0.038961	0	0	0	0	0	0	0	0	0	0	0.59
APC	APC, WNT signaling pathway regulator [Source:HGNC Symbol;Acc:HGNC:583]	ENSMMUG00000000330:E11.1-E13.1	ENSMMUG00000000330:E12.1-E13.1	ENSMMUG00000000330:E12.1	(-)alt-coding, (-)AA:2843(ENSMMUP00000057768)->2861(ENSMMUP00000043208)|(+)APC+IPR026836, (+)ARM+like+IPR011989, (+)ARM+type_fold+IPR016024, (+)Apc_fam+IPR026818, (+)Armadillo+IPR000225, (-)ARM-like-IPR011989, (-)ARM-type_fold-IPR016024, (-)Armadillo-IPR000225	0.259259	clu_250	APC:ENSMMUG00000000330:E11.1-E13.1|ENSMMUG00000000330:E12.1-E13.1	chr6:110249800-110254891|chr6:110251165-110254891	cassette-exon	0.243243	0.777778		0.259259		1												1								0.0909091	1		0.461538			0					0.545455
UEVLD	UEV and lactate/malate dehyrogenase domains [Source:HGNC Symbol;Acc:HGNC:30866]	ENSMMUG00000000336:E4.1-I4.1_47753885	ENSMMUG00000000336:E4.1-E5.1	ENSMMUG00000000336:I4.1_47753885		0.328853	clu_256	UEVLD:ENSMMUG00000000336:E4.1-I4.1_47753885|ENSMMUG00000000336:E4.1-E5.1	chr14:47751321-47753885|chr14:47751321-47756880		0.486486	0.846154	0.967742	0.962963					0.675		0.444444		0.769231		0.75				1					0.727273		0.638889	0.0714286	0.5	0.823529				0.740741	0.45	0.736842	0	0.909091
UEVLD	UEV and lactate/malate dehyrogenase domains [Source:HGNC Symbol;Acc:HGNC:30866]	ENSMMUG00000000336:E4.1-E5.1	ENSMMUG00000000336:E4.1-I4.1_47753885	ENSMMUG00000000336:E5.1	(+)alt-C-terminus, (+)AA:199(ENSMMUP00000043223)->215(ENSMMUP00000037021)|(-)L-lactate/malate_DH-IPR001557, (-)Lactate/malate_DH_N-IPR001236, (-)Lactate_DH/Glyco_Ohase_4_C-IPR015955, (-)NAD(P)-bd_dom-IPR016040, (-)UBQ-conjugating_enzyme/RWD-IPR016135, (-)UEV_N-IPR008883, (+)UBQ-conjugating_enzyme/RWD-IPR016135, (+)UEV_N-IPR008883	0.464499	clu_256	UEVLD:ENSMMUG00000000336:E4.1-E5.1|ENSMMUG00000000336:E4.1-I4.1_47753885	chr14:47751321-47756880|chr14:47751321-47753885		0.513514	0.129032	0.0243902	0.0232558			0		0.325		0.555556		0.230769		0.25				0					0.272727		0.351351	0.866667	0.5	0.176471				0.241379	0.488889	0.25	1	0.0909091
TEX30	testis expressed 30 [Source:HGNC Symbol;Acc:HGNC:25188]	ENSMMUG00000000345:E4.1-E6.1	ENSMMUG00000000345:E5.1-E6.1	ENSMMUG00000000345:E5.1	(-)alt-N-terminus, (-)alt-C-terminus, (-)AA:113(ENSMMUP00000036064)->186(ENSMMUP00000000468)|(+)AB_hydrolase+IPR029058, (+)NSL3/Tex30+IPR026555, (-)AB_hydrolase-IPR029058, (-)Dienelactn_hydro-IPR002925, (-)NSL3/Tex30-IPR026555	0.596154	clu_264	TEX30:ENSMMUG00000000345:E4.1-E6.1|ENSMMUG00000000345:E5.1-E6.1	chr17:84451157-84449486|chr17:84450180-84449486	cassette-exon	0.648649	0	0		0.117647	0.230769	0	0.222222	0		0.0714286			0.210526			0	0.596154		0			0		0.714286	0.04	0	0.3125	0		0	0		0	0	0	0.1
		ENSMMUG00000000350:I1.1_84488070-E3.1	ENSMMUG00000000350:E2.1-E3.1	ENSMMUG00000000350:I1.1_84488070		0.771852	clu_266	:ENSMMUG00000000350:I1.1_84488070-E3.1|ENSMMUG00000000350:E2.1-E3.1	chr17:84488070-84490315|chr17:84488221-84490315		0.432432	0	0.148148			0.777778		0.3125			0.533333	0.45			0.92		0.777778		0.75	0.2							0	0.777778	0.866667				0.666667	0.259259	0.818182
PHF15	jade family PHD finger 2 [Source:HGNC Symbol;Acc:HGNC:22984]	ENSMMUG00000000358:E12.2-E13.1_132292031	ENSMMUG00000000358:E12.2-E13.1	ENSMMUG00000000358:E13.1		0.534483	clu_272	PHF15:ENSMMUG00000000358:E12.2-E13.1_132292031|ENSMMUG00000000358:E12.2-E13.1	chr6:132290430-132292031|chr6:132290430-132292028	alt-3'	0.27027								0.181818	0		0.148148				0.534483	0.107143							1	1	0.214286			0.0384615							0
PHF15	jade family PHD finger 2 [Source:HGNC Symbol;Acc:HGNC:22984]	ENSMMUG00000000358:E12.2-E13.1	ENSMMUG00000000358:E12.2-E13.1_132292031	ENSMMUG00000000358:E13.1	(+)alt-coding, (+)AA:791(ENSMMUP00000049505)->834(ENSMMUP00000042734)	0.526756	clu_272	PHF15:ENSMMUG00000000358:E12.2-E13.1|ENSMMUG00000000358:E12.2-E13.1_132292031	chr6:132290430-132292028|chr6:132290430-132292031	alt-3'	0.27027								0.818182	0.434783		0.740741				0.465517	0.821429							0	0	0.785714			0.961538							0
PHF15	jade family PHD finger 2 [Source:HGNC Symbol;Acc:HGNC:22984]	ENSMMUG00000000358:E11.1-E13.1	ENSMMUG00000000358:E12.2-E13.1	ENSMMUG00000000358:E12.2	(-)alt-coding, (-)AA:791(ENSMMUP00000049505)->834(ENSMMUP00000042734)	1	clu_272	PHF15:ENSMMUG00000000358:E11.1-E13.1|ENSMMUG00000000358:E12.2-E13.1	chr6:132287272-132292028|chr6:132290430-132292028	cassette-exon	0.297297				0				0	0.448276		0.111111				0	0.0487805							0	0	0			0							1
TNFRSF1A	TNF receptor superfamily member 1A [Source:HGNC Symbol;Acc:HGNC:11916]	ENSMMUG00000000377:I1.1_6555383-E2.1	ENSMMUG00000000377:E1.2-E2.1	ENSMMUG00000000377:I1.1_6555383		0.632353	clu_284	TNFRSF1A:ENSMMUG00000000377:I1.1_6555383-E2.1|ENSMMUG00000000377:E1.2-E2.1	chr11:6555383-6554458|chr11:6562934-6554458		0.945946	0.0163934	0	0.0588235	0	0	0	0	0.0687023	0	0	0.0245902	0	0.0350877	0	0	0.0761905	0	0.0942408	0			0	0.0806452	0.0166667	0.0310078	0.0877193	0.103093	0.0434783	0	0	0.632353	0.00892857	0	0	0	0	0.0961538
TNFRSF1A	TNF receptor superfamily member 1A [Source:HGNC Symbol;Acc:HGNC:11916]	ENSMMUG00000000377:E1.2-E2.1	ENSMMUG00000000377:I1.1_6555383-E2.1	ENSMMUG00000000377:E1.2		0.230088	clu_284	TNFRSF1A:ENSMMUG00000000377:E1.2-E2.1|ENSMMUG00000000377:I1.1_6555383-E2.1	chr11:6562934-6554458|chr11:6555383-6554458		0.945946	0.977199	1	0.941176	1	1	1	0.978261	0.897059	0.818182	1	0.97541	1	0.964912	0.993789	0.965517	0.92381	1	0.856436	1			1	0.904762	0.983333	0.954198	0.881356	0.769912	0.956522	1	0.9	0.26178	0.932773	0.970588	0.953846	1	0.989247	0.903846
TNFRSF1A	TNF receptor superfamily member 1A [Source:HGNC Symbol;Acc:HGNC:11916]	ENSMMUG00000000377:E1.2-I1.1_6555666	ENSMMUG00000000377:E1.2-E2.1	ENSMMUG00000000377:I1.1_6555666		0.52381	clu_284	TNFRSF1A:ENSMMUG00000000377:E1.2-I1.1_6555666|ENSMMUG00000000377:E1.2-E2.1	chr11:6562934-6555666|chr11:6562934-6554458		0.945946	0.00662252	0	0	0	0	0	0.0217391	0.0393701	0.181818	0	0	0	0	0.00621118	0.0344828	0	0	0.0597826	0			0	0.0172414	0	0.015748	0.037037	0.15534	0	0	0.1	0.52381	0.059322	0.0294118	0.0461538	0	0.0107527	0
IKZF2	IKAROS family zinc finger 2 [Source:HGNC Symbol;Acc:HGNC:13177]	ENSMMUG00000000381:E5.2-I5.1_94979479	ENSMMUG00000000381:E5.2-E6.1	ENSMMUG00000000381:I5.1_94979479		0.457143	clu_286	IKZF2:ENSMMUG00000000381:E5.2-I5.1_94979479|ENSMMUG00000000381:E5.2-E6.1	chr12:95028388-94979479|chr12:95028388-94898058		0.486486	0			0	0			0.0357143						0	0		0	0.2	0					0.8	0	0.457143	0	0.347826	0		0	0					0
IKZF2	IKAROS family zinc finger 2 [Source:HGNC Symbol;Acc:HGNC:13177]	ENSMMUG00000000381:E6.2-E7.1	ENSMMUG00000000381:E6.1-E7.1	ENSMMUG00000000381:E6.2	(+)alt-N-terminus, (+)AA:411(ENSMMUP00000037719)->532(ENSMMUP00000037717)|(+)Znf_C2H2-IPR007087, (+)Znf_C2H2-like-IPR015880, (+)Znf_C2H2/integrase_DNA-bd-IPR013087	0.85625	clu_287	IKZF2:ENSMMUG00000000381:E6.2-E7.1|ENSMMUG00000000381:E6.1-E7.1	chr12:94897792-94889849|chr12:94897870-94889849	alt-5'	0.702703	0.534247	0.366667		0.37931	0	0	0.09375	0.207792	0.888889	0.5	0.62963	0.857143		0.136364	0.821429		0.809524	0.703704	0.4					0.727273	0.933333	0.513514	0.105263	0.95	0.6		0	0.457143				0.888889	0.4
IKZF2	IKAROS family zinc finger 2 [Source:HGNC Symbol;Acc:HGNC:13177]	ENSMMUG00000000381:U0.1_95032130-E4.1	ENSMMUG00000000381:E1.1_95030842-E4.1	ENSMMUG00000000381:U0.1_95032130		0.452381	clu_288	IKZF2:ENSMMUG00000000381:U0.1_95032130-E4.1|ENSMMUG00000000381:E1.1_95030842-E4.1	chr12:95032130-95029327|chr12:95030842-95029327	altPromoter	0.810811	0.384615	0.230769		0.285714		0.923077	0.818182	0.121951	0.222222	0.350877	0.135135		0.0909091	0.272727	0.190476	0.333333	0.466667	0.28	0.369565				0	0	0.333333	0.230769	0.263158	0.261905	0.047619		0.278481	0.310345	0.5	0.25	0	0.0740741	0
IKZF2	IKAROS family zinc finger 2 [Source:HGNC Symbol;Acc:HGNC:13177]	ENSMMUG00000000381:E6.1-E7.1	ENSMMUG00000000381:E6.2-E7.1	ENSMMUG00000000381:E6.2	(-)alt-N-terminus, (-)AA:411(ENSMMUP00000037719)->532(ENSMMUP00000037717)|(-)Znf_C2H2-IPR007087, (-)Znf_C2H2-like-IPR015880, (-)Znf_C2H2/integrase_DNA-bd-IPR013087	0.933333	clu_287	IKZF2:ENSMMUG00000000381:E6.1-E7.1|ENSMMUG00000000381:E6.2-E7.1	chr12:94897870-94889849|chr12:94897792-94889849	alt-5'	0.702703	0.465753	0.633333		0.62069	1	1	0.90625	0.454545	0.111111	0.5	0.37037	0.142857		0.863636	0.178571		0.190476	0.296296	0.6					0.272727	0.0666667	0.486486	0.894737	0.05	0.4		1	0.542857				0.111111	0.6
IKZF2	IKAROS family zinc finger 2 [Source:HGNC Symbol;Acc:HGNC:13177]	ENSMMUG00000000381:E1.1-E4.1	ENSMMUG00000000381:E1.1_95030842-E4.1	ENSMMUG00000000381:E1.1.95030842	(~)AA:532(ENSMMUP00000037717)->532(ENSMMUP00000037717)	0.925926	clu_288	IKZF2:ENSMMUG00000000381:E1.1-E4.1|ENSMMUG00000000381:E1.1_95030842-E4.1	chr12:95030879-95029327|chr12:95030842-95029327	alt-5'	0.810811	0.115385	0.692308		0		0	0	0.268293	0.222222	0.245614	0.324324		0.363636	0.363636	0	0	0.0666667	0	0.0326087				0.444444	0	0.380952	0.173077	0.105263	0	0.238095		0.151899	0.0344828	0.208333	0	0	0.925926	0.277778
IKZF2	IKAROS family zinc finger 2 [Source:HGNC Symbol;Acc:HGNC:13177]	ENSMMUG00000000381:E1.1_95030842-E4.1	ENSMMUG00000000381:U0.1_95032130-E4.1	ENSMMUG00000000381:E1.1_95030842		0.714286	clu_288	IKZF2:ENSMMUG00000000381:E1.1_95030842-E4.1|ENSMMUG00000000381:U0.1_95032130-E4.1	chr12:95030842-95029327|chr12:95032130-95029327	altPromoter	0.810811	0.346154	0.0769231		0.642857		0.0769231	0.181818	0.487805	0.555556	0.385965	0.513514		0.545455	0.363636	0.809524	0.666667	0.466667	0.72	0.597826				0.444444	1	0.285714	0.596154	0.578947	0.714286	0.666667		0.56962	0.655172	0.291667	0.5	1	0	0.722222
IKZF2	IKAROS family zinc finger 2 [Source:HGNC Symbol;Acc:HGNC:13177]	ENSMMUG00000000381:E7.1-E8.1	ENSMMUG00000000381:E7.1-I7.1_94882323	ENSMMUG00000000381:E8.1	(-)alt-coding, (-)AA:409(ENSMMUP00000000507)->411(ENSMMUP00000037719)|(+)Znf_C2H2-IPR007087, (+)Znf_C2H2-like-IPR015880, (+)Znf_C2H2/integrase_DNA-bd-IPR013087	0.434783	clu_291	IKZF2:ENSMMUG00000000381:E7.1-E8.1|ENSMMUG00000000381:E7.1-I7.1_94882323	chr12:94889682-94859439|chr12:94889682-94882323		0.702703	0.805556	1		1		1	1	0.945946		0.615385	0.5			1	0.666667	0.95122	0.8	1	0.565217					0.40625	1	0.875	1	0.954545	1	0.777778	1	0.714286	1			1	0.888889
IKZF2	IKAROS family zinc finger 2 [Source:HGNC Symbol;Acc:HGNC:13177]	ENSMMUG00000000381:E7.1-I7.1_94882323	ENSMMUG00000000381:E7.1-E8.1	ENSMMUG00000000381:I7.1_94882323		0.434783	clu_291	IKZF2:ENSMMUG00000000381:E7.1-I7.1_94882323|ENSMMUG00000000381:E7.1-E8.1	chr12:94889682-94882323|chr12:94889682-94859439		0.702703	0.0277778	0		0		0	0	0.027027		0.384615	0.5			0	0.333333	0.0487805	0	0	0.434783					0.375	0	0	0	0	0	0.222222	0	0.285714	0			0	0
IKZF2	IKAROS family zinc finger 2 [Source:HGNC Symbol;Acc:HGNC:13177]	ENSMMUG00000000381:E5.2-E6.1	ENSMMUG00000000381:E5.2-I5.1_94979479	ENSMMUG00000000381:E6.1		0.916667	clu_286	IKZF2:ENSMMUG00000000381:E5.2-E6.1|ENSMMUG00000000381:E5.2-I5.1_94979479	chr12:95028388-94898058|chr12:95028388-94979479		0.513514	1			1	0.916667			0.931034		0.222222				0.0416667	1		1	0.8	1					0.0833333	0.928571	0.542857	1	0.652174	1		1	0.933333					1
SPAG16	sperm associated antigen 16 [Source:HGNC Symbol;Acc:HGNC:23225]	ENSMMUG00000000382:E12.1-I14.1_95314450	ENSMMUG00000000382:E12.1-E13.1	ENSMMUG00000000382:I14.1_95314450		0.4	clu_294	SPAG16:ENSMMUG00000000382:E12.1-I14.1_95314450|ENSMMUG00000000382:E12.1-E13.1	chr12:95251377-95314450|chr12:95251377-95251472		0.378378			0.321429		0.166667		0.05	0.25			0.666667			0.25			0.6875		0.411765						0.875		0.529412	0.15			0.435897	0.55			0.555556
SPAG16	sperm associated antigen 16 [Source:HGNC Symbol;Acc:HGNC:23225]	ENSMMUG00000000382:E12.1-E15.1	ENSMMUG00000000382:E12.1-I14.1_95314450	ENSMMUG00000000382:E15.1	(+)alt-C-terminus, (+)AA:370(ENSMMUP00000059654)->631(ENSMMUP00000000510)|(+)G-protein_beta_WD-40_rep-IPR020472, (+)WD40/YVTN_repeat-like_dom-IPR015943, (+)WD40_repeat-IPR001680, (+)WD40_repeat_CS-IPR019775, (+)WD40_repeat_dom-IPR017986	0.85	clu_294	SPAG16:ENSMMUG00000000382:E12.1-E15.1|ENSMMUG00000000382:E12.1-I14.1_95314450	chr12:95251377-95375858|chr12:95251377-95314450	alt-C-term	0.378378			0.285714		0		0.65	0.05			0			0			0		0						0		0.0588235	0.85			0	0			0
SPAG16	sperm associated antigen 16 [Source:HGNC Symbol;Acc:HGNC:23225]	ENSMMUG00000000382:E4.1-E6.1	ENSMMUG00000000382:I1.1_95164442-E7.1	ENSMMUG00000000382:E4.1|ENSMMUG00000000382:E6.1	(+)alt-N-terminus, (+)alt-C-terminus, (+)AA:255(ENSMMUP00000058895)->316(ENSMMUP00000037713)|(-)G-protein_beta_WD-40_rep-IPR020472, (-)WD40/YVTN_repeat-like_dom-IPR015943, (-)WD40_repeat-IPR001680, (-)WD40_repeat_CS-IPR019775, (-)WD40_repeat_dom-IPR017986	0.266667	clu_295	SPAG16:ENSMMUG00000000382:E4.1-E6.1|ENSMMUG00000000382:I1.1_95164442-E7.1	chr12:95175851-95176991|chr12:95164442-95191343		0.972973	0.897196	0.963918	0.866667	0.933333	0.916667	1	0.520548	0.945455	0.733333	0.945055	0.918033	0.963636	0.916667	1	0.980392	0.977778	0.977612	0.862385	0.921875		1	0.985075	0.935484	0.933333	0.934066	0.966887	0.884211	0.889503	0.858586	1	0.911765	0.960573	0.961538	0.877778	0.942529	0.987578	0.955056
SPAG16	sperm associated antigen 16 [Source:HGNC Symbol;Acc:HGNC:23225]	ENSMMUG00000000382:E1.1-E4.1	ENSMMUG00000000382:I1.1_95164442-E7.1	ENSMMUG00000000382:E1.1|ENSMMUG00000000382:E4.1	(+)alt-N-terminus, (+)alt-C-terminus, (+)AA:255(ENSMMUP00000058895)->316(ENSMMUP00000037713)|(-)G-protein_beta_WD-40_rep-IPR020472, (-)WD40/YVTN_repeat-like_dom-IPR015943, (-)WD40_repeat-IPR001680, (-)WD40_repeat_CS-IPR019775, (-)WD40_repeat_dom-IPR017986	0.395604	clu_295	SPAG16:ENSMMUG00000000382:E1.1-E4.1|ENSMMUG00000000382:I1.1_95164442-E7.1	chr12:95164403-95175805|chr12:95164442-95191343		0.945946	0.839506	0.955414	0.333333	0.989899	0.917293		0.604396	0.9375	0.724138	0.891892	0.911111	0.938272	0.888889	1	0.974359	0.94186	0.952381	0.880597	1		1	0.966667	0.884615	0.952381	0.918033	0.895349	0.828125	0.840909	0.770492	1	0.911765	0.979275	0.953704	0.9875	0.75	0.962264	0.945205
ATXN7L1	ataxin 7 like 1 [Source:HGNC Symbol;Acc:HGNC:22210]	ENSMMUG00000000383:E3.1-E4.1	ENSMMUG00000000383:E3.1-E5.1	ENSMMUG00000000383:E4.1	(-)alt-N-terminus, (-)alt-C-terminus, (-)AA:95(ENSMMUP00000053026)->860(ENSMMUP00000000884)|(-)SCA7_dom-IPR013243	0.968823	clu_297	ATXN7L1:ENSMMUG00000000383:E3.1-E4.1|ENSMMUG00000000383:E3.1-E5.1	chr3:131117988-131089965|chr3:131117988-130994591	alt-C-term	0.675676	0.75			0.526316	0.0126582	0	0.6	0.178571		0.625	0.1			0.9	0.909091	0.307692	0.181818	0	0.981481				0.3	0.75	0.0909091	0.133333	0	0.0416667	0.3			0.214286	0.703704			0.162162	0
ATXN7L1	ataxin 7 like 1 [Source:HGNC Symbol;Acc:HGNC:22210]	ENSMMUG00000000383:E3.1-I4.1_131080498	ENSMMUG00000000383:E3.1-E4.1	ENSMMUG00000000383:I4.1_131080498		0.911392	clu_297	ATXN7L1:ENSMMUG00000000383:E3.1-I4.1_131080498|ENSMMUG00000000383:E3.1-E4.1	chr3:131117988-131080498|chr3:131117988-131089965		0.675676	0			0.210526	0.911392	1	0.2	0.0357143		0	0.366667			0	0	0.0576923	0.818182	0.275862	0				0	0.166667	0.454545	0	0	0.125	0.1			0.214286	0.148148			0.108108	1
ATXN7L1	ataxin 7 like 1 [Source:HGNC Symbol;Acc:HGNC:22210]	ENSMMUG00000000383:E3.1-E5.1	ENSMMUG00000000383:E3.1-E4.1	ENSMMUG00000000383:E4.1	(+)alt+N+terminus, (+)alt+C+terminus, (+)AA:95(ENSMMUP00000053026)+>860(ENSMMUP00000000884)|(+)SCA7_dom+IPR013243	0.814815	clu_297	ATXN7L1:ENSMMUG00000000383:E3.1-E5.1|ENSMMUG00000000383:E3.1-E4.1	chr3:131117988-130994591|chr3:131117988-131089965	alt-C-term	0.756757	0.176471			0.25	0	0	0.1875	0.517241	0	0.36	0.457143			0.1	0.0909091	0.611111	0	0.7	0.0185185				0.7	0.0833333	0.344828	0.684211	1	0.833333	0.5	0	0.2	0.571429	0.129032			0.447368	0
ATXN7L1	ataxin 7 like 1 [Source:HGNC Symbol;Acc:HGNC:22210]	ENSMMUG00000000383:E10.1-E12.1	ENSMMUG00000000383:E11.1-E12.1	ENSMMUG00000000383:E11.1	(+)alt+N+terminus, (+)alt+C+terminus, (+)AA:564(ENSMMUP00000000508)+>733(ENSMMUP00000034985)|(+)SCA7_dom+IPR013243	0.304348	clu_299	ATXN7L1:ENSMMUG00000000383:E10.1-E12.1|ENSMMUG00000000383:E11.1-E12.1	chr3:130949098-130943440|chr3:130946708-130943440	cassette-exon	0.459459		1	1		0.6875			0.5		0.956522				1		1									1		1	0.916667	1	1		1		0.0833333	1	0.695652	1
FRMD4B	FERM domain containing 4B [Source:HGNC Symbol;Acc:HGNC:24886]	ENSMMUG00000000387:I14.1_72722349-E15.1	ENSMMUG00000000387:E13.1-E15.1	ENSMMUG00000000387:I14.1_72722349		0.826087	clu_305	FRMD4B:ENSMMUG00000000387:I14.1_72722349-E15.1|ENSMMUG00000000387:E13.1-E15.1	chr2:72722349-72723631|chr2:72703596-72723631		0.324324			0.333333			0.6				0	0.117647											0.0416667	1			0.173913		0.5		0.5		0.444444	0.217391			0.52381
FRMD4B	FERM domain containing 4B [Source:HGNC Symbol;Acc:HGNC:24886]	ENSMMUG00000000387:E13.1-E15.1	ENSMMUG00000000387:I14.1_72722349-E15.1	ENSMMUG00000000387:E13.1	(+)alt-N-terminus, (+)alt-C-terminus, (+)AA:182(ENSMMUP00000052591)->686(ENSMMUP00000039604)|(-)Band_41_domain-IPR019749, (-)Ez/rad/moesin-like-IPR000798, (-)FERM/acyl-CoA-bd_prot_3-hlx-IPR014352, (-)FERM_CS-IPR019747, (-)FERM_central-IPR019748, (-)PH_dom-like-IPR011993, (+)DUF3338-IPR021774	0.653986	clu_305	FRMD4B:ENSMMUG00000000387:E13.1-E15.1|ENSMMUG00000000387:I14.1_72722349-E15.1	chr2:72703596-72723631|chr2:72722349-72723631	altPromoter	0.324324			0.333333			0.4				0.583333	0.882353											0.958333	0			0.304348		0.5		0.2		0.555556	0.304348			0.380952
PLEC	plectin [Source:HGNC Symbol;Acc:HGNC:9069]	ENSMMUG00000000388:E1.1-E8.2	ENSMMUG00000000388:I6.1_143203231-E8.2	ENSMMUG00000000388:E1.1	(+)alt-N-terminus, (+)AA:4542(ENSMMUP00000031861)->4574(ENSMMUP00000000516)|(-)Plectin-IPR030269, (-)S10_plectin_N-IPR005326, (-)Spectrin/alpha-actinin-IPR018159, (+)CH-domain-IPR001715, (+)Plectin-IPR030269, (+)Spectrin/alpha-actinin-IPR018159	0.384615	clu_307	PLEC:ENSMMUG00000000388:E1.1-E8.2|ENSMMUG00000000388:I6.1_143203231-E8.2	chr8:143233395-143199564|chr8:143203231-143199564	altPromoter	0.189189					0.833333								0		0.846154				0						0.538462				0.111111				0.384615
KIF2A	kinesin family member 2A [Source:HGNC Symbol;Acc:HGNC:6318]	ENSMMUG00000000399:E17.1-E19.1	ENSMMUG00000000399:E18.1-E19.1	ENSMMUG00000000399:E18.1	(-)truncated, (+)AA:80(ENSMMUP00000059858)+>660(ENSMMUP00000000535)|(+)Kinesin+like_fam+IPR027640, (+)Kinesin_motor_CS+IPR019821, (+)Kinesin_motor_dom+IPR001752, (+)P+loop_NTPase+IPR027417	0.45	clu_319	KIF2A:ENSMMUG00000000399:E17.1-E19.1|ENSMMUG00000000399:E18.1-E19.1	chr6:60292995-60299810|chr6:60298680-60299810	cassette-exon	0.891892	1	1	0.972973	1	1	1	1	0.984848	1	1	1	1	1	0.83871	0.967742	0.55	1	1	1			1	1		0.978723	1	1	0.25	1	1	1	1	1	0.90625	1	1
KIF2A	kinesin family member 2A [Source:HGNC Symbol;Acc:HGNC:6318]	ENSMMUG00000000399:E18.1-E19.1	ENSMMUG00000000399:E17.1-E19.1	ENSMMUG00000000399:E18.1	(+)truncated, (-)AA:80(ENSMMUP00000059858)->660(ENSMMUP00000000535)|(-)Kinesin-like_fam-IPR027640, (-)Kinesin_motor_CS-IPR019821, (-)Kinesin_motor_dom-IPR001752, (-)P-loop_NTPase-IPR027417	0.617021	clu_319	KIF2A:ENSMMUG00000000399:E18.1-E19.1|ENSMMUG00000000399:E17.1-E19.1	chr6:60298680-60299810|chr6:60292995-60299810	cassette-exon	0.891892	0	0	0.027027	0	0	0	0	0.0151515	0	0	0	0	0	0.133333	0.0322581	0.3125	0	0	0			0	0		0.0212766	0	0	0.617021	0	0	0	0	0	0	0	0
KIF2A	kinesin family member 2A [Source:HGNC Symbol;Acc:HGNC:6318]	ENSMMUG00000000399:E1.1-E3.1	ENSMMUG00000000399:U0.1_60230347-E3.1	ENSMMUG00000000399:E1.1	(-)alt-N-terminus, (-)AA:660(ENSMMUP00000000535)->686(ENSMMUP00000045676)	0.365854	clu_321	KIF2A:ENSMMUG00000000399:E1.1-E3.1|ENSMMUG00000000399:U0.1_60230347-E3.1	chr6:60231216-60272766|chr6:60230347-60272766	altPromoter	0.945946	0.860465	1	0.929204	0.905882	1	1	0.886598	0.939394	1	0.915254	0.777778	0.634146	0.93617	0.8	0.882353	0.963636	1	0.847458	1			1	1	0.871795	0.891566	1	0.924242	0.547619	0.925926	1	1	0.854545	1	0.967742	1	0.953488	0.947368
KIF2A	kinesin family member 2A [Source:HGNC Symbol;Acc:HGNC:6318]	ENSMMUG00000000399:E6.2-E7.1	ENSMMUG00000000399:E6.1-E7.1	ENSMMUG00000000399:E6.2	(+)alt-N-terminus, (+)AA:660(ENSMMUP00000000535)->686(ENSMMUP00000045676)	0.628378	clu_317	KIF2A:ENSMMUG00000000399:E6.2-E7.1|ENSMMUG00000000399:E6.1-E7.1	chr6:60278606-60279176|chr6:60278549-60279176	alt-5'	1	0.611336	0.55914	0.719697	0.592697	0.878378	0.575758	0.672544	0.554795	0.721311	0.690909	0.590909	0.589474	0.762376	0.5375	0.866667	0.701987	0.495098	0.587156	0.71875	0.6	0	0.443609	0.506579	0.656863	0.553571	0.717489	0.593137	0.589744	0.68	0.736111	0.381877	0.465608	0.67341	0.534545	0.519481	0.625	0.25
KIF2A	kinesin family member 2A [Source:HGNC Symbol;Acc:HGNC:6318]	ENSMMUG00000000399:E12.1-E13.1	ENSMMUG00000000399:E12.1_60288030-E13.1_60288975	ENSMMUG00000000399:E12.1|ENSMMUG00000000399:E13.1		0.222222	clu_318	KIF2A:ENSMMUG00000000399:E12.1-E13.1|ENSMMUG00000000399:E12.1_60288030-E13.1_60288975	chr6:60288037-60288961|chr6:60288030-60288975	alt-5'	0.864865	1	0.958333	1	0.844444	1	0.786885	1	0.944444		1	1	1	1	1	1	1	1	1	0.777778			1	1	1	0.979592	1	1	1		1	1	1	1	0.605263	1	0.833333
KIF2A	kinesin family member 2A [Source:HGNC Symbol;Acc:HGNC:6318]	ENSMMUG00000000399:E6.1-E7.1	ENSMMUG00000000399:E6.2-E7.1	ENSMMUG00000000399:E6.2	(-)alt-N-terminus, (-)AA:660(ENSMMUP00000000535)->686(ENSMMUP00000045676)	0.866667	clu_317	KIF2A:ENSMMUG00000000399:E6.1-E7.1|ENSMMUG00000000399:E6.2-E7.1	chr6:60278549-60279176|chr6:60278606-60279176	alt-5'	1	0.388664	0.44086	0.280303	0.404494	0.121622	0.327273	0.292191	0.445205	0.278689	0.309091	0.409091	0.405263	0.237624	0.4625	0.133333	0.298013	0.504902	0.385321	0.28125	0.4	1	0.556391	0.493421	0.343137	0.446429	0.282511	0.406863	0.410256	0.32	0.263889	0.618123	0.534392	0.32659	0.465455	0.37013	0.375	0.75
DNASE2B	deoxyribonuclease 2 beta [Source:HGNC Symbol;Acc:HGNC:28875]	ENSMMUG00000000406:E4.1_84645109-E5.1	ENSMMUG00000000406:E4.1-E5.1	ENSMMUG00000000406:E4.1.84645109		0.227273	clu_330	DNASE2B:ENSMMUG00000000406:E4.1_84645109-E5.1|ENSMMUG00000000406:E4.1-E5.1	chr1:84645109-84646408|chr1:84645098-84646408	alt-5'	0.27027	0	0	0					0.1		0.227273								0.615385	0.0833333				0.15493								0.119565						0.183594
DNASE2B	deoxyribonuclease 2 beta [Source:HGNC Symbol;Acc:HGNC:28875]	ENSMMUG00000000406:E4.1-E5.1	ENSMMUG00000000406:E4.1_84645109-E5.1	ENSMMUG00000000406:E4.1.84645109		0.273438	clu_330	DNASE2B:ENSMMUG00000000406:E4.1-E5.1|ENSMMUG00000000406:E4.1_84645109-E5.1	chr1:84645098-84646408|chr1:84645109-84646408	alt-5'	0.27027	1	0.107143	1					0.9		0.772727								0.153846	0				0.84507								0.880435						0.726562
OXA1L	OXA1L, mitochondrial inner membrane protein [Source:HGNC Symbol;Acc:HGNC:8526]	ENSMMUG00000000411:E6.1-E7.1	ENSMMUG00000000411:E4.1_84093846-E11.1_84098013	ENSMMUG00000000411:E6.1|ENSMMUG00000000411:E7.1		0.323077	clu_331	OXA1L:ENSMMUG00000000411:E6.1-E7.1|ENSMMUG00000000411:E4.1_84093846-E11.1_84098013	chr7:84096953-84097137|chr7:84093846-84098013	cassette-exon	0.945946	1	1	1	1	1	1	1	1	1	1	1	1	1	0.217391	1	1	1	1	1			1	1	1	1	1	1	1	1	1	1	1	0.676923	1	1	1	1
OXA1L	OXA1L, mitochondrial inner membrane protein [Source:HGNC Symbol;Acc:HGNC:8526]	ENSMMUG00000000411:E5.1-E6.1	ENSMMUG00000000411:E4.1_84093846-E11.1_84098013	ENSMMUG00000000411:E5.1|ENSMMUG00000000411:E6.1		0.205882	clu_331	OXA1L:ENSMMUG00000000411:E5.1-E6.1|ENSMMUG00000000411:E4.1_84093846-E11.1_84098013	chr7:84096609-84096868|chr7:84093846-84098013	cassette-exon	0.918919	0.933333	1	1	1	1	1	1	1	0.941176	1	0.794118	0.825397	1	0.571429	1	1	1	1	1			1	1	1	1	1	1	1	1	1	0.818182	0.95	1	1		1	0.961538
OXA1L	OXA1L, mitochondrial inner membrane protein [Source:HGNC Symbol;Acc:HGNC:8526]	ENSMMUG00000000411:E7.2-E9.1	ENSMMUG00000000411:E4.1_84093846-E11.1_84098013	ENSMMUG00000000411:E7.2|ENSMMUG00000000411:E9.1	(+)alt-C-terminus, (+)AA:260(ENSMMUP00000041742)->410(ENSMMUP00000000548)|(+)Membr_insert_YidC/Oxa1_C-IPR028055, (+)Membrane_insert_OXA1/ALB3/YidC-IPR001708	0.465517	clu_331	OXA1L:ENSMMUG00000000411:E7.2-E9.1|ENSMMUG00000000411:E4.1_84093846-E11.1_84098013	chr7:84097301-84097481|chr7:84093846-84098013	cassette-exon	0.945946	1	1	1	1	1	1	1	1	0.425926	1	1	1	1	0.534483	1	1	1	1	1			1	1	1	1	1	1	1	1	1	1	1	1	1	1	1	1
OXA1L	OXA1L, mitochondrial inner membrane protein [Source:HGNC Symbol;Acc:HGNC:8526]	ENSMMUG00000000411:E4.1-E5.1	ENSMMUG00000000411:E4.1_84093846-E11.1_84098013	ENSMMUG00000000411:E4.1|ENSMMUG00000000411:E5.1		0.275	clu_331	OXA1L:ENSMMUG00000000411:E4.1-E5.1|ENSMMUG00000000411:E4.1_84093846-E11.1_84098013	chr7:84093903-84096466|chr7:84093846-84098013	cassette-exon	0.864865	0.92	1	1	1	1	1	1	1	0.888889	1	0.774194	0.725	1	0.37931	1	1	1	1	1			1	1		1	1	1	1	1	1		0.916667	1	1		1	0.933333
ARHGAP26	Rho GTPase activating protein 26 [Source:HGNC Symbol;Acc:HGNC:17073]	ENSMMUG00000000419:E21.1-E24.1	ENSMMUG00000000419:E21.2-E24.1	ENSMMUG00000000419:E21.2	(+)alt-N-terminus, (+)alt-C-terminus, (+)AA:355(ENSMMUP00000000564)->759(ENSMMUP00000033948)|(-)RHG26-IPR030061, (-)RhoGAP_dom-IPR000198, (+)PH_dom-like-IPR011993, (+)PH_domain-IPR001849, (+)RHG26-IPR030061, (+)RhoGAP_dom-IPR000198, (+)Rho_GTPase_activation_prot-IPR008936, (+)SH3_domain-IPR001452	0.48	clu_336	ARHGAP26:ENSMMUG00000000419:E21.1-E24.1|ENSMMUG00000000419:E21.2-E24.1	chr6:141008686-141015366|chr6:141008851-141015366	alt-5'	0.189189																								0.48	0.923077			0.0909091	0.642857		1	0.923077					0.2
ARHGAP26	Rho GTPase activating protein 26 [Source:HGNC Symbol;Acc:HGNC:17073]	ENSMMUG00000000419:E21.2-E24.1	ENSMMUG00000000419:E21.1-E24.1	ENSMMUG00000000419:E21.2		0.52	clu_336	ARHGAP26:ENSMMUG00000000419:E21.2-E24.1|ENSMMUG00000000419:E21.1-E24.1	chr6:141008851-141015366|chr6:141008686-141015366	alt-5'	0.189189																								0.52	0.0769231			0.909091	0.357143		0	0.0769231					0.8
NR3C1	nuclear receptor subfamily 3 group C member 1 [Source:HGNC Symbol;Acc:HGNC:7978]	ENSMMUG00000000421:E4.1-E5.1	ENSMMUG00000000421:E4.1_141116413-E5.1	ENSMMUG00000000421:E4.1.141116413		0.4	clu_340	NR3C1:ENSMMUG00000000421:E4.1-E5.1|ENSMMUG00000000421:E4.1_141116413-E5.1	chr6:141116416-141111589|chr6:141116413-141111589	alt-5'	0.945946	0.839286	0.756757	1	0.6	1	0	0.970588	0.9	0.8	1	0.818182	1	0.921053	0.875	1	0.809524	1	0.95	0.933333			1	1	1	1	0.674419	1	1	0.88	0.956522	1	0.673469	0.847458	0.96875	1	1	1
NR3C1	nuclear receptor subfamily 3 group C member 1 [Source:HGNC Symbol;Acc:HGNC:7978]	ENSMMUG00000000421:E4.1_141116413-E5.1	ENSMMUG00000000421:E4.1-E5.1	ENSMMUG00000000421:E4.1.141116413		1	clu_340	NR3C1:ENSMMUG00000000421:E4.1_141116413-E5.1|ENSMMUG00000000421:E4.1-E5.1	chr6:141116413-141111589|chr6:141116416-141111589	alt-5'	0.945946	0.160714	0.243243	0	0.04	0	1	0.0294118	0.1	0.133333	0	0.181818	0	0.0526316	0	0	0.190476	0	0.05	0			0	0	0	0	0.325581	0	0	0.12	0.0434783	0	0.122449	0.152542	0.03125	0	0	0
ARID5B	AT-rich interaction domain 5B [Source:HGNC Symbol;Acc:HGNC:17362]	ENSMMUG00000000424:E5.1-E7.1	ENSMMUG00000000424:I5.1_70685457-E7.1	ENSMMUG00000000424:E5.1	(+)alt-N-terminus, (+)AA:945(ENSMMUP00000030974)->1115(ENSMMUP00000000572)|(-)ARID5B-IPR030408, (+)ARID5B-IPR030408	0.416667	clu_347	ARID5B:ENSMMUG00000000424:E5.1-E7.1|ENSMMUG00000000424:I5.1_70685457-E7.1	chr9:70733483-70684044|chr9:70685457-70684044	altPromoter	0.972973	0.254717	0.152174	0.129032	0.128205	0.1	0.166667	0.367347	0.0337079	0.37037	0.416667	0.347826	0.142857	0.222222	0.127273	0.375	0.272727	0	0.0746269	0.0659341		0	0	0.2	0.0108696	0.253731	0.171429	0.215909	0.15859	0.128205	0.2	0.378378	0.111111	0.0825688	0.0677966	0.027027	0.241379	0.121951
ARID5B	AT-rich interaction domain 5B [Source:HGNC Symbol;Acc:HGNC:17362]	ENSMMUG00000000424:I5.1_70685457-E7.1	ENSMMUG00000000424:E5.1-E7.1	ENSMMUG00000000424:I5.1_70685457		0.378378	clu_347	ARID5B:ENSMMUG00000000424:I5.1_70685457-E7.1|ENSMMUG00000000424:E5.1-E7.1	chr9:70685457-70684044|chr9:70733483-70684044		0.972973	0.745283	0.847826	0.870968	0.871795	0.9	0.833333	0.632653	0.966292	0.62963	0.583333	0.652174	0.857143	0.777778	0.872727	0.625	0.727273	1	0.925373	0.934066		1	1	0.8	0.98913	0.746269	0.757143	0.784091	0.801762	0.871795	0.8	0.621622	0.888889	0.917431	0.932203	0.972973	0.655172	0.878049
		ENSMMUG00000000428:E6.2-E9.1	ENSMMUG00000000428:E6.2-E8.1	ENSMMUG00000000428:E8.1	(+)alt+C+terminus, (+)AA:271(ENSMMUP00000000576)+>293(ENSMMUP00000053919)|(+)Quaking_NLS+IPR032367	0.36	clu_353	:ENSMMUG00000000428:E6.2-E9.1|ENSMMUG00000000428:E6.2-E8.1	chr4:164669239-164672245|chr4:164669239-164671469	alt-C-term	0.945946	0.85	0.844156	0.746032	1	1	0.740741	0.888889	0.984615	0.92	1	0.907216	0.93617	0.904762	0.978723	0.64	0.813008	0.954082	0.865979	0.752688			0.827586	1	0.744681	0.838323	0.877778	0.554054	0.876543	0.923077	0.785714	1	0.912	0.884615	0.965517	0.974684	1	0.958333
		ENSMMUG00000000428:E6.2-E8.1	ENSMMUG00000000428:E6.2-E9.1	ENSMMUG00000000428:E8.1	(-)alt-C-terminus, (-)AA:271(ENSMMUP00000000576)->293(ENSMMUP00000053919)|(-)Quaking_NLS-IPR032367	0.405405	clu_353	:ENSMMUG00000000428:E6.2-E8.1|ENSMMUG00000000428:E6.2-E9.1	chr4:164669239-164671469|chr4:164669239-164672245	alt-C-term	0.945946	0.01	0.0909091	0.111111	0	0	0.0740741	0.0694444	0.0153846	0.04	0	0.0927835	0.0425532	0.0952381	0.0212766	0.34	0.146341	0.0408163	0.113402	0.236559			0	0	0.234043	0.0598802	0.0666667	0.405405	0.123457	0.0512821	0.0238095	0	0.088	0.115385	0.0344828	0.0253165	0	0.0416667
		ENSMMUG00000000428:E5.1-E6.2	ENSMMUG00000000428:E5.1-E6.1	ENSMMUG00000000428:E6.1	(-)alt-C-terminus, (-)AA:269(ENSMMUP00000047275)->271(ENSMMUP00000000576)	0.904115	clu_354	:ENSMMUG00000000428:E5.1-E6.2|ENSMMUG00000000428:E5.1-E6.1	chr4:164667575-164668964|chr4:164667575-164668940	alt-3'	0.918919	0.141667	0.381132	0.295455	0.309524	0.00943396	0.176471	0.243902	0.121951	0.4	0.118421	0.754717	0.379747	0.210145	0.00892857	0	0.469388	0.213768	0.851064	0.515748			0.130435	0.276596	0.642857	0.269939	0.278049	0.133333	0.457143		0.265306	0.386957	0.392308	0.080292	0.12	0.225806	0.112903	0.913043
		ENSMMUG00000000428:E5.1-E6.1	ENSMMUG00000000428:E5.1-E6.2	ENSMMUG00000000428:E6.1	(+)alt-C-terminus, (+)AA:269(ENSMMUP00000047275)->271(ENSMMUP00000000576)	0.93617	clu_354	:ENSMMUG00000000428:E5.1-E6.1|ENSMMUG00000000428:E5.1-E6.2	chr4:164667575-164668940|chr4:164667575-164668964	alt-3'	0.918919	0.833333	0.573585	0.704545	0.678571	0.990566	0.823529	0.756098	0.878049	0	0.881579	0.0566038	0.582278	0.76087	0.955357	1	0.503401	0.786232	0.0638298	0.484252			0.869565	0.723404	0.214286	0.723926	0.707317	0.866667	0.0857143		0.734694	0.604348	0.592308	0.919708	0.88	0.774194	0.564516	0.0869565
C3orf70	chromosome 3 open reading frame 70 [Source:HGNC Symbol;Acc:HGNC:33731]	ENSMMUG00000000430:E1.1-E2.1	ENSMMUG00000000430:E1.1-I1.1_107886740	ENSMMUG00000000430:E2.1		0.448276	clu_355	C3orf70:ENSMMUG00000000430:E1.1-E2.1|ENSMMUG00000000430:E1.1-I1.1_107886740	chr2:107882139-107947957|chr2:107882139-107886740		0.351351								1	1			1		1			1	1							1			1	1			1	0.551724	0.546512			1
DNAJC21	DnaJ heat shock protein family (Hsp40) member C21 [Source:HGNC Symbol;Acc:HGNC:27030]	ENSMMUG00000000446:E4.1-E5.1_35284067	ENSMMUG00000000446:E4.1-E5.1	ENSMMUG00000000446:E5.1		0.161765	clu_363	DNAJC21:ENSMMUG00000000446:E4.1-E5.1_35284067|ENSMMUG00000000446:E4.1-E5.1	chr6:35282988-35284067|chr6:35282988-35284063	alt-3'	0.945946	0.00970874	0	0	0.151515	0	0	0.140625	0.109756	0	0.097561	0.031746	0	0.0918367	0	0.161765	0.01	0.140351	0	0.0140845			0	0.0869565	0.0277778	0.115789	0.0208333	0	0.113636	0	0	0	0.0373832	0.152778	0.0365854	0.0457143	0.0208333	0
DNAJC21	DnaJ heat shock protein family (Hsp40) member C21 [Source:HGNC Symbol;Acc:HGNC:27030]	ENSMMUG00000000446:E4.1-E5.1	ENSMMUG00000000446:E4.1-E5.1_35284067	ENSMMUG00000000446:E5.1		0.161765	clu_363	DNAJC21:ENSMMUG00000000446:E4.1-E5.1|ENSMMUG00000000446:E4.1-E5.1_35284067	chr6:35282988-35284063|chr6:35282988-35284067	alt-3'	0.945946	0.990291	1	1	0.848485	1	1	0.859375	0.890244	1	0.902439	0.968254	1	0.908163	1	0.838235	0.82	0.859649	1	0.985915			1	0.913043	0.972222	0.884211	0.979167	1	0.886364	1	1	1	0.915888	0.847222	0.963415	0.954286	0.979167	1
OFCC1	orofacial cleft 1 candidate 1 [Source:HGNC Symbol;Acc:HGNC:21017]	ENSMMUG00000000447:E7.1-E8.1	ENSMMUG00000000447:I7.1_10079435-E8.1	ENSMMUG00000000447:E7.1		0.898447	clu_367	OFCC1:ENSMMUG00000000447:E7.1-E8.1|ENSMMUG00000000447:I7.1_10079435-E8.1	chr4:10089413-10064661|chr4:10079435-10064661		0.567568	0.52381	0.933333		0.294118	0.693878			0.176471		0.4	0.166667		0.692308	0.935484	0.75	0.538462	0.454545	0.25				0		0.8	0.8			0	0.923077				0.111111	0.75		0.037037
OFCC1	orofacial cleft 1 candidate 1 [Source:HGNC Symbol;Acc:HGNC:21017]	ENSMMUG00000000447:I7.1_10079435-E8.1	ENSMMUG00000000447:E7.1-E8.1	ENSMMUG00000000447:I7.1_10079435		1	clu_367	OFCC1:ENSMMUG00000000447:I7.1_10079435-E8.1|ENSMMUG00000000447:E7.1-E8.1	chr4:10079435-10064661|chr4:10089413-10064661		0.378378	0.2	0			0.276596			0.0909091			0.580645		0.047619	0	0	0.272727	0.30303					1							0.0769231				0.333333	0.0526316
OFCC1	orofacial cleft 1 candidate 1 [Source:HGNC Symbol;Acc:HGNC:21017]	ENSMMUG00000000447:I3.1_10113158-E4.1	ENSMMUG00000000447:I3.1_10108881-E4.1	ENSMMUG00000000447:I3.1_10113158		0.617647	clu_368	OFCC1:ENSMMUG00000000447:I3.1_10113158-E4.1|ENSMMUG00000000447:I3.1_10108881-E4.1	chr4:10113158-10096238|chr4:10108881-10096238		0.648649	0	0.0442478	0	0	0.23913			0.617647	0	0	0.142857		0.0588235			0.0714286	0	0			0	0.0357143	0				0	0.153846	0.166667		0			0	0.272727	0	0
OFCC1	orofacial cleft 1 candidate 1 [Source:HGNC Symbol;Acc:HGNC:21017]	ENSMMUG00000000447:E9.1-I10.1_10006584	ENSMMUG00000000447:E9.1-E10.1	ENSMMUG00000000447:I10.1_10006584		0.8	clu_367	OFCC1:ENSMMUG00000000447:E9.1-I10.1_10006584|ENSMMUG00000000447:E9.1-E10.1	chr4:10059107-10006584|chr4:10059107-10056194		0.837838	0.129032	0.0666667	0.791667	0.8	0	0	0	0	0.111111	0.0681818	0.238095	0	0	0	0	0.0769231	0	0.136364				0		0.0625	0	0.0666667	0	0	0.222222		0	0	0	0.222222	0	0
OFCC1	orofacial cleft 1 candidate 1 [Source:HGNC Symbol;Acc:HGNC:21017]	ENSMMUG00000000447:E9.1-I10.1_10011407	ENSMMUG00000000447:E9.1-E10.1	ENSMMUG00000000447:I10.1_10011407		0.681818	clu_367	OFCC1:ENSMMUG00000000447:E9.1-I10.1_10011407|ENSMMUG00000000447:E9.1-E10.1	chr4:10059107-10011407|chr4:10059107-10056194		0.594595	0	0	0	0	0.180723		0	0		0	0.25	0		0	0	0	0.210526	0				0		0.681818		0	0.037037	0				0.111111		0
OFCC1	orofacial cleft 1 candidate 1 [Source:HGNC Symbol;Acc:HGNC:21017]	ENSMMUG00000000447:E9.1-E10.1	ENSMMUG00000000447:E9.1-I10.1_10006584	ENSMMUG00000000447:E10.1	(+)alt-N-terminus, (+)alt-C-terminus, (+)AA:191(ENSMMUP00000000616)->193(ENSMMUP00000050768)	0.404762	clu_367	OFCC1:ENSMMUG00000000447:E9.1-E10.1|ENSMMUG00000000447:E9.1-I10.1_10006584	chr4:10059107-10056194|chr4:10059107-10006584	alt-C-term	0.486486	0.782609	0.5	0	0	0.774648		0.7			0.153846	0	0		0	0.904762		0.0526316	0.466667				0.0277778		0		0.916667	0.866667							0.454545
OFCC1	orofacial cleft 1 candidate 1 [Source:HGNC Symbol;Acc:HGNC:21017]	ENSMMUG00000000447:I1.1_10138352-E4.1	ENSMMUG00000000447:I3.1_10108881-E4.1	ENSMMUG00000000447:I1.1_10138352		1	clu_368	OFCC1:ENSMMUG00000000447:I1.1_10138352-E4.1|ENSMMUG00000000447:I3.1_10108881-E4.1	chr4:10138352-10096238|chr4:10108881-10096238		0.702703	0	0.0857143	0.0769231	0.130435	0			0	0	0	0.195652		0			0	0.151515	0			1	0	0.0338983				0	0.08	0	0	0		0	0.130435	0	0.354839	0
OFCC1	orofacial cleft 1 candidate 1 [Source:HGNC Symbol;Acc:HGNC:21017]	ENSMMUG00000000447:E9.1-I10.1_10023550	ENSMMUG00000000447:E9.1-E10.1	ENSMMUG00000000447:I10.1_10023550		0.277778	clu_367	OFCC1:ENSMMUG00000000447:E9.1-I10.1_10023550|ENSMMUG00000000447:E9.1-E10.1	chr4:10059107-10023550|chr4:10059107-10056194		0.567568	0	0	0	0	0		0	0		0	0.0666667	0		0.916667	0	0	0	0				0.277778		0		0	0	0						0.142857
OFCC1	orofacial cleft 1 candidate 1 [Source:HGNC Symbol;Acc:HGNC:21017]	ENSMMUG00000000447:I3.1_10108881-E4.1	ENSMMUG00000000447:I1.1_10138352-E4.1	ENSMMUG00000000447:I3.1_10108881		0.927381	clu_368	OFCC1:ENSMMUG00000000447:I3.1_10108881-E4.1|ENSMMUG00000000447:I1.1_10138352-E4.1	chr4:10108881-10096238|chr4:10138352-10096238		0.621622	0.7	0.55914	0.583333		0.025			0.235294	0.142857	0.952381	0		0.869565			0.857143	0.461538	0.166667			0	0.48	0.181818				1	0.555556	0.266667		1			0.777778	0.0625	0.16129	1
KDM3B	lysine demethylase 3B [Source:HGNC Symbol;Acc:HGNC:1337]	ENSMMUG00000000455:E6.1-E8.1	ENSMMUG00000000455:E7.1-E8.1	ENSMMUG00000000455:E7.1	(-)alt-N-terminus, (-)AA:1507(ENSMMUP00000023313)->1761(ENSMMUP00000000618)	0.292308	clu_376	KDM3B:ENSMMUG00000000455:E6.1-E8.1|ENSMMUG00000000455:E7.1-E8.1	chr6:136106892-136116327|chr6:136112232-136116327	cassette-exon	0.945946	0	0	0	0.260417	0	0	0.292308	0	0	0.0344828	0	0	0.217822	0	0	0.0150754	0	0.126761	0.110345			0	0	0.0283019	0.0314961	0.0289855	0.0229885	0.0764331	0.0324074	0.0175439	0	0	0	0	0	0	0.268293
KDM3B	lysine demethylase 3B [Source:HGNC Symbol;Acc:HGNC:1337]	ENSMMUG00000000455:E6.1-E7.1	ENSMMUG00000000455:E6.1-E8.1	ENSMMUG00000000455:E7.1	(+)alt-N-terminus, (+)AA:1507(ENSMMUP00000023313)->1761(ENSMMUP00000000618)	0.478261	clu_376	KDM3B:ENSMMUG00000000455:E6.1-E7.1|ENSMMUG00000000455:E6.1-E8.1	chr6:136106892-136111633|chr6:136106892-136116327	cassette-exon	0.864865	1	1	1	0.583333	1	1	0.24	1		0.909091	1	1	0.521739	1		0.962963	1	0.742857	0.820225			1	1	0.934783	0.942029	0.954545	0.894737	0.851852	0.909091	0.958333	1	1	1	1		1	0.685714
KDM3B	lysine demethylase 3B [Source:HGNC Symbol;Acc:HGNC:1337]	ENSMMUG00000000455:E7.1-E8.1	ENSMMUG00000000455:E6.1-E8.1	ENSMMUG00000000455:E7.1	(+)alt-N-terminus, (+)AA:1507(ENSMMUP00000023313)->1761(ENSMMUP00000000618)	0.322034	clu_376	KDM3B:ENSMMUG00000000455:E7.1-E8.1|ENSMMUG00000000455:E6.1-E8.1	chr6:136112232-136116327|chr6:136106892-136116327	cassette-exon	0.918919	1	0.873016	1	0.47541	1	1	0.677966	0.956044	1	0.947368	1	1	0.714286	1	1	0.975207	1	0.8	0.777778			1	1	0.84127	0.935484	0.925926	0.971429	0.85	0.952055	0.964286	1	1	1	1		0.872727	0.352941
RBPMS	RNA binding protein with multiple splicing [Source:HGNC Symbol;Acc:HGNC:19097]	ENSMMUG00000000458:E5.1-E6.1	ENSMMUG00000000458:E5.1-I8.1_30618515	ENSMMUG00000000458:E6.1		0.214286	clu_381	RBPMS:ENSMMUG00000000458:E5.1-E6.1|ENSMMUG00000000458:E5.1-I8.1_30618515	chr8:30562637-30603900|chr8:30562637-30618515		0.972973	1	1	0.979167	0.977011	0.785714	1	1	1	1	0.993939	1	1	1	1	1	0.95283	0.975155	0.924731	1		1	1	1	0.984127	1	0.992806	1	0.909639	1	1	1	1	1	1	0.779874	0.959596	1
RBPMS	RNA binding protein with multiple splicing [Source:HGNC Symbol;Acc:HGNC:19097]	ENSMMUG00000000458:E3.1-E4.1	ENSMMUG00000000458:I3.1_30537082-E4.1	ENSMMUG00000000458:E3.1		0.240964	clu_382	RBPMS:ENSMMUG00000000458:E3.1-E4.1|ENSMMUG00000000458:I3.1_30537082-E4.1	chr8:30535931-30537424|chr8:30537082-30537424		0.945946	0.795031	0.90566	1	1	1	1	1	0.94	0.831461	0.975758	0.981481	0.992188	0.992933	0.908497	1	0.995708	0.78125	0.844444	0.753846			0.759036	0.928105	1	1	0.969388	1	0.966667	0.927419	0.991667	1	1	0.972067	0.862903	1	0.983146	1
RBPMS	RNA binding protein with multiple splicing [Source:HGNC Symbol;Acc:HGNC:19097]	ENSMMUG00000000458:E6.1-E7.1	ENSMMUG00000000458:E6.1-I8.1_30618515	ENSMMUG00000000458:E7.1	(+)alt-C-terminus, (+)AA:203(ENSMMUP00000000624)->219(ENSMMUP00000000626)	0.692156	clu_381	RBPMS:ENSMMUG00000000458:E6.1-E7.1|ENSMMUG00000000458:E6.1-I8.1_30618515	chr8:30604030-30606648|chr8:30604030-30618515	alt-C-term	0.918919	0.680556	0.775862	0.875	0.61165	0.630137	0.492754	0.656566	0.705882	0.808511	0.661654	0.590164	0.698113	0.844444	0.467391	0.140351	0.614583	0.320388	0.820225	0.5			0.655556	0.830508	0.565789	0.889831	0.878378	0.714286	0.855072	0.692308	0.736842	0.424242	0.637097	0.733333	0.774648	0.197674	0.610294
RBPMS	RNA binding protein with multiple splicing [Source:HGNC Symbol;Acc:HGNC:19097]	ENSMMUG00000000458:E1.2-E2.1	ENSMMUG00000000458:I1.1_30449190-E2.1	ENSMMUG00000000458:E1.2		0.40625	clu_382	RBPMS:ENSMMUG00000000458:E1.2-E2.1|ENSMMUG00000000458:I1.1_30449190-E2.1	chr8:30443792-30532852|chr8:30449190-30532852		0.918919	0.773333	0.803922	1	0.888889	0.945946	0.958333	0.928571	0.944444	0.545455	0.740741	1	0.8	1	0.59375	0.5625	0.955556	0.888889	0.627451	0.40625			0	0.92	1	1	0.625	0.897959	0.961538	1	0.793103	0.956522	0.821429	1	0.808511	1	0.903846
RBPMS	RNA binding protein with multiple splicing [Source:HGNC Symbol;Acc:HGNC:19097]	ENSMMUG00000000458:E6.1-I8.1_30618515	ENSMMUG00000000458:E6.1-E7.1	ENSMMUG00000000458:I8.1_30618515		0.751541	clu_381	RBPMS:ENSMMUG00000000458:E6.1-I8.1_30618515|ENSMMUG00000000458:E6.1-E7.1	chr8:30604030-30618515|chr8:30604030-30606648		0.918919	0.319444	0.224138	0.0833333	0.349515	0.369863	0.507246	0.343434	0.294118	0.191489	0.330827	0.278689	0.301887	0.155556	0.532609	0.859649	0.385417	0.640777	0.146067	0.5			0.344444	0.169492	0.421053	0.110169	0.108108	0.285714	0.144928	0.307692	0.263158	0.575758	0.362903	0.266667	0.225352	0.373626	0.330882
RBPMS	RNA binding protein with multiple splicing [Source:HGNC Symbol;Acc:HGNC:19097]	ENSMMUG00000000458:I3.1_30537082-E4.1	ENSMMUG00000000458:E3.1-E4.1	ENSMMUG00000000458:I3.1_30537082		0.222222	clu_382	RBPMS:ENSMMUG00000000458:I3.1_30537082-E4.1|ENSMMUG00000000458:E3.1-E4.1	chr8:30537082-30537424|chr8:30535931-30537424		0.945946	0.123288	0.025974	0	0	0	0	0	0.0536913	0.108434	0.0182927	0.00934579	0	0.0035461	0.00653595	0	0.00429185	0.150485	0.0617284	0.209677			0.222222	0.0405405	0	0	0.0306122	0	0.00840336	0.0336134	0.00833333	0	0	0.027933	0.108333	0	0.0168539	0
PTBP3	polypyrimidine tract binding protein 3 [Source:HGNC Symbol;Acc:HGNC:10253]	ENSMMUG00000000464:E2.1-E4.1	ENSMMUG00000000464:E1.1-E4.1	ENSMMUG00000000464:E2.1	(+)alt-N-terminus, (+)AA:457(ENSMMUP00000047250)->558(ENSMMUP00000045850)|(+)HnRNP-L/PTB-IPR006536, (+)Nucleotide-bd_a/b_plait-IPR012677, (+)PTBP3-IPR033110, (+)RRM_dom-IPR000504	0.181818	clu_385	PTBP3:ENSMMUG00000000464:E2.1-E4.1|ENSMMUG00000000464:E1.1-E4.1	chr15:27061540-27098231|chr15:27060854-27098231	altPromoter	0.972973	0.153846	0	0	0	0	0	0	0.0512821	0.142857	0	0	0.1	0.0364964	0.05	0.015873	0.0447761	0	0.146067	0.181818		0	0	0	0.078125	0.0697674	0.0222222	0	0	0	0	0	0	0.030303	0.0465116	0	0	0
PTBP3	polypyrimidine tract binding protein 3 [Source:HGNC Symbol;Acc:HGNC:10253]	ENSMMUG00000000464:E4.1-E7.1	ENSMMUG00000000464:E4.2-E7.1	ENSMMUG00000000464:E4.2	(+)alt+N+terminus, (+)AA:548(ENSMMUP00000054767)+>558(ENSMMUP00000045850)|(+)PTBP3+IPR033110, (-)PTBP3-IPR033110	0.230897	clu_385	PTBP3:ENSMMUG00000000464:E4.1-E7.1|ENSMMUG00000000464:E4.2-E7.1	chr15:27098306-27119452|chr15:27098315-27119452	altPromoter	0.945946	0.21197	0.204239	0.239669	0.202614	0.334302	0.174342	0.231884	0.246324	0.169014	0.340249	0.34375	0.181818	0.229851	0.314488	0.142857	0.239286	0.316151	0.292308	0.25			0.294118	0.256303	0.260163	0.20082	0.302158	0.269406	0.21	0.246154	0.25	0.112853	0.310811	0.0961538	0.208145	0.208333	0.260684	0.148148
PTBP3	polypyrimidine tract binding protein 3 [Source:HGNC Symbol;Acc:HGNC:10253]	ENSMMUG00000000464:E7.1-E9.1	ENSMMUG00000000464:E4.2-E9.1	ENSMMUG00000000464:E7.1	(+)alt-N-terminus, (+)AA:457(ENSMMUP00000047250)->515(ENSMMUP00000000633)|(+)HnRNP-L/PTB-IPR006536, (+)Nucleotide-bd_a/b_plait-IPR012677, (+)PTBP3-IPR033110, (+)RRM_dom-IPR000504	0.304224	clu_385	PTBP3:ENSMMUG00000000464:E7.1-E9.1|ENSMMUG00000000464:E4.2-E9.1	chr15:27119621-27127511|chr15:27098315-27127511	cassette-exon	0.972973	0.806818	0.835526	0.97622	0.822485	0.749446	0.806748	0.976549	0.81383	0.7277	0.789598	0.850962	0.917989	0.822006	0.959016	0.678571	0.887265	0.930762	0.802536	0.779116	0.636364		0.854067	0.982796	0.912621	0.871111	0.832031	0.820972	0.718954	0.734597	0.794872	0.803231	0.90378	0.75	0.924837	0.91716	0.849246	0.594828
PTBP3	polypyrimidine tract binding protein 3 [Source:HGNC Symbol;Acc:HGNC:10253]	ENSMMUG00000000464:E1.1-E4.1	ENSMMUG00000000464:E3.1-E4.1	ENSMMUG00000000464:E3.1	(-)alt-N-terminus, (-)AA:457(ENSMMUP00000047250)->548(ENSMMUP00000054767)|(-)HnRNP-L/PTB-IPR006536, (-)Nucleotide-bd_a/b_plait-IPR012677, (-)PTBP3-IPR033110, (-)RRM_dom-IPR000504	0.333333	clu_385	PTBP3:ENSMMUG00000000464:E1.1-E4.1|ENSMMUG00000000464:E3.1-E4.1	chr15:27060854-27098231|chr15:27086123-27098231	altPromoter	0.972973	0.706294	0.666667	0.786667	0.8	0.848485	0.798742	0.784091	0.807692	0.660714	0.802632	1	0.68	0.846715	0.84	0.968254	0.925373	0.914286	0.831461	0.742424		1	0.975	0.735294	0.796875	0.697674	0.8	0.666667	1	0.83908	0.971429	0.952	0.90991	0.909091	0.837209	1	0.881579	0.727273
PTBP3	polypyrimidine tract binding protein 3 [Source:HGNC Symbol;Acc:HGNC:10253]	ENSMMUG00000000464:E4.2-E7.1	ENSMMUG00000000464:E4.1-E7.1	ENSMMUG00000000464:E4.2	(-)alt-N-terminus, (-)AA:548(ENSMMUP00000054767)->558(ENSMMUP00000045850)|(-)PTBP3-IPR033110, (+)PTBP3-IPR033110	0.43854	clu_385	PTBP3:ENSMMUG00000000464:E4.2-E7.1|ENSMMUG00000000464:E4.1-E7.1	chr15:27098315-27119452|chr15:27098306-27119452	altPromoter	0.945946	0.491272	0.554913	0.707989	0.457516	0.34593	0.618421	0.710145	0.393382	0.366197	0.278008	0.46875	0.695652	0.435821	0.614841	0.428571	0.528571	0.568729	0.387692	0.240741			0.502262	0.705882	0.617886	0.454918	0.377698	0.39726	0.4	0.387692	0.386364	0.45768	0.535135	0.524725	0.647059	0.453125	0.461538	0.271605
PTBP3	polypyrimidine tract binding protein 3 [Source:HGNC Symbol;Acc:HGNC:10253]	ENSMMUG00000000464:E12.1-E13.1	ENSMMUG00000000464:E12.1-I12.1_27145206	ENSMMUG00000000464:E13.1		0.181818	clu_385	PTBP3:ENSMMUG00000000464:E12.1-E13.1|ENSMMUG00000000464:E12.1-I12.1_27145206	chr15:27144744-27160986|chr15:27144744-27145206		0.972973	0.943038	0.993939	1	1	1	0.986667	0.884615	1	1	1	0.78125	1	0.988506	1	0.96	0.925	1	0.960227	0.991071		1	0.934426	1	1	1	0.930818	0.988764	0.945736	1	1	1	1	1	1	0.818182	0.977778	1
PTBP3	polypyrimidine tract binding protein 3 [Source:HGNC Symbol;Acc:HGNC:10253]	ENSMMUG00000000464:E3.1-E4.1	ENSMMUG00000000464:E1.1-E4.1	ENSMMUG00000000464:E3.1	(+)alt-N-terminus, (+)AA:457(ENSMMUP00000047250)->548(ENSMMUP00000054767)|(+)HnRNP-L/PTB-IPR006536, (+)Nucleotide-bd_a/b_plait-IPR012677, (+)PTBP3-IPR033110, (+)RRM_dom-IPR000504	0.238095	clu_385	PTBP3:ENSMMUG00000000464:E3.1-E4.1|ENSMMUG00000000464:E1.1-E4.1	chr15:27086123-27098231|chr15:27060854-27098231	altPromoter	0.972973	0.104895	0.238095	0.16	0.177778	0.020202	0.0943396	0.0113636	0.0512821	0	0.144737	0	0.1	0.0510949	0.1	0.015873	0.0298507	0.0642857	0	0.030303		0	0	0.0294118	0	0.0465116	0.111111	0.0350877	0	0	0	0.032	0.0630631	0	0.116279	0	0.0394737	0
KIAA1324L	KIAA1324 like [Source:HGNC Symbol;Acc:HGNC:21945]	ENSMMUG00000000480:E5.1-E6.1	ENSMMUG00000000480:I5.1_107177266-E6.1	ENSMMUG00000000480:E5.1		0.478261	clu_390	KIAA1324L:ENSMMUG00000000480:E5.1-E6.1|ENSMMUG00000000480:I5.1_107177266-E6.1	chr3:107176589-107178504|chr3:107177266-107178504		0.486486	0.8		0.916667	1		1	1	1		1	0.733333		1		1	0.517241			1			1		1	0.9	1							0.521739		1
KIAA1324L	KIAA1324 like [Source:HGNC Symbol;Acc:HGNC:21945]	ENSMMUG00000000480:E15.1-E16.1	ENSMMUG00000000480:E14.1-E16.1	ENSMMUG00000000480:E15.1		0.536257	clu_393	KIAA1324L:ENSMMUG00000000480:E15.1-E16.1|ENSMMUG00000000480:E14.1-E16.1	chr3:107207190-107210668|chr3:107206300-107210668	cassette-exon	0.72973	0.746269	0.307692	0.25	0.6875	0.692308		0.928571	0.541667		0.444444	0.581818		0.571429	0.6875	0.86747	0.52	0.214286	0.569231	0.5625				0.361702	0.392857	0.592593	0.888889	0.538462	0.1	0.157895			0.727273	0.176471	0.897959		0.516129
KIAA1324L	KIAA1324 like [Source:HGNC Symbol;Acc:HGNC:21945]	ENSMMUG00000000480:E14.1-E16.1	ENSMMUG00000000480:E15.1-E16.1	ENSMMUG00000000480:E15.1		0.571324	clu_393	KIAA1324L:ENSMMUG00000000480:E14.1-E16.1|ENSMMUG00000000480:E15.1-E16.1	chr3:107206300-107210668|chr3:107207190-107210668	cassette-exon	0.783784	0.17	0.428571	0.290323	0.16129	0.226415		0.0416667	0.261905		0.434783	0.232323	0	0.263158	0.227273	0.0696203	0.3	0.634615	0.311111	0.25				0.46875	0.53125	0.23913	0.0714286	0.428571	0.45	0.615385	0.176471		0.2	0.5	0.0632911		0.357143
KIAA1324L	KIAA1324 like [Source:HGNC Symbol;Acc:HGNC:21945]	ENSMMUG00000000480:E14.1-E15.1	ENSMMUG00000000480:E14.1-E16.1	ENSMMUG00000000480:E15.1		0.639535	clu_393	KIAA1324L:ENSMMUG00000000480:E14.1-E15.1|ENSMMUG00000000480:E14.1-E16.1	chr3:107206300-107207017|chr3:107206300-107210668	cassette-exon	0.72973	0.66	0.470588	0.678571	0.75	0.538462		0.909091	0.62069		0.333333	0.656716		0.594595	0.545455	0.872093	0.555556	0.232558	0.471698	0.631579				0.361702	0.190476	0.633333		0.142857	0.526316	0.304348	0.75		0.571429	0.44	0.857143		0.423077
HAUS8	HAUS augmin like complex subunit 8 [Source:HGNC Symbol;Acc:HGNC:30532]	ENSMMUG00000000491:E5.2-E6.1	ENSMMUG00000000491:E5.2-E6.1_16997304	ENSMMUG00000000491:E6.1		0.793103	clu_399	HAUS8:ENSMMUG00000000491:E5.2-E6.1|ENSMMUG00000000491:E5.2-E6.1_16997304	chr19:16999929-16997307|chr19:16999929-16997304	alt-3'	0.675676	0.909091			1	0	0.16	0.26087	0.206897		0.833333		0.833333	0.941176			0.961538	0.97619	0.888889	0.614035		1	0.96875	0.5		0.916667		0.88		0.857143		1	0.5	0.857143	0.55102		1	0
HAUS8	HAUS augmin like complex subunit 8 [Source:HGNC Symbol;Acc:HGNC:30532]	ENSMMUG00000000491:E5.2-E6.1_16997304	ENSMMUG00000000491:E5.2-E6.1	ENSMMUG00000000491:E6.1		0.44898	clu_399	HAUS8:ENSMMUG00000000491:E5.2-E6.1_16997304|ENSMMUG00000000491:E5.2-E6.1	chr19:16999929-16997304|chr19:16999929-16997307	alt-3'	0.675676	0.0909091			0	1	0.02	0.130435	0.241379		0.166667		0.166667	0.0588235			0.0384615	0.0238095	0	0.385965		0	0.03125	0.125		0.0166667		0.12		0		0	0.0833333	0.142857	0.44898		0	1
HAUS8	HAUS augmin like complex subunit 8 [Source:HGNC Symbol;Acc:HGNC:30532]	ENSMMUG00000000491:E7.1-E8.1	ENSMMUG00000000491:E7.1-I7.1_16996308	ENSMMUG00000000491:E8.1		0.35	clu_398	HAUS8:ENSMMUG00000000491:E7.1-E8.1|ENSMMUG00000000491:E7.1-I7.1_16996308	chr19:16996768-16996091|chr19:16996768-16996308		0.405405	1					0	0.78125			0.65		1	1				1	1	1						0.0769231				0.692308		1	0.428571		0.933333		1
HAUS8	HAUS augmin like complex subunit 8 [Source:HGNC Symbol;Acc:HGNC:30532]	ENSMMUG00000000491:E7.1-I7.1_16996308	ENSMMUG00000000491:E7.1-E8.1	ENSMMUG00000000491:I7.1_16996308		1	clu_398	HAUS8:ENSMMUG00000000491:E7.1-I7.1_16996308|ENSMMUG00000000491:E7.1-E8.1	chr19:16996768-16996308|chr19:16996768-16996091		0.405405	0					1	0			0.35		0	0				0	0	0						0.923077				0.230769		0	0.571429		0		0
FAM126A	hyccin [Source:RefSeq peptide;Acc:NP_001253085]	ENSMMUG00000000517:E3.1-E5.1	ENSMMUG00000000517:E2.1-E5.1	ENSMMUG00000000517:E3.1	(-)alt-N-terminus, (-)alt-C-terminus, (-)AA:479(ENSMMUP00000042055)->488(ENSMMUP00000046907)|(-)Hyccin-IPR018619, (+)Hyccin-IPR018619	0.486486	clu_412	FAM126A:ENSMMUG00000000517:E3.1-E5.1|ENSMMUG00000000517:E2.1-E5.1	chr3:85305575-85311376|chr3:85298176-85311376	altPromoter	0.756757		1		1		0.304348		1	1	1	0.513514	1	1	1	1	0.9	1	1	1			1	1		1	1	1	1		1		1	1	1	1	1	1
FAM126A	hyccin [Source:RefSeq peptide;Acc:NP_001253085]	ENSMMUG00000000517:E11.1-E13.1	ENSMMUG00000000517:E12.1-E13.1	ENSMMUG00000000517:E12.1	(+)alt-C-terminus, (+)AA:419(ENSMMUP00000000702)->479(ENSMMUP00000042055)	0.766667	clu_411	FAM126A:ENSMMUG00000000517:E11.1-E13.1|ENSMMUG00000000517:E12.1-E13.1	chr3:85329482-85343899|chr3:85343111-85343899	alt-C-term	0.540541	0.307692	0.75	1		1			0.583333		0.909091			0.233333	0.791667	0.294118	0.411765	0.862069		0			0.2		0	0.821429	0.333333	0.740741	0.2				0.818182	0.142857
FAM126A	hyccin [Source:RefSeq peptide;Acc:NP_001253085]	ENSMMUG00000000517:E12.1-E13.1	ENSMMUG00000000517:E11.1-E13.1	ENSMMUG00000000517:E12.1		0.5	clu_411	FAM126A:ENSMMUG00000000517:E12.1-E13.1|ENSMMUG00000000517:E11.1-E13.1	chr3:85343111-85343899|chr3:85329482-85343899	alt-C-term	0.459459		0.2	0		0			0.222222		0.0909091			0.5625	0.208333	0.5	0.588235	0.137931		1			0.714286		1	0		0.047619	0.75				0.1
FAM126A	hyccin [Source:RefSeq peptide;Acc:NP_001253085]	ENSMMUG00000000517:E5.1-E6.1	ENSMMUG00000000517:E5.1-E6.1_85312411	ENSMMUG00000000517:E6.1		0.212766	clu_412	FAM126A:ENSMMUG00000000517:E5.1-E6.1|ENSMMUG00000000517:E5.1-E6.1_85312411	chr3:85311555-85312404|chr3:85311555-85312411	alt-3'	0.756757	1	1		1	1	1		1	1	1	0.787234	1	1	1	1	1	1					1	0.6	1	1	1	1			1		1	1	1	1	1	1
FAM126A	hyccin [Source:RefSeq peptide;Acc:NP_001253085]	ENSMMUG00000000517:E11.1-E12.1	ENSMMUG00000000517:E11.1-E13.1	ENSMMUG00000000517:E12.1	(-)alt-C-terminus, (-)AA:419(ENSMMUP00000000702)->479(ENSMMUP00000042055)	0.666667	clu_411	FAM126A:ENSMMUG00000000517:E11.1-E12.1|ENSMMUG00000000517:E11.1-E13.1	chr3:85329482-85342816|chr3:85329482-85343899	alt-C-term	0.432432	0.666667	0.0769231	0		0			0.3		0			0.666667	0	0.583333		0					0.6			0.178571	0.666667	0.230769					0.1	0.833333
VGLL3	vestigial like family member 3 [Source:HGNC Symbol;Acc:HGNC:24327]	ENSMMUG00000000519:E1.2-E2.1_11764838	ENSMMUG00000000519:I1.1_11776757-E2.1_11765000	ENSMMUG00000000519:E1.2|ENSMMUG00000000519:E2.1_11764838		0.511364	clu_413	VGLL3:ENSMMUG00000000519:E1.2-E2.1_11764838|ENSMMUG00000000519:I1.1_11776757-E2.1_11765000	chr2:11777074-11764838|chr2:11776757-11765000		0.513514		0.692308		0.3							0.8	0.647059	0.636364	0.777778		0.47619	0.407407	0.0714286			0	0.0909091			0.392857	0.333333	0.642857					0.611111	0.125	0.5	1	0.785714
POLR2I	RNA polymerase II subunit I [Source:HGNC Symbol;Acc:HGNC:9196]	ENSMMUG00000000522:E1.1-E2.1	ENSMMUG00000000522:I1.1-E2.1	ENSMMUG00000000522:E1.1		0.932432	clu_419	POLR2I:ENSMMUG00000000522:E1.1-E2.1|ENSMMUG00000000522:I1.1-E2.1	chr19:32053369-32053284|chr19:32053285-32053284	intron-retention	0.810811	1	1	1	1	0.181102	1	1	1	0.34375	0.534884	1	1		1	0.150943	1	1		1		0	0.184211	0.36	1	1	1	0.533333	0.0675676	1	0.309524		1	0.12963			0.20339
POLR2I	RNA polymerase II subunit I [Source:HGNC Symbol;Acc:HGNC:9196]	ENSMMUG00000000522:I1.1-E2.1	ENSMMUG00000000522:E1.1-E2.1	ENSMMUG00000000522:I1.1		0.916667	clu_419	POLR2I:ENSMMUG00000000522:I1.1-E2.1|ENSMMUG00000000522:E1.1-E2.1	chr19:32053285-32053284|chr19:32053369-32053284	intron-retention	0.783784	0	0	0	0	0.752688	0	0	0	0.592593	0.361111	0	0		0	0.764706	0	0		0			0.776596	0.526316	0	0	0	0.4	0.916667	0	0.535714		0	0.8			0.75
POLR2I	RNA polymerase II subunit I [Source:HGNC Symbol;Acc:HGNC:9196]	ENSMMUG00000000522:E1.1-I1.1	ENSMMUG00000000522:E1.1-E2.1	ENSMMUG00000000522:I1.1		0.730769	clu_419	POLR2I:ENSMMUG00000000522:E1.1-I1.1|ENSMMUG00000000522:E1.1-E2.1	chr19:32053369-32053368|chr19:32053369-32053284	intron-retention	0.810811	0	0	0	0	0.596491	0	0	0	0.3125	0.233333	0	0		0	0.703704	0	0		0		1	0.487805	0.4	0	0	0	0.172414	0.736842	0	0.518519		0	0.730769			0.478261
ARNT	aryl hydrocarbon receptor nuclear translocator [Source:HGNC Symbol;Acc:HGNC:700]	ENSMMUG00000000541:E6.1-E7.1	ENSMMUG00000000541:E5.1-E7.1	ENSMMUG00000000541:E6.1	(-)alt-coding, (-)AA:765(ENSMMUP00000056322)->768(ENSMMUP00000000732)	1	clu_432	ARNT:ENSMMUG00000000541:E6.1-E7.1|ENSMMUG00000000541:E5.1-E7.1	chr1:125305275-125302530|chr1:125309799-125302530	cassette-exon	0.324324								0.6			1		0.789474			1		0.230769	0.857143				0.8			0.454545							0.111111	0.727273	1	0.117647
ARNT	aryl hydrocarbon receptor nuclear translocator [Source:HGNC Symbol;Acc:HGNC:700]	ENSMMUG00000000541:E5.1-E7.1	ENSMMUG00000000541:E5.1-E6.1	ENSMMUG00000000541:E6.1	(+)alt+coding, (+)AA:765(ENSMMUP00000056322)+>768(ENSMMUP00000000732)	0.625	clu_432	ARNT:ENSMMUG00000000541:E5.1-E7.1|ENSMMUG00000000541:E5.1-E6.1	chr1:125309799-125302530|chr1:125309799-125305319	cassette-exon	0.648649				0		0	0	0.25		0	0	0	0.0851064	0		0	0.0666667	0.625	0.105263			0.0909091	0.0645161			0.5	0.05		0.272727	0.222222		0.1	0.727273	0.1875	0	0.625
KIAA0040	KIAA0040 [Source:HGNC Symbol;Acc:HGNC:28950]	ENSMMUG00000000546:E2.1-E3.1	ENSMMUG00000000546:I1.1_192370866-E3.1	ENSMMUG00000000546:E2.1		0.833333	clu_434	KIAA0040:ENSMMUG00000000546:E2.1-E3.1|ENSMMUG00000000546:I1.1_192370866-E3.1	chr1:192381145-192386531|chr1:192370866-192386531		0.864865	0.882353	0.958333	0.75	0.965517	0.9	0.166667	1	0.588235	0.846154	0.969697	0.954545	1	0.964286	0.545455	0.538462	1	1	0.764706	0.1			1	1	0.53125	0.956522	1	0.966102		0.814815		0.40625	0.96	1		0	0.909091	1
KIAA0040	KIAA0040 [Source:HGNC Symbol;Acc:HGNC:28950]	ENSMMUG00000000546:I1.1_192370866-E2.1	ENSMMUG00000000546:I1.1_192355857-E2.1	ENSMMUG00000000546:I1.1_192370866		0.691667	clu_434	KIAA0040:ENSMMUG00000000546:I1.1_192370866-E2.1|ENSMMUG00000000546:I1.1_192355857-E2.1	chr1:192370866-192380981|chr1:192355857-192380981		0.702703	0.59375	0.538462	0.0909091	0.791667		0.166667	0.40625	0.222222	0	0.380952	0.1		0.461538	0.615385	0.6	0.941176		0.210526	0.858333				1	0.84	0.295455		0.555556		0.478261		0	0.416667	0.388889		0	0.461538
TMPRSS11A	transmembrane protease, serine 11A [Source:HGNC Symbol;Acc:HGNC:27954]	ENSMMUG00000000552:E6.2-E7.1	ENSMMUG00000000552:E3.2-E7.1	ENSMMUG00000000552:E6.2	(-)alt-N-terminus, (-)alt-C-terminus, (-)AA:375(ENSMMUP00000043459)->385(ENSMMUP00000041684)|(-)Pept_S1A_HAT/DESC1-IPR017329, (-)Peptidase_S1A-IPR001314, (-)Peptidase_S1_PA-IPR009003, (-)SEA_dom-IPR000082, (-)TRYPSIN_SER-IPR033116, (-)Trypsin_dom-IPR001254, (+)Peptidase_S1_PA-IPR009003, (+)SEA_dom-IPR000082, (+)Trypsin_dom-IPR001254	1	clu_436	TMPRSS11A:ENSMMUG00000000552:E6.2-E7.1|ENSMMUG00000000552:E3.2-E7.1	chr5:66382776-66388831|chr5:66365909-66388831	cassette-exon	0.189189			0	1												1		0.230769						0		0.166667					1
UCK2	uridine-cytidine kinase 2 [Source:HGNC Symbol;Acc:HGNC:12562]	ENSMMUG00000000565:E5.1-E7.1	ENSMMUG00000000565:E6.1-E7.1	ENSMMUG00000000565:E6.1		0.653846	clu_440	UCK2:ENSMMUG00000000565:E5.1-E7.1|ENSMMUG00000000565:E6.1-E7.1	chr1:201706682-201697104|chr1:201699738-201697104	cassette-exon	0.891892	0.1875	0	0.285714	0.375	0	0	0.653846	0.186275			0.0769231	0.0188679	0.025641	0	0	0.333333	0.0638298	0.0833333	0			0	0.0384615	0.162162	0	0.294118	0	0.1	0.0454545	0.125	0	0	0.488889	0.0425532	0.583333	0.1	0.0277778
UCK2	uridine-cytidine kinase 2 [Source:HGNC Symbol;Acc:HGNC:12562]	ENSMMUG00000000565:E6.1-E7.1	ENSMMUG00000000565:E5.1-E7.1	ENSMMUG00000000565:E6.1		0.636364	clu_440	UCK2:ENSMMUG00000000565:E6.1-E7.1|ENSMMUG00000000565:E5.1-E7.1	chr1:201699738-201697104|chr1:201706682-201697104	cassette-exon	0.810811	0.647059	1	0.555556	0.470588	1	1	0.190476	0.739726			0.875	0.733333	0.956522		1	0.481481	0.911765	0.875				1	0.923077	0.73913	1	0.655172	1		0.92	0.823529	1	1	0.421053	0.935484	0.363636	0.866667	0.961538
UCK2	uridine-cytidine kinase 2 [Source:HGNC Symbol;Acc:HGNC:12562]	ENSMMUG00000000565:E5.1-E6.1	ENSMMUG00000000565:E5.1-E7.1	ENSMMUG00000000565:E6.1		0.772727	clu_440	UCK2:ENSMMUG00000000565:E5.1-E6.1|ENSMMUG00000000565:E5.1-E7.1	chr1:201706682-201699835|chr1:201706682-201697104	cassette-exon	0.648649	0.714286		0.555556	0.4375	1		0.227273	0.604167			0.833333	0.741935	0.941176			0.517241	0.8125	0.8					0.928571	0.7	1	0.333333	1		0.904762	0.7		1	0.241379	0.888889	0.125		0.454545
GABRP	gamma-aminobutyric acid type A receptor pi subunit [Source:HGNC Symbol;Acc:HGNC:4089]	ENSMMUG00000000570:E2.1-E3.1	ENSMMUG00000000570:E2.1-I2.1_169036529	ENSMMUG00000000570:E3.1		0.509804	clu_444	GABRP:ENSMMUG00000000570:E2.1-E3.1|ENSMMUG00000000570:E2.1-I2.1_169036529	chr6:169036420-169040343|chr6:169036420-169036529		0.972973	0.925	1	1	1	1	1	0.64	0.93578	0.945946	0.382022	1	1	0.868421	0.490196	1	1	1	0.829493	0.8		1	1	1	0.951691	0.805556	1	0.714286	1	1	1	1	0.966443	0.676056	1	1	0.615385	1
GABRP	gamma-aminobutyric acid type A receptor pi subunit [Source:HGNC Symbol;Acc:HGNC:4089]	ENSMMUG00000000570:E2.1-I2.1_169036708	ENSMMUG00000000570:E2.1-E3.1	ENSMMUG00000000570:I2.1_169036708		0.253521	clu_444	GABRP:ENSMMUG00000000570:E2.1-I2.1_169036708|ENSMMUG00000000570:E2.1-E3.1	chr6:169036420-169036708|chr6:169036420-169040343		0.972973	0.075	0	0	0	0	0	0	0.0550459	0	0	0	0	0.0526316	0	0	0	0	0.110599	0.133333		0	0	0	0.0241546	0.166667	0	0.142857	0	0	0	0	0	0.253521	0	0	0	0
GABRP	gamma-aminobutyric acid type A receptor pi subunit [Source:HGNC Symbol;Acc:HGNC:4089]	ENSMMUG00000000570:I9.1_169055100-E10.1	ENSMMUG00000000570:E8.1-E10.1	ENSMMUG00000000570:I9.1_169055100		0.27451	clu_443	GABRP:ENSMMUG00000000570:I9.1_169055100-E10.1|ENSMMUG00000000570:E8.1-E10.1	chr6:169055100-169055476|chr6:169053276-169055476		1	0.0609756	0.063745	0.0538462	0.181818	0	0	0	0.0420168	0.125	0.0232558	0.0283286	0.0208333	0.0825688	0.106383	0.27451	0.0413793	0	0.0949821	0.021978	0	0	0	0.038961	0.116711	0.102362	0.119221	0.115108	0.0174757	0.0102041	0.135135	0	0.0488722	0.0144928	0.0397351	0	0	0.118182
GABRP	gamma-aminobutyric acid type A receptor pi subunit [Source:HGNC Symbol;Acc:HGNC:4089]	ENSMMUG00000000570:E8.1-E10.1	ENSMMUG00000000570:E8.1-I9.1_169054981	ENSMMUG00000000570:E10.1		0.463768	clu_443	GABRP:ENSMMUG00000000570:E8.1-E10.1|ENSMMUG00000000570:E8.1-I9.1_169054981	chr6:169053276-169055476|chr6:169053276-169054981		1	0.939024	0.907336	0.891304	0.529412	0.792308	0.93617	0.890625	0.841328	0.84	0.84	0.944904	0.844311	0.884956	0.770642	0.536232	0.92053	0.820513	0.819079	0.894472	1	1	0.84375	0.72549	0.748315	0.735484	0.761388	0.803922	0.92844	0.932692	0.820513	0.939394	0.8	0.589286	0.77957	1	0.962963	0.732075
GABRP	gamma-aminobutyric acid type A receptor pi subunit [Source:HGNC Symbol;Acc:HGNC:4089]	ENSMMUG00000000570:E2.1-I2.1_169036529	ENSMMUG00000000570:E2.1-E3.1	ENSMMUG00000000570:I2.1_169036529		0.617978	clu_444	GABRP:ENSMMUG00000000570:E2.1-I2.1_169036529|ENSMMUG00000000570:E2.1-E3.1	chr6:169036420-169036529|chr6:169036420-169040343		0.972973	0	0	0	0	0	0	0.36	0.00917431	0.0540541	0.617978	0	0	0.0789474	0.509804	0	0	0	0.0322581	0.0666667		0	0	0	0.0241546	0.0277778	0	0.142857	0	0	0	0	0.033557	0.0704225	0	0	0.384615	0
PTDSS1	phosphatidylserine synthase 1 [Source:HGNC Symbol;Acc:HGNC:9587]	ENSMMUG00000000573:E11.1-E12.1	ENSMMUG00000000573:E10.1-E12.1	ENSMMUG00000000573:E11.1		0.175439	clu_445	PTDSS1:ENSMMUG00000000573:E11.1-E12.1|ENSMMUG00000000573:E10.1-E12.1	chr8:94984776-94985479|chr8:94974422-94985479	cassette-exon	0.72973	1	1	1	1	1	1	1	1		1	1	0.972222	1		1	1	1	1	1					0.166667	1	1		0.972222	1			1	0.824561	1		1	1
PTDSS1	phosphatidylserine synthase 1 [Source:HGNC Symbol;Acc:HGNC:9587]	ENSMMUG00000000573:E10.1-E11.1	ENSMMUG00000000573:E10.1-E12.1	ENSMMUG00000000573:E11.1		0.2	clu_445	PTDSS1:ENSMMUG00000000573:E10.1-E11.1|ENSMMUG00000000573:E10.1-E12.1	chr8:94974422-94984708|chr8:94974422-94985479	cassette-exon	0.72973	1	1	1	1	1	1	1		1	1	1	0.969697	1		1	1	1	1	1				1	0.0243902	1	1		0.983607				1	0.8	1		1	1
NOP58	NOP58 ribonucleoprotein [Source:HGNC Symbol;Acc:HGNC:29926]	ENSMMUG00000000582:E12.1-E13.1	ENSMMUG00000000582:I12.1_83891952-U16.1_83939169	ENSMMUG00000000582:E12.1|ENSMMUG00000000582:E13.1	(+)alt-C-terminus, (+)AA:465(ENSMMUP00000057263)->471(ENSMMUP00000041834)	0.333333	clu_452	NOP58:ENSMMUG00000000582:E12.1-E13.1|ENSMMUG00000000582:I12.1_83891952-U16.1_83939169	chr12:83890735-83893087|chr12:83891952-83939169		0.783784	0.84375	0.833333	0.954545	0.666667	0.814815	1	0.972222	0.888889		0.724138	0.926829		0.833333	0.933333	0.75	0.9375	1	0.785714	0.833333					0.769231	0.977778	1	0.722222	0.592593	0.75	1	0.857143	0.844444	1	1	0.987952
NOP58	NOP58 ribonucleoprotein [Source:HGNC Symbol;Acc:HGNC:29926]	ENSMMUG00000000582:E13.1-E15.1	ENSMMUG00000000582:I12.1_83891952-U16.1_83939169	ENSMMUG00000000582:E13.1|ENSMMUG00000000582:E15.1	(+)alt-C-terminus, (+)AA:471(ENSMMUP00000041834)->530(ENSMMUP00000000784)	0.36	clu_452	NOP58:ENSMMUG00000000582:E13.1-E15.1|ENSMMUG00000000582:I12.1_83891952-U16.1_83939169	chr12:83893220-83894876|chr12:83891952-83939169		0.783784	0.705882	0.8	0.958333	0.625	0.578947	1		0.666667		0.388889	0.384615	0.9	0.857143	0.111111	0.785714	0.888889	1	0.555556	0.88			0.52381	1		0.925926	0.64	0.666667	0.117647	0.0833333		0.545455	0.545455	0.8125	0.809524	0.65
NOP58	NOP58 ribonucleoprotein [Source:HGNC Symbol;Acc:HGNC:29926]	ENSMMUG00000000582:E3.1-E4.1	ENSMMUG00000000582:I3.1_83867335-E4.1	ENSMMUG00000000582:E3.1		0.413793	clu_454	NOP58:ENSMMUG00000000582:E3.1-E4.1|ENSMMUG00000000582:I3.1_83867335-E4.1	chr12:83867009-83874342|chr12:83867335-83874342		0.864865	0.864865	1	1	1	1		0.607692	1		0.586207	1	1	0.971429	1	1	1	0.791667	1	1			1	0.866667	0.6	0.920635	1	0.837838	1	1	0.863636	1	1	0.975	1	0.55	0.611111
LUC7L	LUC7 like [Source:HGNC Symbol;Acc:HGNC:6723]	ENSMMUG00000000596:E11.2-E12.1	ENSMMUG00000000596:E11.1-E12.1	ENSMMUG00000000596:E11.2	(-)alt-N-terminus, (-)alt-C-terminus, (-)AA:272(ENSMMUP00000056727)->371(ENSMMUP00000047300)|(-)Luc7-rel-IPR004882	0.730769	clu_465	LUC7L:ENSMMUG00000000596:E11.2-E12.1|ENSMMUG00000000596:E11.1-E12.1	chr20:153718-153136|chr20:153755-153136	alt-5'	0.432432	0										0.730769	0	0			0	0		0			0.583333	0	0	0	0.0869565	0		0.130435						0		0.0555556
LUC7L	LUC7 like [Source:HGNC Symbol;Acc:HGNC:6723]	ENSMMUG00000000596:E11.1-E12.1	ENSMMUG00000000596:E11.2-E12.1	ENSMMUG00000000596:E11.2	(+)alt+N+terminus, (+)alt+C+terminus, (+)AA:272(ENSMMUP00000056727)+>371(ENSMMUP00000047300)|(+)Luc7+rel+IPR004882	0.583333	clu_465	LUC7L:ENSMMUG00000000596:E11.1-E12.1|ENSMMUG00000000596:E11.2-E12.1	chr20:153755-153136|chr20:153718-153136	alt-5'	0.432432	1										0.269231	1	1			1	1		1			0.416667	1	1	1	0.913043	1		0.869565						1		0.944444
AXIN1	axin 1 [Source:HGNC Symbol;Acc:HGNC:903]	ENSMMUG00000000605:I1.1_304907-E2.1	ENSMMUG00000000605:E1.1-E2.1	ENSMMUG00000000605:I1.1_304907		0.828753	clu_471	AXIN1:ENSMMUG00000000605:I1.1_304907-E2.1|ENSMMUG00000000605:E1.1-E2.1	chr20:304907-300748|chr20:334810-300748		0.27027		0.567568	0					0.0348837								0		0.863636	0			0			0.105263						0.111111				0.02
AXIN1	axin 1 [Source:HGNC Symbol;Acc:HGNC:903]	ENSMMUG00000000605:E1.1-E2.1	ENSMMUG00000000605:I1.1_304907-E2.1	ENSMMUG00000000605:E1.1		0.817659	clu_471	AXIN1:ENSMMUG00000000605:E1.1-E2.1|ENSMMUG00000000605:I1.1_304907-E2.1	chr20:334810-300748|chr20:304907-300748		0.405405		0.432432	1					0.954023				0.2		0.0833333		0.277778		0.136364	0.833333			0.789474			0.809524			0.666667			0		0		0	0
TMEM8A	transmembrane protein 8A [Source:HGNC Symbol;Acc:HGNC:17205]	ENSMMUG00000000610:E8.1-E9.1	ENSMMUG00000000610:E7.1-E9.1	ENSMMUG00000000610:E8.1		0.157143	clu_473	TMEM8A:ENSMMUG00000000610:E8.1-E9.1|ENSMMUG00000000610:E7.1-E9.1	chr20:361345-360990|chr20:361721-360990	cassette-exon	0.864865	1		1	1	1			1	0.96	1	0.842857	1	1	1	1	1	0.5	0.741379	1			1	1	1	1	1	1	0.944444	1	1	1	1	1	1	1	0.939024	1
TMEM8A	transmembrane protein 8A [Source:HGNC Symbol;Acc:HGNC:17205]	ENSMMUG00000000610:E10.1-E11.1_359354	ENSMMUG00000000610:E10.1-E11.1	ENSMMUG00000000610:E11.1		0.331334	clu_474	TMEM8A:ENSMMUG00000000610:E10.1-E11.1_359354|ENSMMUG00000000610:E10.1-E11.1	chr20:360598-359354|chr20:360598-359399	alt-3'	0.378378								0		0			0			0.333333	0.769231		0				0	0.103448	0.888889		0				0	0.434783	0	0
TMEM8A	transmembrane protein 8A [Source:HGNC Symbol;Acc:HGNC:17205]	ENSMMUG00000000610:E10.1-E11.1	ENSMMUG00000000610:E10.1-E11.1_359354	ENSMMUG00000000610:E11.1		0.275862	clu_474	TMEM8A:ENSMMUG00000000610:E10.1-E11.1|ENSMMUG00000000610:E10.1-E11.1_359354	chr20:360598-359399|chr20:360598-359354	alt-3'	0.378378								0.8125		1			1			0.666667	0		1				1	0.724138	0.111111		1				1	0.565217	0.9	1
CAPN15	calpain 15 [Source:HGNC Symbol;Acc:HGNC:11182]	ENSMMUG00000000615:E12.1-E13.1_537924	ENSMMUG00000000615:E12.1-E13.1	ENSMMUG00000000615:E13.1		0.877193	clu_482	CAPN15:ENSMMUG00000000615:E12.1-E13.1_537924|ENSMMUG00000000615:E12.1-E13.1	chr20:537632-537924|chr20:537632-537920	alt-3'	0.756757	0.0344828	0	0	0	0.157895		0	0.037037	0.333333	0			0	0.208333	0	0	0.177778		0.877193			0		0	0	0	0	0	0	0	0	0.0322581	0	0		0
CAPN15	calpain 15 [Source:HGNC Symbol;Acc:HGNC:11182]	ENSMMUG00000000615:E12.1-E13.1	ENSMMUG00000000615:E12.1-E13.1_537924	ENSMMUG00000000615:E13.1		0.333333	clu_482	CAPN15:ENSMMUG00000000615:E12.1-E13.1|ENSMMUG00000000615:E12.1-E13.1_537924	chr20:537632-537920|chr20:537632-537924	alt-3'	0.756757	0.965517	1	1	1	0.842105		1	0.962963	0.666667	1			1	0.791667	1	1	0.822222		0.122807			1		1	1	1	1	1	1	1	1	0.967742	1	1		1
GGNBP2	gametogenetin binding protein 2 [Source:HGNC Symbol;Acc:HGNC:19357]	ENSMMUG00000000618:E8.1-E9.1	ENSMMUG00000000618:E8.1_42547009-E9.1	ENSMMUG00000000618:E8.1.42547009		0.300971	clu_487	GGNBP2:ENSMMUG00000000618:E8.1-E9.1|ENSMMUG00000000618:E8.1_42547009-E9.1	chr16:42547003-42548058|chr16:42547009-42548058	alt-5'	0.972973	0.863636	0.857143	0.911765	0.813333	0.989583	0.631579	0.796992	0.905882	0.947368	0.978022	0.840909	0.85	0.868687	0.782609	1	0.699029	0.866667	0.818182	0.907104		1	0.988372	0.700787	0.90625	0.938776	0.92562	0.934066	0.753086	0.76699	0.833333	0.926174	0.968254	0.920398	0.868132	0.89899	0.867925	0.875
GGNBP2	gametogenetin binding protein 2 [Source:HGNC Symbol;Acc:HGNC:19357]	ENSMMUG00000000618:E8.1_42547009-E9.1	ENSMMUG00000000618:E8.1-E9.1	ENSMMUG00000000618:E8.1.42547009		0.368421	clu_487	GGNBP2:ENSMMUG00000000618:E8.1_42547009-E9.1|ENSMMUG00000000618:E8.1-E9.1	chr16:42547009-42548058|chr16:42547003-42548058	alt-5'	0.972973	0.136364	0.142857	0.0882353	0.186667	0.0104167	0.368421	0.203008	0.0941176	0.0526316	0.021978	0.159091	0.15	0.131313	0.217391	0	0.300971	0.133333	0.181818	0.0928962		0	0.0116279	0.299213	0.09375	0.0612245	0.0743802	0.0659341	0.246914	0.23301	0.166667	0.0738255	0.031746	0.079602	0.131868	0.10101	0.132075	0.125
P3H2	prolyl 3-hydroxylase 2 [Source:HGNC Symbol;Acc:HGNC:19317]	ENSMMUG00000000623:E1.1-E2.1	ENSMMUG00000000623:U0.1_197194460-I1.1_196812587	ENSMMUG00000000623:E1.1|ENSMMUG00000000623:E2.1		0.407895	clu_489	P3H2:ENSMMUG00000000623:E1.1-E2.1|ENSMMUG00000000623:U0.1_197194460-I1.1_196812587	chr2:196843269-196716093|chr2:197194460-196812587	altPromoter	0.72973	1	0.941176		0.8		1	0.428571	0.607143		0.857143	1	0.818182	0.8125	0.909091	0		0.661765	0.444444			1	0.777778	0.2		0.592105	0.909091	1	0.142857		0.888889	0.294118	0.8	0.740741	0.875		0.958333
UBE3A	ubiquitin-protein ligase E3A [Source:RefSeq peptide;Acc:NP_001247969]	ENSMMUG00000000628:E12.1-E13.1	ENSMMUG00000000628:E11.1-E13.1	ENSMMUG00000000628:E12.1		0.295455	clu_491	UBE3A:ENSMMUG00000000628:E12.1-E13.1|ENSMMUG00000000628:E11.1-E13.1	chr7:2249270-2249169|chr7:2250530-2249169	cassette-exon	0.810811	1	1	0.862745	0.944444	1	1	1	1		1	0.875	1	0.8	0.704545		1	1	0.806452	1			0.923077	1		1	0.896552	1	0.956522	0.941176		1	0.793651	1	0.75	0.611111	1
UBE3A	ubiquitin-protein ligase E3A [Source:RefSeq peptide;Acc:NP_001247969]	ENSMMUG00000000628:U0.1_2302047-E1.1	ENSMMUG00000000628:U0.1_2302047-E4.1	ENSMMUG00000000628:E1.1		0.269841	clu_492	UBE3A:ENSMMUG00000000628:U0.1_2302047-E1.1|ENSMMUG00000000628:U0.1_2302047-E4.1	chr7:2302047-2301650|chr7:2302047-2298430	altPromoter	0.405405	0.368421					0.333333	0.636364	0.222222			0.0625					0.733333	0.823529	0.1				0.769231		0.222222		0.444444		0.714286	0.0769231			0.6	1
UBE3A	ubiquitin-protein ligase E3A [Source:RefSeq peptide;Acc:NP_001247969]	ENSMMUG00000000628:E1.1-E4.1	ENSMMUG00000000628:U0.1_2302047-E4.1	ENSMMUG00000000628:E1.1	(-)alt-N-terminus, (-)AA:585(ENSMMUP00000058706)->852(ENSMMUP00000059201)|(-)AZUL-IPR032353, (-)UBE3A-IPR017134	0.504762	clu_492	UBE3A:ENSMMUG00000000628:E1.1-E4.1|ENSMMUG00000000628:U0.1_2302047-E4.1	chr7:2300028-2298430|chr7:2302047-2298430	altPromoter	0.567568	0.176471		0.933333			0.904762	0.714286	0.416667		0.785714	0.347826		0.526316		0.5	0.692308	0.7	0.307692	0.6875				0.266667	0.125	0.857143	0.4		0.727273	0.0714286		1					0.833333
UBE3A	ubiquitin-protein ligase E3A [Source:RefSeq peptide;Acc:NP_001247969]	ENSMMUG00000000628:I13.1_2246898-E14.1	ENSMMUG00000000628:E13.1-E14.1	ENSMMUG00000000628:I13.1_2246898		0.411765	clu_493	UBE3A:ENSMMUG00000000628:I13.1_2246898-E14.1|ENSMMUG00000000628:E13.1-E14.1	chr7:2246898-2235071|chr7:2249096-2235071		0.837838	0.213333	0	0	0	0	0	0	0		0	0	0.166667		0	0.3125	0.411765	0	0.105263	0.0689655			0	0.0555556	0.6	0.0416667	0	0	0	0.047619		0	0.0263158	0	0.0833333	0	0.235294
UBE3A	ubiquitin-protein ligase E3A [Source:RefSeq peptide;Acc:NP_001247969]	ENSMMUG00000000628:U0.1_2302047-E4.1	ENSMMUG00000000628:E1.1-E4.1	ENSMMUG00000000628:U0.1_2302047		0.346154	clu_492	UBE3A:ENSMMUG00000000628:U0.1_2302047-E4.1|ENSMMUG00000000628:E1.1-E4.1	chr7:2302047-2298430|chr7:2300028-2298430	altPromoter	0.72973	0.346154	0	0.05			0.05	0.153846	0.217391	0.1	0.176471	0.193548		0.129032		0.461538	0.0322581	0.0232558	0.6	0.0416667			0.15	0.210526	0.227273	0.0588235	0.178571	0.111111	0	0.588235		0	0.181818	0			0
UBE3A	ubiquitin-protein ligase E3A [Source:RefSeq peptide;Acc:NP_001247969]	ENSMMUG00000000628:E13.1-E14.1	ENSMMUG00000000628:I13.1_2246898-E14.1	ENSMMUG00000000628:E13.1		0.710526	clu_493	UBE3A:ENSMMUG00000000628:E13.1-E14.1|ENSMMUG00000000628:I13.1_2246898-E14.1	chr7:2249096-2235071|chr7:2246898-2235071		0.864865	0.662921	1	0.863636	0.944444	1	1	1	0.833333		1	0.864865	0.681818	0.555556	1	0.578947	0.289474	1	0.73913	0.533333			1	0.564103	0.153846	0.92	1	1	0.961538	0.952381		1	0.973684	1	0.611111	0.887097	0.684211
UBE3A	ubiquitin-protein ligase E3A [Source:RefSeq peptide;Acc:NP_001247969]	ENSMMUG00000000628:E11.1-E13.1	ENSMMUG00000000628:E12.1-E13.1	ENSMMUG00000000628:E12.1		0.203125	clu_491	UBE3A:ENSMMUG00000000628:E11.1-E13.1|ENSMMUG00000000628:E12.1-E13.1	chr7:2250530-2249169|chr7:2249270-2249169	cassette-exon	0.918919	0	0	0.109375	0.04	0	0	0	0	0.111111	0	0.0869565	0	0.125	0.203125		0	0	0.103448	0		0	0.0571429	0	0	0	0.0789474	0	0.0322581	0.0454545	0	0	0.164557	0	0.125	0.17284	0
UBE3A	ubiquitin-protein ligase E3A [Source:RefSeq peptide;Acc:NP_001247969]	ENSMMUG00000000628:E11.1-E12.1	ENSMMUG00000000628:E11.1-E13.1	ENSMMUG00000000628:E12.1	(+)alt-N-terminus, (+)AA:189(ENSMMUP00000057466)->585(ENSMMUP00000058706)|(-)HECT_dom-IPR000569, (+)HECT_dom-IPR000569	0.393939	clu_491	UBE3A:ENSMMUG00000000628:E11.1-E12.1|ENSMMUG00000000628:E11.1-E13.1	chr7:2250530-2249425|chr7:2250530-2249169	cassette-exon	0.594595			0.65		1	1	1	1		1	0.777778			0.606061		1	1	0.818182				0.818182	1		1	0.75		0.888889	0.833333			0.551724	1	0.8	0.762712	1
RC3H1	ring finger and CCCH-type domains 1 [Source:HGNC Symbol;Acc:HGNC:29434]	ENSMMUG00000000630:E20.1-E22.1	ENSMMUG00000000630:E20.1-E22.2	ENSMMUG00000000630:E22.1	(-)alt-coding, (-)AA:1125(ENSMMUP00000042796)->1133(ENSMMUP00000000844)	0.708333	clu_499	RC3H1:ENSMMUG00000000630:E20.1-E22.1|ENSMMUG00000000630:E20.1-E22.2	chr1:193621705-193625101|chr1:193621705-193625104	alt-C-term	0.891892	0.106383	0.148936	0.473684	0.304348	0.0153846	0.222222	0.375	0.230769	0	0.448276	0.047619	0.24	0.142857	0.0434783	0.375	0.115385	0.565217	0.241935	0.421053				0.454545	0.31	0.466667	0.114754	0.708333	0.20904	0.0227273	0.0454545	0.35	0.310345	0	0.285714	0	0.30303
RC3H1	ring finger and CCCH-type domains 1 [Source:HGNC Symbol;Acc:HGNC:29434]	ENSMMUG00000000630:E20.1-E22.2	ENSMMUG00000000630:E20.1-E22.1	ENSMMUG00000000630:E22.1	(+)alt+coding, (+)AA:1125(ENSMMUP00000042796)+>1133(ENSMMUP00000000844)	0.758065	clu_499	RC3H1:ENSMMUG00000000630:E20.1-E22.2|ENSMMUG00000000630:E20.1-E22.1	chr1:193621705-193625104|chr1:193621705-193625101	alt-C-term	0.891892	0.893617	0.851064	0.526316	0.695652	0.984615	0.777778	0.625	0.769231	0.5	0.551724	0.452381	0.76	0.857143	0.956522	0.625	0.884615	0.434783	0.241935	0.578947				0.545455	0.18	0.533333	0.885246	0.291667	0.265537	0.477273	0.954545	0.65	0.689655	1	0.714286	1	0.69697
RC3H1	ring finger and CCCH-type domains 1 [Source:HGNC Symbol;Acc:HGNC:29434]	ENSMMUG00000000630:I21.1_193622721-E22.2	ENSMMUG00000000630:E20.1-E22.2	ENSMMUG00000000630:I21.1_193622721		0.5	clu_499	RC3H1:ENSMMUG00000000630:I21.1_193622721-E22.2|ENSMMUG00000000630:E20.1-E22.2	chr1:193622721-193625104|chr1:193621705-193625104		0.891892	0	0	0	0	0	0	0	0	0.5	0	0.452381	0	0	0	0	0	0	0.258065	0				0	0.18	0	0	0	0.288136	0.477273	0	0	0	0	0	0	0
RC3H1	ring finger and CCCH-type domains 1 [Source:HGNC Symbol;Acc:HGNC:29434]	ENSMMUG00000000630:E18.1-E19.2	ENSMMUG00000000630:E18.1-E19.1	ENSMMUG00000000630:E19.1	(-)alt-coding, (-)AA:1125(ENSMMUP00000042796)->1133(ENSMMUP00000000844)	0.931034	clu_498	RC3H1:ENSMMUG00000000630:E18.1-E19.2|ENSMMUG00000000630:E18.1-E19.1	chr1:193617057-193619737|chr1:193617057-193619710	alt-3'	0.810811	0.0333333	0.0412371	0	0	0		0.545455	0.114754	0	0.25	0	0.222222	0.315789	0.0645161		0.0909091	0.0517241	0.0784314	0					0	0.0810811	0.404762	0.931034	0.339286	0.619048	0	0.235294	0.103448	0.0224719	0		0	0
RC3H1	ring finger and CCCH-type domains 1 [Source:HGNC Symbol;Acc:HGNC:29434]	ENSMMUG00000000630:E18.1-E19.1	ENSMMUG00000000630:E18.1-E19.2	ENSMMUG00000000630:E19.1	(+)alt-coding, (+)AA:1125(ENSMMUP00000042796)->1133(ENSMMUP00000000844)	0.619048	clu_498	RC3H1:ENSMMUG00000000630:E18.1-E19.1|ENSMMUG00000000630:E18.1-E19.2	chr1:193617057-193619710|chr1:193617057-193619737	alt-3'	0.810811	0.966667	0.958763	1	1	1		0.454545	0.885246	1	0.75	1	0.777778	0.684211	0.935484		0.909091	0.948276	0.921569	1					1	0.918919	0.595238	0.0689655	0.660714	0.380952	1	0.764706	0.896552	0.977528	1		1	1
RC3H1	ring finger and CCCH-type domains 1 [Source:HGNC Symbol;Acc:HGNC:29434]	ENSMMUG00000000630:I21.1_193622721-E22.1	ENSMMUG00000000630:E20.1-E22.2	ENSMMUG00000000630:I21.1_193622721|ENSMMUG00000000630:E22.1		0.33	clu_499	RC3H1:ENSMMUG00000000630:I21.1_193622721-E22.1|ENSMMUG00000000630:E20.1-E22.2	chr1:193622721-193625101|chr1:193621705-193625104		0.891892	0	0	0	0	0	0	0	0	0	0	0.047619	0	0	0	0	0	0	0.258065	0				0	0.33	0	0	0	0.237288	0.0227273	0	0	0	0	0	0	0
WDR78	WD repeat domain 78 [Source:HGNC Symbol;Acc:HGNC:26252]	ENSMMUG00000000641:E7.1-E8.2	ENSMMUG00000000641:E7.1-E9.1	ENSMMUG00000000641:E8.2		0.349206	clu_501	WDR78:ENSMMUG00000000641:E7.1-E8.2|ENSMMUG00000000641:E7.1-E9.1	chr1:66632690-66624746|chr1:66632690-66610125	cassette-exon	0.756757	0.837838	0.96875	0.650794	0.956522	1	0.647059	0.866667	0.933333		1	0.666667	0.758621		1	0.166667	0.952381	1	0.285714				1	0.666667		0.263158	1	1	1			0.333333	0.958333	0.857143	0.851852	1	0.952381
WDR78	WD repeat domain 78 [Source:HGNC Symbol;Acc:HGNC:26252]	ENSMMUG00000000641:E7.1-E9.1	ENSMMUG00000000641:E7.1-E8.2	ENSMMUG00000000641:E8.2		0.520833	clu_501	WDR78:ENSMMUG00000000641:E7.1-E9.1|ENSMMUG00000000641:E7.1-E8.2	chr1:66632690-66610125|chr1:66632690-66624746	cassette-exon	0.756757	0.09375	0.0181818	0.289474	0.0333333	0	0.206897	0.0961538	0.037037		0	0.241379	0.170732		0	0.833333	0.04	0	0.520833				0	0.235294		0.258065	0	0	0			0.3	0.0294118	0.0909091	0.0930233	0	0.04
WDR78	WD repeat domain 78 [Source:HGNC Symbol;Acc:HGNC:26252]	ENSMMUG00000000641:E6.2-E7.1	ENSMMUG00000000641:E5.1-E7.1	ENSMMUG00000000641:E6.2		0.478261	clu_502	WDR78:ENSMMUG00000000641:E6.2-E7.1|ENSMMUG00000000641:E5.1-E7.1	chr1:66637012-66632829|chr1:66651607-66632829	cassette-exon	0.432432		0.962963	0.753623	0.609756			1			0.521739	0.782609	0.421053		1		0.95	0.441176					0.954545			0.904762		0.576923					0.7	0.272727	0.818182
WDR78	WD repeat domain 78 [Source:HGNC Symbol;Acc:HGNC:26252]	ENSMMUG00000000641:E3.1-E4.1	ENSMMUG00000000641:E3.1-E6.1	ENSMMUG00000000641:E4.1		0.161765	clu_502	WDR78:ENSMMUG00000000641:E3.1-E4.1|ENSMMUG00000000641:E3.1-E6.1	chr1:66666249-66653911|chr1:66666249-66637168	cassette-exon	0.918919	0.942857	0.875	0.863636	0.93617	0.991597	0.941176	0.992481	0.957447	1	0.916667	0.85	0.931818	0.970588	0.981818	0.842105	0.941176	0.866142	0.952381	1			0.915493	1	1	0.95122	1	0.795918	0.875	0.98		1	0.838235	0.892857	1	0.615385	0.955882	1
WDR78	WD repeat domain 78 [Source:HGNC Symbol;Acc:HGNC:26252]	ENSMMUG00000000641:E8.2-E9.1	ENSMMUG00000000641:E7.1-E9.1	ENSMMUG00000000641:E8.2	(+)alt-N-terminus, (+)alt-C-terminus, (+)AA:167(ENSMMUP00000044074)->581(ENSMMUP00000058019)|(+)WD40/YVTN_repeat-like_dom-IPR015943, (+)WD40_repeat-IPR001680, (+)WD40_repeat_dom-IPR017986	0.446753	clu_501	WDR78:ENSMMUG00000000641:E8.2-E9.1|ENSMMUG00000000641:E7.1-E9.1	chr1:66624591-66610125|chr1:66632690-66610125	cassette-exon	0.513514	0.818182	0.458333	0.371429	0.875		0.666667	0.74359	0.923077			0.533333	0.157895		1	0			0.342105					0.555556		0.6						0.647059	0.909091	0.8	0.8	1
WDR78	WD repeat domain 78 [Source:HGNC Symbol;Acc:HGNC:26252]	ENSMMUG00000000641:E5.1-E6.1	ENSMMUG00000000641:E3.1-E6.1	ENSMMUG00000000641:E5.1		0.358025	clu_502	WDR78:ENSMMUG00000000641:E5.1-E6.1|ENSMMUG00000000641:E3.1-E6.1	chr1:66651607-66637168|chr1:66666249-66637168	cassette-exon	0.72973	0.692308	0.84375	0.753247	0.709677	0.710526	0.878049	1	0.868421		0.823529	0.666667	0.642857	0.833333	0.944444	0.7	0.8	0.641975	0.75				0.869565	0.833333	0.642857	0.9		0.527778					0.652174	0.777778	0.894737	0.4375	0.84
MIER1	MIER1 transcriptional regulator [Source:HGNC Symbol;Acc:HGNC:29657]	ENSMMUG00000000643:E4.2-E6.1	ENSMMUG00000000643:E2.1-E6.1	ENSMMUG00000000643:E4.2	(+)alt-N-terminus, (+)alt-C-terminus, (+)AA:486(ENSMMUP00000000864)->512(ENSMMUP00000000865)|(-)MIER1-IPR031169, (+)MIER1-IPR031169	0.493636	clu_510	MIER1:ENSMMUG00000000643:E4.2-E6.1|ENSMMUG00000000643:E2.1-E6.1	chr1:66690652-66700218|chr1:66686174-66700218	altPromoter	0.648649	0.575758	0.88	0.407407	0.777778	1		1	0.5		0.5	0.642857		0.821429	0.666667					0.722222			0.571429	0.521739		0.386364		0.692308		0.428571	0.333333	0.888889	0.310345	0.604651	0.545455	0.555556	0.777778
MIER1	MIER1 transcriptional regulator [Source:HGNC Symbol;Acc:HGNC:29657]	ENSMMUG00000000643:E2.1-E6.1	ENSMMUG00000000643:E4.2-E6.1	ENSMMUG00000000643:E4.2	(-)alt-N-terminus, (-)alt-C-terminus, (-)AA:486(ENSMMUP00000000864)->512(ENSMMUP00000000865)|(+)MIER1+IPR031169, (-)MIER1-IPR031169	0.555556	clu_510	MIER1:ENSMMUG00000000643:E2.1-E6.1|ENSMMUG00000000643:E4.2-E6.1	chr1:66686174-66700218|chr1:66690652-66700218	altPromoter	0.648649	0.0697674	0	0.555556	0.111111	0		0	0.242424		0.5	0.344828		0.0714286	0.333333					0.277778			0	0		0.488889		0.307692		0.117647	0.111111	0.111111	0.1	0.25	0.454545	0.444444	0.222222
MIER1	MIER1 transcriptional regulator [Source:HGNC Symbol;Acc:HGNC:29657]	ENSMMUG00000000643:E3.2-E6.1	ENSMMUG00000000643:E4.2-E6.1	ENSMMUG00000000643:E4.2	(-)alt-N-terminus, (-)AA:511(ENSMMUP00000052266)->512(ENSMMUP00000000865)|(+)MIER1+IPR031169, (-)MIER1-IPR031169	0.551724	clu_510	MIER1:ENSMMUG00000000643:E3.2-E6.1|ENSMMUG00000000643:E4.2-E6.1	chr1:66689214-66700218|chr1:66690652-66700218	altPromoter	0.648649	0.333333	0.12	0.037037	0.111111	0		0	0.2		0	0		0.107143	0					0			0	0.478261		0.0909091		0		0.428571	0.555556	0	0.551724	0	0	0	0
UBXN11	UBX domain protein 11 [Source:HGNC Symbol;Acc:HGNC:30600]	ENSMMUG00000000649:I15.1-E16.1	ENSMMUG00000000649:E15.1-E16.1	ENSMMUG00000000649:I15.1		0.368421	clu_521	UBXN11:ENSMMUG00000000649:I15.1-E16.1|ENSMMUG00000000649:E15.1-E16.1	chr1:25093688-25093687|chr1:25093767-25093687	intron-retention	0.243243		0.368421										0	0	0	1							0.5			0				0							1
UBXN11	UBX domain protein 11 [Source:HGNC Symbol;Acc:HGNC:30600]	ENSMMUG00000000649:E15.1-E16.1	ENSMMUG00000000649:I15.1-E16.1	ENSMMUG00000000649:E15.1		1	clu_521	UBXN11:ENSMMUG00000000649:E15.1-E16.1|ENSMMUG00000000649:I15.1-E16.1	chr1:25093767-25093687|chr1:25093688-25093687	intron-retention	0.27027		0.545455										1	0.392857	1	0							0.32		0	1				1							0
SERBP1	SERPINE1 mRNA binding protein 1 [Source:HGNC Symbol;Acc:HGNC:17860]	ENSMMUG00000000652:E4.1-E5.1	ENSMMUG00000000652:E4.1-E5.1_67193764	ENSMMUG00000000652:E5.1	(+)alt-coding, (+)AA:363(ENSMMUP00000046439)->393(ENSMMUP00000000885)|(-)HABP4_PAIRBP1-bd-IPR006861, (-)SERBP1-IPR027205, (+)HABP4_PAIRBP1-bd-IPR006861, (+)SERBP1-IPR027205	0.256757	clu_523	SERBP1:ENSMMUG00000000652:E4.1-E5.1|ENSMMUG00000000652:E4.1-E5.1_67193764	chr1:67194319-67193719|chr1:67194319-67193764	alt-3'	1	0.784795	0.845048	0.868594	0.888342	0.854227	0.905028	0.879833	0.898955	0.838057	0.84803	0.797904	0.80212	0.843552	0.921053	0.887603	0.760829	0.852222	0.777559	0.842814	1	1	0.933071	0.902669	0.643357	0.816199	0.743243	0.84898	0.794931	0.800384	0.818792	0.913775	0.844068	0.821676	0.803922	0.749467	0.833962	0.822511
SERBP1	SERPINE1 mRNA binding protein 1 [Source:HGNC Symbol;Acc:HGNC:17860]	ENSMMUG00000000652:E3.1-E4.1_67194390	ENSMMUG00000000652:E3.1-E4.1	ENSMMUG00000000652:E4.1_67194390		0.384353	clu_523	SERBP1:ENSMMUG00000000652:E3.1-E4.1_67194390|ENSMMUG00000000652:E3.1-E4.1	chr1:67194510-67194390|chr1:67194510-67194408	alt-3'	1	0.461017	0.374034	0.516624	0.465116	0.457534	0.478142	0.598269	0.330065	0.527859	0.348571	0.468085	0.442105	0.501006	0.427481	0.404355	0.274686	0.407134	0.519929	0.451314	0.6875	0.198864	0.659039	0.426254	0.502907	0.446579	0.431221	0.447332	0.484288	0.532042	0.531915	0.433333	0.405577	0.436337	0.392857	0.582888	0.466135	0.491525
SERBP1	SERPINE1 mRNA binding protein 1 [Source:HGNC Symbol;Acc:HGNC:17860]	ENSMMUG00000000652:E3.1-E4.1	ENSMMUG00000000652:E3.1-E4.1_67194390	ENSMMUG00000000652:E4.1	(+)alt-coding, (+)AA:363(ENSMMUP00000046439)->393(ENSMMUP00000000885)|(-)HABP4_PAIRBP1-bd-IPR006861, (-)SERBP1-IPR027205, (+)HABP4_PAIRBP1-bd-IPR006861, (+)SERBP1-IPR027205	0.420419	clu_523	SERBP1:ENSMMUG00000000652:E3.1-E4.1|ENSMMUG00000000652:E3.1-E4.1_67194390	chr1:67194510-67194408|chr1:67194510-67194390	alt-3'	1	0.522034	0.612056	0.465473	0.511628	0.526027	0.502732	0.380717	0.658497	0.472141	0.634286	0.525266	0.547368	0.482897	0.545802	0.584759	0.698384	0.574416	0.480071	0.522411	0.3125	0.801136	0.315789	0.563422	0.497093	0.536615	0.525502	0.534884	0.515712	0.467958	0.429787	0.553704	0.569075	0.545793	0.583333	0.394385	0.515936	0.508475
SERBP1	SERPINE1 mRNA binding protein 1 [Source:HGNC Symbol;Acc:HGNC:17860]	ENSMMUG00000000652:E4.1-E5.1_67193764	ENSMMUG00000000652:E4.1-E5.1	ENSMMUG00000000652:E5.1		0.297382	clu_523	SERBP1:ENSMMUG00000000652:E4.1-E5.1_67193764|ENSMMUG00000000652:E4.1-E5.1	chr1:67194319-67193764|chr1:67194319-67193719	alt-3'	1	0.197661	0.140575	0.0959264	0.090312	0.12828	0.075419	0.102403	0.0888502	0.161943	0.135084	0.194611	0.187279	0.145877	0.0657895	0.100826	0.210923	0.131111	0.219488	0.131737	0	0	0.0452756	0.0863422	0.342657	0.169263	0.219219	0.133333	0.205069	0.199616	0.151007	0.0715037	0.133333	0.159877	0.171569	0.200426	0.149057	0.177489
RRAS2	RAS related 2 [Source:HGNC Symbol;Acc:HGNC:17271]	ENSMMUG00000000664:E1.1-E5.1	ENSMMUG00000000664:I1.1_52075932-E5.1	ENSMMUG00000000664:E1.1	(+)alt-N-terminus, (+)AA:175(ENSMMUP00000041720)->204(ENSMMUP00000045129)|(-)Small_GTPase-IPR001806, (-)Small_GTPase_Ras-IPR020849, (+)P-loop_NTPase-IPR027417, (+)Small_GTP-bd_dom-IPR005225, (+)Small_GTPase-IPR001806, (+)Small_GTPase_Ras-IPR020849	0.545455	clu_529	RRAS2:ENSMMUG00000000664:E1.1-E5.1|ENSMMUG00000000664:I1.1_52075932-E5.1	chr14:52075229-52137513|chr14:52075932-52137513	altPromoter	0.405405					0.266667		1	1	1		0.9			1	1	0.961538	0.833333								1	1	1		0.5			1	0.454545
RABGAP1	RAB GTPase activating protein 1 [Source:HGNC Symbol;Acc:HGNC:17155]	ENSMMUG00000000670:I3.1_16109266-E4.1	ENSMMUG00000000670:E3.1-E4.1	ENSMMUG00000000670:I3.1_16109266		0.222222	clu_532	RABGAP1:ENSMMUG00000000670:I3.1_16109266-E4.1|ENSMMUG00000000670:E3.1-E4.1	chr15:16109266-16107827|chr15:16109316-16107827		0.918919	0.0510204	0.08	0.138686	0	0.208955	0.0176991	0.0138889	0	0.0588235	0	0.122642	0.0769231	0	0.203125	0	0.0461538	0.0131579	0.0140845	0.0666667			0.222222	0	0	0.0225564	0.111111	0.010101	0.0166667	0.14	0	0	0	0.0127389	0.0307692	0	0.0263158
RABGAP1	RAB GTPase activating protein 1 [Source:HGNC Symbol;Acc:HGNC:17155]	ENSMMUG00000000670:E2.2-E3.1	ENSMMUG00000000670:E2.2-E4.1	ENSMMUG00000000670:E3.1		0.225806	clu_532	RABGAP1:ENSMMUG00000000670:E2.2-E3.1|ENSMMUG00000000670:E2.2-E4.1	chr15:16137330-16109550|chr15:16137330-16107827	cassette-exon	0.891892	1	1	1	1	1	0.277778	1	1	0.615385	1	0.774194	0.981132	1	1		1	0.934783	0.861111	1			1	1	1	0.970149	1	1	1	0.957447	1	1	0.949153	1	1	1	1
RABGAP1	RAB GTPase activating protein 1 [Source:HGNC Symbol;Acc:HGNC:17155]	ENSMMUG00000000670:E3.1-E4.1	ENSMMUG00000000670:I3.1_16109266-E4.1	ENSMMUG00000000670:E3.1		0.240876	clu_532	RABGAP1:ENSMMUG00000000670:E3.1-E4.1|ENSMMUG00000000670:I3.1_16109266-E4.1	chr15:16109316-16107827|chr15:16109266-16107827		0.918919	0.94898	0.92	0.759124	1	0.791045	0.752212	0.986111	1	0.843137	1	0.792453	0.897436	1	0.796875	1	0.953846	0.947368	0.915493	0.933333			0.777778	1	1	0.977444	0.888889	0.989899	0.983333	0.82	1	1	0.969072	0.987261	0.969231	1	0.973684
RABGAP1	RAB GTPase activating protein 1 [Source:HGNC Symbol;Acc:HGNC:17155]	ENSMMUG00000000670:E6.1-E8.1	ENSMMUG00000000670:E6.1-I7.1_16101872	ENSMMUG00000000670:E8.1	(-)truncated, (+)AA:313(ENSMMUP00000039851)->1069(ENSMMUP00000030184)|(-)RabGAP1-IPR033185, (+)Homeodomain-like-IPR009057, (+)Kinesin-like-IPR022164, (+)Rab-GTPase-TBC_dom-IPR000195, (+)RabGAP1-IPR033185	0.333333	clu_533	RABGAP1:ENSMMUG00000000670:E6.1-E8.1|ENSMMUG00000000670:E6.1-I7.1_16101872	chr15:16103842-16097676|chr15:16103842-16101872	alt-C-term	0.891892	0.979167	1	1	0.986301		0.814815	1	1	0.783784	1	0.911111	0.917293	0.794872	1	1	0.881818	0.790698	1	0.662162				0.666667	0.888889	0.947368	0.959184	0.987805	0.8	0.901235	0.96	0.916667	0.934426	0.979452	0.909091	1	1	0.714286
RABGAP1	RAB GTPase activating protein 1 [Source:HGNC Symbol;Acc:HGNC:17155]	ENSMMUG00000000670:E15.1-E16.1	ENSMMUG00000000670:I15.1_16029276-E16.1	ENSMMUG00000000670:E15.1		0.395161	clu_535	RABGAP1:ENSMMUG00000000670:E15.1-E16.1|ENSMMUG00000000670:I15.1_16029276-E16.1	chr15:16029421-16024205|chr15:16029276-16024205		0.864865	1	0.604839	1	1	1	1		1	1	1	0.984127	0.916667	1	0.96875		1	0.807692	0.818182	1		1	1	1	0.894737	0.45	1	0.8125	0.555556	1		1	0.962963	1	0.827586	1	1
		ENSMMUG00000000671:E10.1-E11.1	ENSMMUG00000000671:E7.1-E11.1	ENSMMUG00000000671:E10.1		0.322581	clu_538	:ENSMMUG00000000671:E10.1-E11.1|ENSMMUG00000000671:E7.1-E11.1	chrX:143204861-143201151|chrX:143208187-143201151	cassette-exon	0.72973	0.756757	0.911111	1		0.617647	1	1	1		0.904762	1	0.647059	1			0.909091	1	1	0.677419					0.952381	1	1	1	0.923077	1	1	0.926829	0.870968	1	0.888889			1
		ENSMMUG00000000671:E7.1-E10.1	ENSMMUG00000000671:E7.1-E11.1	ENSMMUG00000000671:E10.1	(+)alt-C-terminus, (+)AA:341(ENSMMUP00000000903)->484(ENSMMUP00000000902)|(-)Alkaline_Pase-like_a/b/a-IPR017849, (-)Sulfatase_N-IPR000917, (+)Alkaline_Pase-like_a/b/a-IPR017849, (+)Alkaline_phosphatase_core-IPR017850, (+)Sulfatase_N-IPR000917	0.371429	clu_538	:ENSMMUG00000000671:E7.1-E10.1|ENSMMUG00000000671:E7.1-E11.1	chrX:143208187-143205034|chrX:143208187-143201151	cassette-exon	0.810811	1	1	1	1	0.628571	1	1	1		1	1	1	1	1	1	0.947368		1	0.52381			1	1	0.935484	1	1		0.923077	1		1	1	1		1	1	1
FBXO28	F-box protein 28 [Source:HGNC Symbol;Acc:HGNC:29046]	ENSMMUG00000000676:E5.1-E6.1	ENSMMUG00000000676:I5.1_142272428-E6.1	ENSMMUG00000000676:E5.1	(-)truncated, (+)AA:180(ENSMMUP00000050980)->369(ENSMMUP00000041411)	0.363636	clu_539	FBXO28:ENSMMUG00000000676:E5.1-E6.1|ENSMMUG00000000676:I5.1_142272428-E6.1	chr1:142276859-142270952|chr1:142272428-142270952		0.891892	0.851852	0.944444	1	1	1	0.8		0.636364		0.9375	1	0.871795	0.875	1	0.947368	1	0.95	0.651163	1			1	1	0.769231	1	1	1	1	0.93617	1	0.585714	0.809524	0.95082	1	1	1	1
FBXO28	F-box protein 28 [Source:HGNC Symbol;Acc:HGNC:29046]	ENSMMUG00000000676:I5.1_142272428-E6.1	ENSMMUG00000000676:E5.1-E6.1	ENSMMUG00000000676:I5.1_142272428		0.254545	clu_539	FBXO28:ENSMMUG00000000676:I5.1_142272428-E6.1|ENSMMUG00000000676:E5.1-E6.1	chr1:142272428-142270952|chr1:142276859-142270952		0.891892	0.132075	0	0	0	0	0.0153846		0.185185		0.0625	0	0.0810811	0	0	0.0526316	0	0	0.164179	0			0	0	0.0909091	0	0	0	0	0.0638298	0	0.254545	0.15	0.0491803	0	0	0	0
FBXO28	F-box protein 28 [Source:HGNC Symbol;Acc:HGNC:29046]	ENSMMUG00000000676:E5.1-I5.1_142272506	ENSMMUG00000000676:E5.1-E6.1	ENSMMUG00000000676:I5.1_142272506		0.267857	clu_539	FBXO28:ENSMMUG00000000676:E5.1-I5.1_142272506|ENSMMUG00000000676:E5.1-E6.1	chr1:142276859-142272506|chr1:142276859-142270952		0.891892	0.0212766	0.0555556	0	0	0	0		0.214286		0	0	0.0555556	0.125	0	0	0	0.0333333	0.253333	0			0	0	0.166667	0	0	0	0	0	0	0.267857	0.0555556	0	0	0	0	0
PNPLA1	patatin like phospholipase domain containing 1 [Source:HGNC Symbol;Acc:HGNC:21246]	ENSMMUG00000000685:E5.1-E6.1	ENSMMUG00000000685:I5.1_37232487-E6.1	ENSMMUG00000000685:E5.1		0.5	clu_554	PNPLA1:ENSMMUG00000000685:E5.1-E6.1|ENSMMUG00000000685:I5.1_37232487-E6.1	chr4:37226941-37233631|chr4:37232487-37233631		0.864865	1		1	1			0.5	1	1	1	0.461538	1	1	1	1	1	1	1	0.025974		1	1	1	1	1	1	1	0.956522	1	0.966667	1	1	1	1		1	1
PNPLA1	patatin like phospholipase domain containing 1 [Source:HGNC Symbol;Acc:HGNC:21246]	ENSMMUG00000000685:I5.1_37232487-E6.1	ENSMMUG00000000685:E5.1-E6.1	ENSMMUG00000000685:I5.1_37232487		0.956522	clu_554	PNPLA1:ENSMMUG00000000685:I5.1_37232487-E6.1|ENSMMUG00000000685:E5.1-E6.1	chr4:37232487-37233631|chr4:37226941-37233631		0.864865	0		0	0			0.407407	0	0	0	0	0	0	0	0	0	0	0	0.956522		0	0	0	0	0	0	0	0.0434783	0	0.0333333	0	0	0	0		0	0
FAM206A	family with sequence similarity 206 member A [Source:HGNC Symbol;Acc:HGNC:1364]	ENSMMUG00000000689:E2.1-E4.1	ENSMMUG00000000689:E2.1-E3.1	ENSMMUG00000000689:E3.1		1	clu_556	FAM206A:ENSMMUG00000000689:E2.1-E4.1|ENSMMUG00000000689:E2.1-E3.1	chr15:30636486-30632999|chr15:30636486-30635866	cassette-exon	0.864865	0	0.0677966	0		0	0	1	0	0	0	0.0166667	0	0.181818		0	0	0.0322581	0.105263	0.142857			0	0.111111	0	0	0.681818	0	0	0	0.0625	0	0.105263	0.0285714	0.333333	0	0
FAM206A	family with sequence similarity 206 member A [Source:HGNC Symbol;Acc:HGNC:1364]	ENSMMUG00000000689:E2.1-E3.1	ENSMMUG00000000689:E2.1-E4.1	ENSMMUG00000000689:E3.1		0.714286	clu_556	FAM206A:ENSMMUG00000000689:E2.1-E3.1|ENSMMUG00000000689:E2.1-E4.1	chr15:30636486-30635866|chr15:30636486-30632999	cassette-exon	0.405405		0.894737				1	0			1	0.97561	1				1	0.916667					1		1	1	0.285714					1	0.809524	0.947368
FAM206A	family with sequence similarity 206 member A [Source:HGNC Symbol;Acc:HGNC:1364]	ENSMMUG00000000689:E3.1-E4.1	ENSMMUG00000000689:E2.1-E4.1	ENSMMUG00000000689:E3.1	(+)alt-C-terminus, (+)AA:115(ENSMMUP00000039637)->180(ENSMMUP00000000926)|(+)GCV_H-IPR002930, (+)Single_hybrid_motif-IPR011053	0.9375	clu_556	FAM206A:ENSMMUG00000000689:E3.1-E4.1|ENSMMUG00000000689:E2.1-E4.1	chr15:30635737-30632999|chr15:30636486-30632999	cassette-exon	0.72973		0.84	1		1		0	1	1	1	0.95	1	0.777778			1	0.95	0.846154	0.818182			1			0.444444	0.0625	1	1	1	0.888889	1	0.809524	0.941176	0.6	1	1
PHLDB2	pleckstrin homology like domain family B member 2 [Source:HGNC Symbol;Acc:HGNC:29573]	ENSMMUG00000000694:E1.3-ENSMMUG00000000692:E6.1	ENSMMUG00000000694:E3.1-E4.1	ENSMMUG00000000694:E1.3|ENSMMUG00000000694:ENSMMUG00000000692:E6.1		0.884615	clu_564	PHLDB2:ENSMMUG00000000694:E1.3-ENSMMUG00000000692:E6.1|ENSMMUG00000000694:E3.1-E4.1	chr2:32804733-32909235|chr2:32860763-32909235	trans-splicing	0.405405			0								0.6			0.8	1		0.925926	0.666667	1		1	1	1		0.148148	0	0.115385		0.928571						0.3
PHLDB2	pleckstrin homology like domain family B member 2 [Source:HGNC Symbol;Acc:HGNC:29573]	ENSMMUG00000000694:E11.1-E13.1	ENSMMUG00000000694:E12.1-E13.1	ENSMMUG00000000694:E12.1	(-)alt-coding, (-)AA:1210(ENSMMUP00000000935)->1253(ENSMMUP00000000934)	0.615385	clu_563	PHLDB2:ENSMMUG00000000694:E11.1-E13.1|ENSMMUG00000000694:E12.1-E13.1	chr2:32984654-33003987|chr2:32997181-33003987	cassette-exon	0.864865	0.340741	0.18	0.0666667	0.196429	0	0.0294118	0.0526316	0	0	0.0555556	0.0941176	0	0.0454545	0.545455	0.176471	0.2	0.212121	0.153846				0.615385	0	0	0.0588235	0.14	0.0222222	0.407407	0.030303		0.461538	0.04	0.157895	0	0.666667	0.0588235
PHLDB2	pleckstrin homology like domain family B member 2 [Source:HGNC Symbol;Acc:HGNC:29573]	ENSMMUG00000000694:E3.1-E4.1	ENSMMUG00000000694:E1.3-ENSMMUG00000000692:E6.1	ENSMMUG00000000694:E3.1|ENSMMUG00000000694:E4.1		1	clu_564	PHLDB2:ENSMMUG00000000694:E3.1-E4.1|ENSMMUG00000000694:E1.3-ENSMMUG00000000692:E6.1	chr2:32860763-32909235|chr2:32804733-32909235	trans-splicing	0.351351			1								0.4			0.0588235	0		0	0	0		0	0	0		0.782609		0.162791		0.0714286
PHLDB2	pleckstrin homology like domain family B member 2 [Source:HGNC Symbol;Acc:HGNC:29573]	ENSMMUG00000000694:E11.1-E12.1	ENSMMUG00000000694:E11.1-E13.1	ENSMMUG00000000694:E12.1	(+)alt-coding, (+)AA:1210(ENSMMUP00000000935)->1253(ENSMMUP00000000934)	0.362471	clu_563	PHLDB2:ENSMMUG00000000694:E11.1-E12.1|ENSMMUG00000000694:E11.1-E13.1	chr2:32984654-32997053|chr2:32984654-33003987	cassette-exon	0.513514	0.410256	0.25		0.607143		0.947368	0.8			0.9	0.771429	0.4		0.333333	0.75		0.5625	0.466667				0.2			0.772727	0.588235		0.153846	0.944444				0.590909		0.166667
PHLDB2	pleckstrin homology like domain family B member 2 [Source:HGNC Symbol;Acc:HGNC:29573]	ENSMMUG00000000694:E12.1-E13.1	ENSMMUG00000000694:E11.1-E13.1	ENSMMUG00000000694:E12.1	(+)alt-coding, (+)AA:1210(ENSMMUP00000000935)->1253(ENSMMUP00000000934)	0.446602	clu_563	PHLDB2:ENSMMUG00000000694:E12.1-E13.1|ENSMMUG00000000694:E11.1-E13.1	chr2:32997181-33003987|chr2:32984654-33003987	cassette-exon	0.72973	0.553398	0.808511	0.909091	0.717949	1	0.9375	0.933333	1		0.888889	0.862069	0.7	0.9375				0.708333	0.822222				0.272727		1	0.926471	0.825	0.976744	0.56	0.9375		0.5	0.947368	0.795455	1	0.230769	0.933333
FLNB	filamin B [Source:HGNC Symbol;Acc:HGNC:3755]	ENSMMUG00000000706:E32.1_84002485-E33.1	ENSMMUG00000000706:E32.1-E33.1	ENSMMUG00000000706:E32.1.84002485		0.95	clu_578	FLNB:ENSMMUG00000000706:E32.1_84002485-E33.1|ENSMMUG00000000706:E32.1-E33.1	chr2:84002485-84001724|chr2:84002452-84001724	alt-5'	0.540541				0.333333	0.357143	0.95				0	0.05	0.5					0.307692		0		0		0		0.212766	0.636364	0	0	0		0.416667	0	0.5	0.222222		0
FLNB	filamin B [Source:HGNC Symbol;Acc:HGNC:3755]	ENSMMUG00000000706:E32.1-E33.1	ENSMMUG00000000706:E32.1_84002485-E33.1	ENSMMUG00000000706:E32.1.84002485	(-)alt-coding, (-)AA:2602(ENSMMUP00000000961)->2609(ENSMMUP00000000960)|(-)FLNB-IPR029874, (-)Filamin/ABP280_repeat-like-IPR017868, (-)Filamin/ABP280_rpt-IPR001298, (-)Ig-like_fold-IPR013783, (-)Ig_E-set-IPR014756, (+)FLNB-IPR029874, (+)Filamin/ABP280_repeat-like-IPR017868, (+)Filamin/ABP280_rpt-IPR001298, (+)Ig-like_fold-IPR013783, (+)Ig_E-set-IPR014756	0.319149	clu_578	FLNB:ENSMMUG00000000706:E32.1-E33.1|ENSMMUG00000000706:E32.1_84002485-E33.1	chr2:84002452-84001724|chr2:84002485-84001724	alt-5'	0.540541				0.666667	0.642857	0.05				1	0.9	0.5					0.692308		1		1		1		0.680851	0.363636	1	0.944444	1		0.583333	1	0.5	0.777778		1
ERCC1	ERCC excision repair 1, endonuclease non-catalytic subunit [Source:HGNC Symbol;Acc:HGNC:3433]	ENSMMUG00000000718:E7.1-E9.1	ENSMMUG00000000718:E7.1-E8.1	ENSMMUG00000000718:E8.1	(-)alt-coding, (-)AA:274(ENSMMUP00000051568)->298(ENSMMUP00000053908)|(-)RuvA_2-like-IPR010994	0.765139	clu_584	ERCC1:ENSMMUG00000000718:E7.1-E9.1|ENSMMUG00000000718:E7.1-E8.1	chr19:40736269-40733606|chr19:40736269-40733898	cassette-exon	0.594595	0.181818	0.222222	0	0			0.538462	0.5	0.416667		0	0.1	0.7		0.1	0.0689655	0.727273					0.136364	0.0425532		0.111111		0.0625			0.181818	0.807692	0.0909091	0	0.321429
ERCC1	ERCC excision repair 1, endonuclease non-catalytic subunit [Source:HGNC Symbol;Acc:HGNC:3433]	ENSMMUG00000000718:E7.1-E8.1	ENSMMUG00000000718:E7.1-E9.1	ENSMMUG00000000718:E8.1	(+)alt-coding, (+)AA:274(ENSMMUP00000051568)->298(ENSMMUP00000053908)|(+)RuvA_2-like-IPR010994	0.848485	clu_584	ERCC1:ENSMMUG00000000718:E7.1-E8.1|ENSMMUG00000000718:E7.1-E9.1	chr19:40736269-40733898|chr19:40736269-40733606	cassette-exon	0.405405	0.7						0.363636	0.272727				0.8	0.151515			0.894737	0.2					0.75	0.904762		0.846154					0.777778	0.0454545	0.866667	1	0.608696
ERCC1	ERCC excision repair 1, endonuclease non-catalytic subunit [Source:HGNC Symbol;Acc:HGNC:3433]	ENSMMUG00000000718:E8.1-E9.1	ENSMMUG00000000718:E7.1-E9.1	ENSMMUG00000000718:E8.1	(+)alt-coding, (+)AA:274(ENSMMUP00000051568)->298(ENSMMUP00000053908)|(+)RuvA_2-like-IPR010994	0.728571	clu_584	ERCC1:ENSMMUG00000000718:E8.1-E9.1|ENSMMUG00000000718:E7.1-E9.1	chr19:40733827-40733606|chr19:40736269-40733606	cassette-exon	0.459459	0.684211	0.777778					0.222222	0.384615	0.5			0.833333	0.2		0.888889	0.833333	0.111111					0.769231	0.928571				0.909091				0.16	0.777778	0.521739	0.357143
RHBDD1	rhomboid domain containing 1 [Source:HGNC Symbol;Acc:HGNC:23081]	ENSMMUG00000000722:E3.1-I3.1_109265991	ENSMMUG00000000722:E3.1-E4.2	ENSMMUG00000000722:I3.1_109265991		0.607033	clu_586	RHBDD1:ENSMMUG00000000722:E3.1-I3.1_109265991|ENSMMUG00000000722:E3.1-E4.2	chr12:109236528-109265991|chr12:109236528-109274894		0.945946	0.047619	0.106061		0.192308	0.62	0.306122	0.30303	0.38806	0.592593	0.166667	0.342105	0.190476	0.12963	0.522124	0.352941	0.177778	0.380531	0.5	0.21875		0	0.304348	0.268293	0.365854	0.09375	0.323077	0.434783	0.64	0.190476	0.32	0.179487	0.271845	0.473214	0.131579	0.032967	0.265625	0.0333333
RHBDD1	rhomboid domain containing 1 [Source:HGNC Symbol;Acc:HGNC:23081]	ENSMMUG00000000722:E3.1-E4.2	ENSMMUG00000000722:E3.1-I3.1_109265991	ENSMMUG00000000722:E4.2		0.772727	clu_586	RHBDD1:ENSMMUG00000000722:E3.1-E4.2|ENSMMUG00000000722:E3.1-I3.1_109265991	chr12:109236528-109274894|chr12:109236528-109265991		0.945946	0.916667	0.786667		0.689655	0.333333	0.666667	0.557377	0.44086	0.282051	0.36	0.617284	0.548387	0.671429	0.442623	0.227273	0.552239	0.492537	0.266667	0.102857		1	0.695652	0.714286	0.604651	0.651685	0.518072	0.4	0.236842	0.723404	0.53125	0.761905	0.595238	0.435484	0.568966	0.967033	0.635135	0.733333
RAD51D	ring finger and FYVE-like domain containing E3 ubiquitin protein ligase [Source:HGNC Symbol;Acc:HGNC:24821]	ENSMMUG00000000750:E17.2-E18.1	ENSMMUG00000000750:E17.2-E18.1_29003423	ENSMMUG00000000750:E18.1	(-)alt-N-terminus, (-)alt-C-terminus, (-)AA:327(ENSMMUP00000034999)->328(ENSMMUP00000001004)|(-)AAA+_ATPase-IPR003593, (-)DNA_recomb/repair_Rad51_C-IPR013632, (-)DNA_recomb/repair_RecA-like-IPR016467, (-)P-loop_NTPase-IPR027417, (-)RecA_ATP-bd-IPR020588, (+)Znf_FYVE_PHD-IPR011011, (+)Znf_RING-IPR001841, (+)Znf_RING/FYVE/PHD-IPR013083	0.583333	clu_602	RAD51D:ENSMMUG00000000750:E17.2-E18.1|ENSMMUG00000000750:E17.2-E18.1_29003423	chr16:29007999-29003420|chr16:29007999-29003423	alt-3'	0.594595		1		1	1	0.28		0.882353		1	0.416667	1		1		1	1	1	0.911111			1	1	1	1		1		1			0.85	1	0.8
PDCD6	aryl-hydrocarbon receptor repressor [Source:HGNC Symbol;Acc:HGNC:346]	ENSMMUG00000000752:E5.1_278723-E6.1	ENSMMUG00000000752:E5.1-E6.1	ENSMMUG00000000752:E5.1_278723		0.553043	clu_605	PDCD6:ENSMMUG00000000752:E5.1_278723-E6.1|ENSMMUG00000000752:E5.1-E6.1	chr6:278723-282824|chr6:278729-282824	alt-5'	0.567568	0.111111			0.48	0			0.352941		0.3	0.108108		0.37931			0.166667		0.333333	0			1	0.136364	0.545455	0.846154	0.103448			0.363636		0.0869565	0.3125	0.545455	0.111111		0.64
PDCD6	aryl-hydrocarbon receptor repressor [Source:HGNC Symbol;Acc:HGNC:346]	ENSMMUG00000000752:E5.1-E6.1	ENSMMUG00000000752:E5.1_278723-E6.1	ENSMMUG00000000752:E5.1	(+)alt-N-terminus, (+)alt-C-terminus, (+)AA:129(ENSMMUP00000055651)->191(ENSMMUP00000043820)|(-)bHLH_dom-IPR011598, (+)EF-hand-dom_pair-IPR011992, (+)EF_Hand_1_Ca_BS-IPR018247, (+)EF_hand_dom-IPR002048	0.48	clu_605	PDCD6:ENSMMUG00000000752:E5.1-E6.1|ENSMMUG00000000752:E5.1_278723-E6.1	chr6:278729-282824|chr6:278723-282824	alt-5'	0.567568	0.888889			0.52	1			0.647059		0.7	0.891892		0.62069			0.833333		0.666667	1			0	0.863636	0.454545	0.153846	0.896552			0.636364		0.913043	0.6875	0.454545	0.888889		0.36
PDCD6	aryl-hydrocarbon receptor repressor [Source:HGNC Symbol;Acc:HGNC:346]	ENSMMUG00000000752:E2.2-E4.1	ENSMMUG00000000752:I3.1_253478-I3.1_257198	ENSMMUG00000000752:E2.2|ENSMMUG00000000752:E4.1	(-)alt-N-terminus, (-)AA:104(ENSMMUP00000050513)->123(ENSMMUP00000001011)|(-)EF-hand-dom_pair-IPR011992, (-)EF_hand_dom-IPR002048, (+)EF-hand-dom_pair-IPR011992, (+)EF_hand_dom-IPR002048	0.827586	clu_603	PDCD6:ENSMMUG00000000752:E2.2-E4.1|ENSMMUG00000000752:I3.1_253478-I3.1_257198	chr6:242457-276154|chr6:253478-257198		0.864865	0.16	0.0263158	0.0392157	0.263158	0.120879	0.0285714	0	0.482759		0.0431034	0.827586	0.0666667	0.206897	0.171429		0.642857	0.130435	0.0666667	0.298246			0	0.142857	0.636364	0.326531	0.340426	0.2	0	0.484848		0	0.131579	0.057971	0.0408163	0	0.355932	0
PDCD6	aryl-hydrocarbon receptor repressor [Source:HGNC Symbol;Acc:HGNC:346]	ENSMMUG00000000752:E2.2-I3.1_270182	ENSMMUG00000000752:E2.2-E4.1	ENSMMUG00000000752:I3.1_270182		0.408163	clu_603	PDCD6:ENSMMUG00000000752:E2.2-I3.1_270182|ENSMMUG00000000752:E2.2-E4.1	chr6:242457-270182|chr6:242457-276154		0.864865	0	0	0	0	0	0	0	0		0	0.0384615	0	0	0		0	0	0	0			0	0	0	0	0	0	0	0		0.408163	0	0	0	0	0	0.3125
PTPRM	protein tyrosine phosphatase, receptor type M [Source:HGNC Symbol;Acc:HGNC:9675]	ENSMMUG00000000768:E13.2-E15.1	ENSMMUG00000000768:E13.2-E14.1	ENSMMUG00000000768:E14.1	(-)alt-N-terminus, (-)AA:1465(ENSMMUP00000056651)->1475(ENSMMUP00000043025)|(+)ConA+like_dom+IPR013320, (+)MAM_dom+IPR000998, (+)PTPase_domain+IPR000242, (+)Prot+tyrosine_phosphatase+like+IPR029021, (-)MAM_dom-IPR000998, (-)PTPase_domain-IPR000242, (-)Prot-tyrosine_phosphatase-like-IPR029021	0.513514	clu_616	PTPRM:ENSMMUG00000000768:E13.2-E15.1|ENSMMUG00000000768:E13.2-E14.1	chr18:1525683-1524661|chr18:1525683-1524859	cassette-exon	0.432432	0.857143	1		1	0.486486					1	1					1	1	1				1	1		1	1					1		0.285714			1
PTPRM	protein tyrosine phosphatase, receptor type M [Source:HGNC Symbol;Acc:HGNC:9675]	ENSMMUG00000000768:E15.1-E17.1	ENSMMUG00000000768:E8.1_1672515-I17.1_1431286	ENSMMUG00000000768:E15.1|ENSMMUG00000000768:E17.1	(-)alt-N-terminus, (-)AA:1465(ENSMMUP00000056651)->1475(ENSMMUP00000043025)|(-)MAM_dom-IPR000998, (-)PTPase_domain-IPR000242, (-)Prot-tyrosine_phosphatase-like-IPR029021, (+)ConA-like_dom-IPR013320, (+)MAM_dom-IPR000998, (+)PTPase_domain-IPR000242, (+)Prot-tyrosine_phosphatase-like-IPR029021	0.384615	clu_616	PTPRM:ENSMMUG00000000768:E15.1-E17.1|ENSMMUG00000000768:E8.1_1672515-I17.1_1431286	chr18:1524625-1495059|chr18:1672515-1431286		0.351351	0.615385	1			0.472222			1		1		0.444444			0.928571		1		1				1		1				1							1
DST	dystonin [Source:HGNC Symbol;Acc:HGNC:1090]	ENSMMUG00000000777:E101.1-E102.1	ENSMMUG00000000777:E101.1-E103.1	ENSMMUG00000000777:E102.1	(-)alt-coding, (-)AA:7460(ENSMMUP00000001071)->7582(ENSMMUP00000012516)|(-)Dystonin-IPR029926, (-)GAS2_dom-IPR003108, (-)Spectrin/alpha-actinin-IPR018159, (-)Spectrin_repeat-IPR002017, (+)Dystonin-IPR029926, (+)GAS2_dom-IPR003108, (+)Spectrin/alpha-actinin-IPR018159, (+)Spectrin_repeat-IPR002017	0.972973	clu_623	DST:ENSMMUG00000000777:E101.1-E102.1|ENSMMUG00000000777:E101.1-E103.1	chr4:57459603-57458280|chr4:57459603-57457287	cassette-exon	0.837838	0.0769231	0	0.0121951	0.0243902	0.75	0.826667	0	0.0192308		0	0.0392157	0.148148	0.0277778	0.0909091			0.318182	0	0.166667			0	0.157895	0.7	0.269841	0.333333	0.0555556	0	0.375	0.1		0.176471	1	0.25	0.972973	0.294118	0
DST	dystonin [Source:HGNC Symbol;Acc:HGNC:1090]	ENSMMUG00000000777:E44.1-E45.1	ENSMMUG00000000777:E41.1-E47.1	ENSMMUG00000000777:E44.1|E45.1	(+)alt-N-terminus, (+)AA:5537(ENSMMUP00000001063)->7456(ENSMMUP00000001079)|(-)CH-domain-IPR001715, (-)Dystonin-IPR029926, (-)GAS2_dom-IPR003108, (-)Spectrin/alpha-actinin-IPR018159, (-)Spectrin_repeat-IPR002017, (+)CH-domain-IPR001715, (+)Dystonin-IPR029926, (+)EF_hand_dom-IPR002048, (+)GAS2_dom-IPR003108, (+)Plectin_repeat-IPR001101, (+)Spectrin/alpha-actinin-IPR018159, (+)Spectrin_repeat-IPR00…	0.352941	clu_621	DST:ENSMMUG00000000777:E44.1-E45.1|ENSMMUG00000000777:E41.1-E47.1	chr4:57589234-57589059|chr4:57596455-57586268	cassette-exon	0.810811	0.352941	0.333333	0.0454545	0.0526316	0.0294118	0.125	0	0.102564		0	0.103448	0.0416667	0.171429		0	0.0526316	0.0769231	0.666667				0.5	0.12	0	0.1875	0.230769	0.142857	0.0769231	0.416667		0.285714	0.3	0	0.157895	0	0.0344828
DST	dystonin [Source:HGNC Symbol;Acc:HGNC:1090]	ENSMMUG00000000777:E103.1-E104.1	ENSMMUG00000000777:E103.1-E105.1	ENSMMUG00000000777:E104.1	(+)alt-coding, (+)AA:7460(ENSMMUP00000001071)->7582(ENSMMUP00000012516)|(-)Dystonin-IPR029926, (-)GAS2_dom-IPR003108, (-)Spectrin/alpha-actinin-IPR018159, (-)Spectrin_repeat-IPR002017, (+)Dystonin-IPR029926, (+)GAS2_dom-IPR003108, (+)Spectrin/alpha-actinin-IPR018159, (+)Spectrin_repeat-IPR002017	0.8	clu_624	DST:ENSMMUG00000000777:E103.1-E104.1|ENSMMUG00000000777:E103.1-E105.1	chr4:57457088-57456680|chr4:57457088-57453775	cassette-exon	0.648649	0.769231	0.526316	0.702703	0.416667			0.875	0.793103	0.222222	0.3125	0.866667	0.6	0.425				1		0.142857				0.84		0.660377	1	1	0.2	0.705882		0.863636	0.745098		0.8		0.396226	0.105263
DST	dystonin [Source:HGNC Symbol;Acc:HGNC:1090]	ENSMMUG00000000777:E41.1-E42.1	ENSMMUG00000000777:E41.1-E47.1	ENSMMUG00000000777:E42.1	(+)alt-N-terminus, (+)AA:5537(ENSMMUP00000001063)->7456(ENSMMUP00000001079)|(-)CH-domain-IPR001715, (-)Dystonin-IPR029926, (-)GAS2_dom-IPR003108, (-)Spectrin/alpha-actinin-IPR018159, (-)Spectrin_repeat-IPR002017, (+)CH-domain-IPR001715, (+)Dystonin-IPR029926, (+)EF_hand_dom-IPR002048, (+)GAS2_dom-IPR003108, (+)Plectin_repeat-IPR001101, (+)Spectrin/alpha-actinin-IPR018159, (+)Spectrin_repeat-IPR00…	0.35	clu_621	DST:ENSMMUG00000000777:E41.1-E42.1|ENSMMUG00000000777:E41.1-E47.1	chr4:57596455-57595371|chr4:57596455-57586268	cassette-exon	0.810811	0		0.203704	0.217391	0.0571429	0	0.131579	0	0.666667	0.184211	0.212121	0.115385	0.0333333		0	0	0.111111	0.35	0.705882			0	0	0	0.037037	0	0.307692	0.0769231			0	0	0.0731707	0	0.0487805	0
DST	dystonin [Source:HGNC Symbol;Acc:HGNC:1090]	ENSMMUG00000000777:E103.1-E105.1	ENSMMUG00000000777:E103.1-E104.1	ENSMMUG00000000777:E104.1	(-)alt-coding, (-)AA:7460(ENSMMUP00000001071)->7582(ENSMMUP00000012516)|(+)Dystonin+IPR029926, (+)GAS2_dom+IPR003108, (+)Spectrin/alpha+actinin+IPR018159, (+)Spectrin_repeat+IPR002017, (-)Dystonin-IPR029926, (-)GAS2_dom-IPR003108, (-)Spectrin/alpha-actinin-IPR018159, (-)Spectrin_repeat-IPR002017	0.857143	clu_624	DST:ENSMMUG00000000777:E103.1-E105.1|ENSMMUG00000000777:E103.1-E104.1	chr4:57457088-57453775|chr4:57457088-57456680	cassette-exon	0.756757	0.15	0.372414	0.217822	0.509091			0.0689655	0.125	0.7	0.268293	0.04	0.25	0.353846	0.117647			0	0.166667	0.857143			0	0.102564		0.285714	0	0	0.8	0.227273	0.111111	0.103448	0.185714		0.137931		0.551724	0.809524
DST	dystonin [Source:HGNC Symbol;Acc:HGNC:1090]	ENSMMUG00000000777:E104.1-E105.1	ENSMMUG00000000777:E103.1-E105.1	ENSMMUG00000000777:E104.1	(+)alt-coding, (+)AA:7460(ENSMMUP00000001071)->7582(ENSMMUP00000012516)|(-)Dystonin-IPR029926, (-)GAS2_dom-IPR003108, (-)Spectrin/alpha-actinin-IPR018159, (-)Spectrin_repeat-IPR002017, (+)Dystonin-IPR029926, (+)GAS2_dom-IPR003108, (+)Spectrin/alpha-actinin-IPR018159, (+)Spectrin_repeat-IPR002017	0.864865	clu_624	DST:ENSMMUG00000000777:E104.1-E105.1|ENSMMUG00000000777:E103.1-E105.1	chr4:57456570-57453775|chr4:57457088-57453775	cassette-exon	0.702703	0.7	0.364706	0.55102	0.2			0.866667	0.76		0.694444	0.945946	0.6	0.520833	0.833333			1	0.8125	0				0.777778		0.357143	1	1	0	0.5	0.846154	0.7	0.59375		0.692308		0.135135	0.105263
DST	dystonin [Source:HGNC Symbol;Acc:HGNC:1090]	ENSMMUG00000000777:E101.1-E103.1	ENSMMUG00000000777:E101.1-E102.1	ENSMMUG00000000777:E102.1	(+)alt+coding, (+)AA:7460(ENSMMUP00000001071)+>7582(ENSMMUP00000012516)|(+)Dystonin+IPR029926, (+)GAS2_dom+IPR003108, (+)Spectrin/alpha+actinin+IPR018159, (+)Spectrin_repeat+IPR002017, (-)Dystonin-IPR029926, (-)GAS2_dom-IPR003108, (-)Spectrin/alpha-actinin-IPR018159, (-)Spectrin_repeat-IPR002017	0.826667	clu_623	DST:ENSMMUG00000000777:E101.1-E103.1|ENSMMUG00000000777:E101.1-E102.1	chr4:57459603-57457287|chr4:57459603-57458280	cassette-exon	0.837838	0.923077	1	0.964286	0.97561	0.214286	0.173333	1	0.980769		1	0.960784	0.766667	0.972222	0.909091			0.681818	1	0.833333			1	0.666667	0.3	0.707692	0.666667	0.944444	1	0.588235	0.9		0.736842	0	0.6	0.027027	0.705882	1
DST	dystonin [Source:HGNC Symbol;Acc:HGNC:1090]	ENSMMUG00000000777:E46.1-E47.1	ENSMMUG00000000777:E41.1-E47.1	ENSMMUG00000000777:E46.1	(+)alt-N-terminus, (+)AA:5537(ENSMMUP00000001063)->7456(ENSMMUP00000001079)|(-)CH-domain-IPR001715, (-)Dystonin-IPR029926, (-)GAS2_dom-IPR003108, (-)Spectrin/alpha-actinin-IPR018159, (-)Spectrin_repeat-IPR002017, (+)CH-domain-IPR001715, (+)Dystonin-IPR029926, (+)EF_hand_dom-IPR002048, (+)GAS2_dom-IPR003108, (+)Plectin_repeat-IPR001101, (+)Spectrin/alpha-actinin-IPR018159, (+)Spectrin_repeat-IPR00…	0.603488	clu_621	DST:ENSMMUG00000000777:E46.1-E47.1|ENSMMUG00000000777:E41.1-E47.1	chr4:57587487-57586268|chr4:57596455-57586268	cassette-exon	0.864865	0.352941	0.538462	0.373134	0.419355	0	0.65	0.0571429	0.146341	0.666667	0.243902	0.509434	0.258065	0.171429	0.5	0.0465116	0.0526316	0.454545	0.705882				0.571429	0.214286	0.1	0.174603	0.166667	0.4375	0.4	0.363636		0.634146	0.0869565	0.40625	0.2	0.235294	0.0666667
DST	dystonin [Source:HGNC Symbol;Acc:HGNC:1090]	ENSMMUG00000000777:E38.1-I38.1_57606770	ENSMMUG00000000777:E38.1-E39.1	ENSMMUG00000000777:I38.1_57606770		0.602151	clu_621	DST:ENSMMUG00000000777:E38.1-I38.1_57606770|ENSMMUG00000000777:E38.1-E39.1	chr4:57610583-57606770|chr4:57610583-57600538		0.864865	0.140845	0.2	0.172414	0.619048	0.111111		0.148148	0.323529	0	0.2	0.460526	0.238095	0.214286	0.173913	0.0645161	0.0833333	0.48	0.0263158	0.222222			0	0.272727	0.666667	0.146341	0.483871	0.181818	0.333333	0.5	0.727273		0.473684	0.373134	0.176471	0.384615	0.113636
DST	dystonin [Source:HGNC Symbol;Acc:HGNC:1090]	ENSMMUG00000000777:E42.1-E43.1	ENSMMUG00000000777:E41.1-E47.1	ENSMMUG00000000777:E42.1|E43.1	(+)alt-N-terminus, (+)AA:5537(ENSMMUP00000001063)->7456(ENSMMUP00000001079)|(-)CH-domain-IPR001715, (-)Dystonin-IPR029926, (-)GAS2_dom-IPR003108, (-)Spectrin/alpha-actinin-IPR018159, (-)Spectrin_repeat-IPR002017, (+)CH-domain-IPR001715, (+)Dystonin-IPR029926, (+)EF_hand_dom-IPR002048, (+)GAS2_dom-IPR003108, (+)Plectin_repeat-IPR001101, (+)Spectrin/alpha-actinin-IPR018159, (+)Spectrin_repeat-IPR00…	0.632574	clu_621	DST:ENSMMUG00000000777:E42.1-E43.1|ENSMMUG00000000777:E41.1-E47.1	chr4:57589867-57589742|chr4:57596455-57586268	cassette-exon	0.918919	0.810345	0.943396	0.328125	0.827751	0.76087	0.774194	0.571429	0.70339	0.948276	0.896667	0.80597	0.719512	0.823171	0.736842	0.145833	0.345455	0.769231	0.853933	0.907407			0.960699	0.463415	0.590909	0.786885	0.526316	0.85124	0.717647	0.887097	0.722222	0.935065	0.814159	0.892045	0.515152	0.779661	0.738318
DST	dystonin [Source:HGNC Symbol;Acc:HGNC:1090]	ENSMMUG00000000777:E45.1-E46.1	ENSMMUG00000000777:E41.1-E47.1	ENSMMUG00000000777:E45.1|E46.1	(+)alt-N-terminus, (+)AA:5537(ENSMMUP00000001063)->7456(ENSMMUP00000001079)|(-)CH-domain-IPR001715, (-)Dystonin-IPR029926, (-)GAS2_dom-IPR003108, (-)Spectrin/alpha-actinin-IPR018159, (-)Spectrin_repeat-IPR002017, (+)CH-domain-IPR001715, (+)Dystonin-IPR029926, (+)EF_hand_dom-IPR002048, (+)GAS2_dom-IPR003108, (+)Plectin_repeat-IPR001101, (+)Spectrin/alpha-actinin-IPR018159, (+)Spectrin_repeat-IPR00…	0.8	clu_621	DST:ENSMMUG00000000777:E45.1-E46.1|ENSMMUG00000000777:E41.1-E47.1	chr4:57588910-57587720|chr4:57596455-57586268	cassette-exon	0.810811	0.352941	0.5	0.176471	0.162791	0	0.588235	0	0.0540541		0.184211	0.365854	0.115385	0.0333333		0.0238095	0.0526316	0.272727	0.8				0.5	0	0	0.133333	0.354839	0.217391	0.4	0.3		0.482759	0.275862	0.22449	0.0588235	0	0.151515
DST	dystonin [Source:HGNC Symbol;Acc:HGNC:1090]	ENSMMUG00000000777:E9.1-E11.1	ENSMMUG00000000777:E10.1-E11.1	ENSMMUG00000000777:E10.1	(+)alt+N+terminus, (+)alt+C+terminus, (+)AA:304(ENSMMUP00000049458)+>5506(ENSMMUP00000001047)|(+)Actinin_actin+bd_CS+IPR001589, (+)CH+domain+IPR001715, (+)Dystonin+IPR029926, (+)EF+hand+dom_pair+IPR011992, (+)EF_Hand_1_Ca_BS+IPR018247, (+)EF_hand_dom+IPR002048, (+)GAS2_dom+IPR003108, (+)Spectrin/alpha+actinin+IPR018159, (+)Spectrin_repeat+IPR002017	0.739753	clu_632	DST:ENSMMUG00000000777:E9.1-E11.1|ENSMMUG00000000777:E10.1-E11.1	chr4:57685370-57656107|chr4:57678075-57656107	altPromoter	0.351351	0.4375	0.545455	0.130435			0.981132								1	0.266667		0.555556						0.241379						0.545455			1	0.25		0.3	0.666667
DST	dystonin [Source:HGNC Symbol;Acc:HGNC:1090]	ENSMMUG00000000777:E41.1-E47.1	ENSMMUG00000000777:E42.1-E43.1	ENSMMUG00000000777:E42.1|E43.1	(-)alt-N-terminus, (-)AA:5537(ENSMMUP00000001063)->7456(ENSMMUP00000001079)|(+)CH+domain+IPR001715, (+)Dystonin+IPR029926, (+)GAS2_dom+IPR003108, (+)Spectrin/alpha+actinin+IPR018159, (+)Spectrin_repeat+IPR002017, (-)CH-domain-IPR001715, (-)Dystonin-IPR029926, (-)EF_hand_dom-IPR002048, (-)GAS2_dom-IPR003108, (-)Plectin_repeat-IPR001101, (-)Spectrin/alpha-actinin-IPR018159, (-)Spectrin_repeat-IPR00…	0.739494	clu_621	DST:ENSMMUG00000000777:E41.1-E47.1|ENSMMUG00000000777:E42.1-E43.1	chr4:57596455-57586268|chr4:57589867-57589742	cassette-exon	0.918919	0.143791	0.0487805	0.378378	0.140078	0.170213	0.127273	0.392857	0.269231	0.0416667	0.095679	0.139037	0.234694	0.162921	0.208333	0.773585	0.571429	0.172662	0.0324675	0.0757576			0.0340909	0.44	0.391304	0.177305	0.12987	0.119205	0.126984	0.0945946	0.277778	0.0522648	0.143939	0.0918367	0.380952	0.204188	0.243478
DST	dystonin [Source:HGNC Symbol;Acc:HGNC:1090]	ENSMMUG00000000777:E38.1-E39.1	ENSMMUG00000000777:E38.1-I38.1_57606770	ENSMMUG00000000777:E39.1		0.645	clu_621	DST:ENSMMUG00000000777:E38.1-E39.1|ENSMMUG00000000777:E38.1-I38.1_57606770	chr4:57610583-57600538|chr4:57610583-57606770		0.891892	0.802632	0.727273	0.55814	0.266667	0.535714	0.111111	0.851852	0.638889	1	0.714286	0.414141	0.644444	0.432432	0.730769	0.690476	0.916667	0.317073	0.925	0.583333			0.3	0.727273	0.28	0.823529	0.5	0.5	0.631579	0.291667	0.25		0.365385	0.56	0.777778	0.615385	0.829787
DST	dystonin [Source:HGNC Symbol;Acc:HGNC:1090]	ENSMMUG00000000777:E10.1-E11.1	ENSMMUG00000000777:E9.1-E11.1	ENSMMUG00000000777:E10.1	(-)alt-N-terminus, (-)alt-C-terminus, (-)AA:304(ENSMMUP00000049458)->5506(ENSMMUP00000001047)|(-)Actinin_actin-bd_CS-IPR001589, (-)CH-domain-IPR001715, (-)Dystonin-IPR029926, (-)EF-hand-dom_pair-IPR011992, (-)EF_Hand_1_Ca_BS-IPR018247, (-)EF_hand_dom-IPR002048, (-)GAS2_dom-IPR003108, (-)Spectrin/alpha-actinin-IPR018159, (-)Spectrin_repeat-IPR002017	0.41502	clu_632	DST:ENSMMUG00000000777:E10.1-E11.1|ENSMMUG00000000777:E9.1-E11.1	chr4:57678075-57656107|chr4:57685370-57656107	altPromoter	0.351351	0.5625	0.454545	0.869565			0.0188679								0	0.733333		0.444444						0.758621						0.454545			0	0.75		0.7	0.333333
EXPH5	exophilin 5 [Source:HGNC Symbol;Acc:HGNC:30578]	ENSMMUG00000000797:E6.1-E7.1_101424862	ENSMMUG00000000797:E6.1-E7.1	ENSMMUG00000000797:E7.1		0.339953	clu_650	EXPH5:ENSMMUG00000000797:E6.1-E7.1_101424862|ENSMMUG00000000797:E6.1-E7.1	chr14:101434649-101424862|chr14:101434649-101424865	alt-3'	0.972973	0.119048	0.151235	0.005	0.0653266	0.0441767	0.0111111	0.167464	0.14094	0.188976	0.0419162	0.181818	0.0925926	0.156489	0.0940171	0.0384615	0.298701	0.0322581	0.237113	0.109091		0	0.15625	0.116838	0.34359	0.0677291	0.0550847	0.108187	0.187082	0.184314	0.147287	0.0433604	0.152993	0.0295203	0.126615	0.00363636	0.0878661	0.155738
EXPH5	exophilin 5 [Source:HGNC Symbol;Acc:HGNC:30578]	ENSMMUG00000000797:E2.2-E4.1	ENSMMUG00000000797:I3.1_101453070-E4.1	ENSMMUG00000000797:E2.2	(+)alt-N-terminus, (+)alt-C-terminus, (+)AA:582(ENSMMUP00000054386)->1983(ENSMMUP00000049022)|(+)Rab_BD-IPR010911, (+)Znf_RING/FYVE/PHD-IPR013083	0.153846	clu_649	EXPH5:ENSMMUG00000000797:E2.2-E4.1|ENSMMUG00000000797:I3.1_101453070-E4.1	chr14:101502373-101447516|chr14:101453070-101447516	altPromoter	0.972973	0.981818	0.988764	1	0.971098	0.846154	0.988235	0.990566	0.979798	1	1	0.935484	0.901408	0.971429	1	1	0.921569	0.93578	1	0.587156		1	1	0.99115	0.907407	1	0.992188	0.990291	1	1	1	1	0.916667	0.992857	1	0.972973	0.986842	1
EXPH5	exophilin 5 [Source:HGNC Symbol;Acc:HGNC:30578]	ENSMMUG00000000797:E6.1-E7.1	ENSMMUG00000000797:E6.1-E7.1_101424862	ENSMMUG00000000797:E7.1		0.298701	clu_650	EXPH5:ENSMMUG00000000797:E6.1-E7.1|ENSMMUG00000000797:E6.1-E7.1_101424862	chr14:101434649-101424865|chr14:101434649-101424862	alt-3'	0.972973	0.880952	0.848765	0.995	0.934673	0.955823	0.988889	0.832536	0.85906	0.811024	0.958084	0.818182	0.907407	0.843511	0.905983	0.961538	0.701299	0.967742	0.719072	0.890909		1	0.84375	0.883162	0.65641	0.932271	0.944915	0.888889	0.812918	0.809804	0.852713	0.95664	0.820399	0.97048	0.873385	0.996364	0.912134	0.844262
EXPH5	exophilin 5 [Source:HGNC Symbol;Acc:HGNC:30578]	ENSMMUG00000000797:I5.1_101443694-E6.1	ENSMMUG00000000797:E5.1-E6.1	ENSMMUG00000000797:I5.1_101443694		0.867154	clu_650	EXPH5:ENSMMUG00000000797:I5.1_101443694-E6.1|ENSMMUG00000000797:E5.1-E6.1	chr14:101443694-101434697|chr14:101444735-101434697		0.972973	0.555024	0.356757	0.480916	0.25	0.286885	0.123457	0.245763	0.26893	0.617021	0.375	0.267081	0.290076	0.178378	0.283951	0.03125	0.546012	0.469484	0.619718	0.0527638		0	0.0102041	0.180124	0.463415	0.125	0.33557	0.216891	0.450704	0.310417	0.222222	0.285024	0.359736	0.274933	0.1	0.015873	0.144444	0.877358
EXPH5	exophilin 5 [Source:HGNC Symbol;Acc:HGNC:30578]	ENSMMUG00000000797:E5.1-E6.1	ENSMMUG00000000797:I5.1_101443694-E6.1	ENSMMUG00000000797:E5.1		0.726761	clu_650	EXPH5:ENSMMUG00000000797:E5.1-E6.1|ENSMMUG00000000797:I5.1_101443694-E6.1	chr14:101444735-101434697|chr14:101443694-101434697		0.972973	0.440191	0.610811	0.473282	0.730469	0.696721	0.876543	0.754237	0.574413	0.382979	0.617188	0.732919	0.694656	0.8	0.580247	0.96875	0.404908	0.507042	0.273239	0.90201		1	0.989796	0.819876	0.408537	0.767857	0.66443	0.767754	0.503521	0.68125	0.766667	0.714976	0.554455	0.700809	0.9	0.984127	0.855556	0.103774
BAG3	BCL2 associated athanogene 3 [Source:HGNC Symbol;Acc:HGNC:939]	ENSMMUG00000000798:E3.1-E4.1	ENSMMUG00000000798:E3.1-E4.1_115643489	ENSMMUG00000000798:E4.1		0.375	clu_652	BAG3:ENSMMUG00000000798:E3.1-E4.1|ENSMMUG00000000798:E3.1-E4.1_115643489	chr9:115639788-115643486|chr9:115639788-115643489	alt-3'	0.972973	0.890625	0.642857	0.956522	0.975904	0.902439	0.682171	0.8125	0.943182	0.392857	0.825	0.625	0.875	0.847458	0.92	1	0.816667	0.93617	0.946237	0.966216		1	1	0.878049	0.66129	0.747826	0.96875	0.724409	0.820513	0.829787	0.758621	0.615385	0.87931	1	0.984848	0.153846	0.8125	0.88
BAG3	BCL2 associated athanogene 3 [Source:HGNC Symbol;Acc:HGNC:939]	ENSMMUG00000000798:E3.1-E4.1_115643489	ENSMMUG00000000798:E3.1-E4.1	ENSMMUG00000000798:E4.1		0.607143	clu_652	BAG3:ENSMMUG00000000798:E3.1-E4.1_115643489|ENSMMUG00000000798:E3.1-E4.1	chr9:115639788-115643489|chr9:115639788-115643486	alt-3'	0.972973	0.109375	0.357143	0.0434783	0.0120482	0.097561	0.317829	0.1875	0.0568182	0.607143	0.175	0.298077	0.125	0.152542	0.08	0	0.183333	0.0638298	0.0537634	0.0337838		0	0	0.121951	0.33871	0.252174	0.03125	0.275591	0.179487	0.148936	0.241379	0.384615	0.12069	0	0.0151515	0.846154	0.1875	0.12
		ENSMMUG00000000801:E4.1-E6.1	ENSMMUG00000000801:E5.1-E6.1	ENSMMUG00000000801:E5.1		0.464286	clu_655	:ENSMMUG00000000801:E4.1-E6.1|ENSMMUG00000000801:E5.1-E6.1	chr1:163627873-163625500|chr1:163626060-163625500	cassette-exon	0.945946	0.68	0.925926	0.892308	0.986842	0.848485	1	0.571429	0.9375	0.928571	0.8	0.659091	0.909091	0.6	1	1	0.882353	0.966102	0.847222	1			1	0.958333	0.73913	0.927273	0.5	1	0.980392	0.862745	0.916667	0.945205	1	1	0.535714	0.971223	0.636364	0.972222
		ENSMMUG00000000801:E3.1-I3.1_163629126	ENSMMUG00000000801:E3.1-I3.1_163629123	ENSMMUG00000000801:I3.1_163629126		0.546392	clu_658	:ENSMMUG00000000801:E3.1-I3.1_163629126|ENSMMUG00000000801:E3.1-I3.1_163629123	chr1:163635916-163629126|chr1:163635916-163629123		0.945946	0.974138	0.951807	0.644737	0.780822	0.159091	1	1	0.717949	0.854545	0.952381	0.91	1	0.697368	0.807018	0.985714	0.977273	0.453608	0.896552	0.977273			1	0.71875	0.844444	0.915966	0.867925	0.698925	0.860759	0.893333	1	1	0.945205	0.553279	0.761905	0.748744	0.78125	0.892308
		ENSMMUG00000000801:E3.1-I3.1_163629123	ENSMMUG00000000801:E3.1-I3.1_163629126	ENSMMUG00000000801:I3.1_163629123		0.840909	clu_658	:ENSMMUG00000000801:E3.1-I3.1_163629123|ENSMMUG00000000801:E3.1-I3.1_163629126	chr1:163635916-163629123|chr1:163635916-163629126		0.945946	0.0258621	0.0481928	0.355263	0.219178	0.840909	0	0	0.282051	0.145455	0.047619	0.09	0	0.302632	0.192982	0.0142857	0.0227273	0.546392	0.103448	0.0227273			0	0.28125	0.155556	0.0840336	0.132075	0.301075	0.139241	0.106667	0	0	0.0547945	0.446721	0.238095	0.251256	0.21875	0.107692
		ENSMMUG00000000801:E5.1-E6.1	ENSMMUG00000000801:E4.1-E6.1	ENSMMUG00000000801:E5.1		0.285714	clu_655	:ENSMMUG00000000801:E5.1-E6.1|ENSMMUG00000000801:E4.1-E6.1	chr1:163626060-163625500|chr1:163627873-163625500	cassette-exon	0.945946	0.209302	0.0185185	0.0615385	0.0131579	0.151515	0	0.114286	0.0625	0.0487805	0.2	0.25641	0.0909091	0.197674	0	0	0.0909091	0.0338983	0.0757576	0			0	0.0277778	0.190476	0.0727273	0.242424	0	0.0196078	0.137255	0.0833333	0.0547945	0	0	0.285714	0.028777	0.363636	0
RFX3	regulatory factor X3 [Source:HGNC Symbol;Acc:HGNC:9984]	ENSMMUG00000000802:E3.2-E4.1	ENSMMUG00000000802:E3.2-I3.1_81166601	ENSMMUG00000000802:E4.1		0.461538	clu_660	RFX3:ENSMMUG00000000802:E3.2-E4.1|ENSMMUG00000000802:E3.2-I3.1_81166601	chr15:81120506-81175951|chr15:81120506-81166601		0.648649		1	0.9	0.538462	0.952381	1	1	0.916667			0.586207		1	1	1	0.4	0.852941	0.977273					1		1	0.685185	1	0.518519	0.4		1	1	1			1
RFX3	regulatory factor X3 [Source:HGNC Symbol;Acc:HGNC:9984]	ENSMMUG00000000802:E3.2-I3.1_81166601	ENSMMUG00000000802:E3.2-E4.1	ENSMMUG00000000802:I3.1_81166601		0.481481	clu_660	RFX3:ENSMMUG00000000802:E3.2-I3.1_81166601|ENSMMUG00000000802:E3.2-E4.1	chr15:81120506-81166601|chr15:81120506-81175951		0.648649		0	0	0	0	0	0	0			0		0	0	0	0	0.0333333	0.0227273					0		0	0.229167	0	0.481481	0		0	0	0			0
RFX3	regulatory factor X3 [Source:HGNC Symbol;Acc:HGNC:9984]	ENSMMUG00000000802:E6.1-E8.1	ENSMMUG00000000802:E6.1-E9.1	ENSMMUG00000000802:E8.1	(-)alt-C-terminus, (-)AA:693(ENSMMUP00000001094)->698(ENSMMUP00000039175)|(-)DNA-bd_RFX-IPR003150	1	clu_661	RFX3:ENSMMUG00000000802:E6.1-E8.1|ENSMMUG00000000802:E6.1-E9.1	chr15:81192572-81215637|chr15:81192572-81224074	cassette-exon	0.783784	0.0909091	0.133333	0.727273	0.363636	0.333333		1	0.625	1		0.521739	0.7	0.125	0.157895	0	0.727273	0.181818	0.3	0.421053			0.157895	0.425		0.470588	0.326531	0	0.0645161	0.210526		0.216216	0.212121	1	0.5		0.366667
RFX3	regulatory factor X3 [Source:HGNC Symbol;Acc:HGNC:9984]	ENSMMUG00000000802:E6.1-E9.1	ENSMMUG00000000802:E8.1-E9.1	ENSMMUG00000000802:E8.1	(+)alt+C+terminus, (+)AA:693(ENSMMUP00000001094)+>698(ENSMMUP00000039175)|(+)DNA+bd_RFX+IPR003150	1	clu_661	RFX3:ENSMMUG00000000802:E6.1-E9.1|ENSMMUG00000000802:E8.1-E9.1	chr15:81192572-81224074|chr15:81215711-81224074	cassette-exon	0.864865	0.769231	0.684211	0.0769231	0.388889	0.3	0.0588235	0	0.193548	0	0.272727	0.392857	0.166667	0.482759	0.484848	0.983051	0.176471	0.771429	0.5	0.407407			0.64	0.359375		0.409091	0.351064	1	0.630435	0.789474	0.444444	0.74359	0.571429	0	0.212121		0.322034
RFX3	regulatory factor X3 [Source:HGNC Symbol;Acc:HGNC:9984]	ENSMMUG00000000802:U0.1_80993459-E3.1	ENSMMUG00000000802:I2.1_81095339-I2.1_81095806	ENSMMUG00000000802:U0.1_80993459|ENSMMUG00000000802:E3.1		0.359184	clu_659	RFX3:ENSMMUG00000000802:U0.1_80993459-E3.1|ENSMMUG00000000802:I2.1_81095339-I2.1_81095806	chr15:80993459-81120382|chr15:81095339-81095806	altPromoter	0.243243	0	0.266667	0	0.4													0.113636	1										1				0.0408163	0.333333
RFX3	regulatory factor X3 [Source:HGNC Symbol;Acc:HGNC:9984]	ENSMMUG00000000802:E8.1-E9.1	ENSMMUG00000000802:E6.1-E9.1	ENSMMUG00000000802:E8.1	(-)alt-C-terminus, (-)AA:693(ENSMMUP00000001094)->698(ENSMMUP00000039175)|(-)DNA-bd_RFX-IPR003150	0.886277	clu_661	RFX3:ENSMMUG00000000802:E8.1-E9.1|ENSMMUG00000000802:E6.1-E9.1	chr15:81215711-81224074|chr15:81192572-81224074	cassette-exon	0.837838	0.166667	0.235294	0.903226	0.5	0.647059	0.9		0.714286	1	0.666667	0.3125	0.727273	0.481481	0.466667	0.0169492	0.666667	0.0689655	0.0909091	0.421053			0.272727	0.510638		0.357143	0.576923	0	0.340909	0	0.555556	0.0645161	0.324675	0.843137	0.730769		0.604167
STAT2	signal transducer and activator of transcription 2 [Source:HGNC Symbol;Acc:HGNC:11363]	ENSMMUG00000000803:E15.1-E17.1	ENSMMUG00000000803:I15.1-E16.1	ENSMMUG00000000803:E15.1|ENSMMUG00000000803:E17.1	(+)alt-coding, (+)AA:837(ENSMMUP00000057552)->851(ENSMMUP00000001096)|(-)EF-hand-dom_pair-IPR011992, (-)STAT-IPR001217, (-)STAT_TF_DNA-bd-IPR013801, (-)STAT_TF_DNA-bd_sub-IPR012345, (-)p53-like_TF_DNA-bd-IPR008967, (+)EF-hand-dom_pair-IPR011992, (+)STAT-IPR001217, (+)STAT_TF_DNA-bd-IPR013801, (+)STAT_TF_DNA-bd_sub-IPR012345, (+)p53-like_TF_DNA-bd-IPR008967	0.28	clu_663	STAT2:ENSMMUG00000000803:E15.1-E17.1|ENSMMUG00000000803:I15.1-E16.1	chr11:55132800-55132610|chr11:55132656-55132655	intron-retention	0.864865	0.9125	1	1	0.72		1	1	1	1	1	1	1	1		1	1	0.85124	0.88189				1	1	1	0.784946	1	0.71028	1	1	1	1	1	1	1	1	0.767123	1
STAT2	signal transducer and activator of transcription 2 [Source:HGNC Symbol;Acc:HGNC:11363]	ENSMMUG00000000803:I15.1-E16.1	ENSMMUG00000000803:E15.1-E17.1	ENSMMUG00000000803:I15.1|ENSMMUG00000000803:E16.1		0.208333	clu_663	STAT2:ENSMMUG00000000803:I15.1-E16.1|ENSMMUG00000000803:E15.1-E17.1	chr11:55132656-55132655|chr11:55132800-55132610	intron-retention	0.864865	0.0457516	0	0	0.15625		0	0	0	0	0	0	0	0		0	0	0.0803571	0.0819672				0	0	0	0.130952	0	0.208333	0	0	0	0	0	0	0	0	0.125	0
TRMU	tRNA 5-methylaminomethyl-2-thiouridylate methyltransferase [Source:HGNC Symbol;Acc:HGNC:25481]	ENSMMUG00000000807:E2.1-E3.1	ENSMMUG00000000807:E2.1-E4.1	ENSMMUG00000000807:E3.1		1	clu_669	TRMU:ENSMMUG00000000807:E2.1-E3.1|ENSMMUG00000000807:E2.1-E4.1	chr10:88535638-88541303|chr10:88535638-88544731	cassette-exon	0.162162					0.8											1	0					1						0					1
LRIF1	ligand dependent nuclear receptor interacting factor 1 [Source:HGNC Symbol;Acc:HGNC:30299]	ENSMMUG00000000812:E3.1-E4.1	ENSMMUG00000000812:E3.1-E4.1_111962392	ENSMMUG00000000812:E4.1		0.37931	clu_673	LRIF1:ENSMMUG00000000812:E3.1-E4.1|ENSMMUG00000000812:E3.1-E4.1_111962392	chr1:111963854-111962395|chr1:111963854-111962392	alt-3'	0.459459	0.62069		1		1	0.96875				0.9375			0.909091			0.642857			1			0.909091	0.535714	0.636364	1	1		1				1	0.955556				1
LRIF1	ligand dependent nuclear receptor interacting factor 1 [Source:HGNC Symbol;Acc:HGNC:30299]	ENSMMUG00000000812:E1.1-E2.1	ENSMMUG00000000812:E1.1-E3.1	ENSMMUG00000000812:E2.1		0.464286	clu_672	LRIF1:ENSMMUG00000000812:E1.1-E2.1|ENSMMUG00000000812:E1.1-E3.1	chr1:111977604-111966771|chr1:111977604-111964126	cassette-exon	0.486486	0		0.8		0.452381	0.916667		0.6		0.666667	0.888889		0.125	1		0.647059	0.555556	0.272727	0.466667								0.75		0.777778		1		0.394737	0.777778
LRIF1	ligand dependent nuclear receptor interacting factor 1 [Source:HGNC Symbol;Acc:HGNC:30299]	ENSMMUG00000000812:E1.1-E3.1	ENSMMUG00000000812:E1.1-E2.1	ENSMMUG00000000812:E2.1		0.5	clu_672	LRIF1:ENSMMUG00000000812:E1.1-E3.1|ENSMMUG00000000812:E1.1-E2.1	chr1:111977604-111964126|chr1:111977604-111966771	cassette-exon	0.567568	0.6		0.155556	0.181818	0.389831	0.056338		0.266667		0.307692	0.111111		0.6875	0		0.222222	0.190476	0.416667	0				0.222222				0.157895		0.1		0	0.777778	0.589744	0.133333
LRIF1	ligand dependent nuclear receptor interacting factor 1 [Source:HGNC Symbol;Acc:HGNC:30299]	ENSMMUG00000000812:E3.1-E4.1_111962392	ENSMMUG00000000812:E3.1-E4.1	ENSMMUG00000000812:E4.1		0.464286	clu_673	LRIF1:ENSMMUG00000000812:E3.1-E4.1_111962392|ENSMMUG00000000812:E3.1-E4.1	chr1:111963854-111962392|chr1:111963854-111962395	alt-3'	0.459459	0.37931		0		0	0.03125				0.0625			0.0909091			0.357143			0			0.0909091	0.464286	0.363636	0	0		0				0	0.0444444				0
LRIF1	ligand dependent nuclear receptor interacting factor 1 [Source:HGNC Symbol;Acc:HGNC:30299]	ENSMMUG00000000812:E2.1-E3.1	ENSMMUG00000000812:E1.1-E3.1	ENSMMUG00000000812:E2.1		0.472542	clu_672	LRIF1:ENSMMUG00000000812:E2.1-E3.1|ENSMMUG00000000812:E1.1-E3.1	chr1:111965271-111964126|chr1:111977604-111964126	cassette-exon	0.297297	0.37931		0		0.425	0.851852		0.555556					0			0.625	0.75										0.7					0.222222	0.0416667
USP4	ubiquitin specific peptidase 4 [Source:HGNC Symbol;Acc:HGNC:12627]	ENSMMUG00000000822:E7.1-E8.1	ENSMMUG00000000822:E6.1-E8.1	ENSMMUG00000000822:E7.1	(+)alt-coding, (+)AA:886(ENSMMUP00000001115)->933(ENSMMUP00000001114)	1	clu_677	USP4:ENSMMUG00000000822:E7.1-E8.1|ENSMMUG00000000822:E6.1-E8.1	chr2:93058605-93059398|chr2:93048745-93059398	cassette-exon	0.513514	0.138889	0.833333		0.233333	0	1	0.684211	0.0769231			0.866667	0.923077		0			1		0.875		0	0.913043				0.916667	0.8		0.454545		1					0
USP4	ubiquitin specific peptidase 4 [Source:HGNC Symbol;Acc:HGNC:12627]	ENSMMUG00000000822:E6.1-E8.1	ENSMMUG00000000822:E6.1-E7.1	ENSMMUG00000000822:E7.1	(-)alt-coding, (-)AA:886(ENSMMUP00000001115)->933(ENSMMUP00000001114)	1	clu_677	USP4:ENSMMUG00000000822:E6.1-E8.1|ENSMMUG00000000822:E6.1-E7.1	chr2:93048745-93059398|chr2:93048745-93058465	cassette-exon	0.810811	0.756098	0.0689655		0.575	1	0	0.222222	0.413793	0.166667	0.266667	0.103448	0.0454545	0.125	0.864865	0.142857	0.777778	0		0.105263		1	0.0869565	0.166667			0.0425532	0.105263	0.238095	0.418605	0.0833333	0		0.181818	0.2		0.7	0.0434783
USP4	ubiquitin specific peptidase 4 [Source:HGNC Symbol;Acc:HGNC:12627]	ENSMMUG00000000822:E6.1-E7.1	ENSMMUG00000000822:E6.1-E8.1	ENSMMUG00000000822:E7.1	(+)alt-coding, (+)AA:886(ENSMMUP00000001115)->933(ENSMMUP00000001114)	0.857143	clu_677	USP4:ENSMMUG00000000822:E6.1-E7.1|ENSMMUG00000000822:E6.1-E8.1	chr2:93048745-93058465|chr2:93048745-93059398	cassette-exon	0.702703	0.138889	0.894737		0.30303	0	1	0.571429	0.571429	0.833333	0.636364	0.578947	0.9	0.8	0.135135	0.857143	0.222222	1				0		0.818182			0.64	0.818182	0.3	0.357143	0.916667			0.818182			0.3	0.7
STOX1	storkhead box 1 [Source:HGNC Symbol;Acc:HGNC:23508]	ENSMMUG00000000826:E2.1-E3.1	ENSMMUG00000000826:E2.1_63679190-E3.1	ENSMMUG00000000826:E2.1		0.215484	clu_683	STOX1:ENSMMUG00000000826:E2.1-E3.1|ENSMMUG00000000826:E2.1_63679190-E3.1	chr9:63677031-63672325|chr9:63679190-63672325	alt-5'	0.297297		0.928571	0.75		0.72	1				0.947368					0.4									0.5	1								0.935484	0.272727		0.8125
STOX1	storkhead box 1 [Source:HGNC Symbol;Acc:HGNC:23508]	ENSMMUG00000000826:E2.1_63679190-E3.1	ENSMMUG00000000826:E2.1-E3.1	ENSMMUG00000000826:E2.1_63679190		0.35	clu_683	STOX1:ENSMMUG00000000826:E2.1_63679190-E3.1|ENSMMUG00000000826:E2.1-E3.1	chr9:63679190-63672325|chr9:63677031-63672325	alt-5'	0.297297		0.0714286	0.25		0.28	0				0.0526316					0.6									0.5	0								0.0645161	0.727273		0.1875
USP38	ubiquitin specific peptidase 38 [Source:HGNC Symbol;Acc:HGNC:20067]	ENSMMUG00000000827:E5.1-E6.1	ENSMMUG00000000827:E5.1-E7.1	ENSMMUG00000000827:E6.1		0.22	clu_685	USP38:ENSMMUG00000000827:E5.1-E6.1|ENSMMUG00000000827:E5.1-E7.1	chr5:143289542-143292006|chr5:143289542-143296562	cassette-exon	0.945946	0.811475	0.933333	1	0.894737	1	0.983871	1	1	0.672727	0.933333	1	1	0.979592	0.8125	1	0.795918	0.78	0.989691	0.804124		1	0.808511	0.966102	0.942857	0.943396	0.972603	1	0.934783	0.923077	0.888889	1	1	1	1	1	1
USP38	ubiquitin specific peptidase 38 [Source:HGNC Symbol;Acc:HGNC:20067]	ENSMMUG00000000827:E7.1-E8.1	ENSMMUG00000000827:E6.1-E8.1	ENSMMUG00000000827:E7.1		0.172775	clu_685	USP38:ENSMMUG00000000827:E7.1-E8.1|ENSMMUG00000000827:E6.1-E8.1	chr5:143296655-143299324|chr5:143292199-143299324	cassette-exon	0.945946	0.827225	0.95	1	1	1	1	1	0.988827	0.961538	0.967742	1	0.615385	1	0.956044	1	0.926829	0.888889	0.923077	0.894444			1	1	1	1	0.983784	0.993939	0.952756	0.923913	1	1	1	1	0.954955	1	1	1
USP38	ubiquitin specific peptidase 38 [Source:HGNC Symbol;Acc:HGNC:20067]	ENSMMUG00000000827:E6.1-E7.1	ENSMMUG00000000827:E6.1-E8.1	ENSMMUG00000000827:E7.1		0.321429	clu_685	USP38:ENSMMUG00000000827:E6.1-E7.1|ENSMMUG00000000827:E6.1-E8.1	chr5:143292199-143296562|chr5:143292199-143299324	cassette-exon	0.945946	0.830986	0.967442	1	0.954198	1	0.996564	1	0.972222	0.842105	0.956522	1	0.607843	0.986301	0.826087	1	0.797872	0.835821	0.936585	0.876623		1	0.678571	0.98773	0.983607	0.964286	0.986486	0.994681	0.964286	0.964467	0.962264	1	1	1	0.923077		1	1
GAB1	GRB2 associated binding protein 1 [Source:HGNC Symbol;Acc:HGNC:4066]	ENSMMUG00000000828:E9.1-E10.1	ENSMMUG00000000828:E8.1-E10.1	ENSMMUG00000000828:E9.1	(+)alt-coding, (+)AA:694(ENSMMUP00000001121)->724(ENSMMUP00000001122)	0.734563	clu_686	GAB1:ENSMMUG00000000828:E9.1-E10.1|ENSMMUG00000000828:E8.1-E10.1	chr5:143527851-143529453|chr5:143514673-143529453	cassette-exon	0.783784	0.172414			0.142857		0		0.25	0.722222	0.315789	0.318182	0.5	0.272727	0.342105	0.0454545	0.8	0.444444	0.625	0.8			0	0.857143	0.697674	0.3	0.470588	0.214286	0.333333	0.517241	0.222222	0.6	0.906977	0.239437			0.357143	0.2
GAB1	GRB2 associated binding protein 1 [Source:HGNC Symbol;Acc:HGNC:4066]	ENSMMUG00000000828:E4.1-E6.1	ENSMMUG00000000828:E5.1-E6.1	ENSMMUG00000000828:E5.1	(-)alt-coding, (-)AA:724(ENSMMUP00000001122)->790(ENSMMUP00000034752)|(+)PH_dom+like+IPR011993, (+)PH_domain+IPR001849, (-)PH_dom-like-IPR011993, (-)PH_domain-IPR001849	0.574042	clu_687	GAB1:ENSMMUG00000000828:E4.1-E6.1|ENSMMUG00000000828:E5.1-E6.1	chr5:143507804-143512276|chr5:143508260-143512276	cassette-exon	0.945946	0.992647	0.608696	0.534653	0.96	0.418605	0.603175	0.916667	0.855856	0.714286	0.666667	0.793814	0.678161	0.864078	0.712766	0.764706	0.547945	0.429752	0.673469	0.853659			0.810526	0.60241	0.766667	0.755906	0.534653	0.850746	0.855556	0.797297	0.833333	0.892857	0.878788	0.902913	0.350649	0.98	0.885965	0.842105
GAB1	GRB2 associated binding protein 1 [Source:HGNC Symbol;Acc:HGNC:4066]	ENSMMUG00000000828:I1.1_143428673-E3.1	ENSMMUG00000000828:E1.3-E3.1	ENSMMUG00000000828:I1.1_143428673		0.372093	clu_690	GAB1:ENSMMUG00000000828:I1.1_143428673-E3.1|ENSMMUG00000000828:E1.3-E3.1	chr5:143428673-143490571|chr5:143412129-143490571		0.810811	0	0.0714286	0.152174	0				0.075	0	0.111111	0.0434783	0.08	0.0689655	0	0	0.0512821	0.0322581	0.243243	0.037037			0	0.0625	0.372093	0.0571429	0.0909091	0.533333	0.21875	0.0416667	0		0.0465116	0.235294	0.0338983	0	0.0869565
GAB1	GRB2 associated binding protein 1 [Source:HGNC Symbol;Acc:HGNC:4066]	ENSMMUG00000000828:E5.1-E6.1	ENSMMUG00000000828:E4.1-E6.1	ENSMMUG00000000828:E5.1	(+)alt-coding, (+)AA:724(ENSMMUP00000001122)->790(ENSMMUP00000034752)|(-)PH_dom-like-IPR011993, (-)PH_domain-IPR001849, (+)PH_dom-like-IPR011993, (+)PH_domain-IPR001849	0.571429	clu_687	GAB1:ENSMMUG00000000828:E5.1-E6.1|ENSMMUG00000000828:E4.1-E6.1	chr5:143508260-143512276|chr5:143507804-143512276	cassette-exon	0.945946	0.00735294	0.243243	0.357143	0.0204082	0.571429	0.296296	0.0434783	0.0306122	0.230769	0.272727	0.0941176	0.144928	0.0918367	0.12987	0.235294	0.333333	0.365854	0.201613	0.117647			0.125	0.305556	0	0.179487	0.364706	0.0655738	0.114943	0.106061	0.0322581	0.0740741	0.107692	0.0412371	0.517857	0	0.0733945	0.157895
GAB1	GRB2 associated binding protein 1 [Source:HGNC Symbol;Acc:HGNC:4066]	ENSMMUG00000000828:E6.1-E7.1	ENSMMUG00000000828:E6.1_143512584-E7.1	ENSMMUG00000000828:E6.1.143512584		0.205882	clu_689	GAB1:ENSMMUG00000000828:E6.1-E7.1|ENSMMUG00000000828:E6.1_143512584-E7.1	chr5:143512877-143514093|chr5:143512584-143514093	alt-5'	0.945946	1	1	1	1	1	1	0.975	0.973684	1	1	1	1	1	1	0.794118	0.962963	1	0.978261	1			1	1	1	0.988889	0.990476	1	0.919075	0.979592	1	1	1	0.777778	1	1	1	1
GAB1	GRB2 associated binding protein 1 [Source:HGNC Symbol;Acc:HGNC:4066]	ENSMMUG00000000828:E6.1_143512584-E7.1	ENSMMUG00000000828:E6.1-E7.1	ENSMMUG00000000828:E6.1.143512584		0.222222	clu_689	GAB1:ENSMMUG00000000828:E6.1_143512584-E7.1|ENSMMUG00000000828:E6.1-E7.1	chr5:143512584-143514093|chr5:143512877-143514093	alt-5'	0.945946	0	0	0	0	0	0	0.025	0.0263158	0	0	0	0	0	0	0.205882	0.037037	0	0.0217391	0			0	0	0	0.0111111	0.00952381	0	0.0809249	0.0204082	0	0	0	0.222222	0	0	0	0
GAB1	GRB2 associated binding protein 1 [Source:HGNC Symbol;Acc:HGNC:4066]	ENSMMUG00000000828:E8.1-E10.1	ENSMMUG00000000828:E8.1-E9.1	ENSMMUG00000000828:E9.1	(-)alt-coding, (-)AA:694(ENSMMUP00000001121)->724(ENSMMUP00000001122)	0.954545	clu_686	GAB1:ENSMMUG00000000828:E8.1-E10.1|ENSMMUG00000000828:E8.1-E9.1	chr5:143514673-143529453|chr5:143514673-143527762	cassette-exon	0.891892	0.685714		0.1875	0.4	0	0.692308	0.217391	0.517241	0.113636	0.433333	0.555556	0.387097	0.666667	0.320513	0.954545	0.12	0.30303	0.184615	0.137931			1	0.0810811	0.180556	0.518519	0.272727	0.407407	0.5	0.304348	0.636364	0.230769	0.056338	0.613636	0		0.391304	0.761905
GAB1	GRB2 associated binding protein 1 [Source:HGNC Symbol;Acc:HGNC:4066]	ENSMMUG00000000828:E4.1-E5.1	ENSMMUG00000000828:E4.1-E6.1	ENSMMUG00000000828:E5.1	(+)alt-coding, (+)AA:724(ENSMMUP00000001122)->790(ENSMMUP00000034752)|(-)PH_dom-like-IPR011993, (-)PH_domain-IPR001849, (+)PH_dom-like-IPR011993, (+)PH_domain-IPR001849	0.4375	clu_687	GAB1:ENSMMUG00000000828:E4.1-E5.1|ENSMMUG00000000828:E4.1-E6.1	chr5:143507804-143508180|chr5:143507804-143512276	cassette-exon	0.945946	0	0.216216	0.225352	0.0204082	0.0526316	0.191489	0.0434783	0.101852	0.0909091	0.111111	0.134831	0.233766	0.0531915	0.202381	0	0.226415	0.428571	0.188525	0.0366972			0.0833333	0.0983607	0.233333	0.0943396	0.228571	0.0793651	0.0375	0.119403	0.142857	0.0384615	0.0169492	0.0606061	0.4375	0.02	0.0471698	0
GAB1	GRB2 associated binding protein 1 [Source:HGNC Symbol;Acc:HGNC:4066]	ENSMMUG00000000828:E8.1-E9.1	ENSMMUG00000000828:E8.1-E10.1	ENSMMUG00000000828:E9.1	(+)alt-coding, (+)AA:694(ENSMMUP00000001121)->724(ENSMMUP00000001122)	0.8	clu_686	GAB1:ENSMMUG00000000828:E8.1-E9.1|ENSMMUG00000000828:E8.1-E10.1	chr5:143514673-143527762|chr5:143514673-143529453	cassette-exon	0.891892	0.2		0.769231	0.571429	1	0.307692	0.782609	0.375	0.83871	0.458333	0.25	0.368421	0.111111	0.615385	0	0.769231	0.6	0.733333	0.692308			0	0.842105	0.690476	0.333333	0.64	0.541667	0.333333	0.548387	0.222222	0.647059	0.875	0.239437	1		0.5	0.0588235
GAB1	GRB2 associated binding protein 1 [Source:HGNC Symbol;Acc:HGNC:4066]	ENSMMUG00000000828:E1.3-E3.1	ENSMMUG00000000828:I1.1_143428673-E3.1	ENSMMUG00000000828:E1.3	(-)alt-coding, (-)AA:724(ENSMMUP00000001122)->790(ENSMMUP00000034752)|(-)PH_dom-like-IPR011993, (-)PH_domain-IPR001849, (+)PH_dom-like-IPR011993, (+)PH_domain-IPR001849	0.717391	clu_690	GAB1:ENSMMUG00000000828:E1.3-E3.1|ENSMMUG00000000828:I1.1_143428673-E3.1	chr5:143412129-143490571|chr5:143428673-143490571		0.810811	0.767677	0.428571	0.282609	0.68				0.8	0.166667	0.888889	0.847826	0.92	0.827586	0.636364	1	0.512821	0.83871	0.662162	0.962963			1	0.9375	0.627907	0.885714	0.636364	0.466667	0.71875	0.916667	0.571429		0.697674	0.529412	0.881356	1	0.826087
SBSN	suprabasin [Source:HGNC Symbol;Acc:HGNC:24950]	ENSMMUG00000000836:I1.1-E2.1	ENSMMUG00000000836:E1.1_31448882-E2.1_31447441	ENSMMUG00000000836:I1.1|ENSMMUG00000000836:E2.1		0.783019	clu_698	SBSN:ENSMMUG00000000836:I1.1-E2.1|ENSMMUG00000000836:E1.1_31448882-E2.1_31447441	chr19:31447636-31447635|chr19:31448882-31447441	intron-retention	0.891892	0.535714		0.318841	0.16	0	0.27027	0.22449	0	0.361702	0.611111	0.617647	0.555556	0.275362	0	0.538462	0.744526	0.771429	0.27027	0.444444			0.691358	0	0.601399	0.418182	0.461538	0.285714	0.348837	0.304348	0	0.388889	0.5	0.15625	0.469136		0.507937	0.783019
SBSN	suprabasin [Source:HGNC Symbol;Acc:HGNC:24950]	ENSMMUG00000000836:E1.1-E2.1_31447441	ENSMMUG00000000836:I1.1-E2.1	ENSMMUG00000000836:E1.1|ENSMMUG00000000836:E2.1_31447441		0.404255	clu_698	SBSN:ENSMMUG00000000836:E1.1-E2.1_31447441|ENSMMUG00000000836:I1.1-E2.1	chr19:31448795-31447441|chr19:31447636-31447635	intron-retention	0.918919	0.0578778		0.024	0.17284	0.0481928	0.157895	0.105634	0.148148	0.149606	0.0493827	0.0746269	0.0583333	0.0708661	0	0.0292398	0.0390625	0.0930233	0.25	0.0850202			0.0434783	0.404255	0.0925267	0.141204	0.190476	0	0.09	0.145455	0.101695	0.288136	0.0697674	0	0.0833333	0.0265957	0.0441176	0.0783133
SBSN	suprabasin [Source:HGNC Symbol;Acc:HGNC:24950]	ENSMMUG00000000836:E2.1-E3.1	ENSMMUG00000000836:E1.1_31448882-E3.1	ENSMMUG00000000836:E2.1	(+)alt-coding, (+)AA:169(ENSMMUP00000001128)->591(ENSMMUP00000052572)|(+)Suprabasin-IPR024153	0.37931	clu_698	SBSN:ENSMMUG00000000836:E2.1-E3.1|ENSMMUG00000000836:E1.1_31448882-E3.1	chr19:31447208-31445477|chr19:31448882-31445477	cassette-exon	0.918919	0.965986	1	0.766667	0.925532	0.698113	0.714286	0.844444	0.901961	0.944444	1	0.802817	0.918367	0.8	0.894737	0.8125	0.850575	1	1	0.8625			0.906667	0.64	0.933333	0.864865	0.966667	0.888889	0.758621		0.62069	0.882353	0.8125	0.378378	0.742857	0.933333	0.854839	0.988506
SBSN	suprabasin [Source:HGNC Symbol;Acc:HGNC:24950]	ENSMMUG00000000836:E1.2-I1.1	ENSMMUG00000000836:E1.1_31448882-E2.1_31447441	ENSMMUG00000000836:E1.2|ENSMMUG00000000836:I1.1		0.818182	clu_698	SBSN:ENSMMUG00000000836:E1.2-I1.1|ENSMMUG00000000836:E1.1_31448882-E2.1_31447441	chr19:31447957-31447956|chr19:31448882-31447441	intron-retention	0.918919	0.535714		0.397436	0.243243	0	0.205882	0.208333	0	0.25	0.575758	0.409091	0.351351	0.285714	0	0.333333	0.597701	0.818182	0.44898	0.259259			0.709302	0	0.55814	0.485944	0.5	0.297297	0.243243	0.272727	0	0.185185	0.48	0.289474	0.402778	0	0.403846	0.56
TTC17	tetratricopeptide repeat domain 17 [Source:HGNC Symbol;Acc:HGNC:25596]	ENSMMUG00000000844:E19.1-E20.1	ENSMMUG00000000844:E19.1-E21.1	ENSMMUG00000000844:E20.1	(-)alt-C-terminus, (-)AA:956(ENSMMUP00000001141)->1141(ENSMMUP00000001140)|(-)TPR-contain_dom-IPR013026, (-)TPR-like_helical_dom-IPR011990, (-)TPR_repeat-IPR019734	0.342105	clu_705	TTC17:ENSMMUG00000000844:E19.1-E20.1|ENSMMUG00000000844:E19.1-E21.1	chr14:22629272-22627563|chr14:22629272-22625512	alt-C-term	0.351351		0.657895		0.684211		1		1				0.842105	0.384615				0.871795	0.478261			1				1							0.722222	1			0.952381
TTC17	tetratricopeptide repeat domain 17 [Source:HGNC Symbol;Acc:HGNC:25596]	ENSMMUG00000000844:E19.1-E21.1	ENSMMUG00000000844:E19.1-E20.1	ENSMMUG00000000844:E20.1	(+)alt+C+terminus, (+)AA:956(ENSMMUP00000001141)+>1141(ENSMMUP00000001140)|(+)TPR+contain_dom+IPR013026, (+)TPR+like_helical_dom+IPR011990, (+)TPR_repeat+IPR019734	0.521739	clu_705	TTC17:ENSMMUG00000000844:E19.1-E21.1|ENSMMUG00000000844:E19.1-E20.1	chr14:22629272-22625512|chr14:22629272-22627563	alt-C-term	0.351351		0.342105		0.315789		0		0				0.157895	0.615385				0.128205	0.521739			0				0							0.277778	0			0.047619
FAM125B	multivesicular body subunit 12B [Source:HGNC Symbol;Acc:HGNC:23368]	ENSMMUG00000000871:E6.1-E7.1	ENSMMUG00000000871:E5.1-E7.1	ENSMMUG00000000871:E6.1		0.389831	clu_716	FAM125B:ENSMMUG00000000871:E6.1-E7.1|ENSMMUG00000000871:E5.1-E7.1	chr15:12564816-12559080|chr15:12570308-12559080	cassette-exon	0.945946	0.928058	1	0.790909	0.961538	1	1	1	0.715517	0.88	0.984127	0.855422	0.826087	0.978723	0.976744	1	0.847826	0.736842	0.577586	0.829545		1	0.964912	1	0.757009	1	0.901639	0.851064	0.857143	1	1	1	0.971429	0.610169	0.785714		1	0.923077
FAM125B	multivesicular body subunit 12B [Source:HGNC Symbol;Acc:HGNC:23368]	ENSMMUG00000000871:E4.1-E5.1	ENSMMUG00000000871:I4.1_12611828-E5.1	ENSMMUG00000000871:E4.1		0.848485	clu_716	FAM125B:ENSMMUG00000000871:E4.1-E5.1|ENSMMUG00000000871:I4.1_12611828-E5.1	chr15:12612466-12570415|chr15:12611828-12570415		0.918919	0.839286	0.777778	0.986111	1	1	0.097561	1	0.703297	1	1	0.75	1	0.975	0.931818	1		0.738462	1	0.892308		0.99711	1	1	0.869565	1	1	0.933333	0.981818	1		1	1	0.944444	1	0.151515	1	0.869565
FAM125B	multivesicular body subunit 12B [Source:HGNC Symbol;Acc:HGNC:23368]	ENSMMUG00000000871:E5.1-E6.1	ENSMMUG00000000871:E5.1-E7.1	ENSMMUG00000000871:E6.1		0.418182	clu_716	FAM125B:ENSMMUG00000000871:E5.1-E6.1|ENSMMUG00000000871:E5.1-E7.1	chr15:12570308-12564912|chr15:12570308-12559080	cassette-exon	0.918919	0.848485	1	0.762887	0.93617	1	1	1	0.7	0.907692	0.97561	0.733333	0.818182	0.97619	0.970874	1	0.666667	0.710145	0.489583	0.736842		1	0.95122	1	0.628571	1	0.857143	0.78125	0.833333	1		1	0.974359	0.581818	0.846154		1	0.933333
FAM125B	multivesicular body subunit 12B [Source:HGNC Symbol;Acc:HGNC:23368]	ENSMMUG00000000871:E3.1-E4.1	ENSMMUG00000000871:E2.1-E4.1	ENSMMUG00000000871:E3.1	(-)alt-N-terminus, (-)AA:288(ENSMMUP00000045760)->315(ENSMMUP00000042158)	0.938776	clu_717	FAM125B:ENSMMUG00000000871:E3.1-E4.1|ENSMMUG00000000871:E2.1-E4.1	chr15:12617684-12612588|chr15:12624534-12612588	altPromoter	0.675676	0.555556		0.555556	0.3	0.117647	0	0.2	0.938776		0.0909091	0.2		0.866667	0.212121			0.03125	0.888889	0.135135		0	0.7		0.363636	0.142857	0.866667	0.395349	0.894737				0.636364	0.142857	0.24		0.210526
FAM125B	multivesicular body subunit 12B [Source:HGNC Symbol;Acc:HGNC:23368]	ENSMMUG00000000871:E11.1-E12.1	ENSMMUG00000000871:E11.1-U12.1_12429699	ENSMMUG00000000871:E12.1		0.292683	clu_715	FAM125B:ENSMMUG00000000871:E11.1-E12.1|ENSMMUG00000000871:E11.1-U12.1_12429699	chr15:12466959-12448514|chr15:12466959-12429699	alt-3'	0.540541	0.973684	1	1		1	1		0.133333			1			0.711111		1		0.707317	0.978947					0.966667	1			1	1	1	1	0.5		1		1
FAM125B	multivesicular body subunit 12B [Source:HGNC Symbol;Acc:HGNC:23368]	ENSMMUG00000000871:E1.1-E4.1	ENSMMUG00000000871:E3.1-E4.1	ENSMMUG00000000871:E3.1	(+)alt+N+terminus, (+)AA:288(ENSMMUP00000045760)+>315(ENSMMUP00000042158)	0.433333	clu_717	FAM125B:ENSMMUG00000000871:E1.1-E4.1|ENSMMUG00000000871:E3.1-E4.1	chr15:12627972-12612588|chr15:12617684-12612588	altPromoter	0.675676	0.222222		0.222222	0.1	0.441176	0.5	0.4	0.0204082		0.454545	0.4		0.0666667	0.393939			0.46875	0.0555556	0.432432		0.472	0.15		0.318182	0.428571	0.0666667	0.302326	0.0526316				0.181818	0.428571	0.36		0.368421
FAM125B	multivesicular body subunit 12B [Source:HGNC Symbol;Acc:HGNC:23368]	ENSMMUG00000000871:E2.1-E4.1	ENSMMUG00000000871:E3.1-E4.1	ENSMMUG00000000871:E3.1	(+)alt+N+terminus, (+)AA:288(ENSMMUP00000045760)+>315(ENSMMUP00000042158)	0.461333	clu_717	FAM125B:ENSMMUG00000000871:E2.1-E4.1|ENSMMUG00000000871:E3.1-E4.1	chr15:12624534-12612588|chr15:12617684-12612588	altPromoter	0.675676	0.222222		0.222222	0.1	0.441176	0.5	0.4	0.0204082		0.454545	0.4		0.0666667	0.393939			0.5	0.0555556	0.432432		0.528	0.15		0.318182	0.428571	0.0666667	0.302326	0.0526316				0.181818	0.428571	0.4		0.421053
RABGGTB	Rab geranylgeranyltransferase beta subunit [Source:HGNC Symbol;Acc:HGNC:9796]	ENSMMUG00000000873:E9.1-E10.1_75770792	ENSMMUG00000000873:E9.1-E10.1	ENSMMUG00000000873:E10.1		0.398305	clu_719	RABGGTB:ENSMMUG00000000873:E9.1-E10.1_75770792|ENSMMUG00000000873:E9.1-E10.1	chr1:75770177-75770792|chr1:75770177-75770776	alt-3'	0.972973	0.113402	0.398305	0	0.0188679	0.038961	0	0.00990099	0.047619	0.0952381	0.04	0.0526316	0.1	0.137255	0.322034	0	0.0689655	0	0.0487805	0.031746		0	0.298246	0.0909091	0.1875	0.323741	0.0408163	0	0.0238095	0.0263158	0.0833333	0.134328	0.0210526	0.0509259	0.108108	0.0130719	0.0188679	0.12
RABGGTB	Rab geranylgeranyltransferase beta subunit [Source:HGNC Symbol;Acc:HGNC:9796]	ENSMMUG00000000873:E9.1-E10.1	ENSMMUG00000000873:E9.1-E10.1_75770792	ENSMMUG00000000873:E10.1		0.323741	clu_719	RABGGTB:ENSMMUG00000000873:E9.1-E10.1|ENSMMUG00000000873:E9.1-E10.1_75770792	chr1:75770177-75770776|chr1:75770177-75770792	alt-3'	0.972973	0.886598	0.601695	1	0.981132	0.961039	1	0.990099	0.952381	0.904762	0.96	0.947368	0.9	0.862745	0.677966	1	0.931034	1	0.95122	0.968254		1	0.701754	0.909091	0.8125	0.676259	0.959184	1	0.97619	0.973684	0.916667	0.865672	0.978947	0.949074	0.891892	0.986928	0.981132	0.88
RABGGTB	Rab geranylgeranyltransferase beta subunit [Source:HGNC Symbol;Acc:HGNC:9796]	ENSMMUG00000000873:E6.1-E8.1	ENSMMUG00000000873:I7.1_75768735-I7.1_75768905	ENSMMUG00000000873:E6.1|ENSMMUG00000000873:E8.1	(+)alt-N-terminus, (+)alt-C-terminus, (+)AA:151(ENSMMUP00000045499)->331(ENSMMUP00000001166)|(-)Terpenoid_cyclase/PrenylTrfase-IPR008930, (+)PFTB_repeat-IPR001330, (+)Ptb1-IPR026873, (+)Terpenoid_cyclase/PrenylTrfase-IPR008930	0.512195	clu_718	RABGGTB:ENSMMUG00000000873:E6.1-E8.1|ENSMMUG00000000873:I7.1_75768735-I7.1_75768905	chr1:75768520-75769881|chr1:75768735-75768905		0.594595	0.633333	1				1	0	0.95	0.428571	0.0833333	1		0.666667	1	1	0.487805	1						0.0434783	0.727273	0.923077	0.692308	1	0.666667				0.928571	0.780488			1
ADHFE1	alcohol dehydrogenase, iron containing 1 [Source:HGNC Symbol;Acc:HGNC:16354]	ENSMMUG00000000887:E6.1-E7.1	ENSMMUG00000000887:E5.1-E8.1	ENSMMUG00000000887:E6.1|E7.1		1	clu_728	ADHFE1:ENSMMUG00000000887:E6.1-E7.1|ENSMMUG00000000887:E5.1-E8.1	chr8:64581722-64582181|chr8:64581395-64584225	cassette-exon	0.108108		0															0							1											1
EP300	E1A binding protein p300 [Source:HGNC Symbol;Acc:HGNC:3373]	ENSMMUG00000000893:E10.1-E11.1	ENSMMUG00000000893:E10.1-E12.1	ENSMMUG00000000893:E11.1		0.230303	clu_731	EP300:ENSMMUG00000000893:E10.1-E11.1|ENSMMUG00000000893:E10.1-E12.1	chr10:83195831-83200790|chr10:83195831-83201870	cassette-exon	0.972973	0.984472	1	1	1	0.952607	1	1	1	0.986111	0.990654	1	1	1	1	1	0.957082	1	1	0.977778	0.818182		1	1	0.769697	0.9875	0.860656	1	0.990698	1	1	1	1	1	0.980132	1	0.967105	0.754717
EP300	E1A binding protein p300 [Source:HGNC Symbol;Acc:HGNC:3373]	ENSMMUG00000000893:E2.3-E3.1	ENSMMUG00000000893:I2.1_83170294-E3.1	ENSMMUG00000000893:E2.3		0.195122	clu_736	EP300:ENSMMUG00000000893:E2.3-E3.1|ENSMMUG00000000893:I2.1_83170294-E3.1	chr10:83167151-83176920|chr10:83170294-83176920		0.918919	0.985915	1	0.829268	1	0.952381	1	1	1	1	0.957746	0.804878	0.765957	1	0.850746	1	0.983051	1	1	1		1	1	1	0.9	1	1	1	1	0.947368	1		0.966667	1	1		1	1
DZIP3	DAZ interacting zinc finger protein 3 [Source:HGNC Symbol;Acc:HGNC:30938]	ENSMMUG00000000898:E14.1-E15.1	ENSMMUG00000000898:E13.1-E15.1	ENSMMUG00000000898:E14.1		0.535714	clu_742	DZIP3:ENSMMUG00000000898:E14.1-E15.1|ENSMMUG00000000898:E13.1-E15.1	chr2:29723477-29725305|chr2:29721227-29725305	cassette-exon	0.540541		0.235294	1	0.5		1		1			1	0.461538	0.952381		1	1	1						0.464286		1		0.363636	0			0.361111	0.8	0.625	0.923077	1
DZIP3	DAZ interacting zinc finger protein 3 [Source:HGNC Symbol;Acc:HGNC:30938]	ENSMMUG00000000898:E13.1-E15.1	ENSMMUG00000000898:E14.1-E15.1	ENSMMUG00000000898:E14.1		0.638889	clu_742	DZIP3:ENSMMUG00000000898:E13.1-E15.1|ENSMMUG00000000898:E14.1-E15.1	chr2:29721227-29725305|chr2:29723477-29725305	cassette-exon	0.702703		0.722222	0	0.5	0	0		0	0.3		0	0.5	0.0434783		0	0	0	0				0.0769231	0.517241		0	0	0.538462	1	0		0.638889	0.166667	0.352941	0.0769231	0
LRGUK	leucine rich repeats and guanylate kinase domain containing [Source:HGNC Symbol;Acc:HGNC:21964]	ENSMMUG00000000915:E17.1-E18.1	ENSMMUG00000000915:I17.1_160381051-E18.1	ENSMMUG00000000915:E17.1		0.904444	clu_758	LRGUK:ENSMMUG00000000915:E17.1-E18.1|ENSMMUG00000000915:I17.1_160381051-E18.1	chr3:160369509-160388919|chr3:160381051-160388919		0.702703	0.583333	0.137931	0	0.209302	0.0909091			0.545455	0.0769231	0.686275	0.333333	0		0.136364	0.176471	0.0769231	0	0.189189				0.04	0.0833333	0.545455	0.555556	0.3	0.477273	0.5	0.512821		0.944444	0.0454545				0.27907
LRGUK	leucine rich repeats and guanylate kinase domain containing [Source:HGNC Symbol;Acc:HGNC:21964]	ENSMMUG00000000915:I17.1_160381051-E18.1	ENSMMUG00000000915:E17.1-E18.1	ENSMMUG00000000915:I17.1_160381051		0.62	clu_758	LRGUK:ENSMMUG00000000915:I17.1_160381051-E18.1|ENSMMUG00000000915:E17.1-E18.1	chr3:160381051-160388919|chr3:160369509-160388919		0.675676	0.416667	0.333333		0.707317	0.909091			0.409091	0.923077	0.3	0.470588	0.888889		0.863636	0.8	0.782609	0.92	0.705882				0.782609	0.887324	0.454545	0.37037	0.319149	0.477273	0.5	0.487179		0.0555556	0.578947				0.72093
SLC35A3	solute carrier family 35 member A3 [Source:HGNC Symbol;Acc:HGNC:11023]	ENSMMUG00000000931:E1.1-E2.1	ENSMMUG00000000931:E1.1-I1.1_100844800	ENSMMUG00000000931:E2.1		1	clu_768	SLC35A3:ENSMMUG00000000931:E1.1-E2.1|ENSMMUG00000000931:E1.1-I1.1_100844800	chr1:100840746-100862364|chr1:100840746-100844800		0.189189								0.3			0.615385						1		0									0.214286			1	0.583333
PPP2R3A	protein phosphatase 2 regulatory subunit B''alpha [Source:HGNC Symbol;Acc:HGNC:9307]	ENSMMUG00000000932:E2.1-E3.1	ENSMMUG00000000932:E2.1_166047899-E3.1	ENSMMUG00000000932:E2.1.166047899		0.708333	clu_772	PPP2R3A:ENSMMUG00000000932:E2.1-E3.1|ENSMMUG00000000932:E2.1_166047899-E3.1	chr2:166047887-166038603|chr2:166047899-166038603	alt-5'	0.756757	0.291667	0.588235	1	0.823529	0.769231	1	1	1		1			1		1	1	1	1	1			1	1		1	1	0.657143	1	1	0.9		1	0.666667	1	0.075	1
PPP2R3A	protein phosphatase 2 regulatory subunit B''alpha [Source:HGNC Symbol;Acc:HGNC:9307]	ENSMMUG00000000932:E2.1_166047899-E3.1	ENSMMUG00000000932:E2.1-E3.1	ENSMMUG00000000932:E2.1.166047899		0.925	clu_772	PPP2R3A:ENSMMUG00000000932:E2.1_166047899-E3.1|ENSMMUG00000000932:E2.1-E3.1	chr2:166047899-166038603|chr2:166047887-166038603	alt-5'	0.756757	0.708333	0.411765	0	0.176471	0.230769	0	0	0		0			0		0	0	0	0	0			0	0		0	0	0.342857	0	0	0.1		0	0.333333	0	0.925	0
CPM	carboxypeptidase M [Source:HGNC Symbol;Acc:HGNC:2311]	ENSMMUG00000000946:E2.1-E3.1	ENSMMUG00000000946:E1.1-E3.1	ENSMMUG00000000946:E2.1		0.944444	clu_777	CPM:ENSMMUG00000000946:E2.1-E3.1|ENSMMUG00000000946:E1.1-E3.1	chr11:67631866-67617719|chr11:67677615-67617719	cassette-exon	0.459459	0.59375	0.944444			0.666667		1						0.421053				1	0	1		0	1	0		0.9		0.7	0.212121	0.307692			0.357143					0.416667
CPM	carboxypeptidase M [Source:HGNC Symbol;Acc:HGNC:2311]	ENSMMUG00000000946:E1.1-E2.1	ENSMMUG00000000946:E1.1-E3.1	ENSMMUG00000000946:E2.1		1	clu_777	CPM:ENSMMUG00000000946:E1.1-E2.1|ENSMMUG00000000946:E1.1-E3.1	chr11:67677615-67631963|chr11:67677615-67617719	cassette-exon	0.378378	0.48	0.866667					1						0				1	0	1		0		0					0.257143	0.357143		0.92	0.444444					0.387097
CPM	carboxypeptidase M [Source:HGNC Symbol;Acc:HGNC:2311]	ENSMMUG00000000946:E1.1-E3.1	ENSMMUG00000000946:E2.1-E3.1	ENSMMUG00000000946:E2.1		1	clu_777	CPM:ENSMMUG00000000946:E1.1-E3.1|ENSMMUG00000000946:E2.1-E3.1	chr11:67677615-67617719|chr11:67631866-67617719	cassette-exon	0.594595	0.295455	0.0408163		0	0.230769		0	0.6			0.222222		0.423077				0	1	0		1	0	0.384615		0.0769231		0.25	0.619048	0.5	0	0.08	0.391304					0.341463
USP15	ubiquitin specific peptidase 15 [Source:HGNC Symbol;Acc:HGNC:12613]	ENSMMUG00000000955:E11.1-E12.1	ENSMMUG00000000955:E11.1-I11.1_61300167	ENSMMUG00000000955:E12.1		0.52381	clu_780	USP15:ENSMMUG00000000955:E11.1-E12.1|ENSMMUG00000000955:E11.1-I11.1_61300167	chr11:61279977-61307255|chr11:61279977-61300167		0.513514				0.785714	1	1	1				0.2	0.6	1		1	1		1			0.47619			0.7	1	0.888889	1	0.230769				0.470588	0.6		1
USP15	ubiquitin specific peptidase 15 [Source:HGNC Symbol;Acc:HGNC:12613]	ENSMMUG00000000955:E10.1-E11.1	ENSMMUG00000000955:E9.1-E11.1	ENSMMUG00000000955:E10.1		0.6	clu_781	USP15:ENSMMUG00000000955:E10.1-E11.1|ENSMMUG00000000955:E9.1-E11.1	chr11:61273688-61279833|chr11:61249524-61279833	cassette-exon	0.486486	1	0.363636			1	0.95	0.888889			0.666667	0.2	0.666667			1			1	1						0.4	0.904762		0.69697			1	0.818182	0.7		1
USP15	ubiquitin specific peptidase 15 [Source:HGNC Symbol;Acc:HGNC:12613]	ENSMMUG00000000955:E9.1-I9.1_61258947	ENSMMUG00000000955:E9.1-E10.1	ENSMMUG00000000955:I9.1_61258947		0.75	clu_781	USP15:ENSMMUG00000000955:E9.1-I9.1_61258947|ENSMMUG00000000955:E9.1-E10.1	chr11:61249524-61258947|chr11:61249524-61273602		0.648649	0	0	0		0	0	0			0	0.342105	0.416667		0	0	0.25	0.75		0			0	0.0555556		0.104167	0.166667	0	0			0.27451	0.0769231	0				0
USP15	ubiquitin specific peptidase 15 [Source:HGNC Symbol;Acc:HGNC:12613]	ENSMMUG00000000955:E9.1-E11.1	ENSMMUG00000000955:E9.1-E10.1	ENSMMUG00000000955:E10.1		0.465116	clu_781	USP15:ENSMMUG00000000955:E9.1-E11.1|ENSMMUG00000000955:E9.1-E10.1	chr11:61249524-61279833|chr11:61249524-61273602	cassette-exon	0.837838	0	0.388889	0.047619	0.555556	0	0.0344828	0.0377358			0.181818	0.465116	0.2	0	0	0	0.357143	0.125	0	0			0.125	0.15	0	0.375	0.0363636	0.416667	0.232558			0	0.0909091	0.15	0	0	0	0.157895
USP15	ubiquitin specific peptidase 15 [Source:HGNC Symbol;Acc:HGNC:12613]	ENSMMUG00000000955:E9.1-E10.1	ENSMMUG00000000955:E9.1-E11.1	ENSMMUG00000000955:E10.1		0.868421	clu_781	USP15:ENSMMUG00000000955:E9.1-E10.1|ENSMMUG00000000955:E9.1-E11.1	chr11:61249524-61273602|chr11:61249524-61279833	cassette-exon	0.648649	1	0.5	0.941176		1	0.9	0.945946			0.714286	0.131579	0.25		1	1	0.333333	0.1		1			0.8	0.777778		0.395833	0.527778	0.0909091	0.5			0.72549	0.769231	0.769231				0.842105
USP15	ubiquitin specific peptidase 15 [Source:HGNC Symbol;Acc:HGNC:12613]	ENSMMUG00000000955:I11.1_61300312-E12.1	ENSMMUG00000000955:E11.1-E12.1	ENSMMUG00000000955:I11.1_61300312		0.306061	clu_780	USP15:ENSMMUG00000000955:I11.1_61300312-E12.1|ENSMMUG00000000955:E11.1-E12.1	chr11:61300312-61307255|chr11:61279977-61307255		0.486486				0.0833333	0	0	0				0.7	0.333333	0		0	0		0			0.393939			0.222222	0	0	0					0.2	0.333333		0
MON2	MON2 homolog, regulator of endosome-to-Golgi trafficking [Source:HGNC Symbol;Acc:HGNC:29177]	ENSMMUG00000000956:E29.1-E30.1	ENSMMUG00000000956:E28.1-E30.1	ENSMMUG00000000956:E29.1	(+)alt-coding, (+)AA:1711(ENSMMUP00000044654)->1717(ENSMMUP00000014769)|(-)Mon2_C-IPR032817, (+)Mon2_C-IPR032817	0.655172	clu_787	MON2:ENSMMUG00000000956:E29.1-E30.1|ENSMMUG00000000956:E28.1-E30.1	chr11:61486394-61486684|chr11:61485743-61486684	cassette-exon	0.72973	0.655172	0.0166667	0.555556	0.0833333		0	0.0454545	0.0769231		0		0	0.1		0.6	0.12	0.333333	0.244444			0		0	0.277778	0.333333	0.36	0.1875	0.0416667	0		0	0.444444	0	0			0.7
MON2	MON2 homolog, regulator of endosome-to-Golgi trafficking [Source:HGNC Symbol;Acc:HGNC:29177]	ENSMMUG00000000956:E28.1-E30.1	ENSMMUG00000000956:E29.1-E30.1	ENSMMUG00000000956:E29.1	(-)alt-coding, (-)AA:1711(ENSMMUP00000044654)->1717(ENSMMUP00000014769)|(+)Mon2_C+IPR032817, (-)Mon2_C-IPR032817	0.72973	clu_787	MON2:ENSMMUG00000000956:E28.1-E30.1|ENSMMUG00000000956:E29.1-E30.1	chr11:61485743-61486684|chr11:61486394-61486684	cassette-exon	0.783784	0.2	0.983333	0.444444	0.846154		1	0.913043	0.857143		1	0.666667	1	0.857143		0.27027	0.814815	0.571429	0.62963			1	0	1	0.590909	0.540541	0.484848	0.8125	0.92	1		1	0.454545	1	1			0.272727
MON2	MON2 homolog, regulator of endosome-to-Golgi trafficking [Source:HGNC Symbol;Acc:HGNC:29177]	ENSMMUG00000000956:E28.1-E29.1	ENSMMUG00000000956:E28.1-E30.1	ENSMMUG00000000956:E29.1	(+)alt-coding, (+)AA:1711(ENSMMUP00000044654)->1717(ENSMMUP00000014769)|(-)Mon2_C-IPR032817, (+)Mon2_C-IPR032817	0.677419	clu_787	MON2:ENSMMUG00000000956:E28.1-E29.1|ENSMMUG00000000956:E28.1-E30.1	chr11:61485743-61486377|chr11:61485743-61486684	cassette-exon	0.648649	0.677419	0		0.0833333		0	0.0454545	0.0769231		0		0	0.0526316		0.545455	0.0833333	0.2	0.209302			0		0	0.235294	0.259259	0.333333	0	0.0416667	0		0		0	0
H2AFV	H2A histone family member V [Source:HGNC Symbol;Acc:HGNC:20664]	ENSMMUG00000000962:E2.1-E4.1	ENSMMUG00000000962:E2.1-E5.1	ENSMMUG00000000962:E4.1	(+)alt-C-terminus, (+)AA:90(ENSMMUP00000006168)->114(ENSMMUP00000049175)|(-)Histone-fold-IPR009072, (-)Histone_H2A-IPR002119, (-)Histone_H2A_C-IPR032454, (+)Histone-fold-IPR009072, (+)Histone_H2A-IPR002119, (+)Histone_H2A/H2B/H3-IPR007125, (+)Histone_H2A_CS-IPR032458	0.218182	clu_792	H2AFV:ENSMMUG00000000962:E2.1-E4.1|ENSMMUG00000000962:E2.1-E5.1	chr3:63938939-63941123|chr3:63938939-63947640	cassette-exon	0.918919	1	0.988506	0.981481	0.8	1		1	1	0.970588	1	0.925373	0.952381	0.90566	1	1	1	0.952381	0.936709	1			0.96875	1	0.98913	0.972603	0.984848	0.745763	1	0.969697	0.846154	1	0.876543	0.828571	1	1	0.781818	0.939394
SDC2	syndecan 2 [Source:HGNC Symbol;Acc:HGNC:10659]	ENSMMUG00000000963:E1.2-E2.1	ENSMMUG00000000963:I1.1_95231703-E2.1	ENSMMUG00000000963:E1.2	(+)alt-coding, (+)AA:165(ENSMMUP00000056878)->201(ENSMMUP00000001293)|(-)Syndecan-IPR001050, (-)Syndecan-2-IPR031201, (+)Syndecan-IPR001050, (+)Syndecan-2-IPR031201	0.8	clu_793	SDC2:ENSMMUG00000000963:E1.2-E2.1|ENSMMUG00000000963:I1.1_95231703-E2.1	chr8:95145039-95244764|chr8:95231703-95244764		0.513514	0.916667				1		0.2			1			1		1	0.0810811		1	1		1				1		0.777778	1	1		1	0.88	0.923077			1	0.896552
CRAMP1L	cramped chromatin regulator homolog 1 [Source:HGNC Symbol;Acc:HGNC:14122]	ENSMMUG00000000978:E17.1-E18.1	ENSMMUG00000000978:E17.1-E18.1_1665145	ENSMMUG00000000978:E18.1		0.2	clu_804	CRAMP1L:ENSMMUG00000000978:E17.1-E18.1|ENSMMUG00000000978:E17.1-E18.1_1665145	chr20:1664607-1665148|chr20:1664607-1665145	alt-3'	0.459459			0	1		1	1	0.96875	1				0.9	0.555556		0.8	1	1							1			0.454545				1	0.878788	0.842105	1
YPEL3	yippee like 3 [Source:HGNC Symbol;Acc:HGNC:18327]	ENSMMUG00000000980:E2.1-E3.1	ENSMMUG00000000980:E2.1-E3.1_27442280	ENSMMUG00000000980:E3.1	(+)alt-N-terminus, (+)alt-C-terminus, (+)AA:75(ENSMMUP00000041847)->157(ENSMMUP00000001316)|(+)Yippee/Mis18/Cereblon-IPR004910	0.205882	clu_809	YPEL3:ENSMMUG00000000980:E2.1-E3.1|ENSMMUG00000000980:E2.1-E3.1_27442280	chr20:27442450-27442247|chr20:27442450-27442280	alt-3'	0.972973	0.886957	0.942529	1	0.985915	0.981481	1	0.734177	0.971831	1	0.943396	0.939394	1	1	0.926829	0.943662	1	0.980769	0.946429	0.930693		1	0.87931	0.941176	1	1	1	1	1	0.980392	1	0.923077	0.969697	0.973333	0.794118	1	0.979167	1
		ENSMMUG00000000983:I5.1_27412707-E7.1	ENSMMUG00000000983:E5.1-E7.1	ENSMMUG00000000983:I5.1_27412707		0.196687	clu_814	:ENSMMUG00000000983:I5.1_27412707-E7.1|ENSMMUG00000000983:E5.1-E7.1	chr20:27412707-27413992|chr20:27411292-27413992		0.540541				0.416667		0.9	0.3	0.235294		0.761905			0.709677	0.703704		0.272727	0.8125	0.909091				0.565217		1		0.736842	0.777778	0.666667			0.166667	1	0.933333	0.0625		0.583333
		ENSMMUG00000000983:E5.1-E7.1	ENSMMUG00000000983:I5.1_27412707-E7.1	ENSMMUG00000000983:E5.1	(+)truncated, (-)AA:12(ENSMMUP00000058125)->355(ENSMMUP00000032478)|(-)Aldolase_I_AS-IPR029768, (-)Aldolase_TIM-IPR013785, (-)FBA_I-IPR000741	0.409677	clu_814	:ENSMMUG00000000983:E5.1-E7.1|ENSMMUG00000000983:I5.1_27412707-E7.1	chr20:27411292-27413992|chr20:27412707-27413992		0.540541				0.583333		0.1	0.7	0.764706		0.238095			0.290323	0.296296		0.727273	0.1875	0.0909091				0.434783		0		0.263158	0.222222	0.333333			0.833333	0	0.0666667	0.9375		0.416667
IL36B	interleukin 36 beta [Source:HGNC Symbol;Acc:HGNC:15564]	ENSMMUG00000000986:U0.1_108051115-E2.1	ENSMMUG00000000986:E1.1-E2.1	ENSMMUG00000000986:U0.1_108051115		0.154351	clu_820	IL36B:ENSMMUG00000000986:U0.1_108051115-E2.1|ENSMMUG00000000986:E1.1-E2.1	chr13:108051115-108028336|chr13:108028877-108028336	altPromoter	0.216216						1			0.08		1															0.190476		1	0.714286				0.344828	0.375
EPS15L1	epidermal growth factor receptor pathway substrate 15 like 1 [Source:HGNC Symbol;Acc:HGNC:24634]	ENSMMUG00000000994:E4.1_16390421-E5.1	ENSMMUG00000000994:E4.1-E5.1	ENSMMUG00000000994:E4.1.16390421		0.37037	clu_827	EPS15L1:ENSMMUG00000000994:E4.1_16390421-E5.1|ENSMMUG00000000994:E4.1-E5.1	chr19:16390421-16387080|chr19:16390398-16387080	alt-5'	0.756757	0	0.0277778		0	0.134831	0	0.181818	0.37037			0	0.0571429	0.384615	0	0	0.0408163		0	0					0	0	0	0	0.027027	0.137931	0.555556	0	0	0	0		0	0.188679
EPS15L1	epidermal growth factor receptor pathway substrate 15 like 1 [Source:HGNC Symbol;Acc:HGNC:24634]	ENSMMUG00000000994:E4.1-E5.1	ENSMMUG00000000994:E4.1_16390421-E5.1	ENSMMUG00000000994:E4.1.16390421		0.188679	clu_827	EPS15L1:ENSMMUG00000000994:E4.1-E5.1|ENSMMUG00000000994:E4.1_16390421-E5.1	chr19:16390398-16387080|chr19:16390421-16387080	alt-5'	0.756757	1	0.972222		1	0.865169	1	0.818182	0.62963			1	0.942857	0.615385	1	1	0.959184		1	1					1	1	1	1	0.972973	0.862069	0.444444	1	1	1	1		1	0.811321
OXSR1	oxidative stress responsive 1 [Source:HGNC Symbol;Acc:HGNC:8508]	ENSMMUG00000000996:I3.1_104569668-E4.1	ENSMMUG00000000996:E3.1-E4.1	ENSMMUG00000000996:I3.1_104569668		0.714286	clu_829	OXSR1:ENSMMUG00000000996:I3.1_104569668-E4.1|ENSMMUG00000000996:E3.1-E4.1	chr2:104569668-104564429|chr2:104572260-104564429		0.918919	0.175	0.191489	0.714286	0.571429	0	0.025641	0	0.12963	0.190476	0.266667	0.0416667	0.0714286	0.295082	0.583333	0.244444	0.173913	0.111111	0.297872	0.0175439				0.0888889	0.157143	0.174603	0.205128	0.594595	0.25	0.166667	0	0.3	0.122807	0.0322581	0	0.555556	0.0869565	0.309091
OXSR1	oxidative stress responsive 1 [Source:HGNC Symbol;Acc:HGNC:8508]	ENSMMUG00000000996:E3.1-I3.1_104569804	ENSMMUG00000000996:E3.1-E4.1	ENSMMUG00000000996:I3.1_104569804		0.815789	clu_829	OXSR1:ENSMMUG00000000996:E3.1-I3.1_104569804|ENSMMUG00000000996:E3.1-E4.1	chr2:104572260-104569804|chr2:104572260-104564429		0.837838	0.175	0.116279		0.294118	0	0	0	0.06	0	0	0.0416667	0	0.0851064		0.15	0.05	0	0.175	0				0	0.0483871	0.037037	0.354167	0.210526	0.217391	0.047619	0	0.815789	0.122807	0	0.142857		0.16	0.309091
OXSR1	oxidative stress responsive 1 [Source:HGNC Symbol;Acc:HGNC:8508]	ENSMMUG00000000996:E11.2-E12.1	ENSMMUG00000000996:E11.2-E13.1	ENSMMUG00000000996:E12.1		0.409836	clu_831	OXSR1:ENSMMUG00000000996:E11.2-E12.1|ENSMMUG00000000996:E11.2-E13.1	chr2:104529850-104523469|chr2:104529850-104517542	cassette-exon	0.783784	0.820896	1	0.75		0.833333			0.982759	0.785714	1	0.388889	0.916667	0.979167	0.933333		1	1	0.633333	1			0.969697	1	0.590164	0.909091	0.928571	0.882353	0.611111	0.909091	0.888889	0.954545	0.934426	1			0.923077	0.75
OXSR1	oxidative stress responsive 1 [Source:HGNC Symbol;Acc:HGNC:8508]	ENSMMUG00000000996:E3.1-E4.1	ENSMMUG00000000996:I3.1_104569668-E4.1	ENSMMUG00000000996:E3.1		0.727273	clu_829	OXSR1:ENSMMUG00000000996:E3.1-E4.1|ENSMMUG00000000996:I3.1_104569668-E4.1	chr2:104572260-104564429|chr2:104569668-104564429		0.918919	0.702128	0.730769	0.272727	0.363636	1	0.974359	1	0.824561	0.809524	0.733333	0.92	0.928571	0.661538	0.416667	0.666667	0.791667	0.888889	0.611111	0.982456				0.911111	0.808219	0.8	0.553571	0.365854	0.413793	0.8	1	0.170732	0.78125	0.967742	0.857143	0.444444	0.777778	0.527778
OXSR1	oxidative stress responsive 1 [Source:HGNC Symbol;Acc:HGNC:8508]	ENSMMUG00000000996:E12.1-E13.1	ENSMMUG00000000996:E11.2-E13.1	ENSMMUG00000000996:E12.1		0.487805	clu_831	OXSR1:ENSMMUG00000000996:E12.1-E13.1|ENSMMUG00000000996:E11.2-E13.1	chr2:104523347-104517542|chr2:104529850-104517542	cassette-exon	0.837838	0.789474	1	0.666667	1	0.829787	0.785714		0.987805	0.923077	1	0.512195	0.954545	0.973684	1		1	1	0.798165	1		1	0.981481	1	0.956522	0.94	0.986111	0.925926	0.880342	0.923077			0.924528	1		0.2	0.979167	0.944444
OXSR1	oxidative stress responsive 1 [Source:HGNC Symbol;Acc:HGNC:8508]	ENSMMUG00000000996:E11.2-E13.1	ENSMMUG00000000996:E12.1-E13.1	ENSMMUG00000000996:E12.1		0.327586	clu_831	OXSR1:ENSMMUG00000000996:E11.2-E13.1|ENSMMUG00000000996:E12.1-E13.1	chr2:104529850-104517542|chr2:104523347-104517542	cassette-exon	0.918919	0.08	0	0.166667	0	0.091954	0.214286	0	0.00719424	0.06	0	0.327586	0.030303	0.0117647	0		0	0	0.14966	0		0	0.0116279	0	0.023622	0.0375	0.00884956	0.047619	0.100719	0.0434783	0.0625	0.0357143	0.0363636	0		0	0.0166667	0.0344828
OXSR1	oxidative stress responsive 1 [Source:HGNC Symbol;Acc:HGNC:8508]	ENSMMUG00000000996:E1.2-E2.1	ENSMMUG00000000996:I1.1_104584530-E2.1	ENSMMUG00000000996:E1.2		0.188976	clu_829	OXSR1:ENSMMUG00000000996:E1.2-E2.1|ENSMMUG00000000996:I1.1_104584530-E2.1	chr2:104599399-104582321|chr2:104584530-104582321		0.891892	1	1	0.875	1	1	1	1	1	0.875		1	1	0.979592	1	1	1	1	1	1			1	1	1	1	1	1	0.894737	1	1	1	0.986842	0.931034	1		0.811024	0.745098
OXSR1	oxidative stress responsive 1 [Source:HGNC Symbol;Acc:HGNC:8508]	ENSMMUG00000000996:E2.1-E3.1	ENSMMUG00000000996:E2.1-E3.1_104572364	ENSMMUG00000000996:E3.1		0.371429	clu_829	OXSR1:ENSMMUG00000000996:E2.1-E3.1|ENSMMUG00000000996:E2.1-E3.1_104572364	chr2:104582209-104572368|chr2:104582209-104572364	alt-3'	0.783784	1	1		1	1	1	1	0.96	1		1		0.6	1	1	1	1	1	1				1	1	0.957447	1	1	0.8		0.866667	1	1	1	1		1	0.628571
DDX50	DExD-box helicase 50 [Source:HGNC Symbol;Acc:HGNC:17906]	ENSMMUG00000001006:I2.1_63556031-E3.1	ENSMMUG00000001006:E2.4-E3.1	ENSMMUG00000001006:I2.1_63556031		0.666667	clu_837	DDX50:ENSMMUG00000001006:I2.1_63556031-E3.1|ENSMMUG00000001006:E2.4-E3.1	chr9:63556031-63555662|chr9:63560897-63555662		0.864865	0.0212766	0.27451		0.0625	0.25641	0.0344828	0.666667	0.111111	0.103448	0	0.195122	0.272727	0.0952381	0	0	0	0.296296	0.125	0.121951			0.454545	0.0416667	0.142857	0.228571	0.309859	0	0.117647	0.0714286	0.166667	0	0.230769	0	0.0238095		0.1875
DDX50	DExD-box helicase 50 [Source:HGNC Symbol;Acc:HGNC:17906]	ENSMMUG00000001006:E4.1-E5.1	ENSMMUG00000001006:E1.1-E10.1	ENSMMUG00000001006:E4.1|E5.1		0.294118	clu_837	DDX50:ENSMMUG00000001006:E4.1-E5.1|ENSMMUG00000001006:E1.1-E10.1	chr9:63551962-63551276|chr9:63656597-63527665	cassette-exon	0.864865	1	1	1	1	1	1	1	0.666667	0.5		0.705882	1	1	1	1	1	1	0.84	1			1	1	0.827586	1	1		0.958333	0.962963	1	1	1	1	1	1	1
DDX50	DExD-box helicase 50 [Source:HGNC Symbol;Acc:HGNC:17906]	ENSMMUG00000001006:E2.4-E3.1	ENSMMUG00000001006:I2.1_63556031-E3.1	ENSMMUG00000001006:E2.4	(+)alt-N-terminus, (+)AA:672(ENSMMUP00000045509)->699(ENSMMUP00000050326)	0.823529	clu_837	DDX50:ENSMMUG00000001006:E2.4-E3.1|ENSMMUG00000001006:I2.1_63556031-E3.1	chr9:63560897-63555662|chr9:63556031-63555662	altPromoter	0.891892	0.857143	0.366667	0	0.722222	0.589744	0.965517	0	0.744186	0.62069	1	0.652174	0.285714	0.73913	0.945946	0.85	1	0.527778	0.555556	0.729167			0.533333	0.785714	0.411765	0.627907	0.564103	0.816901	0.48	0.888889	0.769231	0.666667	0.592105	0.176471	0.754717		0.625
DDX50	DExD-box helicase 50 [Source:HGNC Symbol;Acc:HGNC:17906]	ENSMMUG00000001006:E1.1-E3.1	ENSMMUG00000001006:E2.4-E3.1	ENSMMUG00000001006:E2.4	(-)alt-N-terminus, (-)AA:672(ENSMMUP00000045509)->699(ENSMMUP00000050326)	0.622222	clu_837	DDX50:ENSMMUG00000001006:E1.1-E3.1|ENSMMUG00000001006:E2.4-E3.1	chr9:63656597-63555662|chr9:63560897-63555662	altPromoter	0.918919	0.0769231	0.205479	0	0.0833333	0.146341	0	0.310345	0	0	0	0	0.235294	0.0869565	0	0	0	0	0	0.0108696			0	0.0357143	0	0	0.0568182	0.125	0.0588235	0	0	0	0.0649351	0.622222	0.015873		0.0526316	0
SYNE2	spectrin repeat containing nuclear envelope protein 2 [Source:HGNC Symbol;Acc:HGNC:17084]	ENSMMUG00000001008:E69.1-E70.1	ENSMMUG00000001008:E69.1-E71.1	ENSMMUG00000001008:E70.1	(+)alt-C-terminus, (+)AA:6810(ENSMMUP00000001353)->6886(ENSMMUP00000054437)|(-)SYNE2-IPR030266, (-)Spectrin/alpha-actinin-IPR018159, (+)KASH-IPR012315, (+)SYNE2-IPR030266, (+)Spectrin/alpha-actinin-IPR018159, (+)Spectrin_repeat-IPR002017	0.351351	clu_843	SYNE2:ENSMMUG00000001008:E69.1-E70.1|ENSMMUG00000001008:E69.1-E71.1	chr7:126051689-126054187|chr7:126051689-126059729	cassette-exon	0.837838	0.902174	1	1	1	1	0		0.852941	1		1	0.757576	0.775281	1	1	1	0.958678	0.648649	1		1	1	1	0.818182	0.744361	1	0.95122	0.875	0.725		0.749004		0.962963	0.965517		0.789474	1
SYNE2	spectrin repeat containing nuclear envelope protein 2 [Source:HGNC Symbol;Acc:HGNC:17084]	ENSMMUG00000001008:E118.2-E120.1	ENSMMUG00000001008:E118.2-E119.1	ENSMMUG00000001008:E119.1	(-)alt-coding, (-)AA:6886(ENSMMUP00000054437)->6907(ENSMMUP00000055339)|(+)SYNE2+IPR030266, (-)SYNE2-IPR030266	0.847826	clu_839	SYNE2:ENSMMUG00000001008:E118.2-E120.1|ENSMMUG00000001008:E118.2-E119.1	chr7:126170609-126172425|chr7:126170609-126171462	cassette-exon	0.783784	0.88	0.6	0.470588		1		1	0.909091	0.842105	0.636364	0.103448		1		1	0.862069	0.92	0.909091	1		1			0.152174	0.565217	0.285714	0.909091	0.212121	0.4	0.666667	1	0.692308	1	0.314286	0.583333	0.962963
SYNE2	spectrin repeat containing nuclear envelope protein 2 [Source:HGNC Symbol;Acc:HGNC:17084]	ENSMMUG00000001008:E119.1-E120.1	ENSMMUG00000001008:E118.2-E120.1	ENSMMUG00000001008:E119.1	(+)alt-coding, (+)AA:6886(ENSMMUP00000054437)->6907(ENSMMUP00000055339)|(-)SYNE2-IPR030266, (+)SYNE2-IPR030266	0.695652	clu_839	SYNE2:ENSMMUG00000001008:E119.1-E120.1|ENSMMUG00000001008:E118.2-E120.1	chr7:126171530-126172425|chr7:126170609-126172425	cassette-exon	0.756757	0.0833333	0.181818	0.384615		0		0	0.0909091	0		0.8125		0		0	0	0.0416667	0.0909091	0		0			0.611111	0.1875	0.6	0	0.695652	0.333333	0.166667	0	0.1	0	0.521739	0.3	0
SYNE2	spectrin repeat containing nuclear envelope protein 2 [Source:HGNC Symbol;Acc:HGNC:17084]	ENSMMUG00000001008:E74.1-E75.2	ENSMMUG00000001008:E74.1-E75.1	ENSMMUG00000001008:E75.1	(+)alt+coding, (+)AA:6886(ENSMMUP00000054437)+>6907(ENSMMUP00000055339)|(+)SYNE2+IPR030266, (-)SYNE2-IPR030266	0.538462	clu_843	SYNE2:ENSMMUG00000001008:E74.1-E75.2|ENSMMUG00000001008:E74.1-E75.1	chr7:126073319-126074574|chr7:126073319-126074568	alt-3'	0.864865	0	0.104651	0	0.09375	0	0	0.027027	0.15625		0.294118	0	0.04	0.301887	0.444444		0.119403	0.02	0.538462	0.142857			0	0.117647	0.272727	0.351852	0.1	0.0566038	0.26	0	0.0666667		0.176471	0.0222222	0.3	0.148936	0	0.0909091
SYNE2	spectrin repeat containing nuclear envelope protein 2 [Source:HGNC Symbol;Acc:HGNC:17084]	ENSMMUG00000001008:E74.1-E75.1	ENSMMUG00000001008:E74.1-E75.2	ENSMMUG00000001008:E75.1	(-)alt-coding, (-)AA:6886(ENSMMUP00000054437)->6907(ENSMMUP00000055339)|(-)SYNE2-IPR030266, (+)SYNE2-IPR030266	0.351852	clu_843	SYNE2:ENSMMUG00000001008:E74.1-E75.1|ENSMMUG00000001008:E74.1-E75.2	chr7:126073319-126074568|chr7:126073319-126074574	alt-3'	0.864865	1	0.895349	1	0.90625	1	1	0.972973	0.84375		0.705882	1	0.96	0.698113	0.555556		0.880597	0.98	0.461538	0.857143			1	0.882353	0.727273	0.648148	0.9	0.943396	0.74	1	0.933333		0.705882	0.977778	0.7	0.851064	1	0.909091
SYNE2	spectrin repeat containing nuclear envelope protein 2 [Source:HGNC Symbol;Acc:HGNC:17084]	ENSMMUG00000001008:E118.2-E119.1	ENSMMUG00000001008:E118.2-E120.1	ENSMMUG00000001008:E119.1	(+)alt-coding, (+)AA:6886(ENSMMUP00000054437)->6907(ENSMMUP00000055339)|(-)SYNE2-IPR030266, (+)SYNE2-IPR030266	0.8	clu_839	SYNE2:ENSMMUG00000001008:E118.2-E119.1|ENSMMUG00000001008:E118.2-E120.1	chr7:126170609-126171462|chr7:126170609-126172425	cassette-exon	0.783784	0.0434783	0.307692	0.333333		0		0	0	0.157895	0.363636	0.8125		0		0	0.137931	0.0416667	0	0		0			0.8	0.35	0.5	0.0909091	0.588235	0.5	0.230769	0	0.25	0	0.521739	0.222222	0.037037
SYNE2	spectrin repeat containing nuclear envelope protein 2 [Source:HGNC Symbol;Acc:HGNC:17084]	ENSMMUG00000001008:E70.2-E71.1	ENSMMUG00000001008:E69.1-E71.1	ENSMMUG00000001008:E70.2		0.191011	clu_843	SYNE2:ENSMMUG00000001008:E70.2-E71.1|ENSMMUG00000001008:E69.1-E71.1	chr7:126054297-126059729|chr7:126051689-126059729	cassette-exon	0.918919	0.930502	1	1	1	1	0.08		0.923077	1	1	1	0.851852	0.824561	1	1	1	0.972973	0.930435	1		1	1	1	0.846154	0.808989	1	0.960396	0.92233	0.842857	1	0.823529	1	0.941176	0.972973		0.818182	1
SYNE2	spectrin repeat containing nuclear envelope protein 2 [Source:HGNC Symbol;Acc:HGNC:17084]	ENSMMUG00000001008:E28.1-E30.1	ENSMMUG00000001008:E28.1-E29.1	ENSMMUG00000001008:E29.1	(~)AA:162(ENSMMUP00000032873)+>162(ENSMMUP00000032873)	0.254872	clu_852	SYNE2:ENSMMUG00000001008:E28.1-E30.1|ENSMMUG00000001008:E28.1-E29.1	chr7:125949798-125951521|chr7:125949798-125950625	cassette-exon	0.810811	0.3	0.304348	0.25	0.411765	0.384615		0.32	0.307692	0.333333	0.377778	0.204545	0.307692	0.276923	0.2	0.238095	0.257143	0.46	0.388889	0.314286			0.37037	0.315789		0.233333	0.253012	0.266667	0.285714	0.325581		0.272727	0.299145	0.329897	0.36		0.205128
SYNE2	spectrin repeat containing nuclear envelope protein 2 [Source:HGNC Symbol;Acc:HGNC:17084]	ENSMMUG00000001008:E29.1-E31.1	ENSMMUG00000001008:E30.1-E31.1	ENSMMUG00000001008:E30.1	(~)AA:162(ENSMMUP00000032873)+>162(ENSMMUP00000032873)	0.236559	clu_852	SYNE2:ENSMMUG00000001008:E29.1-E31.1|ENSMMUG00000001008:E30.1-E31.1	chr7:125950734-125952219|chr7:125951630-125952219	cassette-exon	0.837838	0.329412	0.272727	0.37931	0.166667	0.176471	0.470588	0.26087	0.238095	0.315789	0.225806	0.403226	0.333333	0.308824	0.333333	0.36	0.341463	0.04	0.230769	0.284314			0.210526	0.25		0.382353	0.373737	0.333333	0.344828	0.309524		0.3	0.297297	0.285714	0.272727		0.384615
TAF13	TATA-box binding protein associated factor 13 [Source:HGNC Symbol;Acc:HGNC:11546]	ENSMMUG00000001010:E6.1-E7.1	ENSMMUG00000001010:I3.1_110060082-E8.1	ENSMMUG00000001010:E6.1|ENSMMUG00000001010:E7.1		0.377778	clu_853	TAF13:ENSMMUG00000001010:E6.1-E7.1|ENSMMUG00000001010:I3.1_110060082-E8.1	chr1:110035462-110028627|chr1:110060082-110025982		0.324324	1									1	0.4							0.272727	1						1	0.622222		0.230769			1		0.7	1			0.423077
TAF13	TATA-box binding protein associated factor 13 [Source:HGNC Symbol;Acc:HGNC:11546]	ENSMMUG00000001010:E7.1-E8.1	ENSMMUG00000001010:I7.1_110028044-E8.1	ENSMMUG00000001010:E7.1		0.3	clu_853	TAF13:ENSMMUG00000001010:E7.1-E8.1|ENSMMUG00000001010:I7.1_110028044-E8.1	chr1:110028530-110025982|chr1:110028044-110025982		0.297297	1												1			1	0.846154	0.5								0.169492		0.5625					0	1	1		0.7
TAF13	TATA-box binding protein associated factor 13 [Source:HGNC Symbol;Acc:HGNC:11546]	ENSMMUG00000001010:E1.2-E2.1	ENSMMUG00000001010:E1.2-E6.1	ENSMMUG00000001010:E2.1	(~)AA:124(ENSMMUP00000001354)->124(ENSMMUP00000001354)	0.7	clu_853	TAF13:ENSMMUG00000001010:E1.2-E2.1|ENSMMUG00000001010:E1.2-E6.1	chr1:110069769-110068928|chr1:110069769-110035540	cassette-exon	0.297297		0.125								0.7				0.333333		0		0				0		0.25	0.6875	0.666667							0.666667	0.68
TAF13	TATA-box binding protein associated factor 13 [Source:HGNC Symbol;Acc:HGNC:11546]	ENSMMUG00000001010:E3.1-E4.1	ENSMMUG00000001010:E1.2-E6.1	ENSMMUG00000001010:E3.1|E4.1	(~)AA:124(ENSMMUP00000001354)->124(ENSMMUP00000001354)	0.8	clu_853	TAF13:ENSMMUG00000001010:E3.1-E4.1|ENSMMUG00000001010:E1.2-E6.1	chr1:110060411-110058351|chr1:110069769-110035540	cassette-exon	0.540541	0.714286	0.533333								0.2	0.272727		1			0.377778	0.761905	0.28	0.777778			0		0.0909091	0.642857	0.1	1	0.545455				0.8125	0	0.555556	0.9		0.333333
TAF13	TATA-box binding protein associated factor 13 [Source:HGNC Symbol;Acc:HGNC:11546]	ENSMMUG00000001010:E2.1-E3.1	ENSMMUG00000001010:E1.2-E6.1	ENSMMUG00000001010:E2.1|E3.1	(~)AA:124(ENSMMUP00000001354)->124(ENSMMUP00000001354)	0.872727	clu_853	TAF13:ENSMMUG00000001010:E2.1-E3.1|ENSMMUG00000001010:E1.2-E6.1	chr1:110068850-110060508|chr1:110069769-110035540	cassette-exon	0.513514	0.888889	0.391304					0.888889			0.727273	0.6		1			0.0666667		0.266667	0.818182			0		0	0.5	0.939394					1	0.666667	0.8	0.733333	0.846154		0.666667
PLCB4	phospholipase C beta 4 [Source:HGNC Symbol;Acc:HGNC:9059]	ENSMMUG00000001012:E5.1-I5.1_42172516	ENSMMUG00000001012:E5.1-E7.1	ENSMMUG00000001012:I5.1_42172516		0.6	clu_854	PLCB4:ENSMMUG00000001012:E5.1-I5.1_42172516|ENSMMUG00000001012:E5.1-E7.1	chr10:42169095-42172516|chr10:42169095-42259675		0.135135					0																					0	0.6				1				0
MRS2	MRS2, magnesium transporter [Source:HGNC Symbol;Acc:HGNC:13785]	ENSMMUG00000001018:E5.1-E6.1	ENSMMUG00000001018:E5.1-E6.1_24957070	ENSMMUG00000001018:E6.1		0.5	clu_864	MRS2:ENSMMUG00000001018:E5.1-E6.1|ENSMMUG00000001018:E5.1-E6.1_24957070	chr4:24955072-24957087|chr4:24955072-24957070	alt-3'	0.162162					0.0909091		0.5					1	1					1																		0.888889
MRS2	MRS2, magnesium transporter [Source:HGNC Symbol;Acc:HGNC:13785]	ENSMMUG00000001018:E5.1-E6.1_24957070	ENSMMUG00000001018:E5.1-E6.1	ENSMMUG00000001018:E6.1_24957070		0.5	clu_864	MRS2:ENSMMUG00000001018:E5.1-E6.1_24957070|ENSMMUG00000001018:E5.1-E6.1	chr4:24955072-24957070|chr4:24955072-24957087	alt-3'	0.162162					0.909091		0.5					0	0					0																		0.111111
MIA3	MIA family member 3, ER export factor [Source:HGNC Symbol;Acc:HGNC:24008]	ENSMMUG00000001021:E29.1-E30.1	ENSMMUG00000001021:E29.1-I29.1_143605062	ENSMMUG00000001021:E30.1		0.192982	clu_866	MIA3:ENSMMUG00000001021:E29.1-E30.1|ENSMMUG00000001021:E29.1-I29.1_143605062	chr1:143605187-143603523|chr1:143605187-143605062		0.432432	1		1		1	1		0.2			0.807018	1		1		0.6	0.888889							0.545455	1	0.8							1	0.275			1
ABHD5	abhydrolase domain containing 5 [Source:HGNC Symbol;Acc:HGNC:21396]	ENSMMUG00000001031:E2.1-I2.1_98965337	ENSMMUG00000001031:E2.1-E3.1	ENSMMUG00000001031:I2.1_98965337		0.414634	clu_876	ABHD5:ENSMMUG00000001031:E2.1-I2.1_98965337|ENSMMUG00000001031:E2.1-E3.1	chr2:98967724-98965337|chr2:98967724-98964856		0.891892	0.0327869	0	0	0	0		0.0175439	0	0.107692	0	0	0	0	0.0862069	0	0	0	0				0	0	0.156863	0	0.057554	0	0.00662252	0	0.0909091	0.414634	0	0	0.025	0	0.0689655	0
ABHD5	abhydrolase domain containing 5 [Source:HGNC Symbol;Acc:HGNC:21396]	ENSMMUG00000001031:E2.1-E3.1	ENSMMUG00000001031:E2.1-I2.1_98965337	ENSMMUG00000001031:E3.1		0.276923	clu_876	ABHD5:ENSMMUG00000001031:E2.1-E3.1|ENSMMUG00000001031:E2.1-I2.1_98965337	chr2:98967724-98964856|chr2:98967724-98965337		0.891892	0.867647	1	1	1	1		0.982456	0.959459	0.723077	1	1	0.89	1	0.913793	0.785714	0.970874	1	0.983333				1	1	0.764706	0.955556	0.856115	1	0.907285	0.975	0.636364	0.585366	0.96875	1	0.925	1	0.931034	1
ABHD5	abhydrolase domain containing 5 [Source:HGNC Symbol;Acc:HGNC:21396]	ENSMMUG00000001031:E4.1-E5.1	ENSMMUG00000001031:E4.1-E6.1	ENSMMUG00000001031:E5.1		0.166667	clu_876	ABHD5:ENSMMUG00000001031:E4.1-E5.1|ENSMMUG00000001031:E4.1-E6.1	chr2:98954519-98951158|chr2:98954519-98948497	cassette-exon	0.972973	0.92827	0.991597	0.75641	0.90099	0.991453	0.920792	1	0.995918	0.907216	0.94186	0.964789	0.940367	0.833333	1	0.989583	0.987069	1	0.962963	0.928571		1	0.881356	0.873786	0.955357	0.981013	0.931034	0.917808	0.869779	0.918519	0.955556	0.962963	0.905882	0.930556	0.94	1	0.925234	0.921053
PCID2	PCI domain containing 2 [Source:HGNC Symbol;Acc:HGNC:25653]	ENSMMUG00000001041:E10.1_94663690-E11.1	ENSMMUG00000001041:E10.1-E11.1	ENSMMUG00000001041:E10.1_94663690		0.657143	clu_884	PCID2:ENSMMUG00000001041:E10.1_94663690-E11.1|ENSMMUG00000001041:E10.1-E11.1	chr17:94663690-94658606|chr17:94663694-94658606	alt-5'	0.540541	0				0		0						0	0		0	0.0909091		0		0			0	0.3125	0.657143	0	0	0.727273		0	0.466667	0	0		0.04
PCID2	PCI domain containing 2 [Source:HGNC Symbol;Acc:HGNC:25653]	ENSMMUG00000001041:E10.1-E11.1	ENSMMUG00000001041:E10.1_94663690-E11.1	ENSMMUG00000001041:E10.1		0.466667	clu_884	PCID2:ENSMMUG00000001041:E10.1-E11.1|ENSMMUG00000001041:E10.1_94663690-E11.1	chr17:94663694-94658606|chr17:94663690-94658606	alt-5'	0.540541	1				1		1						1	1		1	0.909091		1		1			1	0.6875	0.342857	1	1	0.272727		1	0.533333	1	1		0.96
PCID2	PCI domain containing 2 [Source:HGNC Symbol;Acc:HGNC:25653]	ENSMMUG00000001041:E7.1-E8.2	ENSMMUG00000001041:E7.2_94676257-E8.2_94675315	ENSMMUG00000001041:E7.1|ENSMMUG00000001041:E8.2	(-)alt-N-terminus, (-)AA:399(ENSMMUP00000018126)->401(ENSMMUP00000001398)	0.727273	clu_885	PCID2:ENSMMUG00000001041:E7.1-E8.2|ENSMMUG00000001041:E7.2_94676257-E8.2_94675315	chr17:94676259-94675317|chr17:94676257-94675315	alt-5'	0.378378						1	0.272727				0			1		1	1				0			0	1	1			0		1	1	1
SLC15A2	solute carrier family 15 member 2 [Source:HGNC Symbol;Acc:HGNC:10921]	ENSMMUG00000001049:E21.1-E22.1	ENSMMUG00000001049:E20.1-U22.1_43130988	ENSMMUG00000001049:E21.1|ENSMMUG00000001049:E22.1		0.96	clu_895	SLC15A2:ENSMMUG00000001049:E21.1-E22.1|ENSMMUG00000001049:E20.1-U22.1_43130988	chr2:43125476-43125818|chr2:43124440-43130988	cassette-exon	0.297297	0.0714286				0.178571			0	0.652174	0					1	0.04	0.307692									0					0		0
SLC15A2	solute carrier family 15 member 2 [Source:HGNC Symbol;Acc:HGNC:10921]	ENSMMUG00000001049:E20.1-E21.1	ENSMMUG00000001049:E20.1-U22.1_43130988	ENSMMUG00000001049:E21.1		0.639344	clu_895	SLC15A2:ENSMMUG00000001049:E20.1-E21.1|ENSMMUG00000001049:E20.1-U22.1_43130988	chr2:43124440-43125372|chr2:43124440-43130988	cassette-exon	0.324324	0.360656	0.681818		0.9	0.425			0.230769		0.625					1	0.447368	0.78125									0.294118					0.311111		0.375
SLC15A2	solute carrier family 15 member 2 [Source:HGNC Symbol;Acc:HGNC:10921]	ENSMMUG00000001049:E20.1-U22.1_43130988	ENSMMUG00000001049:E20.1-E21.1	ENSMMUG00000001049:U22.1_43130988		0.551634	clu_895	SLC15A2:ENSMMUG00000001049:E20.1-U22.1_43130988|ENSMMUG00000001049:E20.1-E21.1	chr2:43124440-43130988|chr2:43124440-43125372	cassette-exon	0.351351	0.609375	0.318182		0.0833333	0.511111			0.769231	0.2	0.285714					0	0.5	0.137255									0.705882					0.688889		0.625
APOL6	apolipoprotein L6 [Source:HGNC Symbol;Acc:HGNC:14870]	ENSMMUG00000001050:E1.1-E2.1	ENSMMUG00000001050:E1.1-U3.1_77578342	ENSMMUG00000001050:E2.1		0.448276	clu_898	APOL6:ENSMMUG00000001050:E1.1-E2.1|ENSMMUG00000001050:E1.1-U3.1_77578342	chr10:77569318-77571432|chr10:77569318-77578342	cassette-exon	0.972973	0.875502	0.789474	0.898551	0.868217	1	1	0.891304	0.551724	0.690909	1	0.767677	0.888889	0.94	0.849057	0.579882	0.830769	0.917012	0.90625	0.636364		1	0.787879	1	0.913043	0.863158	0.888	0.649123	0.833333	0.892308	0.923077	1	0.595238	0.5	0.888889	0.905303	0.919355	0.9
APOL6	apolipoprotein L6 [Source:HGNC Symbol;Acc:HGNC:14870]	ENSMMUG00000001050:E1.1-U3.1_77578342	ENSMMUG00000001050:E2.1_77572266-U3.1_77578342	ENSMMUG00000001050:E1.1		0.281746	clu_898	APOL6:ENSMMUG00000001050:E1.1-U3.1_77578342|ENSMMUG00000001050:E2.1_77572266-U3.1_77578342	chr10:77569318-77578342|chr10:77572266-77578342	altPromoter	0.972973	0.0763547	0.0666667	0.027451	0.0711297	0	0	0.0877193	0.206349	0.108974	0	0.119792	0.0410959	0.0384615	0.0707965	0.281746	0.102804	0.0561798	0.0344828	0.132231		0	0.0619469	0	0.0277778	0.0909091	0.0408163	0.117647	0.0543478	0.0453074	0.0434783	0	0.22973	0.208092	0.0657895	0.0791139	0.0393701	0.0322581
BICD2	protein bicaudal D homolog 2 [Source:RefSeq peptide;Acc:NP_001244885]	ENSMMUG00000001061:E7.1-E8.1	ENSMMUG00000001061:I7.1-E8.1	ENSMMUG00000001061:E7.1		0.268571	clu_911	BICD2:ENSMMUG00000001061:E7.1-E8.1|ENSMMUG00000001061:I7.1-E8.1	chr15:42973174-42971358|chr15:42971359-42971358	intron-retention	0.972973	1	1	1	0.883582	1	1	0.810219	0.768	1	1	1	1	0.731429	0.893855	1	0.813688	0.889831	0.601626	1		1	1	1	1	0.841398	0.753695	0.735632	0.736842	0.744361	0.832215	1	0.800885	0.887255	1	0.896739	1	0.765517
EIF4B	eukaryotic translation initiation factor 4B [Source:HGNC Symbol;Acc:HGNC:3285]	ENSMMUG00000001062:E12.1-E13.1	ENSMMUG00000001062:E12.2-E13.1	ENSMMUG00000001062:E12.2	(+)alt+N+terminus, (+)AA:591(ENSMMUP00000051909)+>607(ENSMMUP00000001422)|(+)EIF4B+IPR033107, (-)EIF4B-IPR033107	0.233735	clu_912	EIF4B:ENSMMUG00000001062:E12.1-E13.1|ENSMMUG00000001062:E12.2-E13.1	chr11:51663349-51666089|chr11:51663364-51666089	alt-5'	1	0.833333	0.849162	0.937677	0.904573	0.85906	0.766265	0.922269	0.871053	0.79798	0.951613	0.83125	0.926768	0.905963	0.907357	0.964286	0.854685	0.896907	0.95539	0.943787	0.941176	1	0.939394	0.980609	0.903846	0.89415	0.885553	0.864865	0.566667	0.834746	0.887179	0.93	0.830508	0.962451	0.86711	0.797508	0.876712	0.902439
EIF4B	eukaryotic translation initiation factor 4B [Source:HGNC Symbol;Acc:HGNC:3285]	ENSMMUG00000001062:E12.2-E13.1	ENSMMUG00000001062:E12.1-E13.1	ENSMMUG00000001062:E12.2	(-)alt-N-terminus, (-)AA:591(ENSMMUP00000051909)->607(ENSMMUP00000001422)|(-)EIF4B-IPR033107, (+)EIF4B-IPR033107	0.385371	clu_912	EIF4B:ENSMMUG00000001062:E12.2-E13.1|ENSMMUG00000001062:E12.1-E13.1	chr11:51663364-51666089|chr11:51663349-51666089	alt-5'	1	0.165385	0.150838	0.0623229	0.0954274	0.14094	0.233735	0.0735294	0.128947	0.20202	0.0483871	0.16875	0.0732323	0.0940367	0.0926431	0.0357143	0.145315	0.0902062	0.0446097	0.0502959	0.0588235	0	0.0606061	0.0193906	0.0961538	0.10585	0.114447	0.135135	0.404762	0.165254	0.112821	0.068	0.169492	0.0375494	0.13289	0.199377	0.119863	0.097561
ICE1	interactor of little elongation complex ELL subunit 1 [Source:HGNC Symbol;Acc:HGNC:29154]	ENSMMUG00000001063:E10.1-E11.1	ENSMMUG00000001063:I10.1_5326997-E11.1	ENSMMUG00000001063:E10.1		0.392157	clu_918	ICE1:ENSMMUG00000001063:E10.1-E11.1|ENSMMUG00000001063:I10.1_5326997-E11.1	chr6:5321747-5328364|chr6:5326997-5328364		0.837838	0.925	1	1	1	1	1	1	1	1	1	1	1	0.62963	1	1	0.366667	1	0.958904	0.607843			0.810811	1	1	1	1		1			1	1	1	1		1	1
ICE1	interactor of little elongation complex ELL subunit 1 [Source:HGNC Symbol;Acc:HGNC:29154]	ENSMMUG00000001063:E15.1-I15.1_5343866	ENSMMUG00000001063:E15.1-E16.1	ENSMMUG00000001063:I15.1_5343866		1	clu_919	ICE1:ENSMMUG00000001063:E15.1-I15.1_5343866|ENSMMUG00000001063:E15.1-E16.1	chr6:5342968-5343866|chr6:5342968-5348686		0.162162						0	0										0	0.666667								0			1
ICE1	interactor of little elongation complex ELL subunit 1 [Source:HGNC Symbol;Acc:HGNC:29154]	ENSMMUG00000001063:E15.1-E16.1	ENSMMUG00000001063:E15.1-I15.1_5343866	ENSMMUG00000001063:E16.1		1	clu_919	ICE1:ENSMMUG00000001063:E15.1-E16.1|ENSMMUG00000001063:E15.1-I15.1_5343866	chr6:5342968-5348686|chr6:5342968-5343866		0.162162						1	1										1	0.333333								1			0
ULK4	unc-51 like kinase 4 [Source:HGNC Symbol;Acc:HGNC:15784]	ENSMMUG00000001074:E28.1-E29.1	ENSMMUG00000001074:E27.1-E30.1	ENSMMUG00000001074:E28.1|E29.1		0.275229	clu_921	ULK4:ENSMMUG00000001074:E28.1-E29.1|ENSMMUG00000001074:E27.1-E30.1	chr2:100949522-100949626|chr2:100939226-100972462	cassette-exon	0.945946	0.731183	0.855908	0.973684	0.83	0.933054	0.709091	0.827957	0.878873	0.949309	0.924242	0.866828	0.985	0.930233	0.986301	0.958904	0.884848	0.804781	0.906801	0.724771			0.956376	0.740385	0.938596	0.781513	0.906445	0.755814	0.846154	0.826498	0.92	0.90458	0.77551	1	0.978261	1	0.876667	1
ULK4	unc-51 like kinase 4 [Source:HGNC Symbol;Acc:HGNC:15784]	ENSMMUG00000001074:E23.1-E24.1	ENSMMUG00000001074:I23.1_100901558-E24.1	ENSMMUG00000001074:E23.1		0.963855	clu_922	ULK4:ENSMMUG00000001074:E23.1-E24.1|ENSMMUG00000001074:I23.1_100901558-E24.1	chr2:100873657-100903654|chr2:100901558-100903654		0.918919	0.909091	0.625	0	0.168831	0	1	0.0361446	0.44186	0.111111	0.833333	0.222222	0.888889	0.555556		0.0625	0.75	0.72549	0.145455	0.25		0	0.172414	0	0.586207	0.382353	0.0444444	0.388889	0.733333	0.285714		0.559524	0.1	0.631579	1	1	0.235294	0.571429
ULK4	unc-51 like kinase 4 [Source:HGNC Symbol;Acc:HGNC:15784]	ENSMMUG00000001074:E29.1-E30.1	ENSMMUG00000001074:E27.1-E30.1	ENSMMUG00000001074:E29.1		0.410448	clu_921	ULK4:ENSMMUG00000001074:E29.1-E30.1|ENSMMUG00000001074:E27.1-E30.1	chr2:100949720-100972462|chr2:100939226-100972462	cassette-exon	0.945946	0.7	0.80315	0.906977	0.7875	0.931217	0.682119	0.855705	0.910217	0.927152	0.848485	0.727941	0.988235	0.836364	0.98913	0.954198	0.83	0.588235	0.835556	0.741379	0.75		0.92623	0.589552	0.837209	0.857143	0.882184	0.764045	0.675	0.712042	0.857143	0.888889	0.79878	1	0.969697	1	0.858824
ULK4	unc-51 like kinase 4 [Source:HGNC Symbol;Acc:HGNC:15784]	ENSMMUG00000001074:I23.1_100901558-E24.1	ENSMMUG00000001074:E23.1-E24.1	ENSMMUG00000001074:I23.1_100901558		0.9	clu_922	ULK4:ENSMMUG00000001074:I23.1_100901558-E24.1|ENSMMUG00000001074:E23.1-E24.1	chr2:100901558-100903654|chr2:100873657-100903654		0.918919	0.0909091	0	0.8125	0.716981	1	0	0.818182	0.277778	0.777778	0.0625	0.652174	0.0588235	0.444444		0.9	0.111111	0.204082	0.75	0.0952381		0	0.65	1	0.0689655	0.566667	0.888889	0.466667	0.266667	0.5625		0.347222	0.888889	0.146667	0	0	0.533333	0.0285714
ULK4	unc-51 like kinase 4 [Source:HGNC Symbol;Acc:HGNC:15784]	ENSMMUG00000001074:E27.1-E28.1	ENSMMUG00000001074:E27.1-E30.1	ENSMMUG00000001074:E28.1		0.247423	clu_921	ULK4:ENSMMUG00000001074:E27.1-E28.1|ENSMMUG00000001074:E27.1-E30.1	chr2:100939226-100949471|chr2:100939226-100972462	cassette-exon	0.945946	0.799163	0.856305	0.975309	0.821678	0.953571	0.752577	0.853616	0.897143	0.89418	0.907407	0.859008	0.992063	0.909091	1	0.967033	0.878205	0.838235	0.878289	0.832			0.970395	0.755869	0.914634	0.781609	0.915811	0.730769	0.819444	0.762557	1	0.896694	0.77551	1	0.983871	1	0.895954	1
TRAK1	trafficking kinesin protein 1 [Source:HGNC Symbol;Acc:HGNC:29947]	ENSMMUG00000001075:I18.1_100423943-E19.1	ENSMMUG00000001075:I18.1_100421877-E19.1	ENSMMUG00000001075:I18.1_100423943		0.496129	clu_929	TRAK1:ENSMMUG00000001075:I18.1_100423943-E19.1|ENSMMUG00000001075:I18.1_100421877-E19.1	chr2:100423943-100421773|chr2:100421877-100421773		0.891892	0.354839	0.122449	0.157895	0.166667	0.625	0.0273973		0.27027	0.526316	0.351064	0.487603	0.318182	0.216216	0.363636	0	0.407407	0.135135	0.235294	0				0.333333	0.176471	0.241379	0.366667	0.413333	0.372549	0.353659	0.295455	0.303797	0.19403	0.02	0.2	0.516129	0.231884	0.0555556
TRAK1	trafficking kinesin protein 1 [Source:HGNC Symbol;Acc:HGNC:29947]	ENSMMUG00000001075:E5.1-E6.1	ENSMMUG00000001075:E4.1-E6.1	ENSMMUG00000001075:E5.1	(+)alt-N-terminus, (+)AA:849(ENSMMUP00000053389)->895(ENSMMUP00000001435)|(+)HAP1_N-IPR006933	0.226415	clu_930	TRAK1:ENSMMUG00000001075:E5.1-E6.1|ENSMMUG00000001075:E4.1-E6.1	chr2:100482286-100463788|chr2:100518095-100463788	altPromoter	0.621622			1	0.7			1	1	0.08		1		0.904762		1	1	1	1	0.916667			1	0.896552	0.928571	0.773585	0.733333	1	1	1		1	0.8	0
TRAK1	trafficking kinesin protein 1 [Source:HGNC Symbol;Acc:HGNC:29947]	ENSMMUG00000001075:E18.1-E19.1	ENSMMUG00000001075:I18.1_100421877-E19.1	ENSMMUG00000001075:E18.1		0.542553	clu_929	TRAK1:ENSMMUG00000001075:E18.1-E19.1|ENSMMUG00000001075:I18.1_100421877-E19.1	chr2:100431251-100421773|chr2:100421877-100421773		0.891892	0	0.106061	0	0.08	0	0.22619		0.0222222	0.0571429	0.0526316	0.125828	0	0.111111	0.0857143	0	0.111111	0.0344828	0	0.171429				0.106383	0.0128205	0.153846	0.027027	0.164557	0.0625	0.117647	0.125	0.542553	0.157895	0.42	0.285714	0.326087	0.0813953	0.121622
TRAK1	trafficking kinesin protein 1 [Source:HGNC Symbol;Acc:HGNC:29947]	ENSMMUG00000001075:E18.1_100431314-E19.1	ENSMMUG00000001075:I18.1_100421877-E19.1	ENSMMUG00000001075:E18.1_100431314		0.797297	clu_929	TRAK1:ENSMMUG00000001075:E18.1_100431314-E19.1|ENSMMUG00000001075:I18.1_100421877-E19.1	chr2:100431314-100421773|chr2:100421877-100421773		0.891892	0.0526316	0.136364	0.214286	0.2	0.0344828	0.619048		0	0	0.131579	0.0860927	0	0.351852	0.114286	0	0.0396825	0.37931	0.148936	0.142857				0	0.141026	0.102564	0.0810811	0	0.0625	0.184874	0.214286	0	0.131579	0	0	0	0.0813953	0.797297
TRAK1	trafficking kinesin protein 1 [Source:HGNC Symbol;Acc:HGNC:29947]	ENSMMUG00000001075:E18.1-I18.1_100424015	ENSMMUG00000001075:E18.1_100431314-E19.1	ENSMMUG00000001075:E18.1|ENSMMUG00000001075:I18.1_100424015		0.545455	clu_929	TRAK1:ENSMMUG00000001075:E18.1-I18.1_100424015|ENSMMUG00000001075:E18.1_100431314-E19.1	chr2:100431251-100424015|chr2:100431314-100421773		0.837838	0.666667	0.34	0		0	0		0.266667	0.0555556	0.146341	0.0483871	0.333333	0.186047	0.1		0.328571	0.26	0.545455	0.230769				0.318182	0.179487	0.15	0.454545	0.176471	0.206897	0.0657895	0.117647	0.151515	0.193548	0	0.230769	0	0.388889	0.0285714
TRAK1	trafficking kinesin protein 1 [Source:HGNC Symbol;Acc:HGNC:29947]	ENSMMUG00000001075:I18.1_100421877-E19.1	ENSMMUG00000001075:I18.1_100423943-E19.1	ENSMMUG00000001075:I18.1_100421877		0.606061	clu_929	TRAK1:ENSMMUG00000001075:I18.1_100421877-E19.1|ENSMMUG00000001075:I18.1_100423943-E19.1	chr2:100421877-100421773|chr2:100423943-100421773		0.891892	0.551724	0.3125	0.526316	0.541667	0.3125	0		0.606061	0.368421	0.393258	0.215517	0.588235	0.0833333	0.285714	1	0.287671	0.369863	0.53125	0.32				0.347826	0.588235	0.37037	0.5	0.405405	0.333333	0.177215	0.219512	0.0506329	0.461538	0.355556	0.434783	0	0.516129	0
WHSC1L1	Wolf-Hirschhorn syndrome candidate 1-like 1 [Source:HGNC Symbol;Acc:HGNC:12767]	ENSMMUG00000001091:E9.1-E11.1	ENSMMUG00000001091:E9.1-E10.1	ENSMMUG00000001091:E10.1	(-)truncated, (+)AA:645(ENSMMUP00000001454)+>1389(ENSMMUP00000001456)|(+)AWS_dom+IPR006560, (+)PWWP_dom+IPR000313, (+)Post+SET_dom+IPR003616, (+)SET_dom+IPR001214, (+)Zinc_finger_PHD+type_CS+IPR019786, (+)Znf_FYVE_PHD+IPR011011, (+)Znf_PHD+IPR001965, (+)Znf_PHD+finger+IPR019787, (+)Znf_RING/FYVE/PHD+IPR013083	1	clu_942	WHSC1L1:ENSMMUG00000001091:E9.1-E11.1|ENSMMUG00000001091:E9.1-E10.1	chr8:38598378-38595520|chr8:38598378-38597511	alt-C-term	0.675676	0.416667	0.909091	0.3	0.111111	0.466667		0.333333	0.0909091		0	0.72		0			0.4	0.0666667	0.882353	0.0740741		1	0.555556			0.1875	0.651163	0.25	0.416667	0.1875			0.0833333	0	0.148148		0.0666667
WHSC1L1	Wolf-Hirschhorn syndrome candidate 1-like 1 [Source:HGNC Symbol;Acc:HGNC:12767]	ENSMMUG00000001091:E16.1-E17.1	ENSMMUG00000001091:E15.1-E17.1	ENSMMUG00000001091:E16.1	(+)alt-coding, (+)AA:1389(ENSMMUP00000001456)->1434(ENSMMUP00000001453)|(-)SET_dom-IPR001214, (-)Zinc_finger_PHD-type_CS-IPR019786, (-)Znf_FYVE_PHD-IPR011011, (-)Znf_PHD-IPR001965, (-)Znf_PHD-finger-IPR019787, (-)Znf_RING/FYVE/PHD-IPR013083, (+)SET_dom-IPR001214, (+)Znf_FYVE_PHD-IPR011011, (+)Znf_PHD-IPR001965, (+)Znf_RING/FYVE/PHD-IPR013083	0.9	clu_940	WHSC1L1:ENSMMUG00000001091:E16.1-E17.1|ENSMMUG00000001091:E15.1-E17.1	chr8:38578897-38575457|chr8:38584027-38575457	cassette-exon	0.891892	0.956522	0.972222	1	0.785714	0.142857	1	0.342857	0.923077			0.317073	0.736842	0.709677	0.240741	1	0.790698	0.488372	0.222222	0.714286		0	1	1	0.388889	0.1	0.673077	0.806452	0.62963	0.822222	0.444444	0	0.551724	0.51087	0.212121	0.590909	0.933333
WHSC1L1	Wolf-Hirschhorn syndrome candidate 1-like 1 [Source:HGNC Symbol;Acc:HGNC:12767]	ENSMMUG00000001091:E1.2-E2.1	ENSMMUG00000001091:I1.1_38646228-E2.1	ENSMMUG00000001091:E1.2		0.169231	clu_941	WHSC1L1:ENSMMUG00000001091:E1.2-E2.1|ENSMMUG00000001091:I1.1_38646228-E2.1	chr8:38664080-38629227|chr8:38646228-38629227		0.945946	1	0.921875	1	0.986301	0.978495	1	0.9	0.990196	1	1	0.830769	1	1	0.942529	1	1	0.909091	1	1		1	1	1	1	1	0.87931	1	0.715328	1	1	1	1	0.984252	1		1	1
WHSC1L1	Wolf-Hirschhorn syndrome candidate 1-like 1 [Source:HGNC Symbol;Acc:HGNC:12767]	ENSMMUG00000001091:E15.1-E16.1	ENSMMUG00000001091:E15.1-E17.1	ENSMMUG00000001091:E16.1	(+)alt-coding, (+)AA:1389(ENSMMUP00000001456)->1434(ENSMMUP00000001453)|(-)SET_dom-IPR001214, (-)Zinc_finger_PHD-type_CS-IPR019786, (-)Znf_FYVE_PHD-IPR011011, (-)Znf_PHD-IPR001965, (-)Znf_PHD-finger-IPR019787, (-)Znf_RING/FYVE/PHD-IPR013083, (+)SET_dom-IPR001214, (+)Znf_FYVE_PHD-IPR011011, (+)Znf_PHD-IPR001965, (+)Znf_RING/FYVE/PHD-IPR013083	0.96	clu_940	WHSC1L1:ENSMMUG00000001091:E15.1-E16.1|ENSMMUG00000001091:E15.1-E17.1	chr8:38584027-38579043|chr8:38584027-38575457	cassette-exon	0.837838	0.935484	0.916667	1		0.04		0.178571	0.931034		0.636364	0.45098	0.852941	0.678571	0.349206	1	0.666667	0.405405	0.377778	0.764706		0	1		0.266667	0.15625	0.721311	0.833333	0.428571	0.741935	0.615385	0.266667	0.264151	0.357143	0.133333	0.678571	0.947368
WHSC1L1	Wolf-Hirschhorn syndrome candidate 1-like 1 [Source:HGNC Symbol;Acc:HGNC:12767]	ENSMMUG00000001091:E15.1-E17.1	ENSMMUG00000001091:E16.1-E17.1	ENSMMUG00000001091:E16.1	(-)alt-coding, (-)AA:1389(ENSMMUP00000001456)->1434(ENSMMUP00000001453)|(+)SET_dom+IPR001214, (+)Zinc_finger_PHD+type_CS+IPR019786, (+)Znf_FYVE_PHD+IPR011011, (+)Znf_PHD+IPR001965, (+)Znf_PHD+finger+IPR019787, (+)Znf_RING/FYVE/PHD+IPR013083, (-)SET_dom-IPR001214, (-)Znf_FYVE_PHD-IPR011011, (-)Znf_PHD-IPR001965, (-)Znf_RING/FYVE/PHD-IPR013083	0.827586	clu_940	WHSC1L1:ENSMMUG00000001091:E15.1-E17.1|ENSMMUG00000001091:E16.1-E17.1	chr8:38584027-38575457|chr8:38578897-38575457	cassette-exon	0.918919	0.0266667	0.0212766	0	0.2	0.827586	0	0.575	0.0377358		0.363636	0.34375	0.104167	0.18	0.539474	0	0.147541	0.37931	0.415094	0.148148		0	0	0	0.5	0.771429	0.177083	0.0983607	0.289855	0.117647	0.294118	0.733333	0.386139	0.333333	0.702703	0.219512	0.030303
WHSC1L1	Wolf-Hirschhorn syndrome candidate 1-like 1 [Source:HGNC Symbol;Acc:HGNC:12767]	ENSMMUG00000001091:E9.1-E10.1	ENSMMUG00000001091:E9.1-E11.1	ENSMMUG00000001091:E10.1	(+)truncated, (-)AA:645(ENSMMUP00000001454)->1389(ENSMMUP00000001456)|(-)AWS_dom-IPR006560, (-)PWWP_dom-IPR000313, (-)Post-SET_dom-IPR003616, (-)SET_dom-IPR001214, (-)Zinc_finger_PHD-type_CS-IPR019786, (-)Znf_FYVE_PHD-IPR011011, (-)Znf_PHD-IPR001965, (-)Znf_PHD-finger-IPR019787, (-)Znf_RING/FYVE/PHD-IPR013083	0.72	clu_942	WHSC1L1:ENSMMUG00000001091:E9.1-E10.1|ENSMMUG00000001091:E9.1-E11.1	chr8:38598378-38597511|chr8:38598378-38595520	alt-C-term	0.675676	0.583333	0.0909091	0.7	0.888889	0.533333		0.666667	0.909091		1	0.28		1			0.6	0.933333	0.117647	0.925926		0	0.444444			0.8125	0.348837	0.75	0.583333	0.8125			0.916667	1	0.851852		0.933333
TCAIM	T-cell activation inhibitor, mitochondrial [Source:HGNC Symbol;Acc:HGNC:25241]	ENSMMUG00000001096:E4.1-E6.1	ENSMMUG00000001096:E4.1-E6.1_98288777	ENSMMUG00000001096:E6.1	(+)alt-N-terminus, (+)alt-C-terminus, (+)AA:115(ENSMMUP00000050579)->488(ENSMMUP00000001460)|(-)TCAIM-IPR027986, (+)DUF4460-IPR028031, (+)DUF4461-IPR027989, (+)TCAIM-IPR027986	0.869565	clu_947	TCAIM:ENSMMUG00000001096:E4.1-E6.1|ENSMMUG00000001096:E4.1-E6.1_98288777	chr2:98294459-98288853|chr2:98294459-98288777	alt-C-term	0.675676	0.481481	0.818182	0.26087	0.133333	0.1				0.3		0.130435	0.83871	0.323529	0.418605		0.625	0.391304	0	0.333333			0.75	0.555556		0.869565	0.363636	0.125	0.45				0.642857	0	0.25		0.166667	0
TCAIM	T-cell activation inhibitor, mitochondrial [Source:HGNC Symbol;Acc:HGNC:25241]	ENSMMUG00000001096:E4.1-E6.1_98288777	ENSMMUG00000001096:E4.1-E6.1	ENSMMUG00000001096:E6.1		0.744565	clu_947	TCAIM:ENSMMUG00000001096:E4.1-E6.1_98288777|ENSMMUG00000001096:E4.1-E6.1	chr2:98294459-98288777|chr2:98294459-98288853	alt-C-term	0.675676	0.518519	0.181818	0.73913	0.466667	0.9				0.7		0.869565	0.16129	0.676471	0.581395		0.375	0.608696	1	0.666667			0.25	0.444444		0.130435	0.636364	0.875	0.55				0.357143	0.347826	0.75		0.833333	0
SUZ12	SUZ12 polycomb repressive complex 2 subunit [Source:HGNC Symbol;Acc:HGNC:17101]	ENSMMUG00000001116:E8.1-E10.1	ENSMMUG00000001116:E9.1-E10.1	ENSMMUG00000001116:E9.1		0.162907	clu_964	SUZ12:ENSMMUG00000001116:E8.1-E10.1|ENSMMUG00000001116:E9.1-E10.1	chr16:26127009-26138903|chr16:26133940-26138903	cassette-exon	0.945946	0.00821918	0	0.162907	0.02	0.0185185	0.0037594	0.00813008	0.0495356	0.014218	0.0495868	0.0466102	0.0411765	0.0428571	0	0.0533333	0.0355987	0.0127796	0.00242131	0.00706714			0	0	0	0.0682594	0.00567108	0.0913978	0.0331126	0.0326087	0	0.0231023	0.042471	0.0886427	0.00411523	0	0.0248756	0.14
SUZ12	SUZ12 polycomb repressive complex 2 subunit [Source:HGNC Symbol;Acc:HGNC:17101]	ENSMMUG00000001116:E9.1-E10.1	ENSMMUG00000001116:E8.1-E10.1	ENSMMUG00000001116:E9.1		0.212121	clu_964	SUZ12:ENSMMUG00000001116:E9.1-E10.1|ENSMMUG00000001116:E8.1-E10.1	chr16:26133940-26138903|chr16:26127009-26138903	cassette-exon	0.945946	0.984615	1	0.73251	0.968085	0.971429	0.993671	0.985915	0.921182	0.973684	0.914894	0.919118	0.923077	0.921569	0.946154	0.905882	0.93956	0.938338	0.996063	0.98773			1	1	1	0.90099	0.990625	0.853448	0.95	0.945455	1	0.96861	0.925676	0.861345	0.993333	1	0.96063	0.787879
SUZ12	SUZ12 polycomb repressive complex 2 subunit [Source:HGNC Symbol;Acc:HGNC:17101]	ENSMMUG00000001116:E3.1-E4.1	ENSMMUG00000001116:I3.1_26095587-E4.1	ENSMMUG00000001116:E3.1		0.776023	clu_965	SUZ12:ENSMMUG00000001116:E3.1-E4.1|ENSMMUG00000001116:I3.1_26095587-E4.1	chr16:26090099-26097103|chr16:26095587-26097103		0.891892	0.835616	0.685185	0.192308	0.188889	0.964912		0.611111	0.578947	0.516129	0.864407	0.4375	0.411765	0.571429	0.881579	0.525253	0.454545	0.469027	0.45098	0.758621			0.477612	0.608696	0.625	0.490196	0.453125	0.666667	0.178571	0.595238	0.64	0.433333	0.606557	0.32	0.65625	0.851064	0.527778
SUZ12	SUZ12 polycomb repressive complex 2 subunit [Source:HGNC Symbol;Acc:HGNC:17101]	ENSMMUG00000001116:E3.1-I3.1_26093384	ENSMMUG00000001116:E3.1-E4.1	ENSMMUG00000001116:I3.1_26093384		0.301587	clu_965	SUZ12:ENSMMUG00000001116:E3.1-I3.1_26093384|ENSMMUG00000001116:E3.1-E4.1	chr16:26090099-26093384|chr16:26090099-26097103		0.891892	0.0136986	0.0227273	0.214286	0.261905	0.0178571		0.115385	0.23913	0	0.0892857	0.0384615	0	0.162791	0.028169	0.134328	0	0.164948	0.027027	0			0.0338983	0	0	0.0555556	0.162791	0.0508475	0.301587	0.0882353	0	0.0925926	0.113636	0.258065	0	0.047619	0.163636
SUZ12	SUZ12 polycomb repressive complex 2 subunit [Source:HGNC Symbol;Acc:HGNC:17101]	ENSMMUG00000001116:I3.1_26095587-E4.1	ENSMMUG00000001116:E3.1-E4.1	ENSMMUG00000001116:I3.1_26095587		0.448276	clu_965	SUZ12:ENSMMUG00000001116:I3.1_26095587-E4.1|ENSMMUG00000001116:E3.1-E4.1	chr16:26095587-26097103|chr16:26090099-26097103		0.891892	0	0.1875	0.2	0.28125	0		0.220339	0.175	0.32	0.0555556	0.25	0.36	0.0588235	0.0675676	0.12987	0.25	0.109589	0.206897	0.0689655			0.027027	0.0588235	0.153846	0.285714	0.114286	0.137931	0.448276	0.103448	0.111111	0.4	0.22	0.342857	0.125	0.0909091	0.137255
SUZ12	SUZ12 polycomb repressive complex 2 subunit [Source:HGNC Symbol;Acc:HGNC:17101]	ENSMMUG00000001116:E8.1-E9.1	ENSMMUG00000001116:E8.1-E10.1	ENSMMUG00000001116:E9.1		0.291667	clu_964	SUZ12:ENSMMUG00000001116:E8.1-E9.1|ENSMMUG00000001116:E8.1-E10.1	chr16:26127009-26133835|chr16:26127009-26138903	cassette-exon	0.945946	0.982659	1	0.705882	0.949153	0.95	0.990826	0.981132	0.882353	0.97	0.893805	0.900901	0.918605	0.913669	1	0.890411	0.92029	0.969349	0.99375	0.983607			1	1	1	0.81982	0.985849	0.804598	0.910714	0.925	1	0.91954	0.909836	0.793548	0.989362	1	0.936709	0.708333
SUZ12	SUZ12 polycomb repressive complex 2 subunit [Source:HGNC Symbol;Acc:HGNC:17101]	ENSMMUG00000001116:E3.1-I3.1_26095497	ENSMMUG00000001116:E3.1-E4.1	ENSMMUG00000001116:I3.1_26095497		0.26087	clu_965	SUZ12:ENSMMUG00000001116:E3.1-I3.1_26095497|ENSMMUG00000001116:E3.1-E4.1	chr16:26090099-26095497|chr16:26090099-26097103		0.891892	0	0.0444444	0.206897	0.0392157	0		0	0.04	0.0869565	0	0.185185	0.26087	0.0851064	0	0.0533333	0.214286	0.153061	0.244444	0			0.0153846	0.227273	0.0769231	0.170732	0.0166667	0.0298507	0.211268	0.0526316	0.0869565	0.140625	0	0	0	0	0
SUZ12	SUZ12 polycomb repressive complex 2 subunit [Source:HGNC Symbol;Acc:HGNC:17101]	ENSMMUG00000001116:E4.1-E5.1	ENSMMUG00000001116:E3.1-E5.1	ENSMMUG00000001116:E4.1		0.208333	clu_965	SUZ12:ENSMMUG00000001116:E4.1-E5.1|ENSMMUG00000001116:E3.1-E5.1	chr16:26097171-26118183|chr16:26090099-26118183	cassette-exon	0.918919	0.84058	0.957447	0.863636	0.777778	1	1	1	0.860465	0.8	0.84375	0.95	1	0.883721	0.973333	0.987805	1	0.932039	0.977273	0.806452			0.793814	0.939394	1	0.933333	0.92	0.978947	0.791667	1	0.967742	1	0.945946	0.810811	1	1	0.9
WDR11	WD repeat domain 11 [Source:HGNC Symbol;Acc:HGNC:13831]	ENSMMUG00000001118:I1.1_116829245-E2.1	ENSMMUG00000001118:E1.1-E2.1	ENSMMUG00000001118:I1.1_116829245		0.617647	clu_968	WDR11:ENSMMUG00000001118:I1.1_116829245-E2.1|ENSMMUG00000001118:E1.1-E2.1	chr9:116829245-116830181|chr9:116829161-116830181		0.567568	0.32	0.117647	0			0	0	0		0.37931	0	0		0.0909091	0.0645161	0.617647	0	0					0				0.2	0	0.1		0	0		0
WDR11	WD repeat domain 11 [Source:HGNC Symbol;Acc:HGNC:13831]	ENSMMUG00000001118:E1.1-E2.1	ENSMMUG00000001118:I1.1_116829245-E2.1	ENSMMUG00000001118:E1.1		0.37931	clu_968	WDR11:ENSMMUG00000001118:E1.1-E2.1|ENSMMUG00000001118:I1.1_116829245-E2.1	chr9:116829161-116830181|chr9:116829245-116830181		0.567568	0.68	0.882353	1			1	1	1		0.62069	1	1		0.909091	0.935484	0.382353	1	1					1				0.8	1	0.9		1	1		1
TIA1	TIA1 cytotoxic granule-associated RNA binding protein [Source:RefSeq peptide;Acc:NP_001248687]	ENSMMUG00000001126:E8.1-I8.1_71310459	ENSMMUG00000001126:E8.1-E9.1	ENSMMUG00000001126:I8.1_71310459		1	clu_977	TIA1:ENSMMUG00000001126:E8.1-I8.1_71310459|ENSMMUG00000001126:E8.1-E9.1	chr13:71312637-71310459|chr13:71312637-71309519		0.378378	0		1		1			0.181818		0.181818	0.0666667					0	0.137931	0							0.111111	0	0.1		0.7						0
TIA1	TIA1 cytotoxic granule-associated RNA binding protein [Source:RefSeq peptide;Acc:NP_001248687]	ENSMMUG00000001126:I8.1_71310219-E9.1	ENSMMUG00000001126:E8.1-E9.1	ENSMMUG00000001126:I8.1_71310219		1	clu_977	TIA1:ENSMMUG00000001126:I8.1_71310219-E9.1|ENSMMUG00000001126:E8.1-E9.1	chr13:71310219-71309519|chr13:71312637-71309519		0.378378	0	0.666667			0			0.3		0.909091	0.0666667				1	0	0.0344828	0.5								0.153846	0		0.7						0
TIA1	TIA1 cytotoxic granule-associated RNA binding protein [Source:RefSeq peptide;Acc:NP_001248687]	ENSMMUG00000001126:E7.1-E8.1	ENSMMUG00000001126:E6.1-E8.1	ENSMMUG00000001126:E7.1	(+)alt-coding, (+)AA:373(ENSMMUP00000001495)->382(ENSMMUP00000054720)|(-)Nucleotide-bd_a/b_plait-IPR012677, (-)RRM_dom-IPR000504, (-)RRM_dom_euk-IPR003954, (+)Nucleotide-bd_a/b_plait-IPR012677, (+)RRM_dom-IPR000504, (+)RRM_dom_euk-IPR003954	0.262105	clu_973	TIA1:ENSMMUG00000001126:E7.1-E8.1|ENSMMUG00000001126:E6.1-E8.1	chr13:71313957-71312724|chr13:71314162-71312724	cassette-exon	0.324324	0	0.230769	0.92		0.75						0.111111					0.642857	0.657895	0.928571							0.333333	0.611111			0.555556						0.761905
TIA1	TIA1 cytotoxic granule-associated RNA binding protein [Source:RefSeq peptide;Acc:NP_001248687]	ENSMMUG00000001126:E6.1-E8.1	ENSMMUG00000001126:E6.1-E7.1	ENSMMUG00000001126:E7.1	(-)alt-coding, (-)AA:373(ENSMMUP00000001495)->382(ENSMMUP00000054720)|(+)Nucleotide+bd_a/b_plait+IPR012677, (+)RRM_dom+IPR000504, (+)RRM_dom_euk+IPR003954, (-)Nucleotide-bd_a/b_plait-IPR012677, (-)RRM_dom-IPR000504, (-)RRM_dom_euk-IPR003954	0.560976	clu_973	TIA1:ENSMMUG00000001126:E6.1-E8.1|ENSMMUG00000001126:E6.1-E7.1	chr13:71314162-71312724|chr13:71314162-71313989	cassette-exon	0.567568	0.560976	0	0	0.25	0					0	0.470588	0	0.0555556			0	0	0				0		0.25	0.0555556	0	0		0			0		0.1	0.172414
TIA1	TIA1 cytotoxic granule-associated RNA binding protein [Source:RefSeq peptide;Acc:NP_001248687]	ENSMMUG00000001126:E6.1-E7.1	ENSMMUG00000001126:E6.1-E8.1	ENSMMUG00000001126:E7.1	(+)alt-coding, (+)AA:373(ENSMMUP00000001495)->382(ENSMMUP00000054720)|(-)Nucleotide-bd_a/b_plait-IPR012677, (-)RRM_dom-IPR000504, (-)RRM_dom_euk-IPR003954, (+)Nucleotide-bd_a/b_plait-IPR012677, (+)RRM_dom-IPR000504, (+)RRM_dom_euk-IPR003954	0.384615	clu_973	TIA1:ENSMMUG00000001126:E6.1-E7.1|ENSMMUG00000001126:E6.1-E8.1	chr13:71314162-71313989|chr13:71314162-71312724	cassette-exon	0.378378	0.342857	1	1	0.7							0.5		0.944444			1	1								0.9	1			1			1		0.888889	0.615385
TIA1	TIA1 cytotoxic granule-associated RNA binding protein [Source:RefSeq peptide;Acc:NP_001248687]	ENSMMUG00000001126:E8.1-E9.1	ENSMMUG00000001126:E8.1-I8.1_71310459	ENSMMUG00000001126:E9.1		1	clu_977	TIA1:ENSMMUG00000001126:E8.1-E9.1|ENSMMUG00000001126:E8.1-I8.1_71310459	chr13:71312637-71309519|chr13:71312637-71310459		0.486486	0.941176	0	0	0.272727	0			0.4		0	0.875				0	0.904762	0.757576	0.333333				0.6			0.888889	0.6875	0.9		0.111111						1
MTUS1	microtubule associated tumor suppressor 1 [Source:HGNC Symbol;Acc:HGNC:29789]	ENSMMUG00000001151:I1.1_17478476-E2.1	ENSMMUG00000001151:E1.3-E2.1	ENSMMUG00000001151:I1.1_17478476		0.333333	clu_996	MTUS1:ENSMMUG00000001151:I1.1_17478476-E2.1|ENSMMUG00000001151:E1.3-E2.1	chr8:17478476-17457639|chr8:17504925-17457639		0.648649	0.0555556		0.333333	0.1	0.0625	0	0	0.0434783		0	0.047619	0	0	0		0	0	0.2	0				0.27907		0.411765	0.2	0					0	0	0		0
MTUS1	microtubule associated tumor suppressor 1 [Source:HGNC Symbol;Acc:HGNC:29789]	ENSMMUG00000001151:E6.1-E7.1	ENSMMUG00000001151:E6.1-E9.1	ENSMMUG00000001151:E7.1	(+)alt-coding, (+)AA:1258(ENSMMUP00000001526)->1271(ENSMMUP00000057903)|(-)MTUS1-IPR029786, (+)MTUS1-IPR029786	0.216216	clu_995	MTUS1:ENSMMUG00000001151:E6.1-E7.1|ENSMMUG00000001151:E6.1-E9.1	chr8:17415048-17412524|chr8:17415048-17384293	cassette-exon	0.945946	0.804878	0.888889	1	0.916667	1	0.986111	1	0.533333	1	1	1	0.857143	1	0.939394	1	1	1	0.965517	0.840909			1	0.8125	0.983333	0.904762	0.95	0.783784	0.915254	0.938462	0.941176	0.833333	0.9	1	1	1	0.964286	0.833333
MTUS1	microtubule associated tumor suppressor 1 [Source:HGNC Symbol;Acc:HGNC:29789]	ENSMMUG00000001151:E7.1-E9.1	ENSMMUG00000001151:E6.1-E9.1	ENSMMUG00000001151:E7.1	(+)alt-coding, (+)AA:1258(ENSMMUP00000001526)->1271(ENSMMUP00000057903)|(-)MTUS1-IPR029786, (+)MTUS1-IPR029786	0.289474	clu_995	MTUS1:ENSMMUG00000001151:E7.1-E9.1|ENSMMUG00000001151:E6.1-E9.1	chr8:17412486-17384293|chr8:17415048-17384293	cassette-exon	0.918919	0.789474	0.90625	1	0.911765		0.969697	1	0.620155	1	1	1	0.851064	1	0.9	1	1	1	0.942857	0.820513			1	0.828571	0.971429	0.928571	0.969231	0.809524	0.821429	0.894737	0.944444	0.710526	0.923077	1	1	1	0.972973	0.8
MTUS1	microtubule associated tumor suppressor 1 [Source:HGNC Symbol;Acc:HGNC:29789]	ENSMMUG00000001151:E4.1-E6.1	ENSMMUG00000001151:E3.1-E6.1	ENSMMUG00000001151:E4.1	(+)alt-coding, (+)AA:1217(ENSMMUP00000001525)->1258(ENSMMUP00000001526)|(-)MTUS1-IPR029786, (+)MTUS1-IPR029786	0.4	clu_995	MTUS1:ENSMMUG00000001151:E4.1-E6.1|ENSMMUG00000001151:E3.1-E6.1	chr8:17423188-17415182|chr8:17445240-17415182	cassette-exon	0.945946	0.9375	0.918605	0.911111	0.77027	0.969072	0.986667	1	0.828729	0.6	1	0.944954	0.844156	0.967742	0.928571	0.97619	0.860104	1	0.91954	0.978022		0	1	0.952381	0.988235	0.862745	0.981651	0.75	0.944444	0.848214	0.730769	0.810345	0.897059	0.807947	0.970588		0.826087	0.913043
MTUS1	microtubule associated tumor suppressor 1 [Source:HGNC Symbol;Acc:HGNC:29789]	ENSMMUG00000001151:E1.3-E2.1	ENSMMUG00000001151:I1.1_17479729-E2.1	ENSMMUG00000001151:E1.3		0.878049	clu_996	MTUS1:ENSMMUG00000001151:E1.3-E2.1|ENSMMUG00000001151:I1.1_17479729-E2.1	chr8:17504925-17457639|chr8:17479729-17457639		0.675676	0.5		0.266667	0.727273	0.6875	1	0.025	0.217391		0.5	0.190476	0.125	0.818182	0.1875		0.190476	0.90625	0.25	0.121951				0.557692		0.409091	0	0.631579			0.5		0.611111	0.0666667	0.866667		0.6
MTUS1	microtubule associated tumor suppressor 1 [Source:HGNC Symbol;Acc:HGNC:29789]	ENSMMUG00000001151:I1.1_17479729-E2.1	ENSMMUG00000001151:E1.3-E2.1	ENSMMUG00000001151:I1.1_17479729		0.933333	clu_996	MTUS1:ENSMMUG00000001151:I1.1_17479729-E2.1|ENSMMUG00000001151:E1.3-E2.1	chr8:17479729-17457639|chr8:17504925-17457639		0.675676	0		0	0.09375	0	0	0.933333	0.73913		0	0.0952381	0.25	0	0		0.0666667	0	0.0285714	0.724138				0		0	0	0			0.181818		0	0	0		0
PDE1A	calcium/calmodulin-dependent 3',5'-cyclic nucleotide phosphodiesterase 1A [Source:RefSeq peptide;Acc:NP_001244513]	ENSMMUG00000001163:E2.1-E5.1	ENSMMUG00000001163:E2.1-I2.1_69500252	ENSMMUG00000001163:E5.1	(+)alt-N-terminus, (+)alt-C-terminus, (+)AA:527(ENSMMUP00000001558)->529(ENSMMUP00000043444)|(-)PDEase_catalytic_dom-IPR002073, (+)PDEase_catalytic_dom-IPR002073	1	clu_1004	PDE1A:ENSMMUG00000001163:E2.1-E5.1|ENSMMUG00000001163:E2.1-I2.1_69500252	chr12:69552570-69340882|chr12:69552570-69500252		0.189189	0.9									1								0							1		0.105263					1	1
ZNF148	zinc finger protein 148 [Source:HGNC Symbol;Acc:HGNC:12933]	ENSMMUG00000001169:I3.1_46534198-E4.1	ENSMMUG00000001169:E3.1-E4.1	ENSMMUG00000001169:I3.1_46534198		0.306931	clu_1007	ZNF148:ENSMMUG00000001169:I3.1_46534198-E4.1|ENSMMUG00000001169:E3.1-E4.1	chr2:46534198-46532922|chr2:46542586-46532922		0.972973	0.104972	0.0144928	0.0740741	0.00775194	0.306931	0.0841121	0.0272109	0.0977011	0.180952	0	0.0915033	0.15534	0.106061	0.0227273	0	0	0.0299145	0.117188	0.0454545		0	0.0535714	0.106897	0.188034	0.0612245	0.0231481	0.0582524	0	0.10989	0.0555556	0	0.0268456	0.00666667	0.0441176	0.232877	0.137255	0
ZNF148	zinc finger protein 148 [Source:HGNC Symbol;Acc:HGNC:12933]	ENSMMUG00000001169:U0.1_46594814-E2.1	ENSMMUG00000001169:E1.1-E2.1	ENSMMUG00000001169:U0.1_46594814		0.703704	clu_1006	ZNF148:ENSMMUG00000001169:U0.1_46594814-E2.1|ENSMMUG00000001169:E1.1-E2.1	chr2:46594814-46550142|chr2:46593940-46550142	altPromoter	0.189189	0.0526316				1						0.307692					0.733333	0.703704							0.0909091		0.666667
ZNF148	zinc finger protein 148 [Source:HGNC Symbol;Acc:HGNC:12933]	ENSMMUG00000001169:E3.1-E4.1	ENSMMUG00000001169:E3.1-I3.1_46534314	ENSMMUG00000001169:E4.1		0.338462	clu_1007	ZNF148:ENSMMUG00000001169:E3.1-E4.1|ENSMMUG00000001169:E3.1-I3.1_46534314	chr2:46542586-46532922|chr2:46542586-46534314		0.972973	0.80597	0.948837	0.78125	0.955224	0.569106	0.725926	0.836257	0.830688	0.661538	1	0.837349	0.769912	0.825175	0.945055	1	0.992366	0.953782	0.807143	0.867769		1	0.873626	0.832797	0.766129	0.873418	0.929515	0.881818	0.963855	0.80198	0.809524	1	0.953947	0.993333	0.764706	0.7	0.82243	1
ZNF148	zinc finger protein 148 [Source:HGNC Symbol;Acc:HGNC:12933]	ENSMMUG00000001169:E3.1-I3.1_46534314	ENSMMUG00000001169:E3.1-E4.1	ENSMMUG00000001169:I3.1_46534314		0.23913	clu_1007	ZNF148:ENSMMUG00000001169:E3.1-I3.1_46534314|ENSMMUG00000001169:E3.1-E4.1	chr2:46542586-46534314|chr2:46542586-46532922		0.972973	0.10989	0.0377358	0.166667	0.037594	0.23913	0.222222	0.143713	0.0872093	0.225225	0	0.0789474	0.103093	0.0852713	0.0337079	0	0.00763359	0.017316	0.096	0.0948276		0	0.0809249	0.075	0.0686275	0.0738255	0.0495495	0.0673077	0.0361446	0.10989	0.15	0	0.0202703	0	0.097561	0.111111	0.0537634	0
		ENSMMUG00000001172:E1.2-E3.1	ENSMMUG00000001172:E2.1-E3.1	ENSMMUG00000001172:E2.1		0.608696	clu_1011	:ENSMMUG00000001172:E1.2-E3.1|ENSMMUG00000001172:E2.1-E3.1	chr17:15804211-15791000|chr17:15802381-15791000	cassette-exon	0.702703	0	0.0291262		0.272727	0.6		0				0		0.470588	0.571429	0.222222	0	0.111111	0	0				0	0.777778	0.538462	0.32	0.166667	0.818182	0.608696		0	0.222222	0.882353	0.4		0.416667	1
		ENSMMUG00000001172:E2.1-E3.1	ENSMMUG00000001172:E1.2-E3.1	ENSMMUG00000001172:E2.1		0.964286	clu_1011	:ENSMMUG00000001172:E2.1-E3.1|ENSMMUG00000001172:E1.2-E3.1	chr17:15802381-15791000|chr17:15804211-15791000	cassette-exon	0.621622	0.666667	0.9		0.285714	0.15		0.2				0		0.0588235	0.166667	0			0.0909091	0				0.1	0		0.227273	0.590909	0.0909091	0		1	0.5625	0.117647	0.0357143		0	0
NOLC1	nucleolar and coiled-body phosphoprotein 1 [Source:HGNC Symbol;Acc:HGNC:15608]	ENSMMUG00000001183:E2.1-E3.1_97864040	ENSMMUG00000001183:E2.1-E3.1	ENSMMUG00000001183:E3.1_97864040		0.807143	clu_1020	NOLC1:ENSMMUG00000001183:E2.1-E3.1_97864040|ENSMMUG00000001183:E2.1-E3.1	chr9:97863926-97864040|chr9:97863926-97864037	alt-3'	0.405405	0.444444	0.444444	0						0.851852	0		0	0.444444			0.16129			0						0.0833333	0.05			0.409091		0.857143	0		0.272727
NOLC1	nucleolar and coiled-body phosphoprotein 1 [Source:HGNC Symbol;Acc:HGNC:15608]	ENSMMUG00000001183:E2.1-E3.1	ENSMMUG00000001183:E2.1-E3.1_97864040	ENSMMUG00000001183:E3.1		0.851852	clu_1020	NOLC1:ENSMMUG00000001183:E2.1-E3.1|ENSMMUG00000001183:E2.1-E3.1_97864040	chr9:97863926-97864037|chr9:97863926-97864040	alt-3'	0.405405	0.555556	0.555556	1						0.148148	1		1	0.555556			0.83871			1						0.916667	0.95			0.590909		0.142857	0.2		0.727273
TRA2B	transformer 2 beta homolog [Source:HGNC Symbol;Acc:HGNC:10781]	ENSMMUG00000001185:E3.1-E4.1	ENSMMUG00000001185:E1.2-E4.1	ENSMMUG00000001185:E3.1	(-)alt-N-terminus, (-)AA:188(ENSMMUP00000044551)->288(ENSMMUP00000038899)|(-)Nucleotide-bd_a/b_plait-IPR012677	0.565566	clu_1022	TRA2B:ENSMMUG00000001185:E3.1-E4.1|ENSMMUG00000001185:E1.2-E4.1	chr2:107010518-107015419|chr2:107004386-107015419	cassette-exon	0.675676	0.615385	0.407407	0.962963	0	0.789474	0.972973	0.111111			0.25	0.47619	0.727273		0.0416667		0.95		0.1875						0.586207	0.166667	0.294118	0.625	0.277778	0.266667		0	0.210526	1	0.333333		0.923077	0.222222
TRA2B	transformer 2 beta homolog [Source:HGNC Symbol;Acc:HGNC:10781]	ENSMMUG00000001185:E1.2-E3.1	ENSMMUG00000001185:E1.2-E4.1	ENSMMUG00000001185:E3.1	(+)truncated, (-)AA:38(ENSMMUP00000001584)->288(ENSMMUP00000038899)|(-)Nucleotide-bd_a/b_plait-IPR012677, (-)RRM_dom-IPR000504	0.598894	clu_1022	TRA2B:ENSMMUG00000001185:E1.2-E3.1|ENSMMUG00000001185:E1.2-E4.1	chr2:107004386-107010243|chr2:107004386-107015419	cassette-exon	0.783784	0.5	0.6	0.615385	0.5	0.921569	0.421053	0.111111	0.971429		0.823529	0.47619		0.0833333	0.378378	0.84	0.9		0.315789	0.833333				0.846154	0.25	0.605263	0.333333	0.181818	0.380952	0.214286	0.777778	0	0.347826	0.842105	0.181818	0.977273
TRA2B	transformer 2 beta homolog [Source:HGNC Symbol;Acc:HGNC:10781]	ENSMMUG00000001185:E1.2-E4.1	ENSMMUG00000001185:E1.2-E3.1	ENSMMUG00000001185:E3.1	(-)truncated, (+)AA:38(ENSMMUP00000001584)+>288(ENSMMUP00000038899)|(+)Nucleotide+bd_a/b_plait+IPR012677, (+)RRM_dom+IPR000504	0.781818	clu_1022	TRA2B:ENSMMUG00000001185:E1.2-E4.1|ENSMMUG00000001185:E1.2-E3.1	chr2:107004386-107015419|chr2:107004386-107010243	cassette-exon	0.864865	0.25	0.313725	0.034965	0.4	0.0606061	0.0181818	0.8	0.0277778		0.166667	0.354839	0.1875	0.428571	0.605263	0.153846	0.0344828		0.590909	0.125				0.125	0.363636	0.365854	0.521739	0.346154	0.5	0.611111	0.222222	1	0.555556	0	0.529412	0.0227273	0.0714286	0
SETD3	SET domain containing 3 [Source:HGNC Symbol;Acc:HGNC:20493]	ENSMMUG00000001199:E2.1-E3.1	ENSMMUG00000001199:E2.1-E4.1	ENSMMUG00000001199:E3.1	(-)truncated, (+)AA:81(ENSMMUP00000047454)->296(ENSMMUP00000001604)|(+)Hist-Lys_N-MeTrfase_SETD3-IPR025785, (+)SET_dom-IPR001214	0.896552	clu_1030	SETD3:ENSMMUG00000001199:E2.1-E3.1|ENSMMUG00000001199:E2.1-E4.1	chr7:161770537-161768373|chr7:161770537-161766241	cassette-exon	0.783784	1	0.988095	0.717949	1	1	0.782609	1	0.827586		1	0.84375	0.894737	0.678571	0.821918	0.103448	0.758621	0.965517	0.485437	0.916667		1	0.823529			0.615385	0.896552	1	0.967742	0.847826		0.792453	0.606557	0	1
CCNK	cyclin K [Source:HGNC Symbol;Acc:HGNC:1596]	ENSMMUG00000001201:E7.1-E8.1	ENSMMUG00000001201:E7.1-I7.1	ENSMMUG00000001201:E8.1		0.181818	clu_1031	CCNK:ENSMMUG00000001201:E7.1-E8.1|ENSMMUG00000001201:E7.1-I7.1	chr7:161811005-161811348|chr7:161811005-161811006	intron-retention	0.972973	0.907563	1	1	1	1	1	1	1	1	1	1	0.634328	1	1	1	1	1	1	1		1	1	0.977876	0.818182	1	1	0.992647	0.953052	1	1	1	1	1	1	1	1	1
CCNK	cyclin K [Source:HGNC Symbol;Acc:HGNC:1596]	ENSMMUG00000001201:E7.1-I7.1	ENSMMUG00000001201:E7.1-E8.1	ENSMMUG00000001201:I7.1		0.26087	clu_1031	CCNK:ENSMMUG00000001201:E7.1-I7.1|ENSMMUG00000001201:E7.1-E8.1	chr7:161811005-161811006|chr7:161811005-161811348	intron-retention	0.972973	0	0	0	0	0	0	0	0	0	0	0	0.26087	0	0	0	0	0	0	0		0	0	0	0.114754	0	0	0	0.0240385	0	0	0	0	0	0	0	0	0
TTC37	tetratricopeptide repeat domain 37 [Source:HGNC Symbol;Acc:HGNC:23639]	ENSMMUG00000001205:E10.1-E11.1	ENSMMUG00000001205:E8.1-E11.1	ENSMMUG00000001205:E10.1		0.287356	clu_1035	TTC37:ENSMMUG00000001205:E10.1-E11.1|ENSMMUG00000001205:E8.1-E11.1	chr6:92526372-92520027|chr6:92530199-92520027	cassette-exon	0.945946	1	1	1	1	1	1	1	0.696429	1	0.979167	1	1	1	1	1	1	1	1	1			1	1	1	1	1	1	1	0.925926	1	1	1	0.712644	1	1	1	1
TTC37	tetratricopeptide repeat domain 37 [Source:HGNC Symbol;Acc:HGNC:23639]	ENSMMUG00000001205:E9.1-E10.1	ENSMMUG00000001205:E8.1-E11.1	ENSMMUG00000001205:E9.1|E10.1		0.326923	clu_1035	TTC37:ENSMMUG00000001205:E9.1-E10.1|ENSMMUG00000001205:E8.1-E11.1	chr6:92526598-92526480|chr6:92530199-92520027	cassette-exon	0.891892	1	1	1	1	1	1	1	0.673077	1	0.961538	1	1	1	1	1	1	1	0.783784	1			1	1	1	1	1	1		0.9		1	1	0.489796	1	1	1	1
TTC37	tetratricopeptide repeat domain 37 [Source:HGNC Symbol;Acc:HGNC:23639]	ENSMMUG00000001205:E8.1-E11.1	ENSMMUG00000001205:E10.1-E11.1	ENSMMUG00000001205:E10.1		0.181159	clu_1035	TTC37:ENSMMUG00000001205:E8.1-E11.1|ENSMMUG00000001205:E10.1-E11.1	chr6:92530199-92520027|chr6:92526372-92520027	cassette-exon	0.945946	0	0	0	0	0	0	0	0.141667	0	0.0116279	0	0	0	0	0	0	0	0	0			0	0	0	0	0	0	0	0.0357143	0	0	0	0.181159	0	0	0	0
TTC37	tetratricopeptide repeat domain 37 [Source:HGNC Symbol;Acc:HGNC:23639]	ENSMMUG00000001205:E8.1-E9.1	ENSMMUG00000001205:E8.1-E11.1	ENSMMUG00000001205:E9.1		0.369565	clu_1035	TTC37:ENSMMUG00000001205:E8.1-E9.1|ENSMMUG00000001205:E8.1-E11.1	chr6:92530199-92526696|chr6:92530199-92520027	cassette-exon	0.756757		1	1		1	1	1	0.630435	1	0.928571	1	1	1	1	1	1	1	1				1		1		1	1		0.846154		1	1	0.519231	1	1	1	1
HMGCS1	3-hydroxy-3-methylglutaryl-CoA synthase 1 [Source:HGNC Symbol;Acc:HGNC:5007]	ENSMMUG00000001226:U0.1_44098869-E1.1	ENSMMUG00000001226:U0.1_44093035-E1.1	ENSMMUG00000001226:U0.1_44098869		0.682609	clu_1049	HMGCS1:ENSMMUG00000001226:U0.1_44098869-E1.1|ENSMMUG00000001226:U0.1_44093035-E1.1	chr6:44098869-44084355|chr6:44093035-44084355	altPromoter	0.405405	0.538462			0.166667				0.5	0.789474				0.3			0.529412		0.709677	0			0.217391	0.9			0.454545	0.444444		0.9			0.272727			0.030303
HMGCS1	3-hydroxy-3-methylglutaryl-CoA synthase 1 [Source:HGNC Symbol;Acc:HGNC:5007]	ENSMMUG00000001226:U0.1_44093035-E1.1	ENSMMUG00000001226:U0.1_44098869-E1.1	ENSMMUG00000001226:U0.1_44093035		0.646245	clu_1049	HMGCS1:ENSMMUG00000001226:U0.1_44093035-E1.1|ENSMMUG00000001226:U0.1_44098869-E1.1	chr6:44093035-44084355|chr6:44098869-44084355	altPromoter	0.405405	0.0769231			0.833333				0.5	0.210526				0.7			0.470588		0.290323	1			0.782609	0.1			0.136364	0.555556		0.05			0.727273			0.757576
LLGL2	LLGL2, scribble cell polarity complex component [Source:HGNC Symbol;Acc:HGNC:6629]	ENSMMUG00000001228:E24.2-E25.1	ENSMMUG00000001228:E24.2-E26.1	ENSMMUG00000001228:E25.1	(+)alt-C-terminus, (+)AA:1015(ENSMMUP00000051644)->1020(ENSMMUP00000042240)	0.538462	clu_1054	LLGL2:ENSMMUG00000001228:E24.2-E25.1|ENSMMUG00000001228:E24.2-E26.1	chr16:69279252-69279447|chr16:69279252-69279603	cassette-exon	0.567568	0.94			0.857143	0.923077		0	1			0.9		0.621622	0	0	1		0.461538	1					0.846154	0.565217	0.4	0.68	0.894737	0.888889			0.852941		0.555556		0.818182
LLGL2	LLGL2, scribble cell polarity complex component [Source:HGNC Symbol;Acc:HGNC:6629]	ENSMMUG00000001228:E25.1-E26.1	ENSMMUG00000001228:E24.2-E26.1	ENSMMUG00000001228:E25.1	(+)alt-C-terminus, (+)AA:1015(ENSMMUP00000051644)->1020(ENSMMUP00000042240)	0.451613	clu_1054	LLGL2:ENSMMUG00000001228:E25.1-E26.1|ENSMMUG00000001228:E24.2-E26.1	chr16:69279489-69279603|chr16:69279252-69279603	cassette-exon	0.648649	0.95082			0.842105		1	0	1			0.971429	1	0.688889	0	0.0555556	1	0.941176	0.548387	1					0.904762	0.552239	0.454545	0.809524	0.939394	0.961538			0.84375		0.714286		0.777778	0.8
LLGL2	LLGL2, scribble cell polarity complex component [Source:HGNC Symbol;Acc:HGNC:6629]	ENSMMUG00000001228:E24.2-E26.1	ENSMMUG00000001228:E25.1-E26.1	ENSMMUG00000001228:E25.1	(-)alt-C-terminus, (-)AA:1015(ENSMMUP00000051644)->1020(ENSMMUP00000042240)	1	clu_1054	LLGL2:ENSMMUG00000001228:E24.2-E26.1|ENSMMUG00000001228:E25.1-E26.1	chr16:69279252-69279603|chr16:69279489-69279603	cassette-exon	0.675676	0.0277778			0.0810811	0.0526316	0	1	0			0.0227273	0	0.205882	1	0.944444	0	0.05	0.325581	0					0.0625	0.283019	0.4	0.135593	0.04	0.0294118			0.0819672		0.210526		0.111111	0.181818
LLGL2	LLGL2, scribble cell polarity complex component [Source:HGNC Symbol;Acc:HGNC:6629]	ENSMMUG00000001228:E26.1-E27.1_69279868	ENSMMUG00000001228:E26.1-E27.1	ENSMMUG00000001228:E27.1		0.635172	clu_1053	LLGL2:ENSMMUG00000001228:E26.1-E27.1_69279868|ENSMMUG00000001228:E26.1-E27.1	chr16:69279661-69279868|chr16:69279661-69279865	alt-3'	0.648649	0.586957			0	0	0		0.304348		0.5	0.047619	0.0769231	0.02	0.125	0.117647	0	0.666667	0.655172	0.0434783					0.307692	0.269231	0.6	0.159091	0.105263	0			0.166667		0.222222			0.888889
LLGL2	LLGL2, scribble cell polarity complex component [Source:HGNC Symbol;Acc:HGNC:6629]	ENSMMUG00000001228:E26.1-E27.1	ENSMMUG00000001228:E26.1-E27.1_69279868	ENSMMUG00000001228:E27.1		0.655172	clu_1053	LLGL2:ENSMMUG00000001228:E26.1-E27.1|ENSMMUG00000001228:E26.1-E27.1_69279868	chr16:69279661-69279865|chr16:69279661-69279868	alt-3'	0.648649	0.413043			1	1	1		0.695652		0.5	0.952381	0.923077	0.98	0.875	0.882353	1	0.333333	0.344828	0.956522					0.153846	0.730769	0.4	0.840909	0.894737	1			0.833333		0.777778			0.111111
IPO11	importin 11 [Source:HGNC Symbol;Acc:HGNC:20628]	ENSMMUG00000001233:E19.1-E20.2	ENSMMUG00000001233:E18.1-E20.1	ENSMMUG00000001233:E19.1|ENSMMUG00000001233:E20.1	(-)truncated, (+)AA:162(ENSMMUP00000001644)->975(ENSMMUP00000019611)|(-)truncated, (+)AA:162(ENSMMUP00000001644)+>975(ENSMMUP00000019611)|(+)ARM-like-IPR011989, (+)ARM-type_fold-IPR016024|(+)ARM+like+IPR011989, (+)ARM+type_fold+IPR016024	1	clu_1056	IPO11:ENSMMUG00000001233:E19.1-E20.2|ENSMMUG00000001233:E18.1-E20.1	chr6:60429140-60429296|chr6:60420225-60429238	alt-3'|cassette-exon	0.27027		0.333333	0.214286		1		0.846154			1	1				1						0												0.571429			1
IPO11	importin 11 [Source:HGNC Symbol;Acc:HGNC:20628]	ENSMMUG00000001233:E18.1-E19.1	ENSMMUG00000001233:E18.1-E20.1	ENSMMUG00000001233:E19.1	(-)truncated, (+)AA:162(ENSMMUP00000001644)->975(ENSMMUP00000019611)|(+)ARM-like-IPR011989, (+)ARM-type_fold-IPR016024	0.3	clu_1056	IPO11:ENSMMUG00000001233:E18.1-E19.1|ENSMMUG00000001233:E18.1-E20.1	chr6:60420225-60429107|chr6:60420225-60429238	cassette-exon	0.324324		0.565217	0.153846		1	1					1	1			1						0					1			1				0.7			1
IPO11	importin 11 [Source:HGNC Symbol;Acc:HGNC:20628]	ENSMMUG00000001233:E18.1-E20.1	ENSMMUG00000001233:E18.1-E19.1	ENSMMUG00000001233:E19.1	(+)truncated, (-)AA:162(ENSMMUP00000001644)->975(ENSMMUP00000019611)|(-)ARM-like-IPR011989, (-)ARM-type_fold-IPR016024	0.357143	clu_1056	IPO11:ENSMMUG00000001233:E18.1-E20.1|ENSMMUG00000001233:E18.1-E19.1	chr6:60420225-60429238|chr6:60420225-60429107	cassette-exon	0.540541		0.357143	0.6875	0	0	0	0.117647			0	0	0	0		0						1	0	0			0	0		0				0.214286	0		0
EPB41L5	erythrocyte membrane protein band 4.1 like 5 [Source:HGNC Symbol;Acc:HGNC:19819]	ENSMMUG00000001244:E17.2-E18.1	ENSMMUG00000001244:E17.2-E19.1	ENSMMUG00000001244:E18.1	(-)alt-C-terminus, (-)AA:505(ENSMMUP00000049212)->687(ENSMMUP00000001662)|(-)Band4.1-like5-IPR030694, (+)Band4.1-like5-IPR030694	0.36	clu_1073	EPB41L5:ENSMMUG00000001244:E17.2-E18.1|ENSMMUG00000001244:E17.2-E19.1	chr12:11067669-11064442|chr12:11067669-11032965	alt-C-term	0.810811	0.970588		1	0.809524	1	1	1	0.8		0.84	0.795918	0.952381	0.972222	1		0.833333	0.941176	1			0		0.990909	0.428571	0.85	0.86	0.64	0.842105	0.941176	1	1	0.888889	0.74359	0.631579		1	1
EPB41L5	erythrocyte membrane protein band 4.1 like 5 [Source:HGNC Symbol;Acc:HGNC:19819]	ENSMMUG00000001244:E20.1-E21.1	ENSMMUG00000001244:E20.1-I20.1_11019684	ENSMMUG00000001244:E21.1		0.351351	clu_1072	EPB41L5:ENSMMUG00000001244:E20.1-E21.1|ENSMMUG00000001244:E20.1-I20.1_11019684	chr12:11029579-11012178|chr12:11029579-11019684		0.891892	0.980892	0.930233	1	0.864865	1	0.960199	0.631579	0.709091	0.692308	1	1	0.833333	1	0.897059	0.666667	0.88	0.938776	1	1		1	1	1	0.842105	0.941176	0.78022	0.648649		1		1	0.764706	1	0.407407	1	1
EPB41L5	erythrocyte membrane protein band 4.1 like 5 [Source:HGNC Symbol;Acc:HGNC:19819]	ENSMMUG00000001244:E17.2-E19.1	ENSMMUG00000001244:E17.2-E18.1	ENSMMUG00000001244:E18.1	(+)alt+C+terminus, (+)AA:505(ENSMMUP00000049212)+>687(ENSMMUP00000001662)|(+)Band4.1+like5+IPR030694, (-)Band4.1-like5-IPR030694	0.36	clu_1073	EPB41L5:ENSMMUG00000001244:E17.2-E19.1|ENSMMUG00000001244:E17.2-E18.1	chr12:11067669-11032965|chr12:11067669-11064442	alt-C-term	0.837838	0		0	0.190476	0	0	0	0.2		0.16	0.204082	0	0.0277778	0		0.166667	0.0588235	0			1	0	0.00909091	0.0333333	0.15	0.14	0.36	0.157895	0.0588235	0	0	0.111111	0.25641	0.105263		0	0
		ENSMMUG00000001245:E9.1-E10.1	ENSMMUG00000001245:E9.1_48511347-E10.1	ENSMMUG00000001245:E9.1.48511347		0.363636	clu_1076	:ENSMMUG00000001245:E9.1-E10.1|ENSMMUG00000001245:E9.1_48511347-E10.1	chr18:48511359-48513722|chr18:48511347-48513722	alt-5'	0.783784	0.653846		0.454545	0.777778			1	0.636364	1	0.896552	0.703704	0.8	0.731707	0.727273		0.689655	1	0.75	0.833333			1	1	0.888889	0.833333	0.5	0.571429	1	1	0.6		0.933333	1	1		0.729167	0.966667
		ENSMMUG00000001245:E2.1-E5.1	ENSMMUG00000001245:E4.3-E5.1	ENSMMUG00000001245:E4.3		0.175	clu_1076	:ENSMMUG00000001245:E2.1-E5.1|ENSMMUG00000001245:E4.3-E5.1	chr18:48393903-48465038|chr18:48450619-48465038	cassette-exon	0.945946	0	0	0	0	0	0	0	0	0	0	0	0	0	0	0	0.136986	0	0	0.175			0	0	0	0	0	0	0	0	0	0.0606061	0	0.0941176	0	0.168317	0	0
		ENSMMUG00000001245:E8.1-E9.1	ENSMMUG00000001245:E6.1-E9.1	ENSMMUG00000001245:E8.1	(+)alt-N-terminus, (+)alt-C-terminus, (+)AA:136(ENSMMUP00000054797)->1301(ENSMMUP00000001665)|(+)Znf_C2H2-IPR007087, (+)Znf_C2H2-like-IPR015880, (+)Znf_C2H2/integrase_DNA-bd-IPR013087	0.347826	clu_1076	:ENSMMUG00000001245:E8.1-E9.1|ENSMMUG00000001245:E6.1-E9.1	chr18:48484996-48511247|chr18:48470068-48511247	cassette-exon	0.837838	1	1	1	1	1			0.9375	1	0.71875	0.945946	1	0.652174	0.866667	0.818182	0.867925	1	0.566667	1			1	0.833333	0.673469	1	1	1	1	1		1	0.970149	1	0.966667		0.701754	0.8
		ENSMMUG00000001245:E4.3-E5.1	ENSMMUG00000001245:E4.3-E6.1	ENSMMUG00000001245:E5.1	(+)alt-N-terminus, (+)alt-C-terminus, (+)AA:136(ENSMMUP00000054797)->1301(ENSMMUP00000001665)|(+)Znf_C2H2-IPR007087, (+)Znf_C2H2-like-IPR015880, (+)Znf_C2H2/integrase_DNA-bd-IPR013087	0.4	clu_1076	:ENSMMUG00000001245:E4.3-E5.1|ENSMMUG00000001245:E4.3-E6.1	chr18:48450619-48465038|chr18:48450619-48469892	cassette-exon	0.945946	0.80597	1	0.930693	0.933333	0.977778	0.839286	0.97561	0.626866	1	0.866071	0.979592	0.875	0.923077	0.970588	0.2	0.690141	0.878788	0.985075	0.727273			0.885714	0.654545	1	0.956044	0.765432	0.939394	0.95	0.769231	1	0.878788	0.976744	0.898734	0.647059	0.824742	0.753425	0.6
		ENSMMUG00000001245:E2.1-E4.1	ENSMMUG00000001245:E2.1-E5.1	ENSMMUG00000001245:E4.1	(+)alt-N-terminus, (+)alt-C-terminus, (+)AA:136(ENSMMUP00000054797)->1301(ENSMMUP00000001665)|(+)Znf_C2H2-IPR007087, (+)Znf_C2H2-like-IPR015880, (+)Znf_C2H2/integrase_DNA-bd-IPR013087	0.190476	clu_1076	:ENSMMUG00000001245:E2.1-E4.1|ENSMMUG00000001245:E2.1-E5.1	chr18:48393903-48448257|chr18:48393903-48465038	cassette-exon	0.243243	0.5			1				1						1		0.166667	1		0.5														0.428571		0.190476
ZNF609	zinc finger protein 609 [Source:HGNC Symbol;Acc:HGNC:29003]	ENSMMUG00000001247:E1.2-E4.2	ENSMMUG00000001247:E1.2_41131091-E4.2	ENSMMUG00000001247:E1.2.41131091	(+)alt-N-terminus, (+)AA:1237(ENSMMUP00000001667)->1411(ENSMMUP00000048478)	0.282051	clu_1081	ZNF609:ENSMMUG00000001247:E1.2-E4.2|ENSMMUG00000001247:E1.2_41131091-E4.2	chr7:41131670-41261883|chr7:41131091-41261883	alt-5'	0.702703	0.717949	1	0.952381	1	1	1	1	0.666667	1		1	1				1	1					1	0.615385		1		1	1	1		1	1	0.588235	1	1	0.727273	1
ZNF609	zinc finger protein 609 [Source:HGNC Symbol;Acc:HGNC:29003]	ENSMMUG00000001247:E4.2-E5.1	ENSMMUG00000001247:E4.2-I4.1_41295856	ENSMMUG00000001247:E5.1		0.333333	clu_1079	ZNF609:ENSMMUG00000001247:E4.2-E5.1|ENSMMUG00000001247:E4.2-I4.1_41295856	chr7:41262108-41313377|chr7:41262108-41295856		0.864865	1	1	1	1	1	1	1	1	1	1	0.967213	1	0.555556	1		1	1	0.564103	1			1	1		1	0.945946	1	1	1	0.823529	1	0.804348	0.666667	0.988235	1	0.675
PTPN3	protein tyrosine phosphatase, non-receptor type 3 [Source:HGNC Symbol;Acc:HGNC:9655]	ENSMMUG00000001250:U0.1_30011069-E3.1	ENSMMUG00000001250:E1.1-E3.1	ENSMMUG00000001250:U0.1_30011069		0.518519	clu_1084	PTPN3:ENSMMUG00000001250:U0.1_30011069-E3.1|ENSMMUG00000001250:E1.1-E3.1	chr15:30011069-30086305|chr15:30051808-30086305	altPromoter	0.702703	0		0	0		0	0.518519		0.133333	0.25	0.181818		0	0.259259		0.0588235	0.485714	0.0294118	0.275				0	0	0.037037	0.0512821	0.142857	0.2			0.416667	0.153846	0	0	0	0
PTPN3	protein tyrosine phosphatase, non-receptor type 3 [Source:HGNC Symbol;Acc:HGNC:9655]	ENSMMUG00000001250:I2.1_30052650-E3.1	ENSMMUG00000001250:E1.1-E3.1	ENSMMUG00000001250:I2.1_30052650		0.464286	clu_1084	PTPN3:ENSMMUG00000001250:I2.1_30052650-E3.1|ENSMMUG00000001250:E1.1-E3.1	chr15:30052650-30086305|chr15:30051808-30086305		0.702703	0.464286		0	0		0.555556	0.037037		0.366667	0	0		0	0		0.176471	0	0.0882353	0				0	0	0	0	0	0			0	0	0.0357143	0.555556	0.444444	0.0769231
PTPN3	protein tyrosine phosphatase, non-receptor type 3 [Source:HGNC Symbol;Acc:HGNC:9655]	ENSMMUG00000001250:E5.1-E6.1	ENSMMUG00000001250:E4.1-E6.1	ENSMMUG00000001250:E5.1		0.62963	clu_1090	PTPN3:ENSMMUG00000001250:E5.1-E6.1|ENSMMUG00000001250:E4.1-E6.1	chr15:30092900-30095486|chr15:30092781-30095486	cassette-exon	0.972973	0.964912	0.933333	1	1	0.981132	1	0.966292	0.879032	1	0.983051	0.906667	0.918367	0.920455	0.904762	0.37037	1	0.971014	0.882353	1		1	1	0.921569	0.932203	0.877193	0.905063	0.961039	0.941176	0.362069	0.973684	1	0.853933	0.959276	1	1	1	0.458333
PTPN3	protein tyrosine phosphatase, non-receptor type 3 [Source:HGNC Symbol;Acc:HGNC:9655]	ENSMMUG00000001250:E13.1-E15.1	ENSMMUG00000001250:E13.1-E14.1	ENSMMUG00000001250:E14.1	(-)alt-coding, (-)AA:868(ENSMMUP00000001672)->913(ENSMMUP00000039654)|(+)PH_dom+like+IPR011993, (-)PH_dom-like-IPR011993, (-)Tyr_Pase_non-rcpt_typ-3/4-IPR012151	0.49141	clu_1086	PTPN3:ENSMMUG00000001250:E13.1-E15.1|ENSMMUG00000001250:E13.1-E14.1	chr15:30123693-30130043|chr15:30123693-30127802	cassette-exon	0.972973	0.0745968	0.0952381	0.508287	0.117647	0.0642857	0.0576923	0.244131	0.153499	0.0789474	0.162011	0.121951	0.090535	0.166667	0.19802	0.00714286	0.156794	0.0168776	0.165414	0.171806		0.152778	0.103093	0.231373	0.229508	0.088685	0.0443686	0.134783	0.141333	0.0661765	0.037594	0.269231	0.127321	0.03663	0.152381	0.366337	0.198556	0.263566
PTPN3	protein tyrosine phosphatase, non-receptor type 3 [Source:HGNC Symbol;Acc:HGNC:9655]	ENSMMUG00000001250:E13.1-E14.1	ENSMMUG00000001250:E13.1-E15.1	ENSMMUG00000001250:E14.1	(+)alt-coding, (+)AA:868(ENSMMUP00000001672)->913(ENSMMUP00000039654)|(-)PH_dom-like-IPR011993, (+)PH_dom-like-IPR011993, (+)Tyr_Pase_non-rcpt_typ-3/4-IPR012151	0.480513	clu_1086	PTPN3:ENSMMUG00000001250:E13.1-E14.1|ENSMMUG00000001250:E13.1-E15.1	chr15:30123693-30127802|chr15:30123693-30130043	cassette-exon	0.972973	0.864469	0.865169	0.352113	0.819444	0.906736	0.906736	0.625899	0.730159	0.883495	0.741071	0.827586	0.855263	0.693727	0.704433	0.987179	0.728916	0.96875	0.753363	0.74		0.802158	0.736842	0.63354	0.687151	0.833333	0.925714	0.763359	0.764444	0.889344	0.930556	0.511628	0.770335	0.940299	0.701863	0.506667	0.645161	0.613636
PTPN3	protein tyrosine phosphatase, non-receptor type 3 [Source:HGNC Symbol;Acc:HGNC:9655]	ENSMMUG00000001250:E5.1-E6.1_30095489	ENSMMUG00000001250:E5.1-E6.1	ENSMMUG00000001250:E6.1		0.541667	clu_1090	PTPN3:ENSMMUG00000001250:E5.1-E6.1_30095489|ENSMMUG00000001250:E5.1-E6.1	chr15:30092900-30095489|chr15:30092900-30095486	alt-3'	0.972973	0	0	0	0	0	0	0	0	0	0	0	0	0	0	0.407407	0	0	0	0		0	0	0	0	0	0	0	0	0.465517	0	0	0	0	0	0	0	0.541667
PTPN3	protein tyrosine phosphatase, non-receptor type 3 [Source:HGNC Symbol;Acc:HGNC:9655]	ENSMMUG00000001250:E1.1-E3.1	ENSMMUG00000001250:E2.1-E3.1	ENSMMUG00000001250:E2.1	(-)alt-coding, (-)AA:868(ENSMMUP00000001672)->913(ENSMMUP00000039654)|(+)PH_dom+like+IPR011993, (-)PH_dom-like-IPR011993, (-)Tyr_Pase_non-rcpt_typ-3/4-IPR012151	0.899379	clu_1084	PTPN3:ENSMMUG00000001250:E1.1-E3.1|ENSMMUG00000001250:E2.1-E3.1	chr15:30051808-30086305|chr15:30052362-30086305	altPromoter	0.702703	0.142857		0.619048	0.666667		0	0.203704		0.1	0.0833333	0.636364		0.727273	0.037037		0	0.0571429	0.647059	0.425				0.956522	0.615385	0.888889	0.615385	0.642857	0.625			0.305556	0.307692	0.785714	0.111111	0	0.384615
PTPN3	protein tyrosine phosphatase, non-receptor type 3 [Source:HGNC Symbol;Acc:HGNC:9655]	ENSMMUG00000001250:E2.1-E3.1	ENSMMUG00000001250:E1.1-E3.1	ENSMMUG00000001250:E2.1	(+)alt-coding, (+)AA:868(ENSMMUP00000001672)->913(ENSMMUP00000039654)|(-)PH_dom-like-IPR011993, (+)PH_dom-like-IPR011993, (+)Tyr_Pase_non-rcpt_typ-3/4-IPR012151	0.457143	clu_1084	PTPN3:ENSMMUG00000001250:E2.1-E3.1|ENSMMUG00000001250:E1.1-E3.1	chr15:30052362-30086305|chr15:30051808-30086305	altPromoter	0.702703	0.0714286		0.380952	0.333333		0.444444	0.12963		0	0.666667	0.0909091		0.272727	0.185185		0.705882	0.457143	0.147059	0.275				0	0.307692	0.0740741	0.205128	0.178571	0.15			0.166667	0.538462	0.0714286	0.333333	0.555556	0.384615
PTPN3	protein tyrosine phosphatase, non-receptor type 3 [Source:HGNC Symbol;Acc:HGNC:9655]	ENSMMUG00000001250:E14.1-E15.1	ENSMMUG00000001250:E13.1-E15.1	ENSMMUG00000001250:E14.1	(+)alt-coding, (+)AA:868(ENSMMUP00000001672)->913(ENSMMUP00000039654)|(-)PH_dom-like-IPR011993, (+)PH_dom-like-IPR011993, (+)Tyr_Pase_non-rcpt_typ-3/4-IPR012151	0.571429	clu_1086	PTPN3:ENSMMUG00000001250:E14.1-E15.1|ENSMMUG00000001250:E13.1-E15.1	chr15:30127936-30130043|chr15:30123693-30130043	cassette-exon	0.972973	0.857692	0.693878	0.29771	0.747573	0.828571	0.868613	0.515873	0.737452	0.803279	0.697917	0.705882	0.778761	0.732258	0.625	0.984127	0.728916	0.964602	0.665653	0.663793		0.59854	0.855072	0.581699	0.53719	0.840659	0.885496	0.738462	0.738916	0.801047	0.909091	0.625	0.777778	0.91342	0.762376	0.412698	0.689266	0.533333
ZNF182	zinc finger protein 182 [Source:HGNC Symbol;Acc:HGNC:13001]	ENSMMUG00000001258:E6.1-E7.1	ENSMMUG00000001258:E6.1-I6.1_48166772	ENSMMUG00000001258:E7.1		0.666667	clu_1091	ZNF182:ENSMMUG00000001258:E6.1-E7.1|ENSMMUG00000001258:E6.1-I6.1_48166772	chrX:48167835-48162702|chrX:48167835-48166772		0.567568	0.5		1		1			0.782609	0.333333			0.842105	0.866667	0.666667	1	0.933333		0.941176	0.230088					1	0.866667		0.85		0.733333	1	0.307692	0.8125	0.842105			0.818182
BSDC1	BSD domain containing 1 [Source:HGNC Symbol;Acc:HGNC:25501]	ENSMMUG00000001264:E3.1-E4.2	ENSMMUG00000001264:E3.1-E4.1	ENSMMUG00000001264:E4.1	(-)alt-C-terminus, (-)AA:436(ENSMMUP00000049596)->474(ENSMMUP00000001687)|(+)BSD_dom+IPR005607, (-)BSD_dom-IPR005607	0.326531	clu_1095	BSDC1:ENSMMUG00000001264:E3.1-E4.2|ENSMMUG00000001264:E3.1-E4.1	chr1:31450081-31447325|chr1:31450081-31447376	alt-3'	0.702703	0.727273			1	1		1	1	0.90625		1	1	0.962963			0.963636	0.95	0.894737	1			1	1	1	1	1	0.363636	0.695652	0.294118		1		1	0.673469		0.964286	1
BSDC1	BSD domain containing 1 [Source:HGNC Symbol;Acc:HGNC:25501]	ENSMMUG00000001264:E3.1-E4.1	ENSMMUG00000001264:E3.1-E4.2	ENSMMUG00000001264:E4.1	(+)alt-C-terminus, (+)AA:436(ENSMMUP00000049596)->474(ENSMMUP00000001687)|(-)BSD_dom-IPR005607, (+)BSD_dom-IPR005607	0.705882	clu_1095	BSDC1:ENSMMUG00000001264:E3.1-E4.1|ENSMMUG00000001264:E3.1-E4.2	chr1:31450081-31447376|chr1:31450081-31447325	alt-3'	0.702703	0.272727			0	0		0	0	0.09375		0	0	0.037037			0.0363636	0.05	0.105263	0			0	0	0	0	0	0	0.304348	0.705882		0		0	0.326531		0.0357143	0
COG1	component of oligomeric golgi complex 1 [Source:HGNC Symbol;Acc:HGNC:6545]	ENSMMUG00000001266:E1.2-E2.1_66735243	ENSMMUG00000001266:E1.2-E2.1	ENSMMUG00000001266:E2.1		0.545455	clu_1098	COG1:ENSMMUG00000001266:E1.2-E2.1_66735243|ENSMMUG00000001266:E1.2-E2.1	chr16:66732519-66735243|chr16:66732519-66735263	alt-3'	0.648649	0.444444	0	0.0714286		0	0		0.0833333	0	0		0.333333	0.466667		0.047619	0.0689655	0.0277778	0.333333	0			0		0	0.26087	0.545455	0	0.0833333				0.444444	0.545455			0.0285714
COG1	component of oligomeric golgi complex 1 [Source:HGNC Symbol;Acc:HGNC:6545]	ENSMMUG00000001266:E1.2-E2.1	ENSMMUG00000001266:E1.2-E2.1_66735243	ENSMMUG00000001266:E2.1		0.466667	clu_1098	COG1:ENSMMUG00000001266:E1.2-E2.1|ENSMMUG00000001266:E1.2-E2.1_66735243	chr16:66732519-66735263|chr16:66732519-66735243	alt-3'	0.648649	0.555556	1	0.928571		1	1		0.916667	1	1		0.666667	0.533333		0.952381	0.931034	0.972222	0.666667	1			1		1	0.73913	0.454545	1	0.916667				0.555556	0.454545			0.971429
FAM104A	family with sequence similarity 104 member A [Source:HGNC Symbol;Acc:HGNC:25918]	ENSMMUG00000001268:E2.1-E4.1	ENSMMUG00000001268:E2.1-E3.1	ENSMMUG00000001268:E3.1		1	clu_1101	FAM104A:ENSMMUG00000001268:E2.1-E4.1|ENSMMUG00000001268:E2.1-E3.1	chr16:66764815-66748638|chr16:66764815-66751757	cassette-exon	0.108108																					1						0		1			0
C17orf80	chromosome 17 open reading frame 80 [Source:HGNC Symbol;Acc:HGNC:29601]	ENSMMUG00000001269:E7.1-E9.1	ENSMMUG00000001269:E7.1-E8.1	ENSMMUG00000001269:E8.1	(-)alt-C-terminus, (-)AA:574(ENSMMUP00000001691)->580(ENSMMUP00000034127)	0.225806	clu_1103	C17orf80:ENSMMUG00000001269:E7.1-E9.1|ENSMMUG00000001269:E7.1-E8.1	chr16:66780848-66785353|chr16:66780848-66783006	alt-C-term	0.864865	0.774194	1	1	0.957746	1		1	1	1	0.978261	0.788889	1	0.866667	1	1	1	0.855769	0.939394	1			0.963415	0.448276	1	0.930556	0.931818	1	0.945946	0.977444	1	1	0.829268	1	1		1
C17orf80	chromosome 17 open reading frame 80 [Source:HGNC Symbol;Acc:HGNC:29601]	ENSMMUG00000001269:E6.1-E7.1	ENSMMUG00000001269:E4.2-E7.1	ENSMMUG00000001269:E6.1	(+)alt-C-terminus, (+)AA:574(ENSMMUP00000001691)->580(ENSMMUP00000034127)	0.701754	clu_1103	C17orf80:ENSMMUG00000001269:E6.1-E7.1|ENSMMUG00000001269:E4.2-E7.1	chr16:66780196-66780741|chr16:66774542-66780741	cassette-exon	0.837838	0	0	0.227273	0	0		0.466667	0	0	0.128205	0	0	0.0344828	0	0	0	0.0505051	0.139535	0.0175439			0.701754	0.375	0.0166667	0.175439	0.170213	0	0	0.0169492	0.047619		0.0930233	0	0		0
C17orf80	chromosome 17 open reading frame 80 [Source:HGNC Symbol;Acc:HGNC:29601]	ENSMMUG00000001269:E4.2-E7.1	ENSMMUG00000001269:E6.1-E7.1	ENSMMUG00000001269:E6.1	(-)alt-C-terminus, (-)AA:574(ENSMMUP00000001691)->580(ENSMMUP00000034127)	0.4	clu_1103	C17orf80:ENSMMUG00000001269:E4.2-E7.1|ENSMMUG00000001269:E6.1-E7.1	chr16:66774542-66780741|chr16:66780196-66780741	cassette-exon	0.864865	1	1	0.607143	1	1		0.533333	1	1	0.733333	0.83	1	0.933333	1	1	1	0.909091	0.860465	0.982456			0.298246	0.6	0.983333	0.734375	0.795918	1	0.9	0.966667	0.952381		0.906977	1	1		1	0.1
C17orf80	chromosome 17 open reading frame 80 [Source:HGNC Symbol;Acc:HGNC:29601]	ENSMMUG00000001269:E7.1-E8.1	ENSMMUG00000001269:E7.1-E9.1	ENSMMUG00000001269:E8.1	(+)alt-C-terminus, (+)AA:574(ENSMMUP00000001691)->580(ENSMMUP00000034127)	0.551724	clu_1103	C17orf80:ENSMMUG00000001269:E7.1-E8.1|ENSMMUG00000001269:E7.1-E9.1	chr16:66780848-66783006|chr16:66780848-66785353	alt-C-term	0.864865	0.225806	0	0	0.0422535	0		0	0	0	0	0.0222222	0	0.133333	0	0	0	0.105769	0.0606061	0			0.0365854	0.551724	0	0.0694444	0.0681818	0	0.027027	0.0225564	0	0	0.170732	0	0		0
LMO7	LIM domain 7 [Source:HGNC Symbol;Acc:HGNC:6646]	ENSMMUG00000001312:E11.2-E16.1	ENSMMUG00000001312:E11.2-E15.1	ENSMMUG00000001312:E15.1	(-)alt-N-terminus, (-)AA:1282(ENSMMUP00000036198)->1365(ENSMMUP00000001750)|(+)CH+domain+IPR001715, (+)DUF4757+IPR031865, (+)LMO+7+IPR029978, (-)CH-domain-IPR001715, (-)DUF4757-IPR031865, (-)LMO-7-IPR029978, (-)SM22_calponin-IPR003096	0.473652	clu_1119	LMO7:ENSMMUG00000001312:E11.2-E16.1|ENSMMUG00000001312:E11.2-E15.1	chr17:57046260-57058853|chr17:57046260-57050897	cassette-exon	1	0.291717	0.335391	0.260708	0.245946	0.509193	0.517045	0.470187	0.680034	0.671679	0.413953	0.253107	0.436123	0.484425	0.653307	0.236629	0.34902	0.277739	0.633269	0.61978	0.352941	0.04314	0.449074	0.71028	0.538358	0.300399	0.367347	0.375398	0.621102	0.54186	0.436314	0.482647	0.35934	0.616658	0.358413	0.707341	0.334382	0.541806
LMO7	LIM domain 7 [Source:HGNC Symbol;Acc:HGNC:6646]	ENSMMUG00000001312:E15.1-E16.1	ENSMMUG00000001312:E11.2-E16.1	ENSMMUG00000001312:E15.1	(+)alt-N-terminus, (+)AA:1282(ENSMMUP00000036198)->1365(ENSMMUP00000001750)|(-)CH-domain-IPR001715, (-)DUF4757-IPR031865, (-)LMO-7-IPR029978, (+)CH-domain-IPR001715, (+)DUF4757-IPR031865, (+)LMO-7-IPR029978, (+)SM22_calponin-IPR003096	0.450302	clu_1119	LMO7:ENSMMUG00000001312:E15.1-E16.1|ENSMMUG00000001312:E11.2-E16.1	chr17:57050926-57058853|chr17:57046260-57058853	cassette-exon	1	0.539222	0.519174	0.581498	0.604301	0.299154	0.294118	0.333333	0.192385	0.159875	0.413158	0.523342	0.378086	0.332353	0.243056	0.614776	0.460796	0.550169	0.180395	0.206848	0.538462	0.576389	0.36044	0.164474	0.235182	0.528125	0.4427	0.4375	0.169668	0.228916	0.370656	0.325581	0.461453	0.232997	0.468813	0.168801	0.445545	0.182266
LMO7	LIM domain 7 [Source:HGNC Symbol;Acc:HGNC:6646]	ENSMMUG00000001312:E21.1-E22.2	ENSMMUG00000001312:E21.1-E22.1	ENSMMUG00000001312:E22.1	(-)alt-N-terminus, (-)alt-C-terminus, (-)AA:1699(ENSMMUP00000001752)->1740(ENSMMUP00000001749)|(+)CH+domain+IPR001715, (+)LMO+7+IPR029978, (+)Znf_LIM+IPR001781, (-)CH-domain-IPR001715, (-)LMO-7-IPR029978, (-)Znf_LIM-IPR001781	0.323573	clu_1119	LMO7:ENSMMUG00000001312:E21.1-E22.2|ENSMMUG00000001312:E21.1-E22.1	chr17:57076599-57077449|chr17:57076599-57077368	alt-3'	0.972973	0.254011	0.341121	0.145455	0.234848	0.125	0.345455	0.381579	0.316397	0.323308	0.417323	0.250859	0.381295	0.277512	0.377682	0.303371	0.382166	0.246622	0.303922	0.300254		0.106796	0.2625	0.371585	0.317073	0.302632	0.217949	0.373984	0.216867	0.248927	0.309091	0.0727273	0.272109	0.190945	0.352459	0.09375	0.305556	0.322034
LMO7	LIM domain 7 [Source:HGNC Symbol;Acc:HGNC:6646]	ENSMMUG00000001312:E21.1-E22.1	ENSMMUG00000001312:E21.1-E22.2	ENSMMUG00000001312:E22.1	(+)alt-N-terminus, (+)alt-C-terminus, (+)AA:1699(ENSMMUP00000001752)->1740(ENSMMUP00000001749)|(-)CH-domain-IPR001715, (-)LMO-7-IPR029978, (-)Znf_LIM-IPR001781, (+)CH-domain-IPR001715, (+)LMO-7-IPR029978, (+)Znf_LIM-IPR001781	0.341746	clu_1119	LMO7:ENSMMUG00000001312:E21.1-E22.1|ENSMMUG00000001312:E21.1-E22.2	chr17:57076599-57077368|chr17:57076599-57077449	alt-3'	0.972973	0.745989	0.658879	0.854545	0.765152	0.875	0.654545	0.585526	0.683603	0.676692	0.582677	0.749141	0.618705	0.722488	0.622318	0.696629	0.617834	0.753378	0.696078	0.699746		0.815534	0.7375	0.628415	0.682927	0.697368	0.782051	0.626016	0.783133	0.751073	0.690909	0.927273	0.727891	0.809055	0.647541	0.90625	0.694444	0.677966
LMO7	LIM domain 7 [Source:HGNC Symbol;Acc:HGNC:6646]	ENSMMUG00000001312:E12.2-E14.1	ENSMMUG00000001312:E11.2-E16.1	ENSMMUG00000001312:E12.2|E14.1	(+)alt-N-terminus, (+)alt-C-terminus, (+)AA:1282(ENSMMUP00000036198)->1631(ENSMMUP00000001748)|(-)CH-domain-IPR001715, (-)DUF4757-IPR031865, (-)LMO-7-IPR029978, (-)Znf_LIM-IPR001781, (+)CH-domain-IPR001715, (+)DUF4757-IPR031865, (+)LMO-7-IPR029978, (+)SM22_calponin-IPR003096, (+)Znf_LIM-IPR001781	0.864012	clu_1119	LMO7:ENSMMUG00000001312:E12.2-E14.1|ENSMMUG00000001312:E11.2-E16.1	chr17:57047479-57049201|chr17:57046260-57058853	cassette-exon	1	0.00309789	0	0	0.0130719	0.00516529	0	0.0505747	0.0174359	0	0	0.0110803	0.00304414	0.0129683	0.00763359	0.00260417	0.0123457	0.00545256	0.00750751	0.00459619	0	0.864012	0	0	0.00161812	0.00903614	0.00682335	0.00362319	0.00357995	0.00189934	0.011236	0	0.00544662	0.000640615	0.00612245	0	0.0292308	0
LMO7	LIM domain 7 [Source:HGNC Symbol;Acc:HGNC:6646]	ENSMMUG00000001312:I3.1_56954595-E4.1	ENSMMUG00000001312:E3.2-E4.1	ENSMMUG00000001312:I3.1_56954595		0.402174	clu_1118	LMO7:ENSMMUG00000001312:I3.1_56954595-E4.1|ENSMMUG00000001312:E3.2-E4.1	chr17:56954595-56958819|chr17:56881211-56958819		0.378378	0.25				0	0.15	0.0666667				0.652174			0				0.285714	0.222222						0	0.416667	0	0.736842				0.363636	0.615385
LMO7	LIM domain 7 [Source:HGNC Symbol;Acc:HGNC:6646]	ENSMMUG00000001312:I6.1-E7.1	ENSMMUG00000001312:I5.1_57000332-E7.1	ENSMMUG00000001312:I6.1		0.583333	clu_1121	LMO7:ENSMMUG00000001312:I6.1-E7.1|ENSMMUG00000001312:I5.1_57000332-E7.1	chr17:57000598-57000599|chr17:57000332-57000599	intron-retention	0.972973	0.492806	0.321212	0.615385	0.517241	0.35	0.294643	0.177665	0.174757	0.387097	0.319527	0.350694	0.26506	0.290909	0.304348	0.370166	0.621795	0.384058	0.212987	0.369565		0.75	0.484848	0.362637	0.483516	0.245192	0.419643	0.455357	0.235149	0.355556	0.391304	0.471154	0.469136	0.393229	0.282353	0.0795455	0.485294	0.166667
LMO7	LIM domain 7 [Source:HGNC Symbol;Acc:HGNC:6646]	ENSMMUG00000001312:E3.2-E4.1	ENSMMUG00000001312:I3.1_56954595-E4.1	ENSMMUG00000001312:E3.2	(+)alt-N-terminus, (+)alt-C-terminus, (+)AA:1699(ENSMMUP00000001752)->1740(ENSMMUP00000001749)|(-)CH-domain-IPR001715, (-)LMO-7-IPR029978, (-)Znf_LIM-IPR001781, (+)CH-domain-IPR001715, (+)LMO-7-IPR029978, (+)Znf_LIM-IPR001781	0.3125	clu_1118	LMO7:ENSMMUG00000001312:E3.2-E4.1|ENSMMUG00000001312:I3.1_56954595-E4.1	chr17:56881211-56958819|chr17:56954595-56958819	altPromoter	0.405405	0.4375				1	0.75	0.933333	0.384615			0.347826			1				0.714286	0.555556						1	0.0833333	1	0.263158				0.636364	0.384615
LMO7	LIM domain 7 [Source:HGNC Symbol;Acc:HGNC:6646]	ENSMMUG00000001312:E6.1-I6.1	ENSMMUG00000001312:I5.1_57000332-E7.1	ENSMMUG00000001312:E6.1|ENSMMUG00000001312:I6.1		0.557386	clu_1121	LMO7:ENSMMUG00000001312:E6.1-I6.1|ENSMMUG00000001312:I5.1_57000332-E7.1	chr17:57000471-57000472|chr17:57000332-57000599	intron-retention	0.972973	0.483516	0.11811	0.545455	0.432432	0.285714	0.406015	0.213592	0.200627	0.415385	0.342857	0.190476	0.314607	0.22	0.279279	0.333333	0.604027	0.346154	0.198413	0.292683		0.675497	0.35443	0.348315	0.505263	0.266355	0.365854	0.383838	0.18254	0.248705	0.176471	0.441624	0.358209	0.32659	0.207792	0.0795455	0.285714	0.339623
LMO7	LIM domain 7 [Source:HGNC Symbol;Acc:HGNC:6646]	ENSMMUG00000001312:E11.2-E15.1	ENSMMUG00000001312:E11.2-E16.1	ENSMMUG00000001312:E15.1	(+)alt-N-terminus, (+)AA:1282(ENSMMUP00000036198)->1365(ENSMMUP00000001750)|(-)CH-domain-IPR001715, (-)DUF4757-IPR031865, (-)LMO-7-IPR029978, (+)CH-domain-IPR001715, (+)DUF4757-IPR031865, (+)LMO-7-IPR029978, (+)SM22_calponin-IPR003096	0.469228	clu_1119	LMO7:ENSMMUG00000001312:E11.2-E15.1|ENSMMUG00000001312:E11.2-E16.1	chr17:57046260-57050897|chr17:57046260-57058853	cassette-exon	1	0.530135	0.467742	0.578171	0.581699	0.292355	0.305797	0.303065	0.147959	0.189655	0.39159	0.524025	0.366516	0.321986	0.159898	0.617188	0.412094	0.518878	0.234679	0.173228	0.4	0.0901578	0.39876	0.171739	0.283871	0.534639	0.396437	0.416441	0.245384	0.238668	0.369963	0.329101	0.420652	0.213052	0.441767	0.172654	0.404971	0.209924
LMO7	LIM domain 7 [Source:HGNC Symbol;Acc:HGNC:6646]	ENSMMUG00000001312:I5.1_57000332-E7.1	ENSMMUG00000001312:I6.1-E7.1	ENSMMUG00000001312:I5.1_57000332		0.687705	clu_1121	LMO7:ENSMMUG00000001312:I5.1_57000332-E7.1|ENSMMUG00000001312:I6.1-E7.1	chr17:57000332-57000599|chr17:57000598-57000599	intron-retention	0.972973	0.25122	0.594444	0.215311	0.159664	0.456349	0.259036	0.605809	0.589812	0.348315	0.423581	0.454819	0.495495	0.535354	0.390411	0.428571	0.203252	0.409836	0.602174	0.451149		0.16443	0.362205	0.311475	0.115108	0.513208	0.361204	0.336667	0.541226	0.373626	0.480769	0.328814	0.35873	0.406439	0.445545	0.847368	0.329268	0.516667
LMO7	LIM domain 7 [Source:HGNC Symbol;Acc:HGNC:6646]	ENSMMUG00000001312:E5.1-E7.1	ENSMMUG00000001312:I5.1_57000332-E7.1	ENSMMUG00000001312:E5.1	(+)alt-N-terminus, (+)AA:1282(ENSMMUP00000036198)->1365(ENSMMUP00000001750)|(-)CH-domain-IPR001715, (-)DUF4757-IPR031865, (-)LMO-7-IPR029978, (+)CH-domain-IPR001715, (+)DUF4757-IPR031865, (+)LMO-7-IPR029978, (+)SM22_calponin-IPR003096	0.216867	clu_1121	LMO7:ENSMMUG00000001312:E5.1-E7.1|ENSMMUG00000001312:I5.1_57000332-E7.1	chr17:56972397-57000599|chr17:57000332-57000599	altPromoter	0.972973	0.0873786	0.0218579	0.0478469	0.184874	0.0595238	0.216867	0.0539419	0.0911528	0.0786517	0.0786026	0.0762463	0.0540541	0.0505051	0.157534	0.0504202	0.0325203	0.0491803	0.0565217	0.0316092		0	0.0393701	0.141732	0.208633	0.0754717	0.0702341	0.0666667	0.105708	0.124542	0.037037	0.0440678	0.0408805	0.0523139	0.158416	0	0.0722892	0.0666667
STK25	serine/threonine kinase 25 [Source:HGNC Symbol;Acc:HGNC:11404]	ENSMMUG00000001314:E13.1-E14.1	ENSMMUG00000001314:E13.1-E15.1	ENSMMUG00000001314:E14.1	(-)alt-N-terminus, (-)alt-C-terminus, (-)AA:427(ENSMMUP00000041963)->442(ENSMMUP00000049316)	0.264706	clu_1125	STK25:ENSMMUG00000001314:E13.1-E14.1|ENSMMUG00000001314:E13.1-E15.1	chr12:124363865-124363176|chr12:124363865-124357438	alt-C-term	0.675676	0.964912		1	1	0.962963		0	1	1	0.969697	0.97561		1	0.857143		0.75	0.615385		1				1	0.944444	0.735294	0.321429	0.818182	1	0.909091		0.833333	0.883721			1	1
STK25	serine/threonine kinase 25 [Source:HGNC Symbol;Acc:HGNC:11404]	ENSMMUG00000001314:E13.1-E15.1	ENSMMUG00000001314:E13.1-E14.1	ENSMMUG00000001314:E14.1	(+)alt+N+terminus, (+)alt+C+terminus, (+)AA:427(ENSMMUP00000041963)+>442(ENSMMUP00000049316)	0.678571	clu_1125	STK25:ENSMMUG00000001314:E13.1-E15.1|ENSMMUG00000001314:E13.1-E14.1	chr12:124363865-124357438|chr12:124363865-124363176	alt-C-term	0.675676	0.0350877		0	0	0		0.916667	0	0	0	0		0	0.047619		0.214286	0.384615		0				0	0	0.264706	0.678571	0	0	0.0909091		0.166667	0			0	0
ZNF766	zinc finger protein 766 [Source:HGNC Symbol;Acc:HGNC:28063]	ENSMMUG00000001316:U0.1_47472066-E3.1	ENSMMUG00000001316:E1.2-E3.1	ENSMMUG00000001316:U0.1_47472066		0.5	clu_1127	ZNF766:ENSMMUG00000001316:U0.1_47472066-E3.1|ENSMMUG00000001316:E1.2-E3.1	chr19:47472066-47489192|chr19:47480778-47489192	altPromoter	0.459459	0	0	0		0	0					0.5							0.5					0	0.5		0	0	0.5			0	0			0	0	0.5
ZNF766	zinc finger protein 766 [Source:HGNC Symbol;Acc:HGNC:28063]	ENSMMUG00000001316:E1.2-E3.1	ENSMMUG00000001316:U0.1_47472066-E3.1	ENSMMUG00000001316:E1.2	(+)alt-C-terminus, (+)AA:470(ENSMMUP00000015520)->483(ENSMMUP00000056092)|(+)Znf_C2H2-IPR007087, (+)Znf_C2H2-like-IPR015880, (+)Znf_C2H2/integrase_DNA-bd-IPR013087	0.5	clu_1127	ZNF766:ENSMMUG00000001316:E1.2-E3.1|ENSMMUG00000001316:U0.1_47472066-E3.1	chr19:47480778-47489192|chr19:47472066-47489192	alt-C-term	0.459459	1	1	1		1	1					0.5							0.5					1	0.5		1	1	0.5			1	1			1	1	0.5
ZFR	zinc finger RNA binding protein [Source:HGNC Symbol;Acc:HGNC:17277]	ENSMMUG00000001317:E1.2-E3.1	ENSMMUG00000001317:E2.1-E3.1	ENSMMUG00000001317:E2.1		0.166667	clu_1128	ZFR:ENSMMUG00000001317:E1.2-E3.1|ENSMMUG00000001317:E2.1-E3.1	chr6:33106578-33082117|chr6:33106187-33082117	cassette-exon	0.972973	0.0157068	0.0104167	0.164706	0	0	0	0	0	0.166667	0.0144928	0	0	0	0	0	0.138298	0	0	0.09375		0	0	0	0	0	0	0	0	0.026087	0	0	0	0.0728477	0	0	0	0
ZFR	zinc finger RNA binding protein [Source:HGNC Symbol;Acc:HGNC:17277]	ENSMMUG00000001317:E2.1-E3.1	ENSMMUG00000001317:I2.1_33083611-E3.1	ENSMMUG00000001317:E2.1		0.383117	clu_1128	ZFR:ENSMMUG00000001317:E2.1-E3.1|ENSMMUG00000001317:I2.1_33083611-E3.1	chr6:33106187-33082117|chr6:33083611-33082117		0.972973	0.616883	0.666667	0.717105	0.894737	1	0.821053	0.882353	0.847222	0.688525	0.918367	0.697368	0.888889	0.939394	1	0.891304	0.69697	0.94186	0.590909	0.80198		1	0.971831	0.659091	0.636364	0.908046	0.830769	1	0.88	0.68254	0.92	0.962264	0.823529	0.793814	0.680851	0.73913	0.719101	0.73913
ZFR	zinc finger RNA binding protein [Source:HGNC Symbol;Acc:HGNC:17277]	ENSMMUG00000001317:E16.1-E17.1	ENSMMUG00000001317:E16.1-E18.1	ENSMMUG00000001317:E17.1		0.44	clu_1128	ZFR:ENSMMUG00000001317:E16.1-E17.1|ENSMMUG00000001317:E16.1-E18.1	chr6:33048471-33043107|chr6:33048471-33042149	cassette-exon	0.972973	0.716535	0.960591	0.896552	0.978723	0.733333	0.648649	0.930233	0.944444	0.971831	0.803279	0.65942	0.911392	0.746667	1	0.833333	0.906542	0.896552	0.369863	0.911765		1	0.965517	0.913386	0.56	0.682927	0.9375	0.949153	0.893939	0.75	0.9	0.69697	0.980769	0.973684	0.860759	0.994286	0.988095	0.5
ZFR	zinc finger RNA binding protein [Source:HGNC Symbol;Acc:HGNC:17277]	ENSMMUG00000001317:E16.1-E18.1	ENSMMUG00000001317:E17.1-E18.1	ENSMMUG00000001317:E17.1		0.333333	clu_1128	ZFR:ENSMMUG00000001317:E16.1-E18.1|ENSMMUG00000001317:E17.1-E18.1	chr6:33048471-33042149|chr6:33043010-33042149	cassette-exon	0.972973	0.162162	0.0205128	0.046875	0.0120482	0.142857	0.230088	0.027027	0.0233918	0.00546448	0.118812	0.168675	0.04	0.149606	0	0.0793651	0.0436681	0.0697674	0.333333	0.0545455		0	0.0131579	0.0575916	0.130435	0.154762	0.0260223	0.0255319	0.034965	0.0941176	0.04	0.15873	0.00934579	0.0147783	0.0866142	0.00287356	0.00657895	0.277778
ZFR	zinc finger RNA binding protein [Source:HGNC Symbol;Acc:HGNC:17277]	ENSMMUG00000001317:E1.2-E2.1	ENSMMUG00000001317:E1.2-E3.1	ENSMMUG00000001317:E2.1		0.317073	clu_1128	ZFR:ENSMMUG00000001317:E1.2-E2.1|ENSMMUG00000001317:E1.2-E3.1	chr6:33106578-33106286|chr6:33106578-33082117	cassette-exon	0.891892	0.925	0.964286	0.710345	1	1	1	1	1	0.644444	0.952381	0.903846	1	1	1	1	0.682927	1	0.857143	0.692308			1	1	0.857143	1	0.982143	1	0.945946	0.77193	1		1	0.830769	1		1	1
ZFR	zinc finger RNA binding protein [Source:HGNC Symbol;Acc:HGNC:17277]	ENSMMUG00000001317:E17.1-E18.1	ENSMMUG00000001317:E16.1-E18.1	ENSMMUG00000001317:E17.1		0.4	clu_1128	ZFR:ENSMMUG00000001317:E17.1-E18.1|ENSMMUG00000001317:E16.1-E18.1	chr6:33043010-33042149|chr6:33048471-33042149	cassette-exon	0.972973	0.725191	0.958974	0.921053	0.972973	0.764706	0.6	0.957746	0.961165	0.982456	0.769231	0.702532	0.932039	0.732394	1	0.868421	0.924242	0.823529	0.561905	0.875		1	0.979167	0.853333	0.8	0.767857	0.946309	0.95122	0.916667	0.844828	0.9375	0.75	0.982143	0.967391	0.813559	0.994253	0.985507	0.615385
ZFR	zinc finger RNA binding protein [Source:HGNC Symbol;Acc:HGNC:17277]	ENSMMUG00000001317:I2.1_33083611-E3.1	ENSMMUG00000001317:E2.1-E3.1	ENSMMUG00000001317:I2.1_33083611		0.348837	clu_1128	ZFR:ENSMMUG00000001317:I2.1_33083611-E3.1|ENSMMUG00000001317:E2.1-E3.1	chr6:33083611-33082117|chr6:33106187-33082117		0.972973	0.309859	0.318841	0.00657895	0.105263	0	0.142857	0.117647	0.152778	0.0491803	0.0612245	0.205479	0.111111	0.0461538	0	0.108696	0.106061	0.0581395	0.348837	0.0792079		0	0.028169	0.340909	0.272727	0.091954	0.153846	0	0.08	0.172414	0.08	0.0377358	0.125	0.0833333	0.272727	0.26087	0.179487	0
2022-09-09	septin 9 [Source:HGNC Symbol;Acc:HGNC:7323]	ENSMMUG00000001321:E14.1-E15.1	ENSMMUG00000001321:I14.1_71263644-E15.1	ENSMMUG00000001321:E14.1		0.310345	clu_1130	SEPT9:ENSMMUG00000001321:E14.1-E15.1|ENSMMUG00000001321:I14.1_71263644-E15.1	chr16:71263476-71264156|chr16:71263644-71264156		0.945946	1	1	1	0.969697	1	1	1	0.987013	0.681818	0.970588	0.709677	1	1	0.888889	0.868421	0.927536	1	0.689655	1			1	1	0.707865	0.966387	0.925926	1	0.823529	0.722222	1	0.916667	1	0.948718	1	1	0.971014	0.75
2022-09-09	septin 9 [Source:HGNC Symbol;Acc:HGNC:7323]	ENSMMUG00000001321:I14.1_71263644-E15.1	ENSMMUG00000001321:E14.1-E15.1	ENSMMUG00000001321:I14.1_71263644		0.193548	clu_1130	SEPT9:ENSMMUG00000001321:I14.1_71263644-E15.1|ENSMMUG00000001321:E14.1-E15.1	chr16:71263644-71264156|chr16:71263476-71264156		0.945946	0	0	0	0	0	0	0	0	0.181818	0	0.193548	0	0	0	0	0	0	0.137931	0			0	0	0.157303	0	0	0	0.0980392	0.12963	0	0	0	0	0	0	0	0.125
2022-09-09	septin 9 [Source:HGNC Symbol;Acc:HGNC:7323]	ENSMMUG00000001321:I8.1_71227743-E11.1	ENSMMUG00000001321:E7.5-E11.1	ENSMMUG00000001321:I8.1_71227743		0.428571	clu_1131	SEPT9:ENSMMUG00000001321:I8.1_71227743-E11.1|ENSMMUG00000001321:E7.5-E11.1	chr16:71227743-71258142|chr16:71178262-71258142		0.972973	0.134969	0.0294118	0.0824176	0.026087	0.107143	0.0540541	0	0.0166667	0.0625	0.0422535	0.111111	0.0512821	0.0392157	0.0194175	0.0943396	0.0813008	0.013986	0.2	0.0166667		0	0.0247934	0.428571	0.0175439	0.0518135	0.0847458	0.0634921	0.0731707	0.057971	0.016129	0.0420168	0.0473373	0	0.0423729	0.0135135	0.0617284	0.0350877
2022-09-09	septin 9 [Source:HGNC Symbol;Acc:HGNC:7323]	ENSMMUG00000001321:E7.5-E11.1	ENSMMUG00000001321:I8.1_71227743-E11.1	ENSMMUG00000001321:E7.5	(+)alt-N-terminus, (+)AA:461(ENSMMUP00000044054)->567(ENSMMUP00000047189)|(+)SEPT9-IPR030645, (+)Septin-IPR016491	0.428571	clu_1131	SEPT9:ENSMMUG00000001321:E7.5-E11.1|ENSMMUG00000001321:I8.1_71227743-E11.1	chr16:71178262-71258142|chr16:71227743-71258142		0.972973	0.865031	0.970588	0.917582	0.973913	0.892857	0.945946	1	0.908333	0.9375	0.957746	0.888889	0.923077	0.960784	0.980583	0.90566	0.918699	0.986014	0.555556	0.983333		1	0.950413	0.571429	0.912281	0.927461	0.915254	0.936508	0.902439	0.927536	0.983871	0.941176	0.952663	0.953271	0.957627	0.986486	0.938272	0.789474
BRCA1	BRCA1, DNA repair associated [Source:HGNC Symbol;Acc:HGNC:1100]	ENSMMUG00000001329:E9.2-E11.1	ENSMMUG00000001329:U0.1_49104897-I15.1_48942197	ENSMMUG00000001329:E9.2|ENSMMUG00000001329:E11.1	(+)alt-C-terminus, (+)AA:1381(ENSMMUP00000034383)->1745(ENSMMUP00000001774)|(-)BRCA1-IPR011364, (+)BRCA1-IPR011364, (+)BRCA1-associated-IPR031099, (+)BRCT_dom-IPR001357	0.633333	clu_1133	BRCA1:ENSMMUG00000001329:E9.2-E11.1|ENSMMUG00000001329:U0.1_49104897-I15.1_48942197	chr16:48963200-48962794|chr16:49104897-48942197	altPromoter	0.27027				0				0.0909091	0.4							1						0	0.823529		0.633333								1		0	0.3125
AZIN1	antizyme inhibitor 1 [Source:HGNC Symbol;Acc:HGNC:16432]	ENSMMUG00000001338:I2.1_101579929-E3.1	ENSMMUG00000001338:E2.1-E3.1	ENSMMUG00000001338:I2.1_101579929		0.454545	clu_1137	AZIN1:ENSMMUG00000001338:I2.1_101579929-E3.1|ENSMMUG00000001338:E2.1-E3.1	chr8:101579929-101573363|chr8:101587920-101573363		0.702703	0.428571	0	0.133333	0	0.0833333	0.228571	0	0.1875	0	0.2	0.05		0.454545	0.333333	0	0	0.307692	0.272727				1	0		0.205882	0	0	0.25	0.8			0.28		0.2
AZIN1	antizyme inhibitor 1 [Source:HGNC Symbol;Acc:HGNC:16432]	ENSMMUG00000001338:E2.1-I2.1_101580074	ENSMMUG00000001338:E2.1-E3.1	ENSMMUG00000001338:I2.1_101580074		0.434783	clu_1137	AZIN1:ENSMMUG00000001338:E2.1-I2.1_101580074|ENSMMUG00000001338:E2.1-E3.1	chr8:101587920-101580074|chr8:101587920-101573363		0.72973	0.454545	0.0555556	0.0714286	0.107143	0.0833333	0.27027	0	0.35	0.434783	0.36	0.296296	0.111111	0.478261	0.411765	0	0.0416667	0.181818	0.272727					0	0.583333	0.0689655	0.0434783	0.05	0.25	0.833333			0.333333	0.666667
AZIN1	antizyme inhibitor 1 [Source:HGNC Symbol;Acc:HGNC:16432]	ENSMMUG00000001338:E2.1-E3.1	ENSMMUG00000001338:E2.1-I2.1_101580074	ENSMMUG00000001338:E3.1		0.594697	clu_1137	AZIN1:ENSMMUG00000001338:E2.1-E3.1|ENSMMUG00000001338:E2.1-I2.1_101580074	chr8:101587920-101573363|chr8:101587920-101580074		0.810811	0.387097	0.944444	0.8125	0.714286	0.846154	0.6	1	0.565217	0.565217	0.551724	0.678571	0.888889	0.363636	0.454545	1	0.958333	0.566667	0.571429				0	1	0.416667	0.75	0.956522	0.95	0.6	0.1			0.529412	0.307692	0.8			0.4
IQSEC1	IQ motif and SEC7 domain-containing protein 1 [Source:RefSeq peptide;Acc:NP_001248732]	ENSMMUG00000001342:E15.1-E18.1	ENSMMUG00000001342:E15.1-E16.1	ENSMMUG00000001342:E16.1		0.679245	clu_1143	IQSEC1:ENSMMUG00000001342:E15.1-E18.1|ENSMMUG00000001342:E15.1-E16.1	chr2:53500141-53507059|chr2:53500141-53505738	cassette-exon	0.72973	1		1		0.936364		0.514851	0.724638		0	0.384615	0.846154	0.705882	0.686047	0.942308	0.903846	1	0.90625	1				0.904762	0.54902	0.84		0.648649	0.781818	0.717949		0.428571	0.791667	0.320755	0.205128		0.913043	0.60241
IQSEC1	IQ motif and SEC7 domain-containing protein 1 [Source:RefSeq peptide;Acc:NP_001248732]	ENSMMUG00000001342:E15.1-E16.1	ENSMMUG00000001342:E15.1-E18.1	ENSMMUG00000001342:E16.1		0.558824	clu_1143	IQSEC1:ENSMMUG00000001342:E15.1-E16.1|ENSMMUG00000001342:E15.1-E18.1	chr2:53500141-53505738|chr2:53500141-53507059	cassette-exon	0.702703	0		0		0.0373832		0.297297	0.193548			0.52381	0.0833333	0.142857	0.213333	0.02	0.06	0	0.0645161	0				0.0952381	0.256637	0		0.25	0.104167	0.151515		0.470588	0.191489	0.540541	0.558824		0.0454545	0.315068
IQSEC1	IQ motif and SEC7 domain-containing protein 1 [Source:RefSeq peptide;Acc:NP_001248732]	ENSMMUG00000001342:E16.1-E18.1	ENSMMUG00000001342:E15.1-E18.1	ENSMMUG00000001342:E16.1	(+)alt-N-terminus, (+)alt-C-terminus, (+)AA:972(ENSMMUP00000001791)->1111(ENSMMUP00000001792)|(+)IQSEC1-IPR030737	0.484848	clu_1143	IQSEC1:ENSMMUG00000001342:E16.1-E18.1|ENSMMUG00000001342:E15.1-E18.1	chr2:53505787-53507059|chr2:53500141-53507059	cassette-exon	0.702703	0		0		0.0283019		0.341772	0.122807			0.333333	0.0833333	0.2	0.157143	0.0392157	0.0408163	0	0.0333333	0				0	0.322581	0.16		0.172414	0.14	0.176471		0.307692	0.025641	0.484848	0.384615		0.0454545	0.166667
ERBB2	erb-b2 receptor tyrosine kinase 2 [Source:HGNC Symbol;Acc:HGNC:3430]	ENSMMUG00000001348:E6.1-E7.1	ENSMMUG00000001348:E6.1-I6.1	ENSMMUG00000001348:E7.1	(+)alt-C-terminus, (+)AA:979(ENSMMUP00000001802)->1067(ENSMMUP00000001803)|(+)Furin-like_Cys-rich_dom-IPR006211, (+)Furin_repeat-IPR006212, (+)Growth_fac_rcpt_-IPR009030, (+)L_dom-like-IPR032675, (+)Rcpt_L-dom-IPR000494, (+)Tyr_kinase_EGF/ERB/XmrK_rcpt-IPR016245	0.52	clu_1150	ERBB2:ENSMMUG00000001348:E6.1-E7.1|ENSMMUG00000001348:E6.1-I6.1	chr16:45506353-45506491|chr16:45506353-45506354	intron-retention	0.864865	1	1	1	1	0.48	1	1	1	1	1	1	1	1	1	1	1		1	1			1	0.148148	1	1	1	1	1	1	1		1	1	1		1	1
CHL1	cell adhesion molecule L1 like [Source:HGNC Symbol;Acc:HGNC:1939]	ENSMMUG00000001349:E1.1-E2.1	ENSMMUG00000001349:I1.1_66504394-E2.1	ENSMMUG00000001349:E1.1		0.82	clu_1154	CHL1:ENSMMUG00000001349:E1.1-E2.1|ENSMMUG00000001349:I1.1_66504394-E2.1	chr2:66504708-66455766|chr2:66504394-66455766		0.162162					0.294118			0.333333							0.82														1				1	0.928571
CAPRIN2	caprin family member 2 [Source:HGNC Symbol;Acc:HGNC:21259]	ENSMMUG00000001359:E12.1-E13.1	ENSMMUG00000001359:E12.1-E15.1	ENSMMUG00000001359:E13.1	(+)alt-coding, (+)AA:901(ENSMMUP00000051052)->956(ENSMMUP00000040022)|(-)Caprin-IPR028816, (-)Caprin-1_C-IPR022070, (+)Caprin-IPR028816, (+)Caprin-1_C-IPR022070	0.692308	clu_1159	CAPRIN2:ENSMMUG00000001359:E12.1-E13.1|ENSMMUG00000001359:E12.1-E15.1	chr11:31959303-31956969|chr11:31959303-31952734	cassette-exon	0.486486		0.964286	0.5	0.918919			0.444444			0.333333	0.925926		0.888889		0.357143	1		0.666667	0.777778		0				0.461538	0.820513			0.777778			1	0.928571			0.307692
CAPRIN2	caprin family member 2 [Source:HGNC Symbol;Acc:HGNC:21259]	ENSMMUG00000001359:E4.1-E5.1	ENSMMUG00000001359:E4.1-E6.1	ENSMMUG00000001359:E5.1		0.5	clu_1161	CAPRIN2:ENSMMUG00000001359:E4.1-E5.1|ENSMMUG00000001359:E4.1-E6.1	chr11:31970894-31969671|chr11:31970894-31967510	cassette-exon	0.378378	0.318182	0.0625		0.428571						0.9					0.176471	0.2	1						0.117647	0.666667	0.5	0						1		0.277778		0.705882
CAPRIN2	caprin family member 2 [Source:HGNC Symbol;Acc:HGNC:21259]	ENSMMUG00000001359:E14.1-E15.1	ENSMMUG00000001359:E12.1-E15.1	ENSMMUG00000001359:E14.1	(-)alt-C-terminus, (-)AA:956(ENSMMUP00000040022)->1073(ENSMMUP00000001812)|(-)C1q_dom-IPR001073, (-)Caprin-IPR028816, (-)Tumour_necrosis_fac-like_dom-IPR008983, (+)Caprin-IPR028816, (+)Caprin-1_C-IPR022070	0.285714	clu_1159	CAPRIN2:ENSMMUG00000001359:E14.1-E15.1|ENSMMUG00000001359:E12.1-E15.1	chr11:31955144-31952734|chr11:31959303-31952734	cassette-exon	0.486486		0.9375	0.9375	0.810811			0.9	0.727273		0.964286					0.181818	1		0.857143			0				0.78125	0.872727	0.833333			0.615385	0.916667	0.714286	0.928571			0.941176
CAPRIN2	caprin family member 2 [Source:HGNC Symbol;Acc:HGNC:21259]	ENSMMUG00000001359:E5.1-E6.1	ENSMMUG00000001359:E4.1-E6.1	ENSMMUG00000001359:E5.1		0.170455	clu_1161	CAPRIN2:ENSMMUG00000001359:E5.1-E6.1|ENSMMUG00000001359:E4.1-E6.1	chr11:31969589-31967510|chr11:31970894-31967510	cassette-exon	0.405405	0.166667	0.318182		0.384615										0.888889	0.176471	0.454545	1						0.210526	0.6	0.625	0.0625		1				1		0.133333		0.615385
CAPRIN2	caprin family member 2 [Source:HGNC Symbol;Acc:HGNC:21259]	ENSMMUG00000001359:E19.1-E20.2	ENSMMUG00000001359:E19.1-E20.1	ENSMMUG00000001359:E20.1	(+)alt+C+terminus, (+)AA:956(ENSMMUP00000040022)+>1073(ENSMMUP00000001812)|(+)C1q_dom+IPR001073, (+)Caprin+IPR028816, (+)Tumour_necrosis_fac+like_dom+IPR008983, (-)Caprin-IPR028816, (-)Caprin-1_C-IPR022070	0.875	clu_1163	CAPRIN2:ENSMMUG00000001359:E19.1-E20.2|ENSMMUG00000001359:E19.1-E20.1	chr11:31947274-31946177|chr11:31947274-31946221	alt-3'	0.405405	1					0		0.125			0.307692				0		0				1			0.555556	0.736842	0.25		0.666667			1	1		0		0.5
CAPRIN2	caprin family member 2 [Source:HGNC Symbol;Acc:HGNC:21259]	ENSMMUG00000001359:E13.1-E14.1	ENSMMUG00000001359:E12.1-E15.1	ENSMMUG00000001359:E13.1|E14.1	(+)alt-coding, (+)AA:901(ENSMMUP00000051052)->956(ENSMMUP00000040022)|(-)Caprin-IPR028816, (-)Caprin-1_C-IPR022070, (+)Caprin-IPR028816, (+)Caprin-1_C-IPR022070	1	clu_1159	CAPRIN2:ENSMMUG00000001359:E13.1-E14.1|ENSMMUG00000001359:E12.1-E15.1	chr11:31956865-31955290|chr11:31959303-31952734	cassette-exon	0.594595		0.933333	0	0.840909	1					0.375	0.818182		0.888889	1	0	1		0.5625	0.714286		0		0.818182		0.708333	0.740741	0.8			0.615385		0.481481	0.923077			0.325	1
CAPRIN2	caprin family member 2 [Source:HGNC Symbol;Acc:HGNC:21259]	ENSMMUG00000001359:E4.1-E6.1	ENSMMUG00000001359:E5.1-E6.1	ENSMMUG00000001359:E5.1		0.714286	clu_1161	CAPRIN2:ENSMMUG00000001359:E4.1-E6.1|ENSMMUG00000001359:E5.1-E6.1	chr11:31970894-31967510|chr11:31969589-31967510	cassette-exon	0.621622	0.6	0.652174		0.421053		0.5			0.0714286	0.0833333		0	0.363636	0.0769231	0.7	0.48	0		0.444444			0.0909091	0.714286	0.222222	0.272727	0.9375	0.1	0				0		0.65		0.2
AP3B1	adaptor related protein complex 3 beta 1 subunit [Source:HGNC Symbol;Acc:HGNC:566]	ENSMMUG00000001360:E28.1-E29.1	ENSMMUG00000001360:E28.1-I28.1_74712345	ENSMMUG00000001360:E29.1		0.538462	clu_1167	AP3B1:ENSMMUG00000001360:E28.1-E29.1|ENSMMUG00000001360:E28.1-I28.1_74712345	chr6:74724271-74711906|chr6:74724271-74712345		0.540541		0.783784	1		1	1	1	0.461538	1		0.5	0.947368	0.888889		1	1	1	0.237288					1	1		1						0.555556	1	1
AP3B1	adaptor related protein complex 3 beta 1 subunit [Source:HGNC Symbol;Acc:HGNC:566]	ENSMMUG00000001360:E24.1-E25.1	ENSMMUG00000001360:E24.1-I24.1_74799136	ENSMMUG00000001360:E25.1		0.593663	clu_1168	AP3B1:ENSMMUG00000001360:E24.1-E25.1|ENSMMUG00000001360:E24.1-I24.1_74799136	chr6:74800826-74749662|chr6:74800826-74799136		0.891892	0.529412	0.692308	0.857143	0.9	0	0.93617	0.92	0.642857	0.809524	0.538462	0.338983	0.714286	0.90566		0.904762	0.929577	0.815789	0.352941	0.733333				0.928571	0.621622	0.72	0.96875	0.566038	0.588235	0.8	0.76	0.5	0.871795	0.846154	0.454545	0.972973	0.5	0.37931
AP3B1	adaptor related protein complex 3 beta 1 subunit [Source:HGNC Symbol;Acc:HGNC:566]	ENSMMUG00000001360:E24.1-I24.1_74799136	ENSMMUG00000001360:E24.1-E25.1	ENSMMUG00000001360:I24.1_74799136		0.5	clu_1168	AP3B1:ENSMMUG00000001360:E24.1-I24.1_74799136|ENSMMUG00000001360:E24.1-E25.1	chr6:74800826-74799136|chr6:74800826-74749662		0.891892	0.441176	0.230769	0.142857	0.1	1	0.0638298	0.08	0.285714	0.0952381	0	0.101695	0.0857143	0.0377358		0.047619	0	0.0263158	0.117647	0.233333				0.0714286	0	0.28	0	0.245283	0.235294	0.2	0.12	0.5	0.128205	0.115385	0.136364	0	0.25	0.482759
AP3B1	adaptor related protein complex 3 beta 1 subunit [Source:HGNC Symbol;Acc:HGNC:566]	ENSMMUG00000001360:E24.1-I24.1_74799105	ENSMMUG00000001360:E24.1-E25.1	ENSMMUG00000001360:I24.1_74799105		0.559322	clu_1168	AP3B1:ENSMMUG00000001360:E24.1-I24.1_74799105|ENSMMUG00000001360:E24.1-E25.1	chr6:74800826-74799105|chr6:74800826-74749662		0.891892	0.0294118	0.0769231	0	0	0	0	0	0.0714286	0.0952381	0.461538	0.559322	0.2	0.0566038		0.047619	0.0704225	0.157895	0.529412	0.0333333				0	0.378378	0	0.03125	0.188679	0.176471	0	0.12	0	0	0.0384615	0.409091	0.027027	0.25	0.137931
VPS13C	vacuolar protein sorting 13 homolog C [Source:HGNC Symbol;Acc:HGNC:23594]	ENSMMUG00000001362:E12.1-E13.1	ENSMMUG00000001362:E12.1-I12.1_38610908	ENSMMUG00000001362:E13.1		0.612903	clu_1177	VPS13C:ENSMMUG00000001362:E12.1-E13.1|ENSMMUG00000001362:E12.1-I12.1_38610908	chr7:38611174-38609993|chr7:38611174-38610908		0.297297	1	1		0.8		0.387097	1										1	1			0				1		1										1
SLC22A23	solute carrier family 22 member 23 [Source:HGNC Symbol;Acc:HGNC:21106]	ENSMMUG00000001371:E1.2-E2.1	ENSMMUG00000001371:E1.2-E3.1	ENSMMUG00000001371:E2.1		0.304348	clu_1182	SLC22A23:ENSMMUG00000001371:E1.2-E2.1|ENSMMUG00000001371:E1.2-E3.1	chr4:3362355-3322529|chr4:3362355-3316878	cassette-exon	0.513514		1		1	0.695652	1		0.888889					1			1	1	1	0.818182				1	1		0.352941		1	0.857143		0.615385		0.666667	0.818182		0.583333
SLC22A23	solute carrier family 22 member 23 [Source:HGNC Symbol;Acc:HGNC:21106]	ENSMMUG00000001371:E2.1-E3.1	ENSMMUG00000001371:E1.2-E3.1	ENSMMUG00000001371:E2.1		0.35	clu_1182	SLC22A23:ENSMMUG00000001371:E2.1-E3.1|ENSMMUG00000001371:E1.2-E3.1	chr4:3322426-3316878|chr4:3362355-3316878	cassette-exon	0.756757	1	1	1	1	0.916667	1	0.736842	1	1	1			1			0.65	0.964286	0.871795	0.904762			0.133333	1	1	0.9375	0.47619	0	1	0.95		0.807692	0.75	0.863636	0.88			0.882353
SLC22A23	solute carrier family 22 member 23 [Source:HGNC Symbol;Acc:HGNC:21106]	ENSMMUG00000001371:E3.1-I3.1_3247587	ENSMMUG00000001371:E3.1-E4.1	ENSMMUG00000001371:I3.1_3247587		0.228571	clu_1183	SLC22A23:ENSMMUG00000001371:E3.1-I3.1_3247587|ENSMMUG00000001371:E3.1-E4.1	chr4:3316724-3247587|chr4:3316724-3228448		0.72973	0	0	0	0	0		0	0	0	0	0.722222			0		0	0.538462	0.0487805	0.0194175				0	0.181818	0	0.228571		0	0	0	0	0	0	0.0666667		0
SLC22A23	solute carrier family 22 member 23 [Source:HGNC Symbol;Acc:HGNC:21106]	ENSMMUG00000001371:E10.1-I10.1_3177738	ENSMMUG00000001371:E10.1-E11.1	ENSMMUG00000001371:I10.1_3177738		0.868421	clu_1184	SLC22A23:ENSMMUG00000001371:E10.1-I10.1_3177738|ENSMMUG00000001371:E10.1-E11.1	chr4:3188404-3177738|chr4:3188404-3176495		0.972973	0.173077	0	0.0198413	0.047619	0	0	0	0.0410959	0.189189	0	0.0138889	0.0142857	0.0175439	0.103448	0	0.0333333	0	0.288462	0.0603448		0	0	0.217391	0.15	0.228571	0	0.0555556	0.289062	0.172414	0	0.720339	0.0816327	0.868421	0.0810811	0	0.0681818	0.466667
SLC22A23	solute carrier family 22 member 23 [Source:HGNC Symbol;Acc:HGNC:21106]	ENSMMUG00000001371:E3.1-E4.1	ENSMMUG00000001371:I3.1_3247258-I3.1_3246376	ENSMMUG00000001371:E3.1|ENSMMUG00000001371:E4.1		1	clu_1183	SLC22A23:ENSMMUG00000001371:E3.1-E4.1|ENSMMUG00000001371:I3.1_3247258-I3.1_3246376	chr4:3316724-3228448|chr4:3247258-3246376		0.72973	0.842105	1	0.916667	1	1		0	1	1	1	0			1		0.395349	0.333333	0.6	0.971154				1	0.428571	1	0.675		0.976744	0.972222	1	1	0.794118	1	0.933333		1
SLC22A23	solute carrier family 22 member 23 [Source:HGNC Symbol;Acc:HGNC:21106]	ENSMMUG00000001371:E10.1-E11.1	ENSMMUG00000001371:E10.1-I10.1_3177738	ENSMMUG00000001371:E11.1		0.731707	clu_1184	SLC22A23:ENSMMUG00000001371:E10.1-E11.1|ENSMMUG00000001371:E10.1-I10.1_3177738	chr4:3188404-3176495|chr4:3188404-3177738		0.972973	0.796296	1	0.980159	0.952381	1	1	0.816327	0.945205	0.810811	0.923077	0.902778	0.985714	0.982456	0.896552	1	0.933333	0.933333	0.711538	0.853448		1	1	0.782609	0.85	0.542857	0.848485	0.944444	0.6875	0.761364	1	0.268293	0.631579	0.131579	0.918919	1	0.886364	0.533333
SVIL	supervillin [Source:HGNC Symbol;Acc:HGNC:11480]	ENSMMUG00000001374:E4.1-E5.1	ENSMMUG00000001374:E3.2-E7.1	ENSMMUG00000001374:E4.1|E5.1	(+)alt-coding, (+)AA:1778(ENSMMUP00000001841)->2157(ENSMMUP00000001836)|(-)SV/p205-IPR015628, (-)Villin/Gelsolin-IPR007122, (+)SV/p205-IPR015628, (+)Villin/Gelsolin-IPR007122	0.6875	clu_1186	SVIL:ENSMMUG00000001374:E4.1-E5.1|ENSMMUG00000001374:E3.2-E7.1	chr9:29662921-29660544|chr9:29676553-29658388	cassette-exon	0.945946	0.33121	0	0	0.0952381	0	0.55	0	0	0	0	0.267857	0	0.189655	0.102564	0	0	0.016129	0	0.012987		0	0.6875	0.0661157	0	0.0522388	0	0.144578	0.0333333	0.0222222	0.266667	0.542857	0.0263158	0.291667	0.12	0	0.0697674
SVIL	supervillin [Source:HGNC Symbol;Acc:HGNC:11480]	ENSMMUG00000001374:E3.2-E7.1	ENSMMUG00000001374:E3.2-E4.1	ENSMMUG00000001374:E4.1	(-)alt-coding, (-)AA:1778(ENSMMUP00000001841)->2157(ENSMMUP00000001836)|(+)SV/p205+IPR015628, (+)Villin/Gelsolin+IPR007122, (-)SV/p205-IPR015628, (-)Villin/Gelsolin-IPR007122	0.761194	clu_1186	SVIL:ENSMMUG00000001374:E3.2-E7.1|ENSMMUG00000001374:E3.2-E4.1	chr9:29676553-29658388|chr9:29676553-29663001	cassette-exon	0.945946	0.364865	0.4	0.502439	0.904762	0.875	0.264706	0.607143	0.84058	0.3	0.974359	0.4875	0.92	0.666667	0.379747	1	0.415584	0.666667	0.333333	0.457944		1	0.0645161	0.834586	0.65625	0.76129	0.731707	0.468254	0.756757	0.54717	0.611111	0.238806	0.641304	0.446429	0.733333	1	0.7
SVIL	supervillin [Source:HGNC Symbol;Acc:HGNC:11480]	ENSMMUG00000001374:E4.1-E7.1	ENSMMUG00000001374:E3.2-E7.1	ENSMMUG00000001374:E4.1		0.634146	clu_1186	SVIL:ENSMMUG00000001374:E4.1-E7.1|ENSMMUG00000001374:E3.2-E7.1	chr9:29662921-29658388|chr9:29676553-29658388	cassette-exon	0.945946	0.0994152	0.238095	0.129252	0	0	0	0.115385	0.0588235	0.634146	0	0.0298507	0	0.0677966	0.0555556	0	0.360656	0.101449	0.333333	0.0454545		0	0.125	0.0165289	0.0833333	0.0441176	0	0.123711	0	0.255319	0	0	0.181818	0	0	0	0
SVIL	supervillin [Source:HGNC Symbol;Acc:HGNC:11480]	ENSMMUG00000001374:E3.2-E4.1	ENSMMUG00000001374:E3.2-E7.1	ENSMMUG00000001374:E4.1	(+)alt-coding, (+)AA:1778(ENSMMUP00000001841)->2157(ENSMMUP00000001836)|(-)SV/p205-IPR015628, (-)Villin/Gelsolin-IPR007122, (+)SV/p205-IPR015628, (+)Villin/Gelsolin-IPR007122	0.833333	clu_1186	SVIL:ENSMMUG00000001374:E3.2-E4.1|ENSMMUG00000001374:E3.2-E7.1	chr9:29676553-29663001|chr9:29676553-29658388	cassette-exon	0.918919	0.386364	0.466667	0.358025	0	0	0.560976	0.0952381	0.015625	0.375	0	0.25	0.08	0.0851064	0.184211	0	0.313725	0.0526316		0.279412		0	0.833333	0.097561	0.275862	0.135714	0.131579	0.329545	0.147059	0.157895	0.214286	0.666667	0.2	0.35443	0.185185	0	0.125
ASXL2	additional sex combs like 2, transcriptional regulator [Source:HGNC Symbol;Acc:HGNC:23805]	ENSMMUG00000001377:E6.1-E7.1	ENSMMUG00000001377:E6.1-E7.1_26015418	ENSMMUG00000001377:E7.1		0.173228	clu_1194	ASXL2:ENSMMUG00000001377:E6.1-E7.1|ENSMMUG00000001377:E6.1-E7.1_26015418	chr13:26018327-26015400|chr13:26018327-26015418	alt-3'	0.837838	0.719626	1		1	1	1	1	0.934783		1	1		1	1	1	1	1	1	1			1	1	1	0.933333	1	0.985507	1	1	1	0.826772	1	1	1		1	1
ASXL2	additional sex combs like 2, transcriptional regulator [Source:HGNC Symbol;Acc:HGNC:23805]	ENSMMUG00000001377:E4.1-E5.1	ENSMMUG00000001377:E4.1-E6.1	ENSMMUG00000001377:E5.1		0.23913	clu_1192	ASXL2:ENSMMUG00000001377:E4.1-E5.1|ENSMMUG00000001377:E4.1-E6.1	chr13:26052745-26046067|chr13:26052745-26018427	cassette-exon	0.72973	0.958333	0.982456		1	1		1	1		1	1		1	1		0.826087	1	0.666667					1	1	1	1	0.924528	0.76087	1	1	1	0.5	1	1		0.956522	0.36
ASXL2	additional sex combs like 2, transcriptional regulator [Source:HGNC Symbol;Acc:HGNC:23805]	ENSMMUG00000001377:E6.1-E7.1_26015418	ENSMMUG00000001377:E6.1-E7.1	ENSMMUG00000001377:E7.1		0.280374	clu_1194	ASXL2:ENSMMUG00000001377:E6.1-E7.1_26015418|ENSMMUG00000001377:E6.1-E7.1	chr13:26018327-26015418|chr13:26018327-26015400	alt-3'	0.837838	0.280374	0		0	0	0	0	0.0652174		0	0		0	0	0	0	0	0	0			0	0	0	0.0666667	0	0.0144928	0	0	0	0.173228	0	0	0		0	0
ODF2L	outer dense fiber of sperm tails 2 like [Source:HGNC Symbol;Acc:HGNC:29225]	ENSMMUG00000001380:E3.1-E4.1	ENSMMUG00000001380:E2.2-E4.1	ENSMMUG00000001380:E3.1		0.295455	clu_1195	ODF2L:ENSMMUG00000001380:E3.1-E4.1|ENSMMUG00000001380:E2.2-E4.1	chr1:86573165-86572523|chr1:86574625-86572523	cassette-exon	0.891892	1	0.428571	1	0.916667	1	0.971429	0.961538	0.823529	0.787879	1	0.894737	1	0.95		1	0.954545	0.966667	0.890909	0.864865		1		0.809524	0.95	1	1	1	0.921053	1		1	0.898305	0.890909	1	0.704545	1	1
ODF2L	outer dense fiber of sperm tails 2 like [Source:HGNC Symbol;Acc:HGNC:29225]	ENSMMUG00000001380:E2.2-E3.1	ENSMMUG00000001380:E2.2-E4.1	ENSMMUG00000001380:E3.1		0.461538	clu_1195	ODF2L:ENSMMUG00000001380:E2.2-E3.1|ENSMMUG00000001380:E2.2-E4.1	chr1:86574625-86573297|chr1:86574625-86572523	cassette-exon	0.891892	1	0.538462	1	0.92	1	0.961538	0.804878	0.8125	0.730769	0.235294	0.925926		0.93617		1	0.955556	0.981818	0.882353	0.857143		1		0.75	0.962963	1	1	1	0.884615	1	1	1	0.909091	0.985507	1	0.469388	1	1
ODF2L	outer dense fiber of sperm tails 2 like [Source:HGNC Symbol;Acc:HGNC:29225]	ENSMMUG00000001380:U0.1_86583422-E2.1	ENSMMUG00000001380:U0.1_86601750-E2.1	ENSMMUG00000001380:U0.1_86583422		0.72	clu_1195	ODF2L:ENSMMUG00000001380:U0.1_86583422-E2.1|ENSMMUG00000001380:U0.1_86601750-E2.1	chr1:86583422-86574796|chr1:86601750-86574796	altPromoter	0.918919	0.444444	0.42	0.325	0	0.146667	0.227273	0.584416	0.333333	0.45098	0.166667	0.647059	0.4	0.32	0.0434783	0.611111	0.153846	0	0.2	0.72				0	0.44	0.444444	0.448276	0.0416667	0.228261	0.391304	0.666667	0.129032	0.540541	0.134615	0.916667	0	0.169231	0.272727
ODF2L	outer dense fiber of sperm tails 2 like [Source:HGNC Symbol;Acc:HGNC:29225]	ENSMMUG00000001380:U0.1_86635472-E2.1	ENSMMUG00000001380:U0.1_86601750-E2.1	ENSMMUG00000001380:U0.1_86635472		0.292308	clu_1195	ODF2L:ENSMMUG00000001380:U0.1_86635472-E2.1|ENSMMUG00000001380:U0.1_86601750-E2.1	chr1:86635472-86574796|chr1:86601750-86574796	altPromoter	0.918919	0	0.06	0	0	0	0	0	0	0.0392157	0.25	0	0	0.28	0	0	0	0	0	0.04				0	0	0	0	0	0	0	0	0	0.0540541	0.230769	0	0	0.292308	0
ODF2L	outer dense fiber of sperm tails 2 like [Source:HGNC Symbol;Acc:HGNC:29225]	ENSMMUG00000001380:U0.1_86656180-E2.1	ENSMMUG00000001380:U0.1_86601750-E2.1	ENSMMUG00000001380:U0.1_86656180		0.454545	clu_1195	ODF2L:ENSMMUG00000001380:U0.1_86656180-E2.1|ENSMMUG00000001380:U0.1_86601750-E2.1	chr1:86656180-86574796|chr1:86601750-86574796	altPromoter	0.918919	0	0.22	0	0	0.173333	0.0454545	0.025974	0.0833333	0	0.583333	0	0.333333	0	0	0	0.153846	0.222222	0.06	0.04				0	0	0	0	0	0.0869565	0	0.222222	0.0322581	0.027027	0.384615	0	0.454545	0.0307692	0.136364
ODF2L	outer dense fiber of sperm tails 2 like [Source:HGNC Symbol;Acc:HGNC:29225]	ENSMMUG00000001380:E2.2-E4.1	ENSMMUG00000001380:E2.2-E3.1	ENSMMUG00000001380:E3.1		0.342857	clu_1195	ODF2L:ENSMMUG00000001380:E2.2-E4.1|ENSMMUG00000001380:E2.2-E3.1	chr1:86574625-86572523|chr1:86574625-86573297	cassette-exon	0.918919	0	0.342857	0	0.0425532	0	0.0166667	0.0191083	0.1	0.134615	0	0.0454545	0	0.0235294		0	0.0229885	0.0119048	0.06	0.0746269		0		0.121212	0.0217391	0	0	0	0.0491803	0	0	0	0.0504202	0.00813008	0	0.234234	0	0
ODF2L	outer dense fiber of sperm tails 2 like [Source:HGNC Symbol;Acc:HGNC:29225]	ENSMMUG00000001380:U0.1_86601750-E2.1	ENSMMUG00000001380:U0.1_86583422-E2.1	ENSMMUG00000001380:U0.1_86601750		0.84	clu_1195	ODF2L:ENSMMUG00000001380:U0.1_86601750-E2.1|ENSMMUG00000001380:U0.1_86583422-E2.1	chr1:86601750-86574796|chr1:86583422-86574796	altPromoter	0.918919	0.166667	0.28	0.675	1	0.666667	0.727273	0.220779	0.583333	0.333333	0	0.0588235	0.266667	0.32	0.956522	0.333333	0.692308	0.740741	0.7	0.16				0.6	0.56	0.555556	0.551724	0.958333	0.684783	0.608696	0.111111	0.83871	0.297297	0.153846	0.0833333	0.545455	0.430769	0.545455
CPEB2	cytoplasmic polyadenylation element binding protein 2 [Source:HGNC Symbol;Acc:HGNC:21745]	ENSMMUG00000001384:E3.1-E5.1	ENSMMUG00000001384:E4.1-E5.1	ENSMMUG00000001384:E4.1		0.826829	clu_1199	CPEB2:ENSMMUG00000001384:E3.1-E5.1|ENSMMUG00000001384:E4.1-E5.1	chr5:14369451-14379038|chr5:14370291-14379038	cassette-exon	0.405405							0.611111	0.0769231			0.444444	0				0	0.933333	0.545455	0				0.386364			0.272727		0.0731707	0.333333		0.0307692	0.416667				0.9
CPEB2	cytoplasmic polyadenylation element binding protein 2 [Source:HGNC Symbol;Acc:HGNC:21745]	ENSMMUG00000001384:E6.1-E8.1	ENSMMUG00000001384:E6.1-E7.1	ENSMMUG00000001384:E7.1	(-)alt-N-terminus, (-)AA:589(ENSMMUP00000019725)->943(ENSMMUP00000001847)|(-)Nucleotide-bd_a/b_plait-IPR012677	0.72	clu_1200	CPEB2:ENSMMUG00000001384:E6.1-E8.1|ENSMMUG00000001384:E6.1-E7.1	chr5:14395681-14412442|chr5:14395681-14402969	cassette-exon	0.405405	0.357143				0		0.888889	0.72					0.666667	0				0.545455					1	1				1			0.4	0.555556		0.555556		0.769231	0.555556
PAK1	p21 (RAC1) activated kinase 1 [Source:HGNC Symbol;Acc:HGNC:8590]	ENSMMUG00000001387:I4.1_69546580-E5.1	ENSMMUG00000001387:E4.1-E5.1	ENSMMUG00000001387:I4.1_69546580		0.621212	clu_1206	PAK1:ENSMMUG00000001387:I4.1_69546580-E5.1|ENSMMUG00000001387:E4.1-E5.1	chr14:69546580-69544954|chr14:69561608-69544954		0.837838	0	0	0	0.00714286	0		0	0	0	0	0	0	0	0	0.621212	0	0	0					0	0	0	0		0	0	0	0	0	0	0	0.602564	0	0
PAK1	p21 (RAC1) activated kinase 1 [Source:HGNC Symbol;Acc:HGNC:8590]	ENSMMUG00000001387:E4.1-I4.1_69559790	ENSMMUG00000001387:E4.1-E5.1	ENSMMUG00000001387:I4.1_69559790		0.470588	clu_1206	PAK1:ENSMMUG00000001387:E4.1-I4.1_69559790|ENSMMUG00000001387:E4.1-E5.1	chr14:69561608-69559790|chr14:69561608-69544954		0.810811	0	0	0	0	0		0	0	0	0	0	0.0666667	0	0.470588	0	0	0						0	0.114286	0.176471	0.0967742		0.340909	0.176471	0	0	0.027027	0	0	0	0	0
PAK1	p21 (RAC1) activated kinase 1 [Source:HGNC Symbol;Acc:HGNC:8590]	ENSMMUG00000001387:E4.1-I4.1_69546639	ENSMMUG00000001387:E4.1-E5.1	ENSMMUG00000001387:I4.1_69546639		0.576271	clu_1206	PAK1:ENSMMUG00000001387:E4.1-I4.1_69546639|ENSMMUG00000001387:E4.1-E5.1	chr14:69561608-69546639|chr14:69561608-69544954		0.837838	0	0	0	0.00714286	0		0	0	0	0	0	0	0	0	0.576271	0	0	0					0	0.027027	0	0		0	0	0	0	0	0	0	0.491803	0	0
PAK1	p21 (RAC1) activated kinase 1 [Source:HGNC Symbol;Acc:HGNC:8590]	ENSMMUG00000001387:I4.1_69559728-E5.1	ENSMMUG00000001387:E4.1-E5.1	ENSMMUG00000001387:I4.1_69559728		0.5	clu_1206	PAK1:ENSMMUG00000001387:I4.1_69559728-E5.1|ENSMMUG00000001387:E4.1-E5.1	chr14:69559728-69544954|chr14:69561608-69544954		0.837838	0	0	0	0	0		0	0	0	0	0	0.0454545	0	0.5	0	0	0	0.615385					0	0.0606061	0.0869565	0.0508475		0.216216	0.0666667	0	0	0	0	0	0	0	0
PAK1	p21 (RAC1) activated kinase 1 [Source:HGNC Symbol;Acc:HGNC:8590]	ENSMMUG00000001387:E4.1-E5.1	ENSMMUG00000001387:I4.1_69546580-E5.1	ENSMMUG00000001387:E4.1	(+)alt-C-terminus, (+)AA:546(ENSMMUP00000001853)->555(ENSMMUP00000001854)|(-)CRIB_dom-IPR000095, (-)Kinase-like_dom-IPR011009, (-)Prot_kinase_dom-IPR000719, (+)CRIB_dom-IPR000095, (+)Kinase-like_dom-IPR011009, (+)Prot_kinase_dom-IPR000719	0.712963	clu_1206	PAK1:ENSMMUG00000001387:E4.1-E5.1|ENSMMUG00000001387:I4.1_69546580-E5.1	chr14:69561608-69544954|chr14:69546580-69544954		0.837838	0.895522	1	1	0.985816	1		0.853659	1	1	1	1	0.893617	1	0.346154	0.25	1	1	0.384615					1	0.810811	0.763636	0.861538		0.557692	0.777778	1	1	0.972973	1	1	0.287037	1	1
[truncated: 12,759 more rows]

## Sheet: Hippocampus
Symbol	Description	Examined-Junction	Background-Major-Junction	AltExons	ProteinPredictions	dPSI	ClusterID	UID	Coordinates	EventAnnotation	% Sampled Detected	Rh23717Hippocampus.bed	Rh20917Hippocampus.bed	RhHippo409-18.bed	Rh21317Hippocampus.bed	Rh-Hippocampus-462-18.bed	Rh20117Hippocampus.bed	RhHippo428-18.bed	Rh-Hippocampus-408-18.bed	Rh23017Hippocampus.bed	RhHippo412-18.bed	Rh-Hippocampus-424-18.bed	Rh-Hippocampus-463-18.bed	RhHippo410-18.bed	Rh-Hippocampus-432-18.bed	Rh-Hippocampus-461-18.bed	Rh-Hippocampus-427-18.bed	Rh20717Hippocampus.bed	RhHippo423-18.bed	Rh-Hippocampus-425-18.bed	Rh-Hippocampus-413-18.bed	Rh-Hippocampus-418-18.bed	RhHippo422-18.bed	RhHippo420-18.bed	Rh21217Hippocampus.bed	RhHippo411-18.bed	Rh23117Hippocampus.bed	Rh24517Hippocampus.bed	Rh21017Hippocampus.bed	Rh23817Hippocampus.bed	Rh-Hippocampus-417-18.bed	Rh-Hippocampus-415-18.bed	Rh-Hippocampus-421-18.bed	Rh-Hippocampus-419-18.bed	Rh23517Hippocampus.bed	RhHippo416-18.bed	RhHippo430-18.bed	Rh-Hippocampus-414-18.bed
[truncated: 33,496 more rows]

[truncated: 1 more sheets: Lungs]
